# Supplementary material for: Curating the innate immunity interactome
Source: BMC Syst Biol. 2010 Aug 20;4:117. doi: 10.1186/1752-0509-4-117 (PMC2936296; doi:10.1186/1752-0509-4-117)
Supplement: Additional file 1 — Details of the 2089 human genes which are interaction participants in the InnateDB curated interactome. [file 1752-0509-4-117-S1.XLS]

## Sheet: InnateDB_interactome_human_gene
Gene symbol	Gene name	InnateDB ID	Entrez gene ID	Ensembl gene ID	Organism	Chromosome	Genomic coordinates	Interactions	Mouse orthologs	Bovine orthologs	GO Accession	GO Term
A2M	alpha-2-macroglobulin	IDBG-17623	2	ENSG00000175899	Homo sapiens	12	9220304..9268825 (-)	37	A2m|IDBG-184734|ENSMUSG00000030111|232345	ENSBTAG00000018137	GO:0001869[biological_process] ; GO:0004866[molecular_function] ; GO:0004867[molecular_function] ; GO:0005515[molecular_function] ; GO:0005576[cellular_component] ; GO:0005615[cellular_component] ; GO:0005634[cellular_component] ; GO:0005737[cellular_component] ; GO:0006953[biological_process] ; GO:0019899[molecular_function] ; GO:0019959[molecular_function] ; GO:0019966[molecular_function] ; GO:…	negative regulation of complement activation, lectin pathway[biological_process] ; endopeptidase inhibitor activity[molecular_function] ; serine-type endopeptidase inhibitor activity[molecular_function] ; protein binding[molecular_function] ; extracellular region[cellular_component] ; extracellular space[cellular_component] ; nucleus[cellular_component] ; cytoplasm[cellular_component] ; acute-pha…
AAMP	angio-associated, migratory cell protein	IDBG-80875	14	ENSG00000127837	Homo sapiens	2	219128852..219134901 (-)	2	Aamp|IDBG-166529|ENSMUSG00000006299|227290	ENSBTAG00000003927	GO:0001525[biological_process] ; GO:0005737[cellular_component] ; GO:0005886[cellular_component] ; GO:0007275[biological_process] ; GO:0008201[molecular_function] ; GO:0009986[cellular_component] ; GO:0010595[biological_process] ; GO:0014909[biological_process] ; GO:0030154[biological_process] ; GO:0045087[biological_process]	angiogenesis[biological_process] ; cytoplasm[cellular_component] ; plasma membrane[cellular_component] ; multicellular organismal development[biological_process] ; heparin binding[molecular_function] ; cell surface[cellular_component] ; positive regulation of endothelial cell migration[biological_process] ; smooth muscle cell migration[biological_process] ; cell differentiation[biological_process…
AATF	apoptosis antagonizing transcription factor	IDBG-43309	26574	ENSG00000108270	Homo sapiens	17	35306175..35414170 (+)	27	Aatf|IDBG-206233|ENSMUSG00000018697|56321	ENSBTAG00000021927	GO:0003700[molecular_function] ; GO:0005515[molecular_function] ; GO:0005634[cellular_component] ; GO:0005730[cellular_component] ; GO:0005813[cellular_component] ; GO:0005925[cellular_component] ; GO:0006916[biological_process] ; GO:0030054[cellular_component]	transcription factor activity[molecular_function] ; protein binding[molecular_function] ; nucleus[cellular_component] ; nucleolus[cellular_component] ; centrosome[cellular_component] ; focal adhesion[cellular_component] ; anti-apoptosis[biological_process] ; cell junction[cellular_component]
ABCA1	ATP-binding cassette, sub-family A (ABC1), member 1	IDBG-79441	19	ENSG00000165029	Homo sapiens	9	107543283..107690436 (-)	28	Abca1|IDBG-147642|ENSMUSG00000015243|11303	ENSBTAG00000020661	GO:0000166[molecular_function] ; GO:0005524[molecular_function] ; GO:0005543[molecular_function] ; GO:0005548[molecular_function] ; GO:0005624[cellular_component] ; GO:0005887[cellular_component] ; GO:0006810[biological_process] ; GO:0007040[biological_process] ; GO:0007186[biological_process] ; GO:0008202[biological_process] ; GO:0008203[biological_process] ; GO:0008509[molecular_function] ; GO:…	nucleotide binding[molecular_function] ; ATP binding[molecular_function] ; phospholipid binding[molecular_function] ; phospholipid transporter activity[molecular_function] ; membrane fraction[cellular_component] ; integral to plasma membrane[cellular_component] ; transport[biological_process] ; lysosome organization[biological_process] ; G-protein coupled receptor protein signaling pathway[biolog…
ABCC2	ATP-binding cassette, sub-family C (CFTR/MRP), member 2	IDBG-86121	1244	ENSG00000023839	Homo sapiens	10	101542463..101611662 (+)	8	Abcc2|IDBG-168493|ENSMUSG00000025194|12780	ENSBTAG00000008936	GO:0000166[molecular_function] ; GO:0005215[molecular_function] ; GO:0005515[molecular_function] ; GO:0005524[molecular_function] ; GO:0005624[cellular_component] ; GO:0005887[cellular_component] ; GO:0006810[biological_process] ; GO:0008514[molecular_function] ; GO:0016020[cellular_component] ; GO:0016021[cellular_component] ; GO:0016324[cellular_component] ; GO:0016887[molecular_function] ; GO:…	nucleotide binding[molecular_function] ; transporter activity[molecular_function] ; protein binding[molecular_function] ; ATP binding[molecular_function] ; membrane fraction[cellular_component] ; integral to plasma membrane[cellular_component] ; transport[biological_process] ; organic anion transmembrane transporter activity[molecular_function] ; membrane[cellular_component] ; integral to membran…
ABCC4	ATP-binding cassette, sub-family C (CFTR/MRP), member 4	IDBG-42534	10257	ENSG00000125257	Homo sapiens	13	95672083..95953687 (-)	1	Abcc4|IDBG-186342|ENSMUSG00000032849|239273	ENSBTAG00000032603	GO:0000166[molecular_function] ; GO:0005254[molecular_function] ; GO:0005524[molecular_function] ; GO:0005525[molecular_function] ; GO:0005575[cellular_component] ; GO:0005624[cellular_component] ; GO:0005886[cellular_component] ; GO:0006810[biological_process] ; GO:0006811[biological_process] ; GO:0006952[biological_process] ; GO:0007264[biological_process] ; GO:0008150[biological_process] ; GO:…	nucleotide binding[molecular_function] ; chloride channel activity[molecular_function] ; ATP binding[molecular_function] ; GTP binding[molecular_function] ; cellular_component[cellular_component] ; membrane fraction[cellular_component] ; plasma membrane[cellular_component] ; transport[biological_process] ; ion transport[biological_process] ; defense response[biological_process] ; small GTPase med…
ABL1	c-abl oncogene 1, receptor tyrosine kinase	IDBG-89599	25	ENSG00000097007	Homo sapiens	9	133589268..133763062 (+)	253	Abl1|IDBG-158216|ENSMUSG00000026842|11350	ENSBTAG00000017976	GO:0000115[biological_process] ; GO:0000166[molecular_function] ; GO:0000287[molecular_function] ; GO:0003677[molecular_function] ; GO:0004672[molecular_function] ; GO:0004674[molecular_function] ; GO:0004713[molecular_function] ; GO:0004715[molecular_function] ; GO:0005515[molecular_function] ; GO:0005524[molecular_function] ; GO:0005634[cellular_component] ; GO:0005730[cellular_component] ; GO:…	regulation of transcription during S-phase of mitotic cell cycle[biological_process] ; nucleotide binding[molecular_function] ; magnesium ion binding[molecular_function] ; DNA binding[molecular_function] ; protein kinase activity[molecular_function] ; protein serine/threonine kinase activity[molecular_function] ; protein tyrosine kinase activity[molecular_function] ; non-membrane spanning protein…
ABR	active BCR-related gene	IDBG-14430	29	ENSG00000159842	Homo sapiens	17	906760..1083131 (-)	3	Abr|IDBG-200937|ENSMUSG00000017631|109934	ENSBTAG00000008424	GO:0005085[molecular_function] ; GO:0005089[molecular_function] ; GO:0005096[molecular_function] ; GO:0005515[molecular_function] ; GO:0005622[cellular_component] ; GO:0007165[biological_process] ; GO:0007242[biological_process] ; GO:0007264[biological_process] ; GO:0007420[biological_process] ; GO:0035023[biological_process]	guanyl-nucleotide exchange factor activity[molecular_function] ; Rho guanyl-nucleotide exchange factor activity[molecular_function] ; GTPase activator activity[molecular_function] ; protein binding[molecular_function] ; intracellular[cellular_component] ; signal transduction[biological_process] ; intracellular signaling cascade[biological_process] ; small GTPase mediated signal transduction[biolo…
ACACA	acetyl-Coenzyme A carboxylase alpha	IDBG-43377	31	ENSG00000132142	Homo sapiens	17	35441933..35766902 (-)	13	Acaca|IDBG-206042|ENSMUSG00000020532|107476	ENSBTAG00000017567	GO:0000166[molecular_function] ; GO:0003824[molecular_function] ; GO:0003989[molecular_function] ; GO:0004075[molecular_function] ; GO:0005515[molecular_function] ; GO:0005524[molecular_function] ; GO:0005737[cellular_component] ; GO:0006633[biological_process] ; GO:0008152[biological_process] ; GO:0009374[molecular_function] ; GO:0016874[molecular_function] ; GO:0030145[molecular_function] ; GO:…	nucleotide binding[molecular_function] ; catalytic activity[molecular_function] ; acetyl-CoA carboxylase activity[molecular_function] ; biotin carboxylase activity[molecular_function] ; protein binding[molecular_function] ; ATP binding[molecular_function] ; cytoplasm[cellular_component] ; fatty acid biosynthetic process[biological_process] ; metabolic process[biological_process] ; biotin binding[…
ACAP1	ArfGAP with coiled-coil, ankyrin repeat and PH domains 1	IDBG-24566	9744	ENSG00000072818	Homo sapiens	17	7239848..7254793 (+)	18	Centb1|IDBG-192390|ENSMUSG00000001588|216859	ENSBTAG00000010527	GO:0004629[molecular_function] ; GO:0005515[molecular_function] ; GO:0006629[biological_process] ; GO:0007242[biological_process] ; GO:0008060[molecular_function] ; GO:0008270[molecular_function] ; GO:0015031[biological_process] ; GO:0032312[biological_process] ; GO:0045087[biological_process] ; GO:0046872[molecular_function]	phospholipase C activity[molecular_function] ; protein binding[molecular_function] ; lipid metabolic process[biological_process] ; intracellular signaling cascade[biological_process] ; ARF GTPase activator activity[molecular_function] ; zinc ion binding[molecular_function] ; protein transport[biological_process] ; regulation of ARF GTPase activity[biological_process] ; innate immune response[biol…
ACHE	acetylcholinesterase (Yt blood group)	IDBG-32513	43	ENSG00000087085	Homo sapiens	7	100487615..100494350 (-)	9	Ache|IDBG-204838|ENSMUSG00000023328|11423	ENSBTAG00000001139	GO:0001507[biological_process] ; GO:0001540[molecular_function] ; GO:0002076[biological_process] ; GO:0003990[molecular_function] ; GO:0004091[molecular_function] ; GO:0004104[molecular_function] ; GO:0005518[molecular_function] ; GO:0005576[cellular_component] ; GO:0005605[cellular_component] ; GO:0005634[cellular_component] ; GO:0005794[cellular_component] ; GO:0005886[cellular_component] ; GO:…	acetylcholine catabolic process in synaptic cleft[biological_process] ; beta-amyloid binding[molecular_function] ; osteoblast development[biological_process] ; acetylcholinesterase activity[molecular_function] ; carboxylesterase activity[molecular_function] ; cholinesterase activity[molecular_function] ; collagen binding[molecular_function] ; extracellular region[cellular_component] ; basal lamin…
ACTA2	actin, alpha 2, smooth muscle, aorta	IDBG-81614	59	ENSG00000107796	Homo sapiens	10	90694833..90751147 (-)	8			GO:0000166[molecular_function] ; GO:0005515[molecular_function] ; GO:0005524[molecular_function] ; GO:0005737[cellular_component] ; GO:0008217[biological_process] ; GO:0014829[biological_process] ; GO:0015629[cellular_component]	nucleotide binding[molecular_function] ; protein binding[molecular_function] ; ATP binding[molecular_function] ; cytoplasm[cellular_component] ; regulation of blood pressure[biological_process] ; vascular smooth muscle contraction[biological_process] ; actin cytoskeleton[cellular_component]
ACTB	actin, beta	IDBG-7590	60	ENSG00000075624	Homo sapiens	7	5566787..5603415 (-)	77			GO:0000166[molecular_function] ; GO:0004618[molecular_function] ; GO:0005200[molecular_function] ; GO:0005515[molecular_function] ; GO:0005524[molecular_function] ; GO:0005625[cellular_component] ; GO:0005737[cellular_component] ; GO:0005829[cellular_component] ; GO:0005856[cellular_component] ; GO:0006096[biological_process] ; GO:0006928[biological_process] ; GO:0007605[biological_process] ; GO:…	nucleotide binding[molecular_function] ; phosphoglycerate kinase activity[molecular_function] ; structural constituent of cytoskeleton[molecular_function] ; protein binding[molecular_function] ; ATP binding[molecular_function] ; soluble fraction[cellular_component] ; cytoplasm[cellular_component] ; cytosol[cellular_component] ; cytoskeleton[cellular_component] ; glycolysis[biological_process] ; c…
ACTL6A	actin-like 6A	IDBG-66303	86	ENSG00000136518	Homo sapiens	3	179280708..179306188 (+)	37	Actl6a|IDBG-136942|ENSMUSG00000027671|56456	ENSBTAG00000002460	GO:0003682[molecular_function] ; GO:0004190[molecular_function] ; GO:0005515[molecular_function] ; GO:0005524[molecular_function] ; GO:0005634[cellular_component] ; GO:0005886[cellular_component] ; GO:0006338[biological_process] ; GO:0006350[biological_process] ; GO:0006355[biological_process] ; GO:0006508[biological_process] ; GO:0007165[biological_process] ; GO:0016514[cellular_component] ; GO:…	chromatin binding[molecular_function] ; aspartic-type endopeptidase activity[molecular_function] ; protein binding[molecular_function] ; ATP binding[molecular_function] ; nucleus[cellular_component] ; plasma membrane[cellular_component] ; chromatin remodeling[biological_process] ; transcription[biological_process] ; regulation of transcription, DNA-dependent[biological_process] ; proteolysis[biol…
ACTN1	actinin, alpha 1	IDBG-10222	87	ENSG00000072110	Homo sapiens	14	69340843..69446083 (-)	33	Actn1|IDBG-153380|ENSMUSG00000015143|109711	ENSBTAG00000018255	GO:0003779[molecular_function] ; GO:0005178[molecular_function] ; GO:0005509[molecular_function] ; GO:0005515[molecular_function] ; GO:0005730[cellular_component] ; GO:0005737[cellular_component] ; GO:0005856[cellular_component] ; GO:0005925[cellular_component] ; GO:0017166[molecular_function] ; GO:0031143[cellular_component] ; GO:0042981[biological_process] ; GO:0048041[biological_process] ; GO:…	actin binding[molecular_function] ; integrin binding[molecular_function] ; calcium ion binding[molecular_function] ; protein binding[molecular_function] ; nucleolus[cellular_component] ; cytoplasm[cellular_component] ; cytoskeleton[cellular_component] ; focal adhesion[cellular_component] ; vinculin binding[molecular_function] ; pseudopodium[cellular_component] ; regulation of apoptosis[biological…
ACTN2	actinin, alpha 2	IDBG-107634	88	ENSG00000077522	Homo sapiens	1	236849770..236927558 (+)	29	Actn2|IDBG-129876|ENSMUSG00000052374|11472	ENSBTAG00000009696	GO:0003779[molecular_function] ; GO:0005178[molecular_function] ; GO:0005509[molecular_function] ; GO:0005730[cellular_component] ; GO:0005737[cellular_component] ; GO:0005856[cellular_component] ; GO:0005884[cellular_component] ; GO:0005925[cellular_component] ; GO:0006936[biological_process] ; GO:0007155[biological_process] ; GO:0008307[molecular_function] ; GO:0030018[cellular_component] ; GO:…	actin binding[molecular_function] ; integrin binding[molecular_function] ; calcium ion binding[molecular_function] ; nucleolus[cellular_component] ; cytoplasm[cellular_component] ; cytoskeleton[cellular_component] ; actin filament[cellular_component] ; focal adhesion[cellular_component] ; muscle contraction[biological_process] ; cell adhesion[biological_process] ; structural constituent of muscle…
ACVR1	activin A receptor, type I	IDBG-72930	90	ENSG00000115170	Homo sapiens	2	158592961..158732374 (-)	62	Acvr1|IDBG-172102|ENSMUSG00000026836|11477	ENSBTAG00000011909	GO:0000082[biological_process] ; GO:0000166[molecular_function] ; GO:0000287[molecular_function] ; GO:0001569[biological_process] ; GO:0001655[biological_process] ; GO:0001701[biological_process] ; GO:0001702[biological_process] ; GO:0001707[biological_process] ; GO:0001755[biological_process] ; GO:0002526[biological_process] ; GO:0004672[molecular_function] ; GO:0004674[molecular_function] ; GO:…	G1/S transition of mitotic cell cycle[biological_process] ; nucleotide binding[molecular_function] ; magnesium ion binding[molecular_function] ; patterning of blood vessels[biological_process] ; urogenital system development[biological_process] ; in utero embryonic development[biological_process] ; gastrulation with mouth forming second[biological_process] ; mesoderm formation[biological_process]…
ACVR1B	activin A receptor, type IB	IDBG-33695	91	ENSG00000135503	Homo sapiens	12	52345486..52390857 (+)	25	Acvr1b|IDBG-185560|ENSMUSG00000000532|11479	ENSBTAG00000013555	GO:0000082[biological_process] ; GO:0000166[molecular_function] ; GO:0000287[molecular_function] ; GO:0001701[biological_process] ; GO:0001942[biological_process] ; GO:0004672[molecular_function] ; GO:0004674[molecular_function] ; GO:0004675[molecular_function] ; GO:0004702[molecular_function] ; GO:0004713[molecular_function] ; GO:0004872[molecular_function] ; GO:0005024[molecular_function] ; GO:…	G1/S transition of mitotic cell cycle[biological_process] ; nucleotide binding[molecular_function] ; magnesium ion binding[molecular_function] ; in utero embryonic development[biological_process] ; hair follicle development[biological_process] ; protein kinase activity[molecular_function] ; protein serine/threonine kinase activity[molecular_function] ; transmembrane receptor protein serine/threon…
ACVR2A	activin A receptor, type IIA	IDBG-71761	92	ENSG00000121989	Homo sapiens	2	148602185..148688393 (+)	22	Acvr2a|IDBG-168425|ENSMUSG00000052155|11480	ENSBTAG00000018114	GO:0000166[molecular_function] ; GO:0000287[molecular_function] ; GO:0001702[biological_process] ; GO:0001934[biological_process] ; GO:0004672[molecular_function] ; GO:0004674[molecular_function] ; GO:0004675[molecular_function] ; GO:0004702[molecular_function] ; GO:0004713[molecular_function] ; GO:0005024[molecular_function] ; GO:0005524[molecular_function] ; GO:0005737[cellular_component] ; GO:…	nucleotide binding[molecular_function] ; magnesium ion binding[molecular_function] ; gastrulation with mouth forming second[biological_process] ; positive regulation of protein amino acid phosphorylation[biological_process] ; protein kinase activity[molecular_function] ; protein serine/threonine kinase activity[molecular_function] ; transmembrane receptor protein serine/threonine kinase activity[…
ACVR2B	activin A receptor, type IIB	IDBG-25934	93	ENSG00000114739	Homo sapiens	3	38495790..38534633 (+)	17	Acvr2b|IDBG-204700|ENSMUSG00000061393|11481	ENSBTAG00000018105	GO:0000166[molecular_function] ; GO:0000287[molecular_function] ; GO:0004672[molecular_function] ; GO:0004674[molecular_function] ; GO:0004675[molecular_function] ; GO:0004702[molecular_function] ; GO:0004713[molecular_function] ; GO:0004872[molecular_function] ; GO:0005024[molecular_function] ; GO:0005524[molecular_function] ; GO:0005737[cellular_component] ; GO:0005886[cellular_component] ; GO:…	nucleotide binding[molecular_function] ; magnesium ion binding[molecular_function] ; protein kinase activity[molecular_function] ; protein serine/threonine kinase activity[molecular_function] ; transmembrane receptor protein serine/threonine kinase activity[molecular_function] ; receptor signaling protein serine/threonine kinase activity[molecular_function] ; protein tyrosine kinase activity[mole…
ACVRL1	activin A receptor type II-like 1	IDBG-33826	94	ENSG00000139567	Homo sapiens	12	52301202..52317145 (+)	14	Acvrl1|IDBG-185502|ENSMUSG00000000530|11482	ENSBTAG00000013843	GO:0000166[molecular_function] ; GO:0000287[molecular_function] ; GO:0001525[biological_process] ; GO:0001701[biological_process] ; GO:0004672[molecular_function] ; GO:0004674[molecular_function] ; GO:0004675[molecular_function] ; GO:0004702[molecular_function] ; GO:0004713[molecular_function] ; GO:0004872[molecular_function] ; GO:0005024[molecular_function] ; GO:0005524[molecular_function] ; GO:…	nucleotide binding[molecular_function] ; magnesium ion binding[molecular_function] ; angiogenesis[biological_process] ; in utero embryonic development[biological_process] ; protein kinase activity[molecular_function] ; protein serine/threonine kinase activity[molecular_function] ; transmembrane receptor protein serine/threonine kinase activity[molecular_function] ; receptor signaling protein seri…
ADAM17	ADAM metallopeptidase domain 17	IDBG-27788	6868	ENSG00000151694	Homo sapiens	2	9629413..9695917 (-)	13	Adam17|IDBG-130508|ENSMUSG00000052593|11491	ENSBTAG00000001141	GO:0001666[biological_process] ; GO:0001934[biological_process] ; GO:0002446[biological_process] ; GO:0002467[biological_process] ; GO:0004222[molecular_function] ; GO:0005138[molecular_function] ; GO:0005178[molecular_function] ; GO:0005515[molecular_function] ; GO:0005737[cellular_component] ; GO:0005887[cellular_component] ; GO:0005911[cellular_component] ; GO:0005925[cellular_component] ; GO:…	response to hypoxia[biological_process] ; positive regulation of protein amino acid phosphorylation[biological_process] ; neutrophil mediated immunity[biological_process] ; germinal center formation[biological_process] ; metalloendopeptidase activity[molecular_function] ; interleukin-6 receptor binding[molecular_function] ; integrin binding[molecular_function] ; protein binding[molecular_function…
ADAMTS13	ADAM metallopeptidase with thrombospondin type 1 motif, 13	IDBG-91330	11093	ENSG00000160323	Homo sapiens	9	136287120..136324508 (+)	3	Adamts13|IDBG-150457|ENSMUSG00000014852|279028	ENSBTAG00000015093	GO:0004222[molecular_function] ; GO:0005178[molecular_function] ; GO:0005509[molecular_function] ; GO:0005515[molecular_function] ; GO:0005576[cellular_component] ; GO:0005578[cellular_component] ; GO:0006508[biological_process] ; GO:0007160[biological_process] ; GO:0007229[biological_process] ; GO:0008233[molecular_function] ; GO:0008237[molecular_function] ; GO:0008270[molecular_function] ; GO:…	metalloendopeptidase activity[molecular_function] ; integrin binding[molecular_function] ; calcium ion binding[molecular_function] ; protein binding[molecular_function] ; extracellular region[cellular_component] ; proteinaceous extracellular matrix[cellular_component] ; proteolysis[biological_process] ; cell-matrix adhesion[biological_process] ; integrin-mediated signaling pathway[biological_proc…
ADAMTS6	ADAM metallopeptidase with thrombospondin type 1 motif, 6	IDBG-23823	11174	ENSG00000049192	Homo sapiens	5	64444565..64777704 (-)	1	Adamts6|IDBG-180197|ENSMUSG00000046169|108154	ENSBTAG00000016963	GO:0004222[molecular_function] ; GO:0005576[cellular_component] ; GO:0005578[cellular_component] ; GO:0006508[biological_process] ; GO:0008233[molecular_function] ; GO:0008237[molecular_function] ; GO:0008270[molecular_function] ; GO:0031012[cellular_component] ; GO:0046872[molecular_function]	metalloendopeptidase activity[molecular_function] ; extracellular region[cellular_component] ; proteinaceous extracellular matrix[cellular_component] ; proteolysis[biological_process] ; peptidase activity[molecular_function] ; metallopeptidase activity[molecular_function] ; zinc ion binding[molecular_function] ; extracellular matrix[cellular_component] ; metal ion binding[molecular_function]
ADAP1;COX19	ArfGAP with dual PH domains 1 | COX19 cytochrome c oxidase assembly homolog (S. cerevisiae)	IDBG-6297	11033;90639	ENSG00000105963	Homo sapiens	7	937538..1015235 (-)	18	Adap1|IDBG-206517|ENSMUSG00000056413|231821	ENSBTAG00000015952	GO:0005515[molecular_function] ; GO:0005547[molecular_function] ; GO:0005634[cellular_component] ; GO:0005737[cellular_component] ; GO:0005886[cellular_component] ; GO:0007166[biological_process] ; GO:0008060[molecular_function] ; GO:0008270[molecular_function] ; GO:0032312[biological_process] ; GO:0043087[biological_process] ; GO:0043533[molecular_function] ; GO:0046872[molecular_function]	protein binding[molecular_function] ; phosphatidylinositol-3,4,5-trisphosphate binding[molecular_function] ; nucleus[cellular_component] ; cytoplasm[cellular_component] ; plasma membrane[cellular_component] ; cell surface receptor linked signal transduction[biological_process] ; ARF GTPase activator activity[molecular_function] ; zinc ion binding[molecular_function] ; regulation of ARF GTPase act…
ADH5	Alcohol dehydrogenase class-3 (Alcohol dehydrogenase class-III)(Alcohol dehydrogenase 5)(Alcohol dehydrogenase class chi chain)(S-(hydroxymethyl)glutathione dehydrogenase)(Glutathione-dependent formaldehyde dehydrogenase)(GSH-FDH)(FALDH)(FDH)	IDBG-31067	128;642443	ENSG00000197894	Homo sapiens	4	99992129..100009931 (-)	4	Adh5|IDBG-196598|ENSMUSG00000028138|11532,635419	ENSBTAG00000016007	GO:0001523[biological_process] ; GO:0003016[biological_process] ; GO:0003824[molecular_function] ; GO:0004022[molecular_function] ; GO:0005488[molecular_function] ; GO:0005504[molecular_function] ; GO:0005737[cellular_component] ; GO:0005739[cellular_component] ; GO:0006069[biological_process] ; GO:0008152[biological_process] ; GO:0008270[molecular_function] ; GO:0009055[molecular_function] ; GO:…	retinoid metabolic process[biological_process] ; respiratory system process[biological_process] ; catalytic activity[molecular_function] ; alcohol dehydrogenase (NAD) activity[molecular_function] ; binding[molecular_function] ; fatty acid binding[molecular_function] ; cytoplasm[cellular_component] ; mitochondrion[cellular_component] ; ethanol oxidation[biological_process] ; metabolic process[biol…
ADH6	alcohol dehydrogenase 6 (class V)	IDBG-31160	130	ENSG00000172955	Homo sapiens	4	100123795..100140403 (-)	3			GO:0003824[molecular_function] ; GO:0004024[molecular_function] ; GO:0005488[molecular_function] ; GO:0005575[cellular_component] ; GO:0005737[cellular_component] ; GO:0005829[cellular_component] ; GO:0006069[biological_process] ; GO:0008152[biological_process] ; GO:0008270[molecular_function] ; GO:0009055[molecular_function] ; GO:0016491[molecular_function] ; GO:0045471[biological_process] ; GO:…	catalytic activity[molecular_function] ; alcohol dehydrogenase activity, zinc-dependent[molecular_function] ; binding[molecular_function] ; cellular_component[cellular_component] ; cytoplasm[cellular_component] ; cytosol[cellular_component] ; ethanol oxidation[biological_process] ; metabolic process[biological_process] ; zinc ion binding[molecular_function] ; electron carrier activity[molecular_f…
ADIPOQ	adiponectin, C1Q and collagen domain containing	IDBG-69167	9370	ENSG00000181092	Homo sapiens	3	186560463..186576252 (+)	6	Adipoq|IDBG-149533|ENSMUSG00000022878|11450	ENSBTAG00000019813	GO:0005125[molecular_function] ; GO:0005179[molecular_function] ; GO:0005576[cellular_component] ; GO:0005615[cellular_component] ; GO:0005783[cellular_component] ; GO:0006006[biological_process] ; GO:0006091[biological_process] ; GO:0006635[biological_process] ; GO:0009749[biological_process] ; GO:0009967[biological_process] ; GO:0010739[biological_process] ; GO:0010745[biological_process] ; GO:…	cytokine activity[molecular_function] ; hormone activity[molecular_function] ; extracellular region[cellular_component] ; extracellular space[cellular_component] ; endoplasmic reticulum[cellular_component] ; glucose metabolic process[biological_process] ; generation of precursor metabolites and energy[biological_process] ; fatty acid beta-oxidation[biological_process] ; response to glucose stimul…
ADRA1D	adrenergic, alpha-1D-, receptor	IDBG-49790	146	ENSG00000171873	Homo sapiens	20	4201278..4229659 (-)	2	Adra1d|IDBG-207140|ENSMUSG00000027335|11550	ENSBTAG00000019504	GO:0001986[biological_process] ; GO:0001994[biological_process] ; GO:0004872[molecular_function] ; GO:0004930[molecular_function] ; GO:0004935[molecular_function] ; GO:0004937[molecular_function] ; GO:0004983[molecular_function] ; GO:0004989[molecular_function] ; GO:0005886[cellular_component] ; GO:0005887[cellular_component] ; GO:0006259[biological_process] ; GO:0007165[biological_process] ; GO:…	negative regulation of the force of heart contraction during baroreceptor response to increased systemic arterial blood pressure[biological_process] ; norepinephrine-epinephrine vasoconstriction involved in regulation of systemic arterial blood pressure[biological_process] ; receptor activity[molecular_function] ; G-protein coupled receptor activity[molecular_function] ; adrenoceptor activity[mol…
ADRA2A	adrenergic, alpha-2A-, receptor	IDBG-89698	150	ENSG00000150594	Homo sapiens	10	112836790..112840658 (+)	3	Adra2a|IDBG-177063|ENSMUSG00000033717|11551	ENSBTAG00000039292	GO:0000187[biological_process] ; GO:0004872[molecular_function] ; GO:0004930[molecular_function] ; GO:0004935[molecular_function] ; GO:0004938[molecular_function] ; GO:0004952[molecular_function] ; GO:0004981[molecular_function] ; GO:0004989[molecular_function] ; GO:0005515[molecular_function] ; GO:0005886[cellular_component] ; GO:0005887[cellular_component] ; GO:0006928[biological_process] ; GO:…	activation of MAPK activity[biological_process] ; receptor activity[molecular_function] ; G-protein coupled receptor activity[molecular_function] ; adrenoceptor activity[molecular_function] ; alpha2-adrenergic receptor activity[molecular_function] ; dopamine receptor activity[molecular_function] ; muscarinic acetylcholine receptor activity[molecular_function] ; octopamine receptor activity[molecu…
ADRB1	adrenergic, beta-1-, receptor	IDBG-90231	153	ENSG00000043591	Homo sapiens	10	115803806..115806667 (+)	17	Adrb1|IDBG-179107|ENSMUSG00000035283|11554	ENSBTAG00000001242	GO:0001996[biological_process] ; GO:0001997[biological_process] ; GO:0002024[biological_process] ; GO:0002025[biological_process] ; GO:0004872[molecular_function] ; GO:0004930[molecular_function] ; GO:0004935[molecular_function] ; GO:0004940[molecular_function] ; GO:0004952[molecular_function] ; GO:0004969[molecular_function] ; GO:0005515[molecular_function] ; GO:0005624[cellular_component] ; GO:…	positive regulation of heart rate by epinephrine-norepinephrine[biological_process] ; positive regulation of the force of heart contraction by epinephrine-norepinephrine[biological_process] ; diet induced thermogenesis[biological_process] ; vasodilation by norepinephrine-epinephrine involved in regulation of systemic arterial blood pressure[biological_process] ; receptor activity[molecular_functi…
ADRB2	adrenergic, beta-2-, receptor, surface	IDBG-52685	154	ENSG00000169252	Homo sapiens	5	148206156..148208188 (+)	24	Adrb2|IDBG-152615|ENSMUSG00000045730|11555	ENSBTAG00000002144	GO:0002024[biological_process] ; GO:0002025[biological_process] ; GO:0002028[biological_process] ; GO:0002032[biological_process] ; GO:0004872[molecular_function] ; GO:0004930[molecular_function] ; GO:0004935[molecular_function] ; GO:0004941[molecular_function] ; GO:0004952[molecular_function] ; GO:0004983[molecular_function] ; GO:0004989[molecular_function] ; GO:0005624[cellular_component] ; GO:…	diet induced thermogenesis[biological_process] ; vasodilation by norepinephrine-epinephrine involved in regulation of systemic arterial blood pressure[biological_process] ; regulation of sodium ion transport[biological_process] ; desensitization of G-protein coupled receptor protein signaling pathway by arrestin[biological_process] ; receptor activity[molecular_function] ; G-protein coupled recep…
AFP	alpha-fetoprotein	IDBG-23783	174	ENSG00000081051	Homo sapiens	4	74301880..74321494 (+)	10	Afp|IDBG-178564|ENSMUSG00000054932|11576	ENSBTAG00000017131	GO:0001542[biological_process] ; GO:0005507[molecular_function] ; GO:0005576[cellular_component] ; GO:0005615[cellular_component] ; GO:0005737[cellular_component] ; GO:0006810[biological_process] ; GO:0016151[molecular_function] ; GO:0019953[biological_process] ; GO:0042448[biological_process] ; GO:0046872[molecular_function]	ovulation from ovarian follicle[biological_process] ; copper ion binding[molecular_function] ; extracellular region[cellular_component] ; extracellular space[cellular_component] ; cytoplasm[cellular_component] ; transport[biological_process] ; nickel ion binding[molecular_function] ; sexual reproduction[biological_process] ; progesterone metabolic process[biological_process] ; metal ion binding[m…
AGT	angiotensinogen (serpin peptidase inhibitor, clade A, member 8)	IDBG-107363	183	ENSG00000135744	Homo sapiens	1	230838274..230931238 (-)	9	Agt|IDBG-200169|ENSMUSG00000031980|11606	ENSBTAG00000012393	GO:0001543[biological_process] ; GO:0001558[biological_process] ; GO:0001568[biological_process] ; GO:0001658[biological_process] ; GO:0001819[biological_process] ; GO:0001822[biological_process] ; GO:0001974[biological_process] ; GO:0001998[biological_process] ; GO:0001999[biological_process] ; GO:0002018[biological_process] ; GO:0002019[biological_process] ; GO:0002035[biological_process] ; GO:…	ovarian follicle rupture[biological_process] ; regulation of cell growth[biological_process] ; blood vessel development[biological_process] ; branching involved in ureteric bud morphogenesis[biological_process] ; positive regulation of cytokine production[biological_process] ; kidney development[biological_process] ; blood vessel remodeling[biological_process] ; angiotensin mediated vasoconstrict…
AGTR1	angiotensin II receptor, type 1	IDBG-60289	185	ENSG00000144891	Homo sapiens	3	148415658..148460788 (+)	13	Agtr1a|IDBG-141627|ENSMUSG00000049115|11607	ENSBTAG00000016947	GO:0001558[biological_process] ; GO:0001596[molecular_function] ; GO:0001822[biological_process] ; GO:0002018[biological_process] ; GO:0002034[biological_process] ; GO:0003078[biological_process] ; GO:0004872[molecular_function] ; GO:0004930[molecular_function] ; GO:0004945[molecular_function] ; GO:0004947[molecular_function] ; GO:0004982[molecular_function] ; GO:0004992[molecular_function] ; GO:…	regulation of cell growth[biological_process] ; angiotensin type I receptor activity[molecular_function] ; kidney development[biological_process] ; renin-angiotensin regulation of aldosterone production[biological_process] ; regulation of blood vessel size by renin-angiotensin[biological_process] ; regulation of natriuresis[biological_process] ; receptor activity[molecular_function] ; G-protein c…
AGTR2	angiotensin II receptor, type 2	IDBG-83075	186	ENSG00000180772	Homo sapiens	X	115301958..115306220 (+)	5	Agtr2|IDBG-136032|ENSMUSG00000068122|11609	ENSBTAG00000040386	GO:0001974[biological_process] ; GO:0001991[biological_process] ; GO:0002033[biological_process] ; GO:0002035[biological_process] ; GO:0004872[molecular_function] ; GO:0004930[molecular_function] ; GO:0004945[molecular_function] ; GO:0004947[molecular_function] ; GO:0004983[molecular_function] ; GO:0005515[molecular_function] ; GO:0005886[cellular_component] ; GO:0005887[cellular_component] ; GO:…	blood vessel remodeling[biological_process] ; regulation of systemic arterial blood pressure by circulatory renin-angiotensin[biological_process] ; vasodilation by angiotensin involved in regulation of systemic arterial blood pressure[biological_process] ; brain renin-angiotensin system[biological_process] ; receptor activity[molecular_function] ; G-protein coupled receptor activity[molecular_fun…
AHR	aryl hydrocarbon receptor	IDBG-8995	196	ENSG00000106546	Homo sapiens	7	17338307..17385769 (+)	47	Ahr|IDBG-134957|ENSMUSG00000019256|11622	ENSBTAG00000007746	GO:0003700[molecular_function] ; GO:0004871[molecular_function] ; GO:0004879[molecular_function] ; GO:0005515[molecular_function] ; GO:0005634[cellular_component] ; GO:0005737[cellular_component] ; GO:0006355[biological_process] ; GO:0006366[biological_process] ; GO:0006915[biological_process] ; GO:0006950[biological_process] ; GO:0007049[biological_process] ; GO:0007165[biological_process] ; GO:…	transcription factor activity[molecular_function] ; signal transducer activity[molecular_function] ; ligand-dependent nuclear receptor activity[molecular_function] ; protein binding[molecular_function] ; nucleus[cellular_component] ; cytoplasm[cellular_component] ; regulation of transcription, DNA-dependent[biological_process] ; transcription from RNA polymerase II promoter[biological_process] ; …
AICDA	activation-induced cytidine deaminase	IDBG-17253	57379	ENSG00000111732	Homo sapiens	12	8754762..8765442 (-)	1	Aicda|IDBG-185563|ENSMUSG00000040627|11628	ENSBTAG00000018849	GO:0003824[molecular_function] ; GO:0004126[molecular_function] ; GO:0005575[cellular_component] ; GO:0005737[cellular_component] ; GO:0006397[biological_process] ; GO:0008270[molecular_function] ; GO:0016787[molecular_function] ; GO:0016814[molecular_function] ; GO:0030183[biological_process] ; GO:0045190[biological_process] ; GO:0046872[molecular_function]	catalytic activity[molecular_function] ; cytidine deaminase activity[molecular_function] ; cellular_component[cellular_component] ; cytoplasm[cellular_component] ; mRNA processing[biological_process] ; zinc ion binding[molecular_function] ; hydrolase activity[molecular_function] ; hydrolase activity, acting on carbon-nitrogen (but not peptide) bonds, in cyclic amidines[molecular_function] ; B cel…
AIM2	absent in melanoma 2	IDBG-103863	9447	ENSG00000163568	Homo sapiens	1	159032041..159116886 (-)	1			GO:0005515[molecular_function] ; GO:0005634[cellular_component] ; GO:0006955[biological_process] ; GO:0045087[biological_process] ; GO:0045786[biological_process]	protein binding[molecular_function] ; nucleus[cellular_component] ; immune response[biological_process] ; innate immune response[biological_process] ; negative regulation of cell cycle[biological_process]
AJAP1	adherens junctions associated protein 1	IDBG-87029	55966	ENSG00000196581	Homo sapiens	1	4715105..4843851 (+)	2	Ajap1|IDBG-206776|ENSMUSG00000039546|230959	ENSBTAG00000000792	GO:0003735[molecular_function] ; GO:0005515[molecular_function] ; GO:0005622[cellular_component] ; GO:0005840[cellular_component] ; GO:0005886[cellular_component] ; GO:0006412[biological_process] ; GO:0007155[biological_process] ; GO:0008152[biological_process] ; GO:0016021[cellular_component] ; GO:0016323[cellular_component] ; GO:0016324[cellular_component] ; GO:0016491[molecular_function] ; GO:…	structural constituent of ribosome[molecular_function] ; protein binding[molecular_function] ; intracellular[cellular_component] ; ribosome[cellular_component] ; plasma membrane[cellular_component] ; translation[biological_process] ; cell adhesion[biological_process] ; metabolic process[biological_process] ; integral to membrane[cellular_component] ; basolateral plasma membrane[cellular_component…
AK1	adenylate kinase 1	IDBG-86687	203	ENSG00000106992	Homo sapiens	9	130628759..130640022 (-)	4	Ak1|IDBG-160744|ENSMUSG00000026817|11636	ENSBTAG00000006305	GO:0000166[molecular_function] ; GO:0004017[molecular_function] ; GO:0004765[molecular_function] ; GO:0005515[molecular_function] ; GO:0005524[molecular_function] ; GO:0005634[cellular_component] ; GO:0005737[cellular_component] ; GO:0005739[cellular_component] ; GO:0005829[cellular_component] ; GO:0005886[cellular_component] ; GO:0006139[biological_process] ; GO:0007050[biological_process] ; GO:…	nucleotide binding[molecular_function] ; adenylate kinase activity[molecular_function] ; shikimate kinase activity[molecular_function] ; protein binding[molecular_function] ; ATP binding[molecular_function] ; nucleus[cellular_component] ; cytoplasm[cellular_component] ; mitochondrion[cellular_component] ; cytosol[cellular_component] ; plasma membrane[cellular_component] ; nucleobase, nucleoside, …
AKNA	AT-hook transcription factor	IDBG-82103	80709	ENSG00000106948	Homo sapiens	9	117096436..117156685 (-)	4	Akna|IDBG-154783|ENSMUSG00000039158|100182	ENSBTAG00000017306	GO:0003677[molecular_function] ; GO:0005634[cellular_component] ; GO:0006350[biological_process] ; GO:0006355[biological_process]	DNA binding[molecular_function] ; nucleus[cellular_component] ; transcription[biological_process] ; regulation of transcription, DNA-dependent[biological_process]
AKT1	v-akt murine thymoma viral oncogene homolog 1	IDBG-22709	207	ENSG00000142208	Homo sapiens	14	105235689..105262080 (-)	197	Akt1|IDBG-174623|ENSMUSG00000001729|100047666,11651	ENSBTAG00000017636	GO:0000060[biological_process] ; GO:0000166[molecular_function] ; GO:0001568[biological_process] ; GO:0001890[biological_process] ; GO:0004672[molecular_function] ; GO:0004674[molecular_function] ; GO:0004713[molecular_function] ; GO:0005351[molecular_function] ; GO:0005524[molecular_function] ; GO:0005547[molecular_function] ; GO:0005634[cellular_component] ; GO:0005654[cellular_component] ; GO:…	protein import into nucleus, translocation[biological_process] ; nucleotide binding[molecular_function] ; blood vessel development[biological_process] ; placenta development[biological_process] ; protein kinase activity[molecular_function] ; protein serine/threonine kinase activity[molecular_function] ; protein tyrosine kinase activity[molecular_function] ; sugar:hydrogen symporter activity[molec…
AKT1S1	AKT1 substrate 1 (proline-rich)	IDBG-63691	84335	ENSG00000204673	Homo sapiens	19	50372295..50381716 (-)	16	Akt1s1|IDBG-179873|ENSMUSG00000011096|67605	ENSBTAG00000005763	GO:0004938[molecular_function] ; GO:0005198[molecular_function] ; GO:0005737[cellular_component] ; GO:0007155[biological_process] ; GO:0007186[biological_process] ; GO:0015629[cellular_component] ; GO:0016021[cellular_component] ; GO:0043526[biological_process] ; GO:0044445[cellular_component] ; GO:0045884[biological_process]	alpha2-adrenergic receptor activity[molecular_function] ; structural molecule activity[molecular_function] ; cytoplasm[cellular_component] ; cell adhesion[biological_process] ; G-protein coupled receptor protein signaling pathway[biological_process] ; actin cytoskeleton[cellular_component] ; integral to membrane[cellular_component] ; neuroprotection[biological_process] ; cytosolic part[cellular_c…
AKT2	v-akt murine thymoma viral oncogene homolog 2	IDBG-51270	208	ENSG00000105221	Homo sapiens	19	40736224..40791265 (-)	42	Akt2|IDBG-161456|ENSMUSG00000004056|100048123,11652	ENSBTAG00000001400	GO:0000166[molecular_function] ; GO:0004672[molecular_function] ; GO:0004674[molecular_function] ; GO:0004713[molecular_function] ; GO:0005515[molecular_function] ; GO:0005524[molecular_function] ; GO:0005829[cellular_component] ; GO:0006006[biological_process] ; GO:0006464[biological_process] ; GO:0006468[biological_process] ; GO:0008286[biological_process] ; GO:0010748[biological_process] ; GO:…	nucleotide binding[molecular_function] ; protein kinase activity[molecular_function] ; protein serine/threonine kinase activity[molecular_function] ; protein tyrosine kinase activity[molecular_function] ; protein binding[molecular_function] ; ATP binding[molecular_function] ; cytosol[cellular_component] ; glucose metabolic process[biological_process] ; protein modification process[biological_proc…
AKT3	v-akt murine thymoma viral oncogene homolog 3 (protein kinase B, gamma)	IDBG-107751	10000	ENSG00000117020	Homo sapiens	1	243651535..244013430 (-)	12	Akt3|IDBG-206738|ENSMUSG00000019699|23797	ENSBTAG00000017788	GO:0000166[molecular_function] ; GO:0004672[molecular_function] ; GO:0004674[molecular_function] ; GO:0004713[molecular_function] ; GO:0005515[molecular_function] ; GO:0005524[molecular_function] ; GO:0005737[cellular_component] ; GO:0006468[biological_process] ; GO:0007165[biological_process] ; GO:0016020[cellular_component] ; GO:0016740[molecular_function]	nucleotide binding[molecular_function] ; protein kinase activity[molecular_function] ; protein serine/threonine kinase activity[molecular_function] ; protein tyrosine kinase activity[molecular_function] ; protein binding[molecular_function] ; ATP binding[molecular_function] ; cytoplasm[cellular_component] ; protein amino acid phosphorylation[biological_process] ; signal transduction[biological_pr…
ALK	anaplastic lymphoma receptor tyrosine kinase	IDBG-42084	238	ENSG00000171094	Homo sapiens	2	29415640..30144432 (-)	21	Alk|IDBG-197259|ENSMUSG00000055471|11682	ENSBTAG00000007379	GO:0000166[molecular_function] ; GO:0004672[molecular_function] ; GO:0004674[molecular_function] ; GO:0004713[molecular_function] ; GO:0004714[molecular_function] ; GO:0004716[molecular_function] ; GO:0004872[molecular_function] ; GO:0005515[molecular_function] ; GO:0005524[molecular_function] ; GO:0005887[cellular_component] ; GO:0006468[biological_process] ; GO:0006487[biological_process] ; GO:…	nucleotide binding[molecular_function] ; protein kinase activity[molecular_function] ; protein serine/threonine kinase activity[molecular_function] ; protein tyrosine kinase activity[molecular_function] ; transmembrane receptor protein tyrosine kinase activity[molecular_function] ; receptor signaling protein tyrosine kinase activity[molecular_function] ; receptor activity[molecular_function] ; pr…
ALOX15	arachidonate 15-lipoxygenase	IDBG-19074	246	ENSG00000161905	Homo sapiens	17	4534221..4544960 (-)	5	Alox15|IDBG-194131|ENSMUSG00000018924|11687	ENSBTAG00000011990	GO:0005506[molecular_function] ; GO:0005737[cellular_component] ; GO:0005829[cellular_component] ; GO:0006629[biological_process] ; GO:0006691[biological_process] ; GO:0006954[biological_process] ; GO:0016165[molecular_function] ; GO:0016491[molecular_function] ; GO:0016702[molecular_function] ; GO:0019370[biological_process] ; GO:0030282[biological_process] ; GO:0046872[molecular_function] ; GO:…	iron ion binding[molecular_function] ; cytoplasm[cellular_component] ; cytosol[cellular_component] ; lipid metabolic process[biological_process] ; leukotriene metabolic process[biological_process] ; inflammatory response[biological_process] ; lipoxygenase activity[molecular_function] ; oxidoreductase activity[molecular_function] ; oxidoreductase activity, acting on single donors with incorporatio…
ALOX5	arachidonate 5-lipoxygenase	IDBG-71893	240	ENSG00000012779	Homo sapiens	10	45869629..45941561 (+)	13	Alox5|IDBG-180618|ENSMUSG00000025701|11689	ENSBTAG00000020319	GO:0004051[molecular_function] ; GO:0005506[molecular_function] ; GO:0005509[molecular_function] ; GO:0005515[molecular_function] ; GO:0005634[cellular_component] ; GO:0005737[cellular_component] ; GO:0006691[biological_process] ; GO:0006954[biological_process] ; GO:0016020[cellular_component] ; GO:0016165[molecular_function] ; GO:0016491[molecular_function] ; GO:0016702[molecular_function] ; GO:…	arachidonate 5-lipoxygenase activity[molecular_function] ; iron ion binding[molecular_function] ; calcium ion binding[molecular_function] ; protein binding[molecular_function] ; nucleus[cellular_component] ; cytoplasm[cellular_component] ; leukotriene metabolic process[biological_process] ; inflammatory response[biological_process] ; membrane[cellular_component] ; lipoxygenase activity[molecular_…
ALPI	alkaline phosphatase, intestinal	IDBG-83245	248	ENSG00000163295	Homo sapiens	2	233320833..233324740 (+)	3			GO:0000287[molecular_function] ; GO:0003824[molecular_function] ; GO:0004035[molecular_function] ; GO:0005515[molecular_function] ; GO:0005886[cellular_component] ; GO:0008152[biological_process] ; GO:0008270[molecular_function] ; GO:0016021[cellular_component] ; GO:0016310[biological_process] ; GO:0016787[molecular_function] ; GO:0016791[molecular_function] ; GO:0031225[cellular_component]	magnesium ion binding[molecular_function] ; catalytic activity[molecular_function] ; alkaline phosphatase activity[molecular_function] ; protein binding[molecular_function] ; plasma membrane[cellular_component] ; metabolic process[biological_process] ; zinc ion binding[molecular_function] ; integral to membrane[cellular_component] ; phosphorylation[biological_process] ; hydrolase activity[molecul…
ALPL	alkaline phosphatase, liver/bone/kidney	IDBG-93194	249	ENSG00000162551	Homo sapiens	1	21835858..21904905 (+)	4	Alpl|IDBG-199139|ENSMUSG00000028766|11647	ENSBTAG00000008951	GO:0000287[molecular_function] ; GO:0001501[biological_process] ; GO:0001503[biological_process] ; GO:0003824[molecular_function] ; GO:0004035[molecular_function] ; GO:0005737[cellular_component] ; GO:0005886[cellular_component] ; GO:0008152[biological_process] ; GO:0008270[molecular_function] ; GO:0016021[cellular_component] ; GO:0016787[molecular_function] ; GO:0016791[molecular_function] ; GO:…	magnesium ion binding[molecular_function] ; skeletal system development[biological_process] ; ossification[biological_process] ; catalytic activity[molecular_function] ; alkaline phosphatase activity[molecular_function] ; cytoplasm[cellular_component] ; plasma membrane[cellular_component] ; metabolic process[biological_process] ; zinc ion binding[molecular_function] ; integral to membrane[cellula…
ALPP	alkaline phosphatase, placental (Regan isozyme)	IDBG-83209	250	ENSG00000163283	Homo sapiens	2	233243348..233247597 (+)	3			GO:0000287[molecular_function] ; GO:0003824[molecular_function] ; GO:0004035[molecular_function] ; GO:0005886[cellular_component] ; GO:0008152[biological_process] ; GO:0008270[molecular_function] ; GO:0009986[cellular_component] ; GO:0016021[cellular_component] ; GO:0016787[molecular_function] ; GO:0016791[molecular_function] ; GO:0031225[cellular_component]	magnesium ion binding[molecular_function] ; catalytic activity[molecular_function] ; alkaline phosphatase activity[molecular_function] ; plasma membrane[cellular_component] ; metabolic process[biological_process] ; zinc ion binding[molecular_function] ; cell surface[cellular_component] ; integral to membrane[cellular_component] ; hydrolase activity[molecular_function] ; phosphatase activity[molec…
ALS2	amyotrophic lateral sclerosis 2 (juvenile)	IDBG-78753	57679	ENSG00000003393	Homo sapiens	2	202564987..202645895 (-)	4	Als2|IDBG-157987|ENSMUSG00000026024|74018	ENSBTAG00000007395	GO:0001726[cellular_component] ; GO:0005085[molecular_function] ; GO:0005087[molecular_function] ; GO:0005089[molecular_function] ; GO:0005515[molecular_function] ; GO:0005622[cellular_component] ; GO:0005769[cellular_component] ; GO:0005813[cellular_component] ; GO:0005829[cellular_component] ; GO:0007032[biological_process] ; GO:0017112[molecular_function] ; GO:0017137[molecular_function] ; GO:…	ruffle[cellular_component] ; guanyl-nucleotide exchange factor activity[molecular_function] ; Ran guanyl-nucleotide exchange factor activity[molecular_function] ; Rho guanyl-nucleotide exchange factor activity[molecular_function] ; protein binding[molecular_function] ; intracellular[cellular_component] ; early endosome[cellular_component] ; centrosome[cellular_component] ; cytosol[cellular_compon…
ANK2	ankyrin 2, neuronal	IDBG-34685	287	ENSG00000145362	Homo sapiens	4	113970785..114304896 (+)	7	Ank2|IDBG-192780|ENSMUSG00000032826|109676	ENSBTAG00000002392	GO:0005515[molecular_function] ; GO:0005737[cellular_component] ; GO:0005856[cellular_component] ; GO:0007165[biological_process] ; GO:0008152[biological_process] ; GO:0016323[cellular_component] ; GO:0016491[molecular_function]	protein binding[molecular_function] ; cytoplasm[cellular_component] ; cytoskeleton[cellular_component] ; signal transduction[biological_process] ; metabolic process[biological_process] ; basolateral plasma membrane[cellular_component] ; oxidoreductase activity[molecular_function]
ANP32A	acidic (leucine-rich) nuclear phosphoprotein 32 family, member A	IDBG-19082	8125	ENSG00000140350	Homo sapiens	15	69071246..69113223 (-)	24	Anp32a|IDBG-174681|ENSMUSG00000032249|11737	ENSBTAG00000012365	GO:0005515[molecular_function] ; GO:0005634[cellular_component] ; GO:0005737[cellular_component] ; GO:0005783[cellular_component] ; GO:0006350[biological_process] ; GO:0006355[biological_process] ; GO:0006913[biological_process] ; GO:0007242[biological_process] ; GO:0048471[cellular_component]	protein binding[molecular_function] ; nucleus[cellular_component] ; cytoplasm[cellular_component] ; endoplasmic reticulum[cellular_component] ; transcription[biological_process] ; regulation of transcription, DNA-dependent[biological_process] ; nucleocytoplasmic transport[biological_process] ; intracellular signaling cascade[biological_process] ; perinuclear region of cytoplasm[cellular_component]
ANXA2	annexin A2	IDBG-14711	302	ENSG00000182718	Homo sapiens	15	60639351..60690185 (-)	33	Anxa2|IDBG-181662|ENSMUSG00000032231|100048867,12306	ENSBTAG00000009615	GO:0001501[biological_process] ; GO:0001525[biological_process] ; GO:0004859[molecular_function] ; GO:0005509[molecular_function] ; GO:0005544[molecular_function] ; GO:0005546[molecular_function] ; GO:0005576[cellular_component] ; GO:0005604[cellular_component] ; GO:0005625[cellular_component] ; GO:0005737[cellular_component] ; GO:0005769[cellular_component] ; GO:0008092[molecular_function] ; GO:…	skeletal system development[biological_process] ; angiogenesis[biological_process] ; phospholipase inhibitor activity[molecular_function] ; calcium ion binding[molecular_function] ; calcium-dependent phospholipid binding[molecular_function] ; phosphatidylinositol-4,5-bisphosphate binding[molecular_function] ; extracellular region[cellular_component] ; basement membrane[cellular_component] ; solub…
ANXA5	annexin A5	IDBG-36172	308	ENSG00000164111	Homo sapiens	4	122589154..122618147 (-)	13	Anxa5|IDBG-138625|ENSMUSG00000027712|11747	ENSBTAG00000021746	GO:0004859[molecular_function] ; GO:0005509[molecular_function] ; GO:0005515[molecular_function] ; GO:0005544[molecular_function] ; GO:0005622[cellular_component] ; GO:0005737[cellular_component] ; GO:0006916[biological_process] ; GO:0007165[biological_process] ; GO:0007596[biological_process] ; GO:0010033[biological_process] ; GO:0043499[molecular_function] ; GO:0050819[biological_process] ; GO:…	phospholipase inhibitor activity[molecular_function] ; calcium ion binding[molecular_function] ; protein binding[molecular_function] ; calcium-dependent phospholipid binding[molecular_function] ; intracellular[cellular_component] ; cytoplasm[cellular_component] ; anti-apoptosis[biological_process] ; signal transduction[biological_process] ; blood coagulation[biological_process] ; response to orga…
AP1B1	adaptor-related protein complex 1, beta 1 subunit	IDBG-3567	162	ENSG00000100280	Homo sapiens	22	29723669..29819182 (-)	19	Ap1b1|IDBG-143791|ENSMUSG00000009090|11764	ENSBTAG00000001189	GO:0005215[molecular_function] ; GO:0005488[molecular_function] ; GO:0005515[molecular_function] ; GO:0005794[cellular_component] ; GO:0005829[cellular_component] ; GO:0006886[biological_process] ; GO:0006897[biological_process] ; GO:0008565[molecular_function] ; GO:0015031[biological_process] ; GO:0016020[cellular_component] ; GO:0016192[biological_process] ; GO:0030117[cellular_component] ; GO:…	transporter activity[molecular_function] ; binding[molecular_function] ; protein binding[molecular_function] ; Golgi apparatus[cellular_component] ; cytosol[cellular_component] ; intracellular protein transport[biological_process] ; endocytosis[biological_process] ; protein transporter activity[molecular_function] ; protein transport[biological_process] ; membrane[cellular_component] ; vesicle-me…
AP2M1	adaptor-related protein complex 2, mu 1 subunit	IDBG-67524	1173	ENSG00000161203	Homo sapiens	3	183892634..183901878 (+)	42	Ap2m1|IDBG-144450|ENSMUSG00000022841|11773,667587	ENSBTAG00000020106	GO:0005215[molecular_function] ; GO:0005515[molecular_function] ; GO:0005739[cellular_component] ; GO:0005778[cellular_component] ; GO:0005829[cellular_component] ; GO:0005886[cellular_component] ; GO:0006810[biological_process] ; GO:0006886[biological_process] ; GO:0008289[molecular_function] ; GO:0016192[biological_process] ; GO:0030131[cellular_component] ; GO:0030132[cellular_component] ; GO:…	transporter activity[molecular_function] ; protein binding[molecular_function] ; mitochondrion[cellular_component] ; peroxisomal membrane[cellular_component] ; cytosol[cellular_component] ; plasma membrane[cellular_component] ; transport[biological_process] ; intracellular protein transport[biological_process] ; lipid binding[molecular_function] ; vesicle-mediated transport[biological_process] ; …
AP3B1	adaptor-related protein complex 3, beta 1 subunit	IDBG-30467	8546	ENSG00000132842	Homo sapiens	5	77298153..77590528 (-)	12	Ap3b1|IDBG-173348|ENSMUSG00000021686|11774	ENSBTAG00000005016	GO:0005488[molecular_function] ; GO:0005515[molecular_function] ; GO:0005794[cellular_component] ; GO:0006622[biological_process] ; GO:0006886[biological_process] ; GO:0006897[biological_process] ; GO:0008565[molecular_function] ; GO:0015031[biological_process] ; GO:0016020[cellular_component] ; GO:0016192[biological_process] ; GO:0019882[biological_process] ; GO:0019903[molecular_function] ; GO:…	binding[molecular_function] ; protein binding[molecular_function] ; Golgi apparatus[cellular_component] ; protein targeting to lysosome[biological_process] ; intracellular protein transport[biological_process] ; endocytosis[biological_process] ; protein transporter activity[molecular_function] ; protein transport[biological_process] ; membrane[cellular_component] ; vesicle-mediated transport[biol…
APAF1	apoptotic peptidase activating factor 1	IDBG-52364	317	ENSG00000120868	Homo sapiens	12	99039078..99129204 (+)	25	Apaf1|IDBG-185032|ENSMUSG00000019979|11783	ENSBTAG00000021661	GO:0000166[molecular_function] ; GO:0005515[molecular_function] ; GO:0005524[molecular_function] ; GO:0005622[cellular_component] ; GO:0005737[cellular_component] ; GO:0005829[cellular_component] ; GO:0006915[biological_process] ; GO:0006952[biological_process] ; GO:0007399[biological_process] ; GO:0008635[biological_process] ; GO:0008656[molecular_function] ; GO:0042981[biological_process]	nucleotide binding[molecular_function] ; protein binding[molecular_function] ; ATP binding[molecular_function] ; intracellular[cellular_component] ; cytoplasm[cellular_component] ; cytosol[cellular_component] ; apoptosis[biological_process] ; defense response[biological_process] ; nervous system development[biological_process] ; activation of caspase activity by cytochrome c[biological_process] ;…
APBB1	amyloid beta (A4) precursor protein-binding, family B, member 1 (Fe65)	IDBG-28785	322	ENSG00000166313	Homo sapiens	11	6413729..6440644 (-)	13	Apbb1|IDBG-204734|ENSMUSG00000037032|11785	ENSBTAG00000015655	GO:0001540[molecular_function] ; GO:0005515[molecular_function] ; GO:0005634[cellular_component] ; GO:0007050[biological_process] ; GO:0007165[biological_process] ; GO:0007409[biological_process] ; GO:0008134[molecular_function] ; GO:0030027[cellular_component] ; GO:0030308[biological_process] ; GO:0030426[cellular_component] ; GO:0045202[cellular_component] ; GO:0045449[biological_process] ; GO:…	beta-amyloid binding[molecular_function] ; protein binding[molecular_function] ; nucleus[cellular_component] ; cell cycle arrest[biological_process] ; signal transduction[biological_process] ; axonogenesis[biological_process] ; transcription factor binding[molecular_function] ; lamellipodium[cellular_component] ; negative regulation of cell growth[biological_process] ; growth cone[cellular_compon…
APBB2	amyloid beta (A4) precursor protein-binding, family B, member 2	IDBG-15151	323	ENSG00000163697	Homo sapiens	4	40812045..41216635 (-)	5	Apbb2|IDBG-167349|ENSMUSG00000029207|11787	ENSBTAG00000027569	GO:0001540[molecular_function] ; GO:0005515[molecular_function] ; GO:0005634[cellular_component] ; GO:0007050[biological_process] ; GO:0007242[biological_process] ; GO:0008134[molecular_function] ; GO:0016020[cellular_component] ; GO:0030027[cellular_component] ; GO:0030308[biological_process] ; GO:0030426[cellular_component] ; GO:0045202[cellular_component] ; GO:0045449[biological_process] ; GO:…	beta-amyloid binding[molecular_function] ; protein binding[molecular_function] ; nucleus[cellular_component] ; cell cycle arrest[biological_process] ; intracellular signaling cascade[biological_process] ; transcription factor binding[molecular_function] ; membrane[cellular_component] ; lamellipodium[cellular_component] ; negative regulation of cell growth[biological_process] ; growth cone[cellula…
APC	adenomatous polyposis coli	IDBG-37007	324	ENSG00000134982	Homo sapiens	5	112043218..112181936 (+)	47	Apc|IDBG-134573|ENSMUSG00000005871|100048863,11789	ENSBTAG00000018852	GO:0000281[biological_process] ; GO:0000776[cellular_component] ; GO:0005488[molecular_function] ; GO:0005515[molecular_function] ; GO:0005634[cellular_component] ; GO:0005737[cellular_component] ; GO:0005813[cellular_component] ; GO:0005829[cellular_component] ; GO:0006461[biological_process] ; GO:0006974[biological_process] ; GO:0007026[biological_process] ; GO:0007050[biological_process] ; GO:…	cytokinesis after mitosis[biological_process] ; kinetochore[cellular_component] ; binding[molecular_function] ; protein binding[molecular_function] ; nucleus[cellular_component] ; cytoplasm[cellular_component] ; centrosome[cellular_component] ; cytosol[cellular_component] ; protein complex assembly[biological_process] ; response to DNA damage stimulus[biological_process] ; negative regulation of …
APEX1	APEX nuclease (multifunctional DNA repair enzyme) 1	IDBG-2246	328	ENSG00000100823	Homo sapiens	14	20923290..20925925 (+)	30	Apex1|IDBG-156891|ENSMUSG00000035960|11792	ENSBTAG00000002745	GO:0000287[molecular_function] ; GO:0003677[molecular_function] ; GO:0003713[molecular_function] ; GO:0003714[molecular_function] ; GO:0003906[molecular_function] ; GO:0004518[molecular_function] ; GO:0004519[molecular_function] ; GO:0004520[molecular_function] ; GO:0004523[molecular_function] ; GO:0004528[molecular_function] ; GO:0004844[molecular_function] ; GO:0005515[molecular_function] ; GO:…	magnesium ion binding[molecular_function] ; DNA binding[molecular_function] ; transcription coactivator activity[molecular_function] ; transcription corepressor activity[molecular_function] ; DNA-(apurinic or apyrimidinic site) lyase activity[molecular_function] ; nuclease activity[molecular_function] ; endonuclease activity[molecular_function] ; endodeoxyribonuclease activity[molecular_function]…
APP	amyloid beta (A4) precursor protein	IDBG-1100	351	ENSG00000142192	Homo sapiens	21	27252861..27543446 (-)	118	App|IDBG-172954|ENSMUSG00000022892|11820	ENSBTAG00000017753	GO:0004867[molecular_function] ; GO:0005488[molecular_function] ; GO:0005506[molecular_function] ; GO:0005507[molecular_function] ; GO:0005515[molecular_function] ; GO:0005576[cellular_component] ; GO:0005737[cellular_component] ; GO:0005794[cellular_component] ; GO:0005886[cellular_component] ; GO:0005887[cellular_component] ; GO:0005905[cellular_component] ; GO:0006878[biological_process] ; GO:…	serine-type endopeptidase inhibitor activity[molecular_function] ; binding[molecular_function] ; iron ion binding[molecular_function] ; copper ion binding[molecular_function] ; protein binding[molecular_function] ; extracellular region[cellular_component] ; cytoplasm[cellular_component] ; Golgi apparatus[cellular_component] ; plasma membrane[cellular_component] ; integral to plasma membrane[cellu…
APPL1	adaptor protein, phosphotyrosine interaction, PH domain and leucine zipper containing 1	IDBG-41092	26060	ENSG00000157500	Homo sapiens	3	57261765..57307499 (+)	26	Appl1|IDBG-140679|ENSMUSG00000040760|72993	ENSBTAG00000006824	GO:0005515[molecular_function] ; GO:0005634[cellular_component] ; GO:0005737[cellular_component] ; GO:0005768[cellular_component] ; GO:0005792[cellular_component] ; GO:0005829[cellular_component] ; GO:0007049[biological_process] ; GO:0007165[biological_process] ; GO:0008283[biological_process] ; GO:0008286[biological_process] ; GO:0012506[cellular_component] ; GO:0016020[cellular_component] ; GO:…	protein binding[molecular_function] ; nucleus[cellular_component] ; cytoplasm[cellular_component] ; endosome[cellular_component] ; microsome[cellular_component] ; cytosol[cellular_component] ; cell cycle[biological_process] ; signal transduction[biological_process] ; cell proliferation[biological_process] ; insulin receptor signaling pathway[biological_process] ; vesicle membrane[cellular_compone…
APPL2	adaptor protein, phosphotyrosine interaction, PH domain and leucine zipper containing 2	IDBG-54652	55198	ENSG00000136044	Homo sapiens	12	105567075..105630008 (-)	7	Appl2|IDBG-180303|ENSMUSG00000020263|216190	ENSBTAG00000030784	GO:0005515[molecular_function] ; GO:0005634[cellular_component] ; GO:0005737[cellular_component] ; GO:0005768[cellular_component] ; GO:0007049[biological_process] ; GO:0007165[biological_process] ; GO:0008283[biological_process] ; GO:0016020[cellular_component] ; GO:0016581[cellular_component] ; GO:0031901[cellular_component]	protein binding[molecular_function] ; nucleus[cellular_component] ; cytoplasm[cellular_component] ; endosome[cellular_component] ; cell cycle[biological_process] ; signal transduction[biological_process] ; cell proliferation[biological_process] ; membrane[cellular_component] ; NuRD complex[cellular_component] ; early endosome membrane[cellular_component]
AQP3	aquaporin 3 (Gill blood group)	IDBG-57960	360	ENSG00000165272	Homo sapiens	9	33441161..33447590 (-)	5	Aqp3|IDBG-137002|ENSMUSG00000028435|11828	ENSBTAG00000008493	GO:0002684[biological_process] ; GO:0005215[molecular_function] ; GO:0005886[cellular_component] ; GO:0006810[biological_process] ; GO:0006833[biological_process] ; GO:0007588[biological_process] ; GO:0015250[molecular_function] ; GO:0015254[molecular_function] ; GO:0016020[cellular_component] ; GO:0016021[cellular_component] ; GO:0016323[cellular_component] ; GO:0032526[biological_process] ; GO:…	positive regulation of immune system process[biological_process] ; transporter activity[molecular_function] ; plasma membrane[cellular_component] ; transport[biological_process] ; water transport[biological_process] ; excretion[biological_process] ; water channel activity[molecular_function] ; glycerol channel activity[molecular_function] ; membrane[cellular_component] ; integral to membrane[cell…
AR	androgen receptor	IDBG-73722	367	ENSG00000169083	Homo sapiens	X	66763874..66944119 (+)	215	Ar|IDBG-161433|ENSMUSG00000046532|11835	ENSBTAG00000022255	GO:0001701[biological_process] ; GO:0003677[molecular_function] ; GO:0003700[molecular_function] ; GO:0003707[molecular_function] ; GO:0004872[molecular_function] ; GO:0004879[molecular_function] ; GO:0004882[molecular_function] ; GO:0005102[molecular_function] ; GO:0005496[molecular_function] ; GO:0005497[molecular_function] ; GO:0005634[cellular_component] ; GO:0005737[cellular_component] ; GO:…	in utero embryonic development[biological_process] ; DNA binding[molecular_function] ; transcription factor activity[molecular_function] ; steroid hormone receptor activity[molecular_function] ; receptor activity[molecular_function] ; ligand-dependent nuclear receptor activity[molecular_function] ; androgen receptor activity[molecular_function] ; receptor binding[molecular_function] ; steroid bin…
ARAF	v-raf murine sarcoma 3611 viral oncogene homolog	IDBG-61504	369	ENSG00000078061	Homo sapiens	X	47420578..47431319 (+)	45	Araf|IDBG-135379|ENSMUSG00000001127|11836	ENSBTAG00000005039	GO:0000166[molecular_function] ; GO:0004672[molecular_function] ; GO:0004674[molecular_function] ; GO:0004713[molecular_function] ; GO:0005057[molecular_function] ; GO:0005515[molecular_function] ; GO:0005524[molecular_function] ; GO:0005575[cellular_component] ; GO:0005626[cellular_component] ; GO:0005829[cellular_component] ; GO:0006464[biological_process] ; GO:0006468[biological_process] ; GO:…	nucleotide binding[molecular_function] ; protein kinase activity[molecular_function] ; protein serine/threonine kinase activity[molecular_function] ; protein tyrosine kinase activity[molecular_function] ; receptor signaling protein activity[molecular_function] ; protein binding[molecular_function] ; ATP binding[molecular_function] ; cellular_component[cellular_component] ; insoluble fraction[cell…
ARF1	ADP-ribosylation factor 1	IDBG-107128	375	ENSG00000143761	Homo sapiens	1	228270361..228286912 (+)	34	Arf1|IDBG-178468|ENSMUSG00000048076|11840	ENSBTAG00000007725	GO:0000139[cellular_component] ; GO:0000166[molecular_function] ; GO:0003924[molecular_function] ; GO:0005057[molecular_function] ; GO:0005515[molecular_function] ; GO:0005525[molecular_function] ; GO:0005622[cellular_component] ; GO:0005794[cellular_component] ; GO:0005829[cellular_component] ; GO:0005886[cellular_component] ; GO:0006886[biological_process] ; GO:0006890[biological_process] ; GO:…	Golgi membrane[cellular_component] ; nucleotide binding[molecular_function] ; GTPase activity[molecular_function] ; receptor signaling protein activity[molecular_function] ; protein binding[molecular_function] ; GTP binding[molecular_function] ; intracellular[cellular_component] ; Golgi apparatus[cellular_component] ; cytosol[cellular_component] ; plasma membrane[cellular_component] ; intracellul…
ARF6	ADP-ribosylation factor 6	IDBG-5864	382	ENSG00000165527	Homo sapiens	14	50359736..50363772 (+)	124			GO:0000166[molecular_function] ; GO:0001726[cellular_component] ; GO:0001889[biological_process] ; GO:0003924[molecular_function] ; GO:0005515[molecular_function] ; GO:0005525[molecular_function] ; GO:0005622[cellular_component] ; GO:0005624[cellular_component] ; GO:0005737[cellular_component] ; GO:0005768[cellular_component] ; GO:0005794[cellular_component] ; GO:0005886[cellular_component] ; GO:…	nucleotide binding[molecular_function] ; ruffle[cellular_component] ; liver development[biological_process] ; GTPase activity[molecular_function] ; protein binding[molecular_function] ; GTP binding[molecular_function] ; intracellular[cellular_component] ; membrane fraction[cellular_component] ; cytoplasm[cellular_component] ; endosome[cellular_component] ; Golgi apparatus[cellular_component] ; pl…
ARFGEF2	ADP-ribosylation factor guanine nucleotide-exchange factor 2 (brefeldin A-inhibited)	IDBG-80059	10564	ENSG00000124198	Homo sapiens	20	47538275..47653222 (+)	11	Arfgef2|IDBG-212930|ENSMUSG00000074582|99371	ENSBTAG00000007120	GO:0000139[cellular_component] ; GO:0005086[molecular_function] ; GO:0005488[molecular_function] ; GO:0005622[cellular_component] ; GO:0005829[cellular_component] ; GO:0006887[biological_process] ; GO:0007242[biological_process] ; GO:0016020[cellular_component] ; GO:0017022[molecular_function] ; GO:0032012[biological_process]	Golgi membrane[cellular_component] ; ARF guanyl-nucleotide exchange factor activity[molecular_function] ; binding[molecular_function] ; intracellular[cellular_component] ; cytosol[cellular_component] ; exocytosis[biological_process] ; intracellular signaling cascade[biological_process] ; membrane[cellular_component] ; myosin binding[molecular_function] ; regulation of ARF protein signal transduct…
ARHGAP21	Rho GTPase activating protein 21	IDBG-63069	57584	ENSG00000107863	Homo sapiens	10	24872538..25012597 (-)	6	Arhgap21|IDBG-140571|ENSMUSG00000036591|71435	ENSBTAG00000021857	GO:0000139[cellular_component] ; GO:0005096[molecular_function] ; GO:0005515[molecular_function] ; GO:0005622[cellular_component] ; GO:0005737[cellular_component] ; GO:0005794[cellular_component] ; GO:0005856[cellular_component] ; GO:0007165[biological_process] ; GO:0016020[cellular_component] ; GO:0030054[cellular_component] ; GO:0030659[cellular_component] ; GO:0031410[cellular_component]	Golgi membrane[cellular_component] ; GTPase activator activity[molecular_function] ; protein binding[molecular_function] ; intracellular[cellular_component] ; cytoplasm[cellular_component] ; Golgi apparatus[cellular_component] ; cytoskeleton[cellular_component] ; signal transduction[biological_process] ; membrane[cellular_component] ; cell junction[cellular_component] ; cytoplasmic vesicle membra…
ARHGAP8;PRR5;LOC553158	Rho GTPase activating protein 8 | proline rich 5 (renal)	IDBG-11032	23779;553158;55615	ENSG00000186654	Homo sapiens	22	45064593..45258665 (+)	19			GO:0003677[molecular_function] ; GO:0004879[molecular_function] ; GO:0005096[molecular_function] ; GO:0005622[cellular_component] ; GO:0005634[cellular_component] ; GO:0006355[biological_process] ; GO:0007165[biological_process] ; GO:0016020[cellular_component] ; GO:0019885[biological_process] ; GO:0045786[biological_process]	DNA binding[molecular_function] ; ligand-dependent nuclear receptor activity[molecular_function] ; GTPase activator activity[molecular_function] ; intracellular[cellular_component] ; nucleus[cellular_component] ; regulation of transcription, DNA-dependent[biological_process] ; signal transduction[biological_process] ; membrane[cellular_component] ; antigen processing and presentation of endogenou…
ARHGDIA	Rho GDP dissociation inhibitor (GDI) alpha	IDBG-72684	396	ENSG00000141522	Homo sapiens	17	79825598..79829238 (-)	57	Arhgdia|IDBG-214842|ENSMUSG00000025132|192662	ENSBTAG00000030209	GO:0005094[molecular_function] ; GO:0005096[molecular_function] ; GO:0005737[cellular_component] ; GO:0005856[cellular_component] ; GO:0006916[biological_process] ; GO:0006928[biological_process] ; GO:0007162[biological_process] ; GO:0007266[biological_process] ; GO:0042802[molecular_function]	Rho GDP-dissociation inhibitor activity[molecular_function] ; GTPase activator activity[molecular_function] ; cytoplasm[cellular_component] ; cytoskeleton[cellular_component] ; anti-apoptosis[biological_process] ; cell motion[biological_process] ; negative regulation of cell adhesion[biological_process] ; Rho protein signal transduction[biological_process] ; identical protein binding[molecular_fu…
ARHGEF1	Rho guanine nucleotide exchange factor (GEF) 1	IDBG-53394	9138	ENSG00000076928	Homo sapiens	19	42387266..42411597 (+)	13	Arhgef1|IDBG-155851|ENSMUSG00000040940|16801	ENSBTAG00000018912	GO:0005085[molecular_function] ; GO:0005089[molecular_function] ; GO:0005096[molecular_function] ; GO:0005515[molecular_function] ; GO:0005622[cellular_component] ; GO:0005737[cellular_component] ; GO:0005829[cellular_component] ; GO:0005886[cellular_component] ; GO:0008283[biological_process] ; GO:0035023[biological_process]	guanyl-nucleotide exchange factor activity[molecular_function] ; Rho guanyl-nucleotide exchange factor activity[molecular_function] ; GTPase activator activity[molecular_function] ; protein binding[molecular_function] ; intracellular[cellular_component] ; cytoplasm[cellular_component] ; cytosol[cellular_component] ; plasma membrane[cellular_component] ; cell proliferation[biological_process] ; re…
ARHGEF11	Rho guanine nucleotide exchange factor (GEF) 11	IDBG-103650	9826	ENSG00000132694	Homo sapiens	1	156904633..157015162 (-)	20	Arhgef11|IDBG-157390|ENSMUSG00000041977|213498	ENSBTAG00000012361	GO:0000910[biological_process] ; GO:0001558[biological_process] ; GO:0001664[molecular_function] ; GO:0004871[molecular_function] ; GO:0005085[molecular_function] ; GO:0005089[molecular_function] ; GO:0005096[molecular_function] ; GO:0005515[molecular_function] ; GO:0005622[cellular_component] ; GO:0005737[cellular_component] ; GO:0006928[biological_process] ; GO:0006941[biological_process] ; GO:…	cytokinesis[biological_process] ; regulation of cell growth[biological_process] ; G-protein-coupled receptor binding[molecular_function] ; signal transducer activity[molecular_function] ; guanyl-nucleotide exchange factor activity[molecular_function] ; Rho guanyl-nucleotide exchange factor activity[molecular_function] ; GTPase activator activity[molecular_function] ; protein binding[molecular_fun…
ARHGEF12	Rho guanine nucleotide exchange factor (GEF) 12	IDBG-74643	23365	ENSG00000196914	Homo sapiens	11	120207946..120360645 (+)	14	Arhgef12|IDBG-154794|ENSMUSG00000059495|69632	ENSBTAG00000021343	GO:0001664[molecular_function] ; GO:0005085[molecular_function] ; GO:0005089[molecular_function] ; GO:0005096[molecular_function] ; GO:0005515[molecular_function] ; GO:0005622[cellular_component] ; GO:0005737[cellular_component] ; GO:0007186[biological_process] ; GO:0007242[biological_process] ; GO:0016020[cellular_component] ; GO:0035023[biological_process]	G-protein-coupled receptor binding[molecular_function] ; guanyl-nucleotide exchange factor activity[molecular_function] ; Rho guanyl-nucleotide exchange factor activity[molecular_function] ; GTPase activator activity[molecular_function] ; protein binding[molecular_function] ; intracellular[cellular_component] ; cytoplasm[cellular_component] ; G-protein coupled receptor protein signaling pathway[b…
ARHGEF6	Rac/Cdc42 guanine nucleotide exchange factor (GEF) 6	IDBG-87668	9459	ENSG00000129675	Homo sapiens	X	135747706..135863503 (-)	8	Arhgef6|IDBG-147466|ENSMUSG00000031133|73341	ENSBTAG00000017850	GO:0003779[molecular_function] ; GO:0005085[molecular_function] ; GO:0005089[molecular_function] ; GO:0005096[molecular_function] ; GO:0005622[cellular_component] ; GO:0005737[cellular_component] ; GO:0006915[biological_process] ; GO:0007254[biological_process] ; GO:0031032[biological_process] ; GO:0035023[biological_process]	actin binding[molecular_function] ; guanyl-nucleotide exchange factor activity[molecular_function] ; Rho guanyl-nucleotide exchange factor activity[molecular_function] ; GTPase activator activity[molecular_function] ; intracellular[cellular_component] ; cytoplasm[cellular_component] ; apoptosis[biological_process] ; JNK cascade[biological_process] ; actomyosin structure organization[biological_pr…
ARHGEF7	Rho guanine nucleotide exchange factor (GEF) 7	IDBG-51160	8874	ENSG00000102606	Homo sapiens	13	111767624..111958078 (+)	29	Arhgef7|IDBG-132947|ENSMUSG00000031511|54126	ENSBTAG00000020726	GO:0003779[molecular_function] ; GO:0005085[molecular_function] ; GO:0005089[molecular_function] ; GO:0005622[cellular_component] ; GO:0005730[cellular_component] ; GO:0005829[cellular_component] ; GO:0007242[biological_process] ; GO:0031032[biological_process] ; GO:0035023[biological_process]	actin binding[molecular_function] ; guanyl-nucleotide exchange factor activity[molecular_function] ; Rho guanyl-nucleotide exchange factor activity[molecular_function] ; intracellular[cellular_component] ; nucleolus[cellular_component] ; cytosol[cellular_component] ; intracellular signaling cascade[biological_process] ; actomyosin structure organization[biological_process] ; regulation of Rho pro…
ARNT	aryl hydrocarbon receptor nuclear translocator	IDBG-102199	405	ENSG00000143437	Homo sapiens	1	150782186..150849186 (-)	82	Arnt|IDBG-172688|ENSMUSG00000015522|11863	ENSBTAG00000021037	GO:0001666[biological_process] ; GO:0001938[biological_process] ; GO:0003700[molecular_function] ; GO:0003705[molecular_function] ; GO:0003713[molecular_function] ; GO:0004871[molecular_function] ; GO:0005515[molecular_function] ; GO:0005634[cellular_component] ; GO:0006355[biological_process] ; GO:0007165[biological_process] ; GO:0010575[biological_process] ; GO:0017162[molecular_function] ; GO:…	response to hypoxia[biological_process] ; positive regulation of endothelial cell proliferation[biological_process] ; transcription factor activity[molecular_function] ; RNA polymerase II transcription factor activity, enhancer binding[molecular_function] ; transcription coactivator activity[molecular_function] ; signal transducer activity[molecular_function] ; protein binding[molecular_function]…
ARRB1	arrestin, beta 1	IDBG-64687	408	ENSG00000137486	Homo sapiens	11	74976482..75062873 (-)	80	Arrb1|IDBG-200741|ENSMUSG00000018909|109689	ENSBTAG00000020485	GO:0004857[molecular_function] ; GO:0005515[molecular_function] ; GO:0005622[cellular_component] ; GO:0005624[cellular_component] ; GO:0005625[cellular_component] ; GO:0005737[cellular_component] ; GO:0005834[cellular_component] ; GO:0005886[cellular_component] ; GO:0007165[biological_process] ; GO:0007600[biological_process] ; GO:0007602[biological_process] ; GO:0008277[biological_process] ; GO:…	enzyme inhibitor activity[molecular_function] ; protein binding[molecular_function] ; intracellular[cellular_component] ; membrane fraction[cellular_component] ; soluble fraction[cellular_component] ; cytoplasm[cellular_component] ; heterotrimeric G-protein complex[cellular_component] ; plasma membrane[cellular_component] ; signal transduction[biological_process] ; sensory perception[biological_p…
ARRB2	arrestin, beta 2	IDBG-19263	409	ENSG00000141480	Homo sapiens	17	4613789..4624794 (+)	82			GO:0005515[molecular_function] ; GO:0005634[cellular_component] ; GO:0005737[cellular_component] ; GO:0005886[cellular_component] ; GO:0007165[biological_process] ; GO:0007179[biological_process] ; GO:0007600[biological_process] ; GO:0031410[cellular_component] ; GO:0031623[biological_process] ; GO:0045087[biological_process] ; GO:0050896[biological_process]	protein binding[molecular_function] ; nucleus[cellular_component] ; cytoplasm[cellular_component] ; plasma membrane[cellular_component] ; signal transduction[biological_process] ; transforming growth factor beta receptor signaling pathway[biological_process] ; sensory perception[biological_process] ; cytoplasmic vesicle[cellular_component] ; receptor internalization[biological_process] ; innate i…
ARVCF	armadillo repeat gene deletes in velocardiofacial syndrome	IDBG-1524	421	ENSG00000099889	Homo sapiens	22	19957421..20004309 (-)	2	Arvcf|IDBG-141624|ENSMUSG00000000325|11877	ENSBTAG00000001473	GO:0005488[molecular_function] ; GO:0005515[molecular_function] ; GO:0005622[cellular_component] ; GO:0007155[biological_process] ; GO:0007275[biological_process]	binding[molecular_function] ; protein binding[molecular_function] ; intracellular[cellular_component] ; cell adhesion[biological_process] ; multicellular organismal development[biological_process]
ASB3	ankyrin repeat and SOCS box-containing 3	IDBG-51647	51130	ENSG00000115239	Homo sapiens	2	53759810..54087297 (-)	7	Asb3|IDBG-159076|ENSMUSG00000020305|65257	ENSBTAG00000019458	GO:0007242[biological_process] ; GO:0019941[biological_process]	intracellular signaling cascade[biological_process] ; modification-dependent protein catabolic process[biological_process]
ASCC2	activating signal cointegrator 1 complex subunit 2	IDBG-3882	84164	ENSG00000100325	Homo sapiens	22	30184603..30234265 (-)	68	Ascc2|IDBG-142720|ENSMUSG00000020412|75452	ENSBTAG00000002452	GO:0005488[molecular_function] ; GO:0005634[cellular_component] ; GO:0005737[cellular_component] ; GO:0005925[cellular_component] ; GO:0006350[biological_process] ; GO:0006355[biological_process]	binding[molecular_function] ; nucleus[cellular_component] ; cytoplasm[cellular_component] ; focal adhesion[cellular_component] ; transcription[biological_process] ; regulation of transcription, DNA-dependent[biological_process]
ATF1	activating transcription factor 1	IDBG-32838	466	ENSG00000123268	Homo sapiens	12	51157819..51214907 (+)	39	Atf1|IDBG-184326|ENSMUSG00000023027|100040260,100047421,100047705,11908	ENSBTAG00000018131	GO:0003677[molecular_function] ; GO:0003700[molecular_function] ; GO:0005515[molecular_function] ; GO:0005634[cellular_component] ; GO:0005667[cellular_component] ; GO:0006350[biological_process] ; GO:0006355[biological_process] ; GO:0043565[molecular_function] ; GO:0046983[molecular_function]	DNA binding[molecular_function] ; transcription factor activity[molecular_function] ; protein binding[molecular_function] ; nucleus[cellular_component] ; transcription factor complex[cellular_component] ; transcription[biological_process] ; regulation of transcription, DNA-dependent[biological_process] ; sequence-specific DNA binding[molecular_function] ; protein dimerization activity[molecular_f…
ATF2	activating transcription factor 2	IDBG-75609	1386	ENSG00000115966	Homo sapiens	2	175936978..176033110 (-)	114	Atf2|IDBG-180520|ENSMUSG00000027104|100047997,11909	ENSBTAG00000002295	GO:0003677[molecular_function] ; GO:0003700[molecular_function] ; GO:0003702[molecular_function] ; GO:0003713[molecular_function] ; GO:0005622[cellular_component] ; GO:0005634[cellular_component] ; GO:0005829[cellular_component] ; GO:0006350[biological_process] ; GO:0006355[biological_process] ; GO:0008270[molecular_function] ; GO:0043565[molecular_function] ; GO:0046872[molecular_function] ; GO:…	DNA binding[molecular_function] ; transcription factor activity[molecular_function] ; RNA polymerase II transcription factor activity[molecular_function] ; transcription coactivator activity[molecular_function] ; intracellular[cellular_component] ; nucleus[cellular_component] ; cytosol[cellular_component] ; transcription[biological_process] ; regulation of transcription, DNA-dependent[biological_…
ATF3	activating transcription factor 3	IDBG-106549	467	ENSG00000162772	Homo sapiens	1	212738676..212794117 (+)	38	Atf3|IDBG-208712|ENSMUSG00000026628|11910	ENSBTAG00000008545	GO:0003677[molecular_function] ; GO:0003700[molecular_function] ; GO:0003714[molecular_function] ; GO:0005634[cellular_component] ; GO:0005730[cellular_component] ; GO:0006355[biological_process] ; GO:0042802[molecular_function] ; GO:0043565[molecular_function] ; GO:0045087[biological_process] ; GO:0045449[biological_process] ; GO:0046983[molecular_function]	DNA binding[molecular_function] ; transcription factor activity[molecular_function] ; transcription corepressor activity[molecular_function] ; nucleus[cellular_component] ; nucleolus[cellular_component] ; regulation of transcription, DNA-dependent[biological_process] ; identical protein binding[molecular_function] ; sequence-specific DNA binding[molecular_function] ; innate immune response[biolog…
ATF4	activating transcription factor 4 (tax-responsive enhancer element B67)	IDBG-8409	468;643159	ENSG00000128272	Homo sapiens	22	39915700..39918691 (+)	56	Atf4|IDBG-163574|ENSMUSG00000042406|11911	ENSBTAG00000017462	GO:0003700[molecular_function] ; GO:0003704[molecular_function] ; GO:0004952[molecular_function] ; GO:0005634[cellular_component] ; GO:0005667[cellular_component] ; GO:0005737[cellular_component] ; GO:0005886[cellular_component] ; GO:0006094[biological_process] ; GO:0006350[biological_process] ; GO:0006355[biological_process] ; GO:0006520[biological_process] ; GO:0006950[biological_process] ; GO:…	transcription factor activity[molecular_function] ; specific RNA polymerase II transcription factor activity[molecular_function] ; dopamine receptor activity[molecular_function] ; nucleus[cellular_component] ; transcription factor complex[cellular_component] ; cytoplasm[cellular_component] ; plasma membrane[cellular_component] ; gluconeogenesis[biological_process] ; transcription[biological_proce…
ATF7	Cyclic AMP-dependent transcription factor ATF-7 (cAMP-dependent transcription factor ATF-7)(Activating transcription factor 7)(Transcription factor ATF-A)	IDBG-37050	11016	ENSG00000170653	Homo sapiens	12	53905845..54020199 (-)	31	Atf7|IDBG-189070|ENSMUSG00000052414|223922	ENSBTAG00000005863	GO:0003677[molecular_function] ; GO:0003700[molecular_function] ; GO:0005622[cellular_component] ; GO:0005634[cellular_component] ; GO:0005737[cellular_component] ; GO:0006350[biological_process] ; GO:0006355[biological_process] ; GO:0008270[molecular_function] ; GO:0043565[molecular_function] ; GO:0046872[molecular_function] ; GO:0046983[molecular_function]	DNA binding[molecular_function] ; transcription factor activity[molecular_function] ; intracellular[cellular_component] ; nucleus[cellular_component] ; cytoplasm[cellular_component] ; transcription[biological_process] ; regulation of transcription, DNA-dependent[biological_process] ; zinc ion binding[molecular_function] ; sequence-specific DNA binding[molecular_function] ; metal ion binding[molec…
ATG12	ATG12 autophagy related 12 homolog (S. cerevisiae)	IDBG-37900	9140	ENSG00000145782	Homo sapiens	5	115165815..115177499 (-)	60	Atg12|IDBG-145432|ENSMUSG00000032905|67526	ENSBTAG00000017525	GO:0000045[biological_process] ; GO:0005515[molecular_function] ; GO:0005737[cellular_component] ; GO:0006914[biological_process] ; GO:0019941[biological_process] ; GO:0043231[cellular_component]	autophagic vacuole formation[biological_process] ; protein binding[molecular_function] ; cytoplasm[cellular_component] ; autophagy[biological_process] ; modification-dependent protein catabolic process[biological_process] ; intracellular membrane-bounded organelle[cellular_component]
ATG16L1	ATG16 autophagy related 16-like 1 (S. cerevisiae)	IDBG-83447	55054	ENSG00000085978	Homo sapiens	2	234118697..234204320 (+)	6	Atg16l1|IDBG-178701|ENSMUSG00000026289|77040	ENSBTAG00000003928	GO:0000045[biological_process] ; GO:0005515[molecular_function] ; GO:0005737[cellular_component] ; GO:0005776[cellular_component] ; GO:0006914[biological_process] ; GO:0015031[biological_process] ; GO:0034045[cellular_component] ; GO:0045087[biological_process] ; GO:0051260[biological_process]	autophagic vacuole formation[biological_process] ; protein binding[molecular_function] ; cytoplasm[cellular_component] ; autophagic vacuole[cellular_component] ; autophagy[biological_process] ; protein transport[biological_process] ; pre-autophagosomal structure membrane[cellular_component] ; innate immune response[biological_process] ; protein homooligomerization[biological_process]
ATG5	ATG5 autophagy related 5 homolog (S. cerevisiae)	IDBG-94856	9474	ENSG00000057663	Homo sapiens	6	106632351..106773695 (-)	58	Atg5|IDBG-148568|ENSMUSG00000038160|11793	ENSBTAG00000005400	GO:0000045[biological_process] ; GO:0005515[molecular_function] ; GO:0005737[cellular_component] ; GO:0005776[cellular_component] ; GO:0006914[biological_process] ; GO:0006915[biological_process] ; GO:0043231[cellular_component] ; GO:0043687[biological_process] ; GO:0045087[biological_process]	autophagic vacuole formation[biological_process] ; protein binding[molecular_function] ; cytoplasm[cellular_component] ; autophagic vacuole[cellular_component] ; autophagy[biological_process] ; apoptosis[biological_process] ; intracellular membrane-bounded organelle[cellular_component] ; post-translational protein modification[biological_process] ; innate immune response[biological_process]
ATM	ataxia telangiectasia mutated	IDBG-70193	472;651610	ENSG00000149311	Homo sapiens	11	108093559..108239826 (+)	76	Atm|IDBG-165511|ENSMUSG00000034218|11920	ENSBTAG00000003111	GO:0003677[molecular_function] ; GO:0004674[molecular_function] ; GO:0005488[molecular_function] ; GO:0005634[cellular_component] ; GO:0005654[cellular_component] ; GO:0006281[biological_process] ; GO:0006974[biological_process] ; GO:0007094[biological_process] ; GO:0007131[biological_process] ; GO:0007165[biological_process] ; GO:0008219[biological_process] ; GO:0010212[biological_process] ; GO:…	DNA binding[molecular_function] ; protein serine/threonine kinase activity[molecular_function] ; binding[molecular_function] ; nucleus[cellular_component] ; nucleoplasm[cellular_component] ; DNA repair[biological_process] ; response to DNA damage stimulus[biological_process] ; mitotic cell cycle spindle assembly checkpoint[biological_process] ; reciprocal meiotic recombination[biological_process]…
ATP1A1	ATPase, Na+/K+ transporting, alpha 1 polypeptide	IDBG-101377	476	ENSG00000163399	Homo sapiens	1	116915290..116952883 (+)	17	Atp1a1|IDBG-179812|ENSMUSG00000033161|11928	ENSBTAG00000001246	GO:0000166[molecular_function] ; GO:0000287[molecular_function] ; GO:0003824[molecular_function] ; GO:0005391[molecular_function] ; GO:0005515[molecular_function] ; GO:0005524[molecular_function] ; GO:0005624[cellular_component] ; GO:0005890[cellular_component] ; GO:0006754[biological_process] ; GO:0006812[biological_process] ; GO:0006813[biological_process] ; GO:0006814[biological_process] ; GO:…	nucleotide binding[molecular_function] ; magnesium ion binding[molecular_function] ; catalytic activity[molecular_function] ; sodium:potassium-exchanging ATPase activity[molecular_function] ; protein binding[molecular_function] ; ATP binding[molecular_function] ; membrane fraction[cellular_component] ; sodium:potassium-exchanging ATPase complex[cellular_component] ; ATP biosynthetic process[biolo…
ATP1A3	ATPase, Na+/K+ transporting, alpha 3 polypeptide	IDBG-53554	478	ENSG00000105409	Homo sapiens	19	42470734..42498384 (-)	6	Atp1a3|IDBG-156172|ENSMUSG00000040907|232975	ENSBTAG00000018635	GO:0000166[molecular_function] ; GO:0000287[molecular_function] ; GO:0003824[molecular_function] ; GO:0005391[molecular_function] ; GO:0005524[molecular_function] ; GO:0005634[cellular_component] ; GO:0005737[cellular_component] ; GO:0005783[cellular_component] ; GO:0005794[cellular_component] ; GO:0005886[cellular_component] ; GO:0005890[cellular_component] ; GO:0006754[biological_process] ; GO:…	nucleotide binding[molecular_function] ; magnesium ion binding[molecular_function] ; catalytic activity[molecular_function] ; sodium:potassium-exchanging ATPase activity[molecular_function] ; ATP binding[molecular_function] ; nucleus[cellular_component] ; cytoplasm[cellular_component] ; endoplasmic reticulum[cellular_component] ; Golgi apparatus[cellular_component] ; plasma membrane[cellular_comp…
ATP1B2	ATPase, Na+/K+ transporting, beta 2 polypeptide	IDBG-26302	482	ENSG00000129244	Homo sapiens	17	7554254..7561087 (+)	1	Atp1b2|IDBG-191112|ENSMUSG00000041329|11932	ENSBTAG00000013680	GO:0005391[molecular_function] ; GO:0005515[molecular_function] ; GO:0006754[biological_process] ; GO:0006811[biological_process] ; GO:0006813[biological_process] ; GO:0006814[biological_process] ; GO:0016020[cellular_component] ; GO:0016021[cellular_component] ; GO:0030955[molecular_function] ; GO:0031402[molecular_function]	sodium:potassium-exchanging ATPase activity[molecular_function] ; protein binding[molecular_function] ; ATP biosynthetic process[biological_process] ; ion transport[biological_process] ; potassium ion transport[biological_process] ; sodium ion transport[biological_process] ; membrane[cellular_component] ; integral to membrane[cellular_component] ; potassium ion binding[molecular_function] ; sodiu…
ATP2B1	ATPase, Ca++ transporting, plasma membrane 1	IDBG-50612	490	ENSG00000070961	Homo sapiens	12	89981828..90049844 (-)	2	Atp2b1|IDBG-187658|ENSMUSG00000019943|67972	ENSBTAG00000009552	GO:0000166[molecular_function] ; GO:0000287[molecular_function] ; GO:0003824[molecular_function] ; GO:0005388[molecular_function] ; GO:0005509[molecular_function] ; GO:0005516[molecular_function] ; GO:0005524[molecular_function] ; GO:0005886[cellular_component] ; GO:0005887[cellular_component] ; GO:0006754[biological_process] ; GO:0006812[biological_process] ; GO:0006816[biological_process] ; GO:…	nucleotide binding[molecular_function] ; magnesium ion binding[molecular_function] ; catalytic activity[molecular_function] ; calcium-transporting ATPase activity[molecular_function] ; calcium ion binding[molecular_function] ; calmodulin binding[molecular_function] ; ATP binding[molecular_function] ; plasma membrane[cellular_component] ; integral to plasma membrane[cellular_component] ; ATP biosy…
ATP2B2	ATPase, Ca++ transporting, plasma membrane 2	IDBG-18189	491	ENSG00000157087	Homo sapiens	3	10365707..10749716 (-)	10	Atp2b2|IDBG-178513|ENSMUSG00000030302|11941	ENSBTAG00000001305	GO:0000166[molecular_function] ; GO:0000287[molecular_function] ; GO:0003824[molecular_function] ; GO:0005388[molecular_function] ; GO:0005509[molecular_function] ; GO:0005516[molecular_function] ; GO:0005524[molecular_function] ; GO:0005737[cellular_component] ; GO:0005886[cellular_component] ; GO:0006754[biological_process] ; GO:0006812[biological_process] ; GO:0006816[biological_process] ; GO:…	nucleotide binding[molecular_function] ; magnesium ion binding[molecular_function] ; catalytic activity[molecular_function] ; calcium-transporting ATPase activity[molecular_function] ; calcium ion binding[molecular_function] ; calmodulin binding[molecular_function] ; ATP binding[molecular_function] ; cytoplasm[cellular_component] ; plasma membrane[cellular_component] ; ATP biosynthetic process[bi…
ATP2B4	ATPase, Ca++ transporting, plasma membrane 4	IDBG-105961	493	ENSG00000058668	Homo sapiens	1	203595928..203713207 (+)	11	Atp2b4|IDBG-193105|ENSMUSG00000026463|381290	ENSBTAG00000014059	GO:0000166[molecular_function] ; GO:0000287[molecular_function] ; GO:0003824[molecular_function] ; GO:0005388[molecular_function] ; GO:0005509[molecular_function] ; GO:0005516[molecular_function] ; GO:0005524[molecular_function] ; GO:0005886[cellular_component] ; GO:0005887[cellular_component] ; GO:0006754[biological_process] ; GO:0006812[biological_process] ; GO:0006816[biological_process] ; GO:…	nucleotide binding[molecular_function] ; magnesium ion binding[molecular_function] ; catalytic activity[molecular_function] ; calcium-transporting ATPase activity[molecular_function] ; calcium ion binding[molecular_function] ; calmodulin binding[molecular_function] ; ATP binding[molecular_function] ; plasma membrane[cellular_component] ; integral to plasma membrane[cellular_component] ; ATP biosy…
ATP6V0B	ATPase, H+ transporting, lysosomal 21kDa, V0 subunit b	IDBG-97633	533	ENSG00000117410	Homo sapiens	1	44440602..44443971 (+)	1	Atp6v0b|IDBG-180179|ENSMUSG00000033379|114143	ENSBTAG00000018889	GO:0005215[molecular_function] ; GO:0005773[cellular_component] ; GO:0005774[cellular_component] ; GO:0006811[biological_process] ; GO:0015078[molecular_function] ; GO:0015986[biological_process] ; GO:0015992[biological_process] ; GO:0016020[cellular_component] ; GO:0016021[cellular_component] ; GO:0033177[cellular_component] ; GO:0033179[cellular_component]	transporter activity[molecular_function] ; vacuole[cellular_component] ; vacuolar membrane[cellular_component] ; ion transport[biological_process] ; hydrogen ion transmembrane transporter activity[molecular_function] ; ATP synthesis coupled proton transport[biological_process] ; proton transport[biological_process] ; membrane[cellular_component] ; integral to membrane[cellular_component] ; proton…
ATR	ataxia telangiectasia and Rad3 related	IDBG-59521	545;648152;651921	ENSG00000175054	Homo sapiens	3	142168080..142297668 (-)	43	Atr|IDBG-191646|ENSMUSG00000032409|245000	ENSBTAG00000011529	GO:0000077[biological_process] ; GO:0003677[molecular_function] ; GO:0004674[molecular_function] ; GO:0005488[molecular_function] ; GO:0005515[molecular_function] ; GO:0005634[cellular_component] ; GO:0005654[cellular_component] ; GO:0005694[cellular_component] ; GO:0006281[biological_process] ; GO:0006468[biological_process] ; GO:0006974[biological_process] ; GO:0007049[biological_process] ; GO:…	DNA damage checkpoint[biological_process] ; DNA binding[molecular_function] ; protein serine/threonine kinase activity[molecular_function] ; binding[molecular_function] ; protein binding[molecular_function] ; nucleus[cellular_component] ; nucleoplasm[cellular_component] ; chromosome[cellular_component] ; DNA repair[biological_process] ; protein amino acid phosphorylation[biological_process] ; res…
ATRX	alpha thalassemia/mental retardation syndrome X-linked (RAD54 homolog, S. cerevisiae)	IDBG-77514	546;728849	ENSG00000085224	Homo sapiens	X	76760359..77041719 (-)	19	Atrx|IDBG-166501|ENSMUSG00000031229|22589	ENSBTAG00000038434	GO:0000166[molecular_function] ; GO:0003676[molecular_function] ; GO:0003677[molecular_function] ; GO:0003678[molecular_function] ; GO:0004386[molecular_function] ; GO:0005515[molecular_function] ; GO:0005524[molecular_function] ; GO:0005634[cellular_component] ; GO:0005720[cellular_component] ; GO:0006281[biological_process] ; GO:0006306[biological_process] ; GO:0006310[biological_process] ; GO:…	nucleotide binding[molecular_function] ; nucleic acid binding[molecular_function] ; DNA binding[molecular_function] ; DNA helicase activity[molecular_function] ; helicase activity[molecular_function] ; protein binding[molecular_function] ; ATP binding[molecular_function] ; nucleus[cellular_component] ; nuclear heterochromatin[cellular_component] ; DNA repair[biological_process] ; DNA methylation[…
ATXN1	ataxin 1	IDBG-63112	6310	ENSG00000124788	Homo sapiens	6	16299343..16761721 (-)	176	Atxn1|IDBG-148225|ENSMUSG00000046876|20238	ENSBTAG00000019675	GO:0003723[molecular_function] ; GO:0005488[molecular_function] ; GO:0005634[cellular_component] ; GO:0005654[cellular_component] ; GO:0005737[cellular_component] ; GO:0006396[biological_process] ; GO:0008022[molecular_function] ; GO:0008219[biological_process] ; GO:0008266[molecular_function] ; GO:0008344[biological_process] ; GO:0008542[biological_process] ; GO:0016363[cellular_component] ; GO:…	RNA binding[molecular_function] ; binding[molecular_function] ; nucleus[cellular_component] ; nucleoplasm[cellular_component] ; cytoplasm[cellular_component] ; RNA processing[biological_process] ; protein C-terminus binding[molecular_function] ; cell death[biological_process] ; poly(U) RNA binding[molecular_function] ; adult locomotory behavior[biological_process] ; visual learning[biological_pro…
AURKA	aurora kinase A	IDBG-81805	6790	ENSG00000087586	Homo sapiens	20	54944445..54967351 (-)	30	Aurka|IDBG-213281|ENSMUSG00000027496|20878	ENSBTAG00000013009	GO:0000166[molecular_function] ; GO:0000278[biological_process] ; GO:0004672[molecular_function] ; GO:0004674[molecular_function] ; GO:0004713[molecular_function] ; GO:0005515[molecular_function] ; GO:0005524[molecular_function] ; GO:0005634[cellular_component] ; GO:0005813[cellular_component] ; GO:0005819[cellular_component] ; GO:0006468[biological_process] ; GO:0007051[biological_process] ; GO:…	nucleotide binding[molecular_function] ; mitotic cell cycle[biological_process] ; protein kinase activity[molecular_function] ; protein serine/threonine kinase activity[molecular_function] ; protein tyrosine kinase activity[molecular_function] ; protein binding[molecular_function] ; ATP binding[molecular_function] ; nucleus[cellular_component] ; centrosome[cellular_component] ; spindle[cellular_c…
AXIN1	axin 1	IDBG-7404	8312	ENSG00000103126	Homo sapiens	16	337440..402464 (-)	44	Axin1|IDBG-154815|ENSMUSG00000024182|100047927,12005	ENSBTAG00000016577	GO:0004871[molecular_function] ; GO:0005622[cellular_component] ; GO:0005634[cellular_component] ; GO:0005737[cellular_component] ; GO:0005829[cellular_component] ; GO:0006915[biological_process] ; GO:0007275[biological_process] ; GO:0007309[biological_process] ; GO:0008013[molecular_function] ; GO:0010800[biological_process] ; GO:0016328[cellular_component] ; GO:0030178[biological_process] ; GO:…	signal transducer activity[molecular_function] ; intracellular[cellular_component] ; nucleus[cellular_component] ; cytoplasm[cellular_component] ; cytosol[cellular_component] ; apoptosis[biological_process] ; multicellular organismal development[biological_process] ; oocyte axis specification[biological_process] ; beta-catenin binding[molecular_function] ; positive regulation of peptidyl-threonin…
AXL	AXL receptor tyrosine kinase	IDBG-52651	558	ENSG00000167601	Homo sapiens	19	41725108..41767670 (+)	29	Axl|IDBG-158468|ENSMUSG00000002602|26362	ENSBTAG00000003166	GO:0000166[molecular_function] ; GO:0004672[molecular_function] ; GO:0004674[molecular_function] ; GO:0004713[molecular_function] ; GO:0004714[molecular_function] ; GO:0004872[molecular_function] ; GO:0005515[molecular_function] ; GO:0005524[molecular_function] ; GO:0005887[cellular_component] ; GO:0006468[biological_process] ; GO:0007165[biological_process] ; GO:0016020[cellular_component] ; GO:…	nucleotide binding[molecular_function] ; protein kinase activity[molecular_function] ; protein serine/threonine kinase activity[molecular_function] ; protein tyrosine kinase activity[molecular_function] ; transmembrane receptor protein tyrosine kinase activity[molecular_function] ; receptor activity[molecular_function] ; protein binding[molecular_function] ; ATP binding[molecular_function] ; inte…
AZI2	5-azacytidine induced 2	IDBG-23171	64343	ENSG00000163512	Homo sapiens	3	28356494..28390618 (-)	13	Azi2|IDBG-204092|ENSMUSG00000039285|27215	ENSBTAG00000004117	GO:0005737[cellular_component] ; GO:0045087[biological_process]	cytoplasm[cellular_component] ; innate immune response[biological_process]
B2M	beta-2-microglobulin	IDBG-9902	567	ENSG00000166710	Homo sapiens	15	45003675..45010357 (+)	40	B2m|IDBG-202736|ENSMUSG00000060802|12010	ENSBTAG00000012330	GO:0000139[cellular_component] ; GO:0002474[biological_process] ; GO:0005515[molecular_function] ; GO:0005576[cellular_component] ; GO:0005794[cellular_component] ; GO:0005886[cellular_component] ; GO:0006955[biological_process] ; GO:0031901[cellular_component] ; GO:0042612[cellular_component]	Golgi membrane[cellular_component] ; antigen processing and presentation of peptide antigen via MHC class I[biological_process] ; protein binding[molecular_function] ; extracellular region[cellular_component] ; Golgi apparatus[cellular_component] ; plasma membrane[cellular_component] ; immune response[biological_process] ; early endosome membrane[cellular_component] ; MHC class I protein complex[…
B4GALT1	UDP-Gal:betaGlcNAc beta 1,4- galactosyltransferase, polypeptide 1	IDBG-56701	2683	ENSG00000086062	Homo sapiens	9	33110642..33167356 (-)	6	B4galt1|IDBG-136505|ENSMUSG00000028413|14595	ENSBTAG00000015249	GO:0000138[cellular_component] ; GO:0002064[biological_process] ; GO:0002526[biological_process] ; GO:0003831[molecular_function] ; GO:0003945[molecular_function] ; GO:0004461[molecular_function] ; GO:0005576[cellular_component] ; GO:0005737[cellular_component] ; GO:0005794[cellular_component] ; GO:0005886[cellular_component] ; GO:0005975[biological_process] ; GO:0005989[biological_process] ; GO:…	Golgi trans cisterna[cellular_component] ; epithelial cell development[biological_process] ; acute inflammatory response[biological_process] ; beta-N-acetylglucosaminylglycopeptide beta-1,4-galactosyltransferase activity[molecular_function] ; N-acetyllactosamine synthase activity[molecular_function] ; lactose synthase activity[molecular_function] ; extracellular region[cellular_component] ; cytop…
BAD	BCL2-associated agonist of cell death	IDBG-53423	572	ENSG00000002330	Homo sapiens	11	64037301..64052176 (-)	35	Bad|IDBG-137335|ENSMUSG00000024959|12015	ENSBTAG00000012511	GO:0005515[molecular_function] ; GO:0005737[cellular_component] ; GO:0005739[cellular_component] ; GO:0005741[cellular_component] ; GO:0005829[cellular_component] ; GO:0006917[biological_process] ; GO:0008633[biological_process] ; GO:0016020[cellular_component]	protein binding[molecular_function] ; cytoplasm[cellular_component] ; mitochondrion[cellular_component] ; mitochondrial outer membrane[cellular_component] ; cytosol[cellular_component] ; induction of apoptosis[biological_process] ; activation of pro-apoptotic gene products[biological_process] ; membrane[cellular_component]
BAG2	BCL2-associated athanogene 2	IDBG-91571	9532	ENSG00000112208	Homo sapiens	6	57037104..57050010 (+)	24	Bag2|IDBG-140714|ENSMUSG00000042215|213539	ENSBTAG00000005355	GO:0005515[molecular_function] ; GO:0006457[biological_process] ; GO:0006915[biological_process] ; GO:0019538[biological_process]	protein binding[molecular_function] ; protein folding[biological_process] ; apoptosis[biological_process] ; protein metabolic process[biological_process]
BAI2	brain-specific angiogenesis inhibitor 2	IDBG-95490	576	ENSG00000121753	Homo sapiens	1	32192718..32229941 (-)	9	Bai2|IDBG-191749|ENSMUSG00000028782|230775	ENSBTAG00000010657	GO:0004888[molecular_function] ; GO:0004930[molecular_function] ; GO:0005578[cellular_component] ; GO:0005886[cellular_component] ; GO:0007166[biological_process] ; GO:0007186[biological_process] ; GO:0007218[biological_process] ; GO:0008237[molecular_function] ; GO:0008270[molecular_function] ; GO:0009986[cellular_component] ; GO:0016020[cellular_component] ; GO:0016021[cellular_component] ; GO:…	transmembrane receptor activity[molecular_function] ; G-protein coupled receptor activity[molecular_function] ; proteinaceous extracellular matrix[cellular_component] ; plasma membrane[cellular_component] ; cell surface receptor linked signal transduction[biological_process] ; G-protein coupled receptor protein signaling pathway[biological_process] ; neuropeptide signaling pathway[biological_proc…
BAI3	brain-specific angiogenesis inhibitor 3	IDBG-91804	577	ENSG00000135298	Homo sapiens	6	69345259..70099403 (+)	1			GO:0004888[molecular_function] ; GO:0004930[molecular_function] ; GO:0005578[cellular_component] ; GO:0005886[cellular_component] ; GO:0007166[biological_process] ; GO:0007186[biological_process] ; GO:0007218[biological_process] ; GO:0008237[molecular_function] ; GO:0008270[molecular_function] ; GO:0009986[cellular_component] ; GO:0016020[cellular_component] ; GO:0016021[cellular_component] ; GO:…	transmembrane receptor activity[molecular_function] ; G-protein coupled receptor activity[molecular_function] ; proteinaceous extracellular matrix[cellular_component] ; plasma membrane[cellular_component] ; cell surface receptor linked signal transduction[biological_process] ; G-protein coupled receptor protein signaling pathway[biological_process] ; neuropeptide signaling pathway[biological_proc…
BANF1	barrier to autointegration factor 1	IDBG-58220	645870;8815	ENSG00000175334	Homo sapiens	11	65769550..65771616 (+)	7	Banf1|IDBG-131341|ENSMUSG00000024844|23825	ENSBTAG00000035447	GO:0003677[molecular_function] ; GO:0005634[cellular_component] ; GO:0005694[cellular_component] ; GO:0005737[cellular_component] ; GO:0005829[cellular_component] ; GO:0009615[biological_process] ; GO:0019047[biological_process] ; GO:0019059[biological_process] ; GO:0044419[biological_process]	DNA binding[molecular_function] ; nucleus[cellular_component] ; chromosome[cellular_component] ; cytoplasm[cellular_component] ; cytosol[cellular_component] ; response to virus[biological_process] ; provirus integration[biological_process] ; initiation of viral infection[biological_process] ; interspecies interaction between organisms[biological_process]
BARD1	BRCA1 associated RING domain 1	IDBG-80113	580	ENSG00000138376	Homo sapiens	2	215593148..215674428 (-)	75	Bard1|IDBG-164443|ENSMUSG00000026196|12021	ENSBTAG00000033690	GO:0000151[cellular_component] ; GO:0001894[biological_process] ; GO:0003723[molecular_function] ; GO:0004618[molecular_function] ; GO:0004842[molecular_function] ; GO:0005515[molecular_function] ; GO:0005622[cellular_component] ; GO:0005634[cellular_component] ; GO:0005737[cellular_component] ; GO:0006096[biological_process] ; GO:0006974[biological_process] ; GO:0007050[biological_process] ; GO:…	ubiquitin ligase complex[cellular_component] ; tissue homeostasis[biological_process] ; RNA binding[molecular_function] ; phosphoglycerate kinase activity[molecular_function] ; ubiquitin-protein ligase activity[molecular_function] ; protein binding[molecular_function] ; intracellular[cellular_component] ; nucleus[cellular_component] ; cytoplasm[cellular_component] ; glycolysis[biological_process]…
BAT3	HLA-B associated transcript 3	IDBG-78295	7917	ENSG00000204463	Homo sapiens	6	31606805..31620477 (-)	44	Bat3|IDBG-176819|ENSMUSG00000024392|224727	ENSBTAG00000019685	GO:0003677[molecular_function] ; GO:0004879[molecular_function] ; GO:0004969[molecular_function] ; GO:0005249[molecular_function] ; GO:0005515[molecular_function] ; GO:0005634[cellular_component] ; GO:0006355[biological_process] ; GO:0006464[biological_process] ; GO:0006813[biological_process] ; GO:0007186[biological_process] ; GO:0016021[cellular_component]	DNA binding[molecular_function] ; ligand-dependent nuclear receptor activity[molecular_function] ; histamine receptor activity[molecular_function] ; voltage-gated potassium channel activity[molecular_function] ; protein binding[molecular_function] ; nucleus[cellular_component] ; regulation of transcription, DNA-dependent[biological_process] ; protein modification process[biological_process] ; pot…
BATF	basic leucine zipper transcription factor, ATF-like	IDBG-13023	10538	ENSG00000156127	Homo sapiens	14	75988784..76013327 (+)	22	Batf|IDBG-158624|ENSMUSG00000034266|53314	ENSBTAG00000025405	GO:0003677[molecular_function] ; GO:0003700[molecular_function] ; GO:0003702[molecular_function] ; GO:0005634[cellular_component] ; GO:0006350[biological_process] ; GO:0006355[biological_process] ; GO:0043565[molecular_function] ; GO:0045449[biological_process] ; GO:0046983[molecular_function]	DNA binding[molecular_function] ; transcription factor activity[molecular_function] ; RNA polymerase II transcription factor activity[molecular_function] ; nucleus[cellular_component] ; transcription[biological_process] ; regulation of transcription, DNA-dependent[biological_process] ; sequence-specific DNA binding[molecular_function] ; regulation of transcription[biological_process] ; protein di…
BAX	BCL2-associated X protein	IDBG-61459	581	ENSG00000087088	Homo sapiens	19	49458117..49465052 (+)	52	Bax|IDBG-183241|ENSMUSG00000003873|12028	ENSBTAG00000013340	GO:0001783[biological_process] ; GO:0001836[biological_process] ; GO:0005737[cellular_component] ; GO:0005739[cellular_component] ; GO:0005741[cellular_component] ; GO:0005757[cellular_component] ; GO:0005783[cellular_component] ; GO:0005789[cellular_component] ; GO:0005829[cellular_component] ; GO:0006309[biological_process] ; GO:0006922[biological_process] ; GO:0006927[biological_process] ; GO:…	B cell apoptosis[biological_process] ; release of cytochrome c from mitochondria[biological_process] ; cytoplasm[cellular_component] ; mitochondrion[cellular_component] ; mitochondrial outer membrane[cellular_component] ; mitochondrial permeability transition pore complex[cellular_component] ; endoplasmic reticulum[cellular_component] ; endoplasmic reticulum membrane[cellular_component] ; cytosol…
BBC3	BCL2 binding component 3	IDBG-59341	27113	ENSG00000105327	Homo sapiens	19	47724079..47736023 (-)	15			GO:0001836[biological_process] ; GO:0005515[molecular_function] ; GO:0005739[cellular_component] ; GO:0005741[cellular_component] ; GO:0006917[biological_process] ; GO:0006919[biological_process] ; GO:0042771[biological_process] ; GO:0045926[biological_process]	release of cytochrome c from mitochondria[biological_process] ; protein binding[molecular_function] ; mitochondrion[cellular_component] ; mitochondrial outer membrane[cellular_component] ; induction of apoptosis[biological_process] ; activation of caspase activity[biological_process] ; DNA damage response, signal transduction by p53 class mediator resulting in induction of apoptosis[biological_pr…
BCAR1	breast cancer anti-estrogen resistance 1	IDBG-42468	9564	ENSG00000050820	Homo sapiens	16	75262928..75301951 (-)	75	Bcar1|IDBG-193577|ENSMUSG00000031955|12927	ENSBTAG00000012002	GO:0001558[biological_process] ; GO:0001726[cellular_component] ; GO:0004871[molecular_function] ; GO:0005515[molecular_function] ; GO:0005624[cellular_component] ; GO:0005737[cellular_component] ; GO:0005925[cellular_component] ; GO:0007015[biological_process] ; GO:0007155[biological_process] ; GO:0007173[biological_process] ; GO:0007186[biological_process] ; GO:0007229[biological_process] ; GO:…	regulation of cell growth[biological_process] ; ruffle[cellular_component] ; signal transducer activity[molecular_function] ; protein binding[molecular_function] ; membrane fraction[cellular_component] ; cytoplasm[cellular_component] ; focal adhesion[cellular_component] ; actin filament organization[biological_process] ; cell adhesion[biological_process] ; epidermal growth factor receptor signali…
BCL10	B-cell CLL/lymphoma 10	IDBG-100044	8915	ENSG00000142867	Homo sapiens	1	85731464..85743771 (-)	47	Bcl10|IDBG-198751|ENSMUSG00000028191|12042	ENSBTAG00000013851	GO:0001772[cellular_component] ; GO:0001843[biological_process] ; GO:0002224[biological_process] ; GO:0002237[biological_process] ; GO:0002250[biological_process] ; GO:0002906[biological_process] ; GO:0003713[molecular_function] ; GO:0005515[molecular_function] ; GO:0005622[cellular_component] ; GO:0005634[cellular_component] ; GO:0005737[cellular_component] ; GO:0005764[cellular_component] ; GO:…	immunological synapse[cellular_component] ; neural tube closure[biological_process] ; toll-like receptor signaling pathway[biological_process] ; response to molecule of bacterial origin[biological_process] ; adaptive immune response[biological_process] ; negative regulation of mature B cell apoptosis[biological_process] ; transcription coactivator activity[molecular_function] ; protein binding[mo…
BCL11B	B-cell CLL/lymphoma 11B (zinc finger protein)	IDBG-19375	64919	ENSG00000127152	Homo sapiens	14	99635624..99737822 (-)	15	Bcl11b|IDBG-170175|ENSMUSG00000048251|58208	ENSBTAG00000018019	GO:0003676[molecular_function] ; GO:0005201[molecular_function] ; GO:0005578[cellular_component] ; GO:0005622[cellular_component] ; GO:0005634[cellular_component] ; GO:0006350[biological_process] ; GO:0006355[biological_process] ; GO:0008270[molecular_function] ; GO:0046872[molecular_function]	nucleic acid binding[molecular_function] ; extracellular matrix structural constituent[molecular_function] ; proteinaceous extracellular matrix[cellular_component] ; intracellular[cellular_component] ; nucleus[cellular_component] ; transcription[biological_process] ; regulation of transcription, DNA-dependent[biological_process] ; zinc ion binding[molecular_function] ; metal ion binding[molecular…
BCL2	B-cell CLL/lymphoma 2	IDBG-4354	596	ENSG00000171791	Homo sapiens	18	60790579..60987361 (-)	126	Bcl2|IDBG-185673|ENSMUSG00000057329|12043	ENSBTAG00000019302	GO:0000082[biological_process] ; GO:0000159[cellular_component] ; GO:0000902[biological_process] ; GO:0001101[biological_process] ; GO:0001541[biological_process] ; GO:0001658[biological_process] ; GO:0001662[biological_process] ; GO:0001666[biological_process] ; GO:0001782[biological_process] ; GO:0001836[biological_process] ; GO:0001952[biological_process] ; GO:0002020[molecular_function] ; GO:…	G1/S transition of mitotic cell cycle[biological_process] ; protein phosphatase type 2A complex[cellular_component] ; cell morphogenesis[biological_process] ; response to acid[biological_process] ; ovarian follicle development[biological_process] ; branching involved in ureteric bud morphogenesis[biological_process] ; behavioral fear response[biological_process] ; response to hypoxia[biological_p…
BCL2A1	BCL2-related protein A1	IDBG-25591	597	ENSG00000140379	Homo sapiens	15	80253235..80263643 (-)	25	Bcl2a1d|IDBG-190289|ENSMUSG00000074148|12047	ENSBTAG00000000735	GO:0005515[molecular_function] ; GO:0005622[cellular_component] ; GO:0005737[cellular_component] ; GO:0006916[biological_process] ; GO:0042981[biological_process]	protein binding[molecular_function] ; intracellular[cellular_component] ; cytoplasm[cellular_component] ; anti-apoptosis[biological_process] ; regulation of apoptosis[biological_process]
BCL2L1	BCL2-like 1	IDBG-63673	598	ENSG00000171552	Homo sapiens	20	30252255..30311792 (-)	104	Bcl2l1|IDBG-209867|ENSMUSG00000007659|12048	ENSBTAG00000006526	GO:0001836[biological_process] ; GO:0005634[cellular_component] ; GO:0005739[cellular_component] ; GO:0005741[cellular_component] ; GO:0006916[biological_process] ; GO:0008634[biological_process] ; GO:0016020[cellular_component] ; GO:0016021[cellular_component] ; GO:0031965[cellular_component] ; GO:0034097[biological_process] ; GO:0042802[molecular_function] ; GO:0042981[biological_process] ; GO:…	release of cytochrome c from mitochondria[biological_process] ; nucleus[cellular_component] ; mitochondrion[cellular_component] ; mitochondrial outer membrane[cellular_component] ; anti-apoptosis[biological_process] ; negative regulation of survival gene product expression[biological_process] ; membrane[cellular_component] ; integral to membrane[cellular_component] ; nuclear membrane[cellular_com…
BCL2L11	BCL2-like 11 (apoptosis facilitator)	IDBG-65821	10018	ENSG00000153094	Homo sapiens	2	111876955..111926022 (+)	30	Bcl2l11|IDBG-205300|ENSMUSG00000027381|12125	ENSBTAG00000024105	GO:0000300[cellular_component] ; GO:0001701[biological_process] ; GO:0001822[biological_process] ; GO:0005515[molecular_function] ; GO:0005737[cellular_component] ; GO:0005739[cellular_component] ; GO:0005741[cellular_component] ; GO:0005829[cellular_component] ; GO:0005886[cellular_component] ; GO:0006917[biological_process] ; GO:0007160[biological_process] ; GO:0008017[molecular_function] ; GO:…	peripheral to membrane of membrane fraction[cellular_component] ; in utero embryonic development[biological_process] ; kidney development[biological_process] ; protein binding[molecular_function] ; cytoplasm[cellular_component] ; mitochondrion[cellular_component] ; mitochondrial outer membrane[cellular_component] ; cytosol[cellular_component] ; plasma membrane[cellular_component] ; induction of a…
BCL3	B-cell CLL/lymphoma 3	IDBG-56568	602	ENSG00000069399	Homo sapiens	19	45251978..45263301 (+)	35	Bcl3|IDBG-152576|ENSMUSG00000053175|12051	ENSBTAG00000009493	GO:0000060[biological_process] ; GO:0002268[biological_process] ; GO:0002315[biological_process] ; GO:0002455[biological_process] ; GO:0002467[biological_process] ; GO:0003700[molecular_function] ; GO:0005634[cellular_component] ; GO:0005737[cellular_component] ; GO:0006355[biological_process] ; GO:0006974[biological_process] ; GO:0007249[biological_process] ; GO:0008134[molecular_function] ; GO:…	protein import into nucleus, translocation[biological_process] ; follicular dendritic cell differentiation[biological_process] ; marginal zone B cell differentiation[biological_process] ; humoral immune response mediated by circulating immunoglobulin[biological_process] ; germinal center formation[biological_process] ; transcription factor activity[molecular_function] ; nucleus[cellular_component…
BCL6	B-cell CLL/lymphoma 6	IDBG-69349	604	ENSG00000113916	Homo sapiens	3	187439165..187463475 (-)	35	Bcl6|IDBG-149890|ENSMUSG00000022508|12053	ENSBTAG00000001511	GO:0000060[biological_process] ; GO:0000122[biological_process] ; GO:0000902[biological_process] ; GO:0001953[biological_process] ; GO:0002634[biological_process] ; GO:0002829[biological_process] ; GO:0002903[biological_process] ; GO:0003677[molecular_function] ; GO:0003700[molecular_function] ; GO:0005515[molecular_function] ; GO:0005622[cellular_component] ; GO:0005634[cellular_component] ; GO:…	protein import into nucleus, translocation[biological_process] ; negative regulation of transcription from RNA polymerase II promoter[biological_process] ; cell morphogenesis[biological_process] ; negative regulation of cell-matrix adhesion[biological_process] ; regulation of germinal center formation[biological_process] ; negative regulation of T-helper 2 type immune response[biological_process]…
BCL9	B-cell CLL/lymphoma 9	IDBG-101829	607	ENSG00000116128	Homo sapiens	1	147013182..147098017 (+)	9	Bcl9|IDBG-176803|ENSMUSG00000038256|77578	ENSBTAG00000002422	GO:0005199[molecular_function] ; GO:0005515[molecular_function] ; GO:0005634[cellular_component] ; GO:0016055[biological_process]	structural constituent of cell wall[molecular_function] ; protein binding[molecular_function] ; nucleus[cellular_component] ; Wnt receptor signaling pathway[biological_process]
BCR	breakpoint cluster region	IDBG-2349	100133163;613	ENSG00000186716	Homo sapiens	22	23522552..23660224 (+)	51	Bcr|IDBG-162464|ENSMUSG00000009681|110279	ENSBTAG00000020566	GO:0004674[molecular_function] ; GO:0005085[molecular_function] ; GO:0005089[molecular_function] ; GO:0005096[molecular_function] ; GO:0005622[cellular_component] ; GO:0006468[biological_process] ; GO:0007165[biological_process] ; GO:0007242[biological_process] ; GO:0016301[molecular_function] ; GO:0016740[molecular_function] ; GO:0035023[biological_process]	protein serine/threonine kinase activity[molecular_function] ; guanyl-nucleotide exchange factor activity[molecular_function] ; Rho guanyl-nucleotide exchange factor activity[molecular_function] ; GTPase activator activity[molecular_function] ; intracellular[cellular_component] ; protein amino acid phosphorylation[biological_process] ; signal transduction[biological_process] ; intracellular signa…
BECN1	beclin 1, autophagy related	IDBG-51769	8678	ENSG00000126581	Homo sapiens	17	40962150..40976310 (-)	13	Becn1|IDBG-212053|ENSMUSG00000035086|56208	ENSBTAG00000019914	GO:0000139[cellular_component] ; GO:0005515[molecular_function] ; GO:0005737[cellular_component] ; GO:0005794[cellular_component] ; GO:0005802[cellular_component] ; GO:0006914[biological_process] ; GO:0006916[biological_process] ; GO:0006968[biological_process] ; GO:0008285[biological_process] ; GO:0009615[biological_process] ; GO:0016020[cellular_component] ; GO:0016023[cellular_component] ; GO:…	Golgi membrane[cellular_component] ; protein binding[molecular_function] ; cytoplasm[cellular_component] ; Golgi apparatus[cellular_component] ; trans-Golgi network[cellular_component] ; autophagy[biological_process] ; anti-apoptosis[biological_process] ; cellular defense response[biological_process] ; negative regulation of cell proliferation[biological_process] ; response to virus[biological_pr…
BGN	biglycan	IDBG-89505	633	ENSG00000182492	Homo sapiens	X	152760411..152775004 (+)	11	Bgn|IDBG-152875|ENSMUSG00000031375|12111	ENSBTAG00000005250	GO:0004963[molecular_function] ; GO:0005201[molecular_function] ; GO:0005515[molecular_function] ; GO:0005576[cellular_component] ; GO:0005578[cellular_component] ; GO:0005737[cellular_component] ; GO:0007186[biological_process] ; GO:0008150[biological_process] ; GO:0016021[cellular_component] ; GO:0030133[cellular_component]	follicle-stimulating hormone receptor activity[molecular_function] ; extracellular matrix structural constituent[molecular_function] ; protein binding[molecular_function] ; extracellular region[cellular_component] ; proteinaceous extracellular matrix[cellular_component] ; cytoplasm[cellular_component] ; G-protein coupled receptor protein signaling pathway[biological_process] ; biological_process[…
BID	BH3 interacting domain death agonist	IDBG-1050	637	ENSG00000015475	Homo sapiens	22	18216908..18257258 (-)	30	Bid|IDBG-184076|ENSMUSG00000004446|12122	ENSBTAG00000013988	GO:0001836[biological_process] ; GO:0005123[molecular_function] ; GO:0005515[molecular_function] ; GO:0005624[cellular_component] ; GO:0005737[cellular_component] ; GO:0005739[cellular_component] ; GO:0005741[cellular_component] ; GO:0005829[cellular_component] ; GO:0008625[biological_process] ; GO:0008633[biological_process] ; GO:0016020[cellular_component] ; GO:0042981[biological_process] ; GO:…	release of cytochrome c from mitochondria[biological_process] ; death receptor binding[molecular_function] ; protein binding[molecular_function] ; membrane fraction[cellular_component] ; cytoplasm[cellular_component] ; mitochondrion[cellular_component] ; mitochondrial outer membrane[cellular_component] ; cytosol[cellular_component] ; induction of apoptosis via death domain receptors[biological_pr…
BIN1	bridging integrator 1	IDBG-68691	274	ENSG00000136717	Homo sapiens	2	127805614..127864864 (-)	28	Bin1|IDBG-133763|ENSMUSG00000024381|30948	ENSBTAG00000019177	GO:0003677[molecular_function] ; GO:0004879[molecular_function] ; GO:0005515[molecular_function] ; GO:0005634[cellular_component] ; GO:0005737[cellular_component] ; GO:0006355[biological_process] ; GO:0007275[biological_process] ; GO:0008021[cellular_component] ; GO:0008022[molecular_function] ; GO:0008283[biological_process] ; GO:0015629[cellular_component] ; GO:0030100[biological_process] ; GO:…	DNA binding[molecular_function] ; ligand-dependent nuclear receptor activity[molecular_function] ; protein binding[molecular_function] ; nucleus[cellular_component] ; cytoplasm[cellular_component] ; regulation of transcription, DNA-dependent[biological_process] ; multicellular organismal development[biological_process] ; synaptic vesicle[cellular_component] ; protein C-terminus binding[molecular_…
BIRC2	baculoviral IAP repeat-containing 2	IDBG-69075	329	ENSG00000110330	Homo sapiens	11	102217966..102249394 (+)	72			GO:0001666[biological_process] ; GO:0001890[biological_process] ; GO:0005515[molecular_function] ; GO:0005622[cellular_component] ; GO:0005737[cellular_component] ; GO:0005829[cellular_component] ; GO:0007166[biological_process] ; GO:0008270[molecular_function] ; GO:0042981[biological_process] ; GO:0043123[biological_process] ; GO:0045087[biological_process] ; GO:0046872[molecular_function]	response to hypoxia[biological_process] ; placenta development[biological_process] ; protein binding[molecular_function] ; intracellular[cellular_component] ; cytoplasm[cellular_component] ; cytosol[cellular_component] ; cell surface receptor linked signal transduction[biological_process] ; zinc ion binding[molecular_function] ; regulation of apoptosis[biological_process] ; positive regulation of…
BIRC3	baculoviral IAP repeat-containing 3	IDBG-69045	330	ENSG00000023445	Homo sapiens	11	102188194..102208448 (+)	55	Birc3|IDBG-133177|ENSMUSG00000032000|11796	ENSBTAG00000024918	GO:0004842[molecular_function] ; GO:0005515[molecular_function] ; GO:0005622[cellular_component] ; GO:0005634[cellular_component] ; GO:0005737[cellular_component] ; GO:0006916[biological_process] ; GO:0007166[biological_process] ; GO:0008270[molecular_function] ; GO:0042981[biological_process] ; GO:0045087[biological_process] ; GO:0046872[molecular_function]	ubiquitin-protein ligase activity[molecular_function] ; protein binding[molecular_function] ; intracellular[cellular_component] ; nucleus[cellular_component] ; cytoplasm[cellular_component] ; anti-apoptosis[biological_process] ; cell surface receptor linked signal transduction[biological_process] ; zinc ion binding[molecular_function] ; regulation of apoptosis[biological_process] ; innate immune …
BIRC5	baculoviral IAP repeat-containing 5	IDBG-70554	332	ENSG00000089685	Homo sapiens	17	76210277..76221715 (+)	35			GO:0000086[biological_process] ; GO:0000775[cellular_component] ; GO:0000910[biological_process] ; GO:0005622[cellular_component] ; GO:0005634[cellular_component] ; GO:0005694[cellular_component] ; GO:0005737[cellular_component] ; GO:0005814[cellular_component] ; GO:0005829[cellular_component] ; GO:0005876[cellular_component] ; GO:0005881[cellular_component] ; GO:0006915[biological_process] ; GO:…	G2/M transition of mitotic cell cycle[biological_process] ; chromosome, centromeric region[cellular_component] ; cytokinesis[biological_process] ; intracellular[cellular_component] ; nucleus[cellular_component] ; chromosome[cellular_component] ; cytoplasm[cellular_component] ; centriole[cellular_component] ; cytosol[cellular_component] ; spindle microtubule[cellular_component] ; cytoplasmic micro…
BIRC6	baculoviral IAP repeat-containing 6	IDBG-43545	57448	ENSG00000115760	Homo sapiens	2	32582096..32843963 (+)	21	Birc6|IDBG-197962|ENSMUSG00000024073|12211	ENSBTAG00000040049	GO:0004842[molecular_function] ; GO:0004869[molecular_function] ; GO:0005515[molecular_function] ; GO:0005575[cellular_component] ; GO:0005622[cellular_component] ; GO:0005624[cellular_component] ; GO:0006915[biological_process] ; GO:0006916[biological_process] ; GO:0008284[biological_process] ; GO:0016874[molecular_function] ; GO:0019787[molecular_function] ; GO:0019941[biological_process] ; GO:…	ubiquitin-protein ligase activity[molecular_function] ; cysteine-type endopeptidase inhibitor activity[molecular_function] ; protein binding[molecular_function] ; cellular_component[cellular_component] ; intracellular[cellular_component] ; membrane fraction[cellular_component] ; apoptosis[biological_process] ; anti-apoptosis[biological_process] ; positive regulation of cell proliferation[biologic…
BIRC7	baculoviral IAP repeat-containing 7	IDBG-85846	79444	ENSG00000101197	Homo sapiens	20	61867235..61871854 (+)	13	Birc7|IDBG-213920|ENSMUSG00000038840|329581	ENSBTAG00000004911	GO:0005515[molecular_function] ; GO:0005622[cellular_component] ; GO:0005634[cellular_component] ; GO:0005737[cellular_component] ; GO:0006309[biological_process] ; GO:0006915[biological_process] ; GO:0006916[biological_process] ; GO:0007257[biological_process] ; GO:0008270[molecular_function] ; GO:0019899[molecular_function] ; GO:0046872[molecular_function]	protein binding[molecular_function] ; intracellular[cellular_component] ; nucleus[cellular_component] ; cytoplasm[cellular_component] ; DNA fragmentation involved in apoptosis[biological_process] ; apoptosis[biological_process] ; anti-apoptosis[biological_process] ; activation of JUN kinase activity[biological_process] ; zinc ion binding[molecular_function] ; enzyme binding[molecular_function] ; …
BIRC8	baculoviral IAP repeat-containing 8	IDBG-67589		ENSG00000180152	Homo sapiens	2	113610905..113611699 (+)	3
BLM	Bloom syndrome, RecQ helicase-like	IDBG-30365	641	ENSG00000197299	Homo sapiens	15	91260579..91358686 (+)	39	Blm|IDBG-195418|ENSMUSG00000030528|12144	ENSBTAG00000020301	GO:0000079[biological_process] ; GO:0000085[biological_process] ; GO:0000166[molecular_function] ; GO:0000405[molecular_function] ; GO:0000723[biological_process] ; GO:0000724[biological_process] ; GO:0000739[molecular_function] ; GO:0000781[cellular_component] ; GO:0000800[cellular_component] ; GO:0001673[cellular_component] ; GO:0002039[molecular_function] ; GO:0003676[molecular_function] ; GO:…	regulation of cyclin-dependent protein kinase activity[biological_process] ; G2 phase of mitotic cell cycle[biological_process] ; nucleotide binding[molecular_function] ; bubble DNA binding[molecular_function] ; telomere maintenance[biological_process] ; double-strand break repair via homologous recombination[biological_process] ; DNA strand annealing activity[molecular_function] ; chromosome, te…
BLNK	B-cell linker	IDBG-83724	29760	ENSG00000095585	Homo sapiens	10	97951013..98031333 (-)	17	Blnk|IDBG-165316|ENSMUSG00000061132|17060	ENSBTAG00000021358	GO:0001539[biological_process] ; GO:0003774[molecular_function] ; GO:0005068[molecular_function] ; GO:0005070[molecular_function] ; GO:0005199[molecular_function] ; GO:0005515[molecular_function] ; GO:0005622[cellular_component] ; GO:0005737[cellular_component] ; GO:0005886[cellular_component] ; GO:0006954[biological_process] ; GO:0006959[biological_process] ; GO:0007242[biological_process] ; GO:…	ciliary or flagellar motility[biological_process] ; motor activity[molecular_function] ; transmembrane receptor protein tyrosine kinase adaptor protein activity[molecular_function] ; SH3/SH2 adaptor activity[molecular_function] ; structural constituent of cell wall[molecular_function] ; protein binding[molecular_function] ; intracellular[cellular_component] ; cytoplasm[cellular_component] ; plasm…
BLVRA	biliverdin reductase A	IDBG-13778	644	ENSG00000106605	Homo sapiens	7	43798272..43846939 (+)	5	Blvra|IDBG-204542|ENSMUSG00000001999|109778	ENSBTAG00000013414	GO:0003824[molecular_function] ; GO:0004074[molecular_function] ; GO:0005488[molecular_function] ; GO:0005737[cellular_component] ; GO:0008152[biological_process] ; GO:0008270[molecular_function] ; GO:0016491[molecular_function] ; GO:0042167[biological_process] ; GO:0046872[molecular_function] ; GO:0055114[biological_process]	catalytic activity[molecular_function] ; biliverdin reductase activity[molecular_function] ; binding[molecular_function] ; cytoplasm[cellular_component] ; metabolic process[biological_process] ; zinc ion binding[molecular_function] ; oxidoreductase activity[molecular_function] ; heme catabolic process[biological_process] ; metal ion binding[molecular_function] ; oxidation reduction[biological_pro…
BMF	Bcl2 modifying factor	IDBG-6070	90427	ENSG00000104081	Homo sapiens	15	40380094..40401075 (-)	9	Bmf|IDBG-198160|ENSMUSG00000040093|171543	ENSBTAG00000012180	GO:0005515[molecular_function] ; GO:0005737[cellular_component] ; GO:0005829[cellular_component] ; GO:0005886[cellular_component] ; GO:0016459[cellular_component] ; GO:0042981[biological_process]	protein binding[molecular_function] ; cytoplasm[cellular_component] ; cytosol[cellular_component] ; plasma membrane[cellular_component] ; myosin complex[cellular_component] ; regulation of apoptosis[biological_process]
BMP2	bone morphogenetic protein 2	IDBG-52330	650	ENSG00000125845	Homo sapiens	20	6748745..6760910 (+)	18	Bmp2|IDBG-207600|ENSMUSG00000027358|12156	ENSBTAG00000005111	GO:0001658[biological_process] ; GO:0005125[molecular_function] ; GO:0005160[molecular_function] ; GO:0005576[cellular_component] ; GO:0005615[cellular_component] ; GO:0006954[biological_process] ; GO:0007267[biological_process] ; GO:0008083[molecular_function] ; GO:0008285[biological_process] ; GO:0009790[biological_process] ; GO:0009887[biological_process] ; GO:0010862[biological_process] ; GO:…	branching involved in ureteric bud morphogenesis[biological_process] ; cytokine activity[molecular_function] ; transforming growth factor beta receptor binding[molecular_function] ; extracellular region[cellular_component] ; extracellular space[cellular_component] ; inflammatory response[biological_process] ; cell-cell signaling[biological_process] ; growth factor activity[molecular_function] ; n…
BMP3	bone morphogenetic protein 3	IDBG-26583	651	ENSG00000152785	Homo sapiens	4	81952119..81978685 (+)	2	Bmp3|IDBG-182409|ENSMUSG00000029335|110075	ENSBTAG00000017642	GO:0001503[biological_process] ; GO:0005125[molecular_function] ; GO:0005576[cellular_component] ; GO:0005615[cellular_component] ; GO:0007267[biological_process] ; GO:0007275[biological_process] ; GO:0008083[molecular_function] ; GO:0030154[biological_process] ; GO:0045944[biological_process] ; GO:0051216[biological_process]	ossification[biological_process] ; cytokine activity[molecular_function] ; extracellular region[cellular_component] ; extracellular space[cellular_component] ; cell-cell signaling[biological_process] ; multicellular organismal development[biological_process] ; growth factor activity[molecular_function] ; cell differentiation[biological_process] ; positive regulation of transcription from RNA poly…
BMP6	bone morphogenetic protein 6	IDBG-60018	654	ENSG00000153162	Homo sapiens	6	7727011..7881961 (+)	9			GO:0005125[molecular_function] ; GO:0005515[molecular_function] ; GO:0005576[cellular_component] ; GO:0005615[cellular_component] ; GO:0006954[biological_process] ; GO:0006955[biological_process] ; GO:0007275[biological_process] ; GO:0008083[molecular_function] ; GO:0030501[biological_process] ; GO:0030509[biological_process] ; GO:0032349[biological_process] ; GO:0040007[biological_process] ; GO:…	cytokine activity[molecular_function] ; protein binding[molecular_function] ; extracellular region[cellular_component] ; extracellular space[cellular_component] ; inflammatory response[biological_process] ; immune response[biological_process] ; multicellular organismal development[biological_process] ; growth factor activity[molecular_function] ; positive regulation of bone mineralization[biologi…
BMP7	bone morphogenetic protein 7	IDBG-82028	655	ENSG00000101144	Homo sapiens	20	55743809..55841707 (-)	15	Bmp7|IDBG-213330|ENSMUSG00000008999|12162	ENSBTAG00000015362	GO:0001503[biological_process] ; GO:0001707[biological_process] ; GO:0001822[biological_process] ; GO:0001837[biological_process] ; GO:0005125[molecular_function] ; GO:0005160[molecular_function] ; GO:0005515[molecular_function] ; GO:0005576[cellular_component] ; GO:0005615[cellular_component] ; GO:0007411[biological_process] ; GO:0007435[biological_process] ; GO:0008083[molecular_function] ; GO:…	ossification[biological_process] ; mesoderm formation[biological_process] ; kidney development[biological_process] ; epithelial to mesenchymal transition[biological_process] ; cytokine activity[molecular_function] ; transforming growth factor beta receptor binding[molecular_function] ; protein binding[molecular_function] ; extracellular region[cellular_component] ; extracellular space[cellular_co…
BMPR1A	bone morphogenetic protein receptor, type IA	IDBG-81081	657	ENSG00000107779	Homo sapiens	10	88516396..88684945 (+)	23	Bmpr1a|IDBG-149689|ENSMUSG00000021796|12166	ENSBTAG00000000231	GO:0000166[molecular_function] ; GO:0000287[molecular_function] ; GO:0001707[biological_process] ; GO:0001880[biological_process] ; GO:0002053[biological_process] ; GO:0004672[molecular_function] ; GO:0004674[molecular_function] ; GO:0004675[molecular_function] ; GO:0004702[molecular_function] ; GO:0004713[molecular_function] ; GO:0004872[molecular_function] ; GO:0005024[molecular_function] ; GO:…	nucleotide binding[molecular_function] ; magnesium ion binding[molecular_function] ; mesoderm formation[biological_process] ; Mullerian duct regression[biological_process] ; positive regulation of mesenchymal cell proliferation[biological_process] ; protein kinase activity[molecular_function] ; protein serine/threonine kinase activity[molecular_function] ; transmembrane receptor protein serine/th…
BMPR1B	bone morphogenetic protein receptor, type IB	IDBG-30667	658	ENSG00000138696	Homo sapiens	4	95679128..96079592 (+)	67	Bmpr1b|IDBG-196928|ENSMUSG00000052430|12167	ENSBTAG00000002081	GO:0000166[molecular_function] ; GO:0000287[molecular_function] ; GO:0001501[biological_process] ; GO:0001502[biological_process] ; GO:0001550[biological_process] ; GO:0004672[molecular_function] ; GO:0004674[molecular_function] ; GO:0004675[molecular_function] ; GO:0004702[molecular_function] ; GO:0004713[molecular_function] ; GO:0004872[molecular_function] ; GO:0005024[molecular_function] ; GO:…	nucleotide binding[molecular_function] ; magnesium ion binding[molecular_function] ; skeletal system development[biological_process] ; cartilage condensation[biological_process] ; ovarian cumulus expansion[biological_process] ; protein kinase activity[molecular_function] ; protein serine/threonine kinase activity[molecular_function] ; transmembrane receptor protein serine/threonine kinase activit…
BMPR2	bone morphogenetic protein receptor, type II (serine/threonine kinase)	IDBG-78880	659	ENSG00000204217	Homo sapiens	2	203241050..203432474 (+)	53	Bmpr2|IDBG-158574|ENSMUSG00000067336|12168	ENSBTAG00000006420	GO:0000166[molecular_function] ; GO:0000287[molecular_function] ; GO:0001707[biological_process] ; GO:0003085[biological_process] ; GO:0004672[molecular_function] ; GO:0004674[molecular_function] ; GO:0004675[molecular_function] ; GO:0004702[molecular_function] ; GO:0004713[molecular_function] ; GO:0004872[molecular_function] ; GO:0005024[molecular_function] ; GO:0005515[molecular_function] ; GO:…	nucleotide binding[molecular_function] ; magnesium ion binding[molecular_function] ; mesoderm formation[biological_process] ; negative regulation of systemic arterial blood pressure[biological_process] ; protein kinase activity[molecular_function] ; protein serine/threonine kinase activity[molecular_function] ; transmembrane receptor protein serine/threonine kinase activity[molecular_function] ; …
BMX	BMX non-receptor tyrosine kinase	IDBG-46340	660	ENSG00000102010	Homo sapiens	X	15482369..15574652 (+)	23	Bmx|IDBG-184635|ENSMUSG00000031377|12169	ENSBTAG00000000377	GO:0000166[molecular_function] ; GO:0004672[molecular_function] ; GO:0004674[molecular_function] ; GO:0004713[molecular_function] ; GO:0004715[molecular_function] ; GO:0004871[molecular_function] ; GO:0005515[molecular_function] ; GO:0005524[molecular_function] ; GO:0005737[cellular_component] ; GO:0005813[cellular_component] ; GO:0006468[biological_process] ; GO:0007242[biological_process] ; GO:…	nucleotide binding[molecular_function] ; protein kinase activity[molecular_function] ; protein serine/threonine kinase activity[molecular_function] ; protein tyrosine kinase activity[molecular_function] ; non-membrane spanning protein tyrosine kinase activity[molecular_function] ; signal transducer activity[molecular_function] ; protein binding[molecular_function] ; ATP binding[molecular_function…
BNIP3	BCL2/adenovirus E1B 19kDa interacting protein 3	IDBG-93314	664	ENSG00000176171	Homo sapiens	10	133781221..133795435 (-)	12	Bnip3|IDBG-269444|ENSMUSG00000078566|100042570,12176,624862	ENSBTAG00000017804	GO:0001666[biological_process] ; GO:0005634[cellular_component] ; GO:0005635[cellular_component] ; GO:0005654[cellular_component] ; GO:0005737[cellular_component] ; GO:0005739[cellular_component] ; GO:0005740[cellular_component] ; GO:0006309[biological_process] ; GO:0006338[biological_process] ; GO:0006800[biological_process] ; GO:0006916[biological_process] ; GO:0006917[biological_process] ; GO:…	response to hypoxia[biological_process] ; nucleus[cellular_component] ; nuclear envelope[cellular_component] ; nucleoplasm[cellular_component] ; cytoplasm[cellular_component] ; mitochondrion[cellular_component] ; mitochondrial envelope[cellular_component] ; DNA fragmentation involved in apoptosis[biological_process] ; chromatin remodeling[biological_process] ; oxygen and reactive oxygen species m…
BNIP3L	BCL2/adenovirus E1B 19kDa interacting protein 3-like	IDBG-13074	665	ENSG00000104765	Homo sapiens	8	26240523..26270644 (+)	19			GO:0005521[molecular_function] ; GO:0005634[cellular_component] ; GO:0005635[cellular_component] ; GO:0005739[cellular_component] ; GO:0005740[cellular_component] ; GO:0005783[cellular_component] ; GO:0006917[biological_process] ; GO:0008634[biological_process] ; GO:0016020[cellular_component] ; GO:0016021[cellular_component] ; GO:0042803[molecular_function] ; GO:0043065[biological_process] ; GO:…	lamin binding[molecular_function] ; nucleus[cellular_component] ; nuclear envelope[cellular_component] ; mitochondrion[cellular_component] ; mitochondrial envelope[cellular_component] ; endoplasmic reticulum[cellular_component] ; induction of apoptosis[biological_process] ; negative regulation of survival gene product expression[biological_process] ; membrane[cellular_component] ; integral to mem…
BRAF	v-raf murine sarcoma viral oncogene homolog B1	IDBG-44351	673	ENSG00000157764	Homo sapiens	7	140433817..140624564 (-)	43	Braf|IDBG-138657|ENSMUSG00000002413|109880	ENSBTAG00000021761	GO:0000166[molecular_function] ; GO:0004672[molecular_function] ; GO:0004674[molecular_function] ; GO:0004713[molecular_function] ; GO:0005057[molecular_function] ; GO:0005515[molecular_function] ; GO:0005524[molecular_function] ; GO:0005634[cellular_component] ; GO:0005737[cellular_component] ; GO:0006468[biological_process] ; GO:0006916[biological_process] ; GO:0007165[biological_process] ; GO:…	nucleotide binding[molecular_function] ; protein kinase activity[molecular_function] ; protein serine/threonine kinase activity[molecular_function] ; protein tyrosine kinase activity[molecular_function] ; receptor signaling protein activity[molecular_function] ; protein binding[molecular_function] ; ATP binding[molecular_function] ; nucleus[cellular_component] ; cytoplasm[cellular_component] ; pr…
BRAP	BRCA1 associated protein	IDBG-57619	8315	ENSG00000089234	Homo sapiens	12	112079951..112123790 (-)	14	Brap|IDBG-197596|ENSMUSG00000029458|72399	ENSBTAG00000001168	GO:0004842[molecular_function] ; GO:0005515[molecular_function] ; GO:0005737[cellular_component] ; GO:0008270[molecular_function] ; GO:0009968[biological_process] ; GO:0016874[molecular_function] ; GO:0019941[biological_process] ; GO:0042802[molecular_function] ; GO:0046872[molecular_function]	ubiquitin-protein ligase activity[molecular_function] ; protein binding[molecular_function] ; cytoplasm[cellular_component] ; zinc ion binding[molecular_function] ; negative regulation of signal transduction[biological_process] ; ligase activity[molecular_function] ; modification-dependent protein catabolic process[biological_process] ; identical protein binding[molecular_function] ; metal ion bi…
BRCA1	breast cancer 1, early onset	IDBG-52172	672	ENSG00000012048	Homo sapiens	17	41196314..41277468 (-)	248	Brca1|IDBG-212218|ENSMUSG00000017146|12189	ENSBTAG00000022520	GO:0000151[cellular_component] ; GO:0000724[biological_process] ; GO:0000793[cellular_component] ; GO:0003677[molecular_function] ; GO:0003684[molecular_function] ; GO:0003713[molecular_function] ; GO:0004842[molecular_function] ; GO:0005515[molecular_function] ; GO:0005622[cellular_component] ; GO:0005634[cellular_component] ; GO:0005654[cellular_component] ; GO:0005737[cellular_component] ; GO:…	ubiquitin ligase complex[cellular_component] ; double-strand break repair via homologous recombination[biological_process] ; condensed chromosome[cellular_component] ; DNA binding[molecular_function] ; damaged DNA binding[molecular_function] ; transcription coactivator activity[molecular_function] ; ubiquitin-protein ligase activity[molecular_function] ; protein binding[molecular_function] ; intr…
BRCA2	breast cancer 2, early onset	IDBG-22703	675	ENSG00000139618	Homo sapiens	13	32889617..32973809 (+)	46	Brca2|IDBG-209587|ENSMUSG00000041147|12190	ENSBTAG00000000988	GO:0000724[biological_process] ; GO:0001556[biological_process] ; GO:0001833[biological_process] ; GO:0003697[molecular_function] ; GO:0005515[molecular_function] ; GO:0005634[cellular_component] ; GO:0005654[cellular_component] ; GO:0005737[cellular_component] ; GO:0005813[cellular_component] ; GO:0006281[biological_process] ; GO:0006289[biological_process] ; GO:0006310[biological_process] ; GO:…	double-strand break repair via homologous recombination[biological_process] ; oocyte maturation[biological_process] ; inner cell mass cell proliferation[biological_process] ; single-stranded DNA binding[molecular_function] ; protein binding[molecular_function] ; nucleus[cellular_component] ; nucleoplasm[cellular_component] ; cytoplasm[cellular_component] ; centrosome[cellular_component] ; DNA rep…
BRCC3	BRCA1/BRCA2-containing complex, subunit 3	IDBG-92384	79184	ENSG00000185515	Homo sapiens	X	154299695..154351349 (+)	13	Brcc3|IDBG-157387|ENSMUSG00000031201|210766	ENSBTAG00000007817	GO:0000152[cellular_component] ; GO:0005515[molecular_function] ; GO:0006974[biological_process] ; GO:0010165[biological_process] ; GO:0019941[biological_process] ; GO:0030234[molecular_function]	nuclear ubiquitin ligase complex[cellular_component] ; protein binding[molecular_function] ; response to DNA damage stimulus[biological_process] ; response to X-ray[biological_process] ; modification-dependent protein catabolic process[biological_process] ; enzyme regulator activity[molecular_function]
BRD2	bromodomain containing 2	IDBG-81704	6046	ENSG00000204256	Homo sapiens	6	32936437..32949282 (+)	3	Brd2|IDBG-170215|ENSMUSG00000024335|100044024,14312	ENSBTAG00000011074	GO:0004674[molecular_function] ; GO:0004886[molecular_function] ; GO:0005634[cellular_component] ; GO:0005737[cellular_component] ; GO:0007283[biological_process] ; GO:0030375[molecular_function] ; GO:0042809[molecular_function] ; GO:0042974[molecular_function] ; GO:0046966[molecular_function] ; GO:0046982[molecular_function]	protein serine/threonine kinase activity[molecular_function] ; retinoid-X receptor activity[molecular_function] ; nucleus[cellular_component] ; cytoplasm[cellular_component] ; spermatogenesis[biological_process] ; thyroid hormone receptor coactivator activity[molecular_function] ; vitamin D receptor binding[molecular_function] ; retinoic acid receptor binding[molecular_function] ; thyroid hormone…
BRD7	bromodomain containing 7	IDBG-30500	29117	ENSG00000166164	Homo sapiens	16	50352977..50402845 (-)	46	Brd7|IDBG-178827|ENSMUSG00000031660|26992	ENSBTAG00000021575	GO:0005634[cellular_component] ; GO:0005737[cellular_component] ; GO:0006357[biological_process] ; GO:0008134[molecular_function] ; GO:0016055[biological_process] ; GO:0042393[molecular_function]	nucleus[cellular_component] ; cytoplasm[cellular_component] ; regulation of transcription from RNA polymerase II promoter[biological_process] ; transcription factor binding[molecular_function] ; Wnt receptor signaling pathway[biological_process] ; histone binding[molecular_function]
BRD8	bromodomain containing 8	IDBG-46567	10902	ENSG00000112983	Homo sapiens	5	137475465..137514642 (-)	12	Brd8|IDBG-135252|ENSMUSG00000003778|78656	ENSBTAG00000008753	GO:0003700[molecular_function] ; GO:0003706[molecular_function] ; GO:0003713[molecular_function] ; GO:0004887[molecular_function] ; GO:0005634[cellular_component] ; GO:0005739[cellular_component] ; GO:0006350[biological_process] ; GO:0006357[biological_process] ; GO:0007166[biological_process] ; GO:0016568[biological_process] ; GO:0016787[molecular_function] ; GO:0040008[biological_process] ; GO:…	transcription factor activity[molecular_function] ; ligand-regulated transcription factor activity[molecular_function] ; transcription coactivator activity[molecular_function] ; thyroid hormone receptor activity[molecular_function] ; nucleus[cellular_component] ; mitochondrion[cellular_component] ; transcription[biological_process] ; regulation of transcription from RNA polymerase II promoter[bio…
BRF2	BRF2, subunit of RNA polymerase III transcription initiation factor, BRF1-like	IDBG-17067	55290	ENSG00000104221	Homo sapiens	8	37701405..37707411 (-)	82	Brf2|IDBG-145729|ENSMUSG00000031487|66653	ENSBTAG00000027665	GO:0005515[molecular_function] ; GO:0005634[cellular_component] ; GO:0005667[cellular_component] ; GO:0006352[biological_process] ; GO:0006355[biological_process] ; GO:0008270[molecular_function] ; GO:0030528[molecular_function] ; GO:0045449[biological_process] ; GO:0046872[molecular_function]	protein binding[molecular_function] ; nucleus[cellular_component] ; transcription factor complex[cellular_component] ; transcription initiation[biological_process] ; regulation of transcription, DNA-dependent[biological_process] ; zinc ion binding[molecular_function] ; transcription regulator activity[molecular_function] ; regulation of transcription[biological_process] ; metal ion binding[molecu…
BST2	bone marrow stromal cell antigen 2	IDBG-36619	684	ENSG00000130303	Homo sapiens	19	17502497..17516457 (-)	1			GO:0004871[molecular_function] ; GO:0005794[cellular_component] ; GO:0005886[cellular_component] ; GO:0005887[cellular_component] ; GO:0006959[biological_process] ; GO:0007267[biological_process] ; GO:0007275[biological_process] ; GO:0008283[biological_process] ; GO:0009615[biological_process] ; GO:0031225[cellular_component] ; GO:0042113[biological_process] ; GO:0043123[biological_process] ; GO:…	signal transducer activity[molecular_function] ; Golgi apparatus[cellular_component] ; plasma membrane[cellular_component] ; integral to plasma membrane[cellular_component] ; humoral immune response[biological_process] ; cell-cell signaling[biological_process] ; multicellular organismal development[biological_process] ; cell proliferation[biological_process] ; response to virus[biological_process…
BTBD10	BTB (POZ) domain containing 10	IDBG-32844	84280	ENSG00000148925	Homo sapiens	11	13409558..13484838 (-)	6	Btbd10|IDBG-207079|ENSMUSG00000038187|68815	ENSBTAG00000013033	GO:0005249[molecular_function] ; GO:0005515[molecular_function] ; GO:0005634[cellular_component] ; GO:0006813[biological_process] ; GO:0008076[cellular_component] ; GO:0016020[cellular_component]	voltage-gated potassium channel activity[molecular_function] ; protein binding[molecular_function] ; nucleus[cellular_component] ; potassium ion transport[biological_process] ; voltage-gated potassium channel complex[cellular_component] ; membrane[cellular_component]
BTF3	basic transcription factor 3	IDBG-27987	689	ENSG00000145741	Homo sapiens	5	72794250..72801446 (+)	11	Btf3|IDBG-175833|ENSMUSG00000021660|100041823,100046341,218490	ENSBTAG00000010012	GO:0001701[biological_process] ; GO:0003702[molecular_function] ; GO:0005515[molecular_function] ; GO:0005634[cellular_component] ; GO:0006350[biological_process] ; GO:0006355[biological_process] ; GO:0006366[biological_process]	in utero embryonic development[biological_process] ; RNA polymerase II transcription factor activity[molecular_function] ; protein binding[molecular_function] ; nucleus[cellular_component] ; transcription[biological_process] ; regulation of transcription, DNA-dependent[biological_process] ; transcription from RNA polymerase II promoter[biological_process]
BTK	Bruton agammaglobulinemia tyrosine kinase	IDBG-79651	695	ENSG00000010671	Homo sapiens	X	100604435..100641212 (-)	56	Btk|IDBG-171427|ENSMUSG00000031264|12229	ENSBTAG00000019250	GO:0000166[molecular_function] ; GO:0004672[molecular_function] ; GO:0004674[molecular_function] ; GO:0004713[molecular_function] ; GO:0004715[molecular_function] ; GO:0005515[molecular_function] ; GO:0005524[molecular_function] ; GO:0005634[cellular_component] ; GO:0005737[cellular_component] ; GO:0006468[biological_process] ; GO:0007242[biological_process] ; GO:0007498[biological_process] ; GO:…	nucleotide binding[molecular_function] ; protein kinase activity[molecular_function] ; protein serine/threonine kinase activity[molecular_function] ; protein tyrosine kinase activity[molecular_function] ; non-membrane spanning protein tyrosine kinase activity[molecular_function] ; protein binding[molecular_function] ; ATP binding[molecular_function] ; nucleus[cellular_component] ; cytoplasm[cellu…
BTRC	beta-transducin repeat containing	IDBG-87102	8945	ENSG00000166167	Homo sapiens	10	103113825..103317070 (+)	74	Btrc|IDBG-170772|ENSMUSG00000025217|12234	ENSBTAG00000007476	GO:0005515[molecular_function] ; GO:0005737[cellular_component] ; GO:0005829[cellular_component] ; GO:0006511[biological_process] ; GO:0007165[biological_process] ; GO:0016055[biological_process] ; GO:0016874[molecular_function] ; GO:0044419[biological_process] ; GO:0051437[biological_process]	protein binding[molecular_function] ; cytoplasm[cellular_component] ; cytosol[cellular_component] ; ubiquitin-dependent protein catabolic process[biological_process] ; signal transduction[biological_process] ; Wnt receptor signaling pathway[biological_process] ; ligase activity[molecular_function] ; interspecies interaction between organisms[biological_process] ; positive regulation of ubiquitin-…
C11orf79	chromosome 11 open reading frame 79	IDBG-50166	54949	ENSG00000167985	Homo sapiens	11	61197597..61214225 (+)	8	0610038F07Rik|IDBG-144129|ENSMUSG00000024668|66072	ENSBTAG00000015266	GO:0003674[molecular_function] ; GO:0005575[cellular_component] ; GO:0005739[cellular_component] ; GO:0008150[biological_process]	molecular_function[molecular_function] ; cellular_component[cellular_component] ; mitochondrion[cellular_component] ; biological_process[biological_process]
C14orf100	chromosome 14 open reading frame 100	IDBG-8053	51528	ENSG00000050130	Homo sapiens	14	59951161..59972081 (+)	1	1200003C05Rik|IDBG-147261|ENSMUSG00000005078|104771	ENSBTAG00000003371	GO:0005886[cellular_component] ; GO:0016021[cellular_component]	plasma membrane[cellular_component] ; integral to membrane[cellular_component]
C19orf62	BRCA1-A complex subunit MERIT40 (Mediator of RAP80 interactions and targeting subunit of 40 kDa)(New component of the BRCA1-A complex)	IDBG-36242	29086	ENSG00000105393	Homo sapiens	19	17378232..17390162 (+)	2	5430437P03Rik|IDBG-165514|ENSMUSG00000031820|68251	ENSBTAG00000012587	GO:0005515[molecular_function]	protein binding[molecular_function]
C1orf149	chromosome 1 open reading frame 149	IDBG-96417	64769	ENSG00000163875	Homo sapiens	1	37951915..37980364 (-)	11	2310005N01Rik|IDBG-187451|ENSMUSG00000028863|70088	ENSBTAG00000010506
C1orf25	chromosome 1 open reading frame 25	IDBG-105374	81627	ENSG00000121486	Homo sapiens	1	185087220..185126116 (-)	2	1190005F20Rik|IDBG-198078|ENSMUSG00000053286|98685	ENSBTAG00000011285	GO:0003723[molecular_function] ; GO:0004809[molecular_function] ; GO:0005622[cellular_component] ; GO:0007610[biological_process] ; GO:0008033[biological_process] ; GO:0008270[molecular_function] ; GO:0046872[molecular_function]	RNA binding[molecular_function] ; tRNA (guanine-N2-)-methyltransferase activity[molecular_function] ; intracellular[cellular_component] ; behavior[biological_process] ; tRNA processing[biological_process] ; zinc ion binding[molecular_function] ; metal ion binding[molecular_function]
C1QA	complement component 1, q subcomponent, A chain	IDBG-93718	712	ENSG00000173372	Homo sapiens	1	22963118..22966175 (+)	8			GO:0005576[cellular_component] ; GO:0005602[cellular_component] ; GO:0005737[cellular_component] ; GO:0005794[cellular_component] ; GO:0006958[biological_process] ; GO:0007267[biological_process] ; GO:0045087[biological_process]	extracellular region[cellular_component] ; complement component C1 complex[cellular_component] ; cytoplasm[cellular_component] ; Golgi apparatus[cellular_component] ; complement activation, classical pathway[biological_process] ; cell-cell signaling[biological_process] ; innate immune response[biological_process]
C1QB	complement component 1, q subcomponent, B chain	IDBG-93747	713	ENSG00000173369	Homo sapiens	1	22979682..22988029 (+)	1	C1qb|IDBG-198224|ENSMUSG00000036905|12260	ENSBTAG00000011196	GO:0005576[cellular_component] ; GO:0005602[cellular_component] ; GO:0006958[biological_process] ; GO:0042803[molecular_function] ; GO:0045087[biological_process]	extracellular region[cellular_component] ; complement component C1 complex[cellular_component] ; complement activation, classical pathway[biological_process] ; protein homodimerization activity[molecular_function] ; innate immune response[biological_process]
C1QBP	complement component 1, q subcomponent binding protein	IDBG-21497	708	ENSG00000108561	Homo sapiens	17	5336099..5342471 (-)	43	C1qbp|IDBG-195770|ENSMUSG00000018446|12261	ENSBTAG00000012739	GO:0001849[molecular_function] ; GO:0005515[molecular_function] ; GO:0005739[cellular_component] ; GO:0005759[cellular_component] ; GO:0005886[cellular_component] ; GO:0006955[biological_process] ; GO:0044419[biological_process] ; GO:0045087[biological_process]	complement component C1q binding[molecular_function] ; protein binding[molecular_function] ; mitochondrion[cellular_component] ; mitochondrial matrix[cellular_component] ; plasma membrane[cellular_component] ; immune response[biological_process] ; interspecies interaction between organisms[biological_process] ; innate immune response[biological_process]
C1QC	complement component 1, q subcomponent, C chain	IDBG-93737	714	ENSG00000159189	Homo sapiens	1	22970118..22974600 (+)	1	C1qc|IDBG-198256|ENSMUSG00000036896|12262	ENSBTAG00000011193	GO:0005164[molecular_function] ; GO:0005576[cellular_component] ; GO:0005634[cellular_component] ; GO:0005737[cellular_component] ; GO:0006955[biological_process] ; GO:0006958[biological_process] ; GO:0016020[cellular_component] ; GO:0030853[biological_process] ; GO:0045087[biological_process] ; GO:0045650[biological_process]	tumor necrosis factor receptor binding[molecular_function] ; extracellular region[cellular_component] ; nucleus[cellular_component] ; cytoplasm[cellular_component] ; immune response[biological_process] ; complement activation, classical pathway[biological_process] ; membrane[cellular_component] ; negative regulation of granulocyte differentiation[biological_process] ; innate immune response[biolo…
C1R	Complement C1r subcomponent Precursor (Complement component 1, r subcomponent)	IDBG-15930	715	ENSG00000159403	Homo sapiens	12	7187836..7244412 (-)	4			GO:0003824[molecular_function] ; GO:0004252[molecular_function] ; GO:0005509[molecular_function] ; GO:0005576[cellular_component] ; GO:0006508[biological_process] ; GO:0006958[biological_process] ; GO:0007596[biological_process] ; GO:0008233[molecular_function] ; GO:0045087[biological_process]	catalytic activity[molecular_function] ; serine-type endopeptidase activity[molecular_function] ; calcium ion binding[molecular_function] ; extracellular region[cellular_component] ; proteolysis[biological_process] ; complement activation, classical pathway[biological_process] ; blood coagulation[biological_process] ; peptidase activity[molecular_function] ; innate immune response[biological_proc…
C1S	complement component 1, s subcomponent	IDBG-15857	716	ENSG00000182326	Homo sapiens	12	7096351..7178336 (+)	9			GO:0003824[molecular_function] ; GO:0004252[molecular_function] ; GO:0005509[molecular_function] ; GO:0005576[cellular_component] ; GO:0006508[biological_process] ; GO:0006958[biological_process] ; GO:0008233[molecular_function] ; GO:0045087[biological_process]	catalytic activity[molecular_function] ; serine-type endopeptidase activity[molecular_function] ; calcium ion binding[molecular_function] ; extracellular region[cellular_component] ; proteolysis[biological_process] ; complement activation, classical pathway[biological_process] ; peptidase activity[molecular_function] ; innate immune response[biological_process]
C2	complement component 2	IDBG-79551		ENSG00000204364	Homo sapiens	HSCHR6_MHC_MANN	31927422..31952872 (+)	7			GO:0003824[molecular_function] ; GO:0004252[molecular_function] ; GO:0005576[cellular_component] ; GO:0005615[cellular_component] ; GO:0006508[biological_process] ; GO:0006956[biological_process] ; GO:0006957[biological_process] ; GO:0006958[biological_process] ; GO:0008233[molecular_function]	catalytic activity[molecular_function] ; serine-type endopeptidase activity[molecular_function] ; extracellular region[cellular_component] ; extracellular space[cellular_component] ; proteolysis[biological_process] ; complement activation[biological_process] ; complement activation, alternative pathway[biological_process] ; complement activation, classical pathway[biological_process] ; peptidase …
C3	complement component 3	IDBG-21798	100133511;653879;718	ENSG00000125730	Homo sapiens	19	6677846..6720662 (-)	27	C3|IDBG-193788|ENSMUSG00000024164|12266	ENSBTAG00000017280	GO:0001798[biological_process] ; GO:0004866[molecular_function] ; GO:0004952[molecular_function] ; GO:0005102[molecular_function] ; GO:0005515[molecular_function] ; GO:0005576[cellular_component] ; GO:0005615[cellular_component] ; GO:0006954[biological_process] ; GO:0006956[biological_process] ; GO:0006957[biological_process] ; GO:0006958[biological_process] ; GO:0007165[biological_process] ; GO:…	positive regulation of type IIa hypersensitivity[biological_process] ; endopeptidase inhibitor activity[molecular_function] ; dopamine receptor activity[molecular_function] ; receptor binding[molecular_function] ; protein binding[molecular_function] ; extracellular region[cellular_component] ; extracellular space[cellular_component] ; inflammatory response[biological_process] ; complement activat…
C3AR1	complement component 3a receptor 1	IDBG-16768	719	ENSG00000171860	Homo sapiens	12	8210919..8218955 (-)	4	C3ar1|IDBG-185906|ENSMUSG00000040552|12267	ENSBTAG00000019741	GO:0004435[molecular_function] ; GO:0004872[molecular_function] ; GO:0004876[molecular_function] ; GO:0004930[molecular_function] ; GO:0004942[molecular_function] ; GO:0004943[molecular_function] ; GO:0004944[molecular_function] ; GO:0004945[molecular_function] ; GO:0004947[molecular_function] ; GO:0004982[molecular_function] ; GO:0005886[cellular_component] ; GO:0005887[cellular_component] ; GO:…	phosphoinositide phospholipase C activity[molecular_function] ; receptor activity[molecular_function] ; complement component C3a receptor activity[molecular_function] ; G-protein coupled receptor activity[molecular_function] ; anaphylatoxin receptor activity[molecular_function] ; C3a anaphylatoxin receptor activity[molecular_function] ; C5a anaphylatoxin receptor activity[molecular_function] ; an…
C4A	complement component 4A (Rodgers blood group)	IDBG-303444	720;721	ENSG00000224389	Homo sapiens	6	31949834..32003194 (+)	3	C4b;C4a|IDBG-173022|ENSMUSG00000073418|100045680,12268,675521	ENSBTAG00000005597	GO:0004866[molecular_function] ; GO:0005515[molecular_function] ; GO:0005576[cellular_component] ; GO:0005615[cellular_component] ; GO:0006954[biological_process] ; GO:0006956[biological_process] ; GO:0006957[biological_process] ; GO:0006958[biological_process]	endopeptidase inhibitor activity[molecular_function] ; protein binding[molecular_function] ; extracellular region[cellular_component] ; extracellular space[cellular_component] ; inflammatory response[biological_process] ; complement activation[biological_process] ; complement activation, alternative pathway[biological_process] ; complement activation, classical pathway[biological_process]
C4B	complement component 4B (Chido blood group)	IDBG-301516		ENSG00000228267	Homo sapiens	HSCHR6_MHC_COX	31937353..31951624 (+)	1			GO:0004866[molecular_function] ; GO:0005515[molecular_function] ; GO:0005576[cellular_component] ; GO:0005615[cellular_component] ; GO:0006954[biological_process] ; GO:0006956[biological_process] ; GO:0045087[biological_process]	endopeptidase inhibitor activity[molecular_function] ; protein binding[molecular_function] ; extracellular region[cellular_component] ; extracellular space[cellular_component] ; inflammatory response[biological_process] ; complement activation[biological_process] ; innate immune response[biological_process]
CAD	carbamoyl-phosphate synthetase 2, aspartate transcarbamylase, and dihydroorotase	IDBG-37744	790	ENSG00000084774	Homo sapiens	2	27440258..27466654 (+)	17	Cad|IDBG-147144|ENSMUSG00000013629|69719	ENSBTAG00000017894	GO:0003824[molecular_function] ; GO:0004070[molecular_function] ; GO:0004086[molecular_function] ; GO:0004088[molecular_function] ; GO:0004151[molecular_function] ; GO:0004585[molecular_function] ; GO:0004672[molecular_function] ; GO:0005524[molecular_function] ; GO:0005634[cellular_component] ; GO:0005737[cellular_component] ; GO:0005829[cellular_component] ; GO:0006207[biological_process] ; GO:…	catalytic activity[molecular_function] ; aspartate carbamoyltransferase activity[molecular_function] ; carbamoyl-phosphate synthase activity[molecular_function] ; carbamoyl-phosphate synthase (glutamine-hydrolyzing) activity[molecular_function] ; dihydroorotase activity[molecular_function] ; ornithine carbamoyltransferase activity[molecular_function] ; protein kinase activity[molecular_function] …
CALCOCO2	calcium binding and coiled-coil domain 2	IDBG-57242	10241	ENSG00000136436	Homo sapiens	17	46908372..46942228 (+)	105	Calcoco2|IDBG-209835|ENSMUSG00000006056|76815	ENSBTAG00000007935	GO:0005515[molecular_function] ; GO:0005625[cellular_component] ; GO:0005634[cellular_component] ; GO:0005737[cellular_component] ; GO:0005794[cellular_component] ; GO:0005856[cellular_component] ; GO:0016032[biological_process] ; GO:0034341[biological_process] ; GO:0042803[molecular_function] ; GO:0045087[biological_process] ; GO:0048471[cellular_component]	protein binding[molecular_function] ; soluble fraction[cellular_component] ; nucleus[cellular_component] ; cytoplasm[cellular_component] ; Golgi apparatus[cellular_component] ; cytoskeleton[cellular_component] ; viral reproduction[biological_process] ; response to interferon-gamma[biological_process] ; protein homodimerization activity[molecular_function] ; innate immune response[biological_proce…
CALD1	caldesmon 1	IDBG-42284	800	ENSG00000122786	Homo sapiens	7	134429003..134655470 (+)	2	Cald1|IDBG-134865|ENSMUSG00000029761|109624	ENSBTAG00000013953	GO:0003779[molecular_function] ; GO:0004871[molecular_function] ; GO:0005516[molecular_function] ; GO:0005523[molecular_function] ; GO:0005856[cellular_component] ; GO:0006928[biological_process] ; GO:0006936[biological_process] ; GO:0007165[biological_process] ; GO:0017022[molecular_function] ; GO:0031177[molecular_function]	actin binding[molecular_function] ; signal transducer activity[molecular_function] ; calmodulin binding[molecular_function] ; tropomyosin binding[molecular_function] ; cytoskeleton[cellular_component] ; cell motion[biological_process] ; muscle contraction[biological_process] ; signal transduction[biological_process] ; myosin binding[molecular_function] ; phosphopantetheine binding[molecular_funct…
CALM1	calmodulin 1 (phosphorylase kinase, delta)	IDBG-15903		ENSG00000198668	Homo sapiens	14	90863373..90874610 (+)	2			GO:0000922[cellular_component] ; GO:0005509[molecular_function] ; GO:0005737[cellular_component] ; GO:0005813[cellular_component] ; GO:0005829[cellular_component] ; GO:0005876[cellular_component] ; GO:0005886[cellular_component] ; GO:0007049[biological_process] ; GO:0007186[biological_process] ; GO:0010880[biological_process] ; GO:0019904[molecular_function] ; GO:0031432[molecular_function] ; GO:…	spindle pole[cellular_component] ; calcium ion binding[molecular_function] ; cytoplasm[cellular_component] ; centrosome[cellular_component] ; cytosol[cellular_component] ; spindle microtubule[cellular_component] ; plasma membrane[cellular_component] ; cell cycle[biological_process] ; G-protein coupled receptor protein signaling pathway[biological_process] ; regulation of release of sequestered ca…
CALM2	calmodulin 2 (phosphorylase kinase, delta)	IDBG-50761	285051	ENSG00000143933	Homo sapiens	2	47293080..47403650 (-)	52			GO:0000922[cellular_component] ; GO:0005509[molecular_function] ; GO:0005737[cellular_component] ; GO:0005813[cellular_component] ; GO:0005829[cellular_component] ; GO:0005876[cellular_component] ; GO:0005886[cellular_component] ; GO:0007049[biological_process] ; GO:0007186[biological_process] ; GO:0010880[biological_process] ; GO:0019904[molecular_function] ; GO:0031432[molecular_function] ; GO:…	spindle pole[cellular_component] ; calcium ion binding[molecular_function] ; cytoplasm[cellular_component] ; centrosome[cellular_component] ; cytosol[cellular_component] ; spindle microtubule[cellular_component] ; plasma membrane[cellular_component] ; cell cycle[biological_process] ; G-protein coupled receptor protein signaling pathway[biological_process] ; regulation of release of sequestered ca…
CALM3	calmodulin 3 (phosphorylase kinase, delta)	IDBG-58805	801;805;808	ENSG00000160014	Homo sapiens	19	47104512..47114038 (+)	83	Calm3|IDBG-147270|ENSMUSG00000019370|12313,12314,12315,640703	ENSBTAG00000014583	GO:0000922[cellular_component] ; GO:0005509[molecular_function] ; GO:0005737[cellular_component] ; GO:0005813[cellular_component] ; GO:0005829[cellular_component] ; GO:0005876[cellular_component] ; GO:0005886[cellular_component] ; GO:0007049[biological_process] ; GO:0007186[biological_process] ; GO:0010880[biological_process] ; GO:0019904[molecular_function] ; GO:0031432[molecular_function] ; GO:…	spindle pole[cellular_component] ; calcium ion binding[molecular_function] ; cytoplasm[cellular_component] ; centrosome[cellular_component] ; cytosol[cellular_component] ; spindle microtubule[cellular_component] ; plasma membrane[cellular_component] ; cell cycle[biological_process] ; G-protein coupled receptor protein signaling pathway[biological_process] ; regulation of release of sequestered ca…
CAMK1G	calcium/calmodulin-dependent protein kinase IG	IDBG-106416	57172	ENSG00000008118	Homo sapiens	1	209757045..209787283 (+)	1	Camk1g|IDBG-209251|ENSMUSG00000016179|215303	ENSBTAG00000016541	GO:0000139[cellular_component] ; GO:0000166[molecular_function] ; GO:0004672[molecular_function] ; GO:0004674[molecular_function] ; GO:0004683[molecular_function] ; GO:0004713[molecular_function] ; GO:0005516[molecular_function] ; GO:0005524[molecular_function] ; GO:0005737[cellular_component] ; GO:0005794[cellular_component] ; GO:0005886[cellular_component] ; GO:0005954[cellular_component] ; GO:…	Golgi membrane[cellular_component] ; nucleotide binding[molecular_function] ; protein kinase activity[molecular_function] ; protein serine/threonine kinase activity[molecular_function] ; calmodulin-dependent protein kinase activity[molecular_function] ; protein tyrosine kinase activity[molecular_function] ; calmodulin binding[molecular_function] ; ATP binding[molecular_function] ; cytoplasm[cellu…
CAMK2A	calcium/calmodulin-dependent protein kinase II alpha	IDBG-53452	815	ENSG00000070808	Homo sapiens	5	149599055..149669403 (-)	24	Camk2a|IDBG-150657|ENSMUSG00000024617|12322	ENSBTAG00000020087	GO:0000082[biological_process] ; GO:0000166[molecular_function] ; GO:0004672[molecular_function] ; GO:0004674[molecular_function] ; GO:0004683[molecular_function] ; GO:0004689[molecular_function] ; GO:0004713[molecular_function] ; GO:0005516[molecular_function] ; GO:0005524[molecular_function] ; GO:0005886[cellular_component] ; GO:0005964[cellular_component] ; GO:0005978[biological_process] ; GO:…	G1/S transition of mitotic cell cycle[biological_process] ; nucleotide binding[molecular_function] ; protein kinase activity[molecular_function] ; protein serine/threonine kinase activity[molecular_function] ; calmodulin-dependent protein kinase activity[molecular_function] ; phosphorylase kinase activity[molecular_function] ; protein tyrosine kinase activity[molecular_function] ; calmodulin bind…
CAMK2B	calcium/calmodulin-dependent protein kinase II beta	IDBG-14499	816	ENSG00000058404	Homo sapiens	7	44256749..44365230 (-)	3			GO:0000166[molecular_function] ; GO:0004672[molecular_function] ; GO:0004674[molecular_function] ; GO:0004683[molecular_function] ; GO:0004689[molecular_function] ; GO:0004713[molecular_function] ; GO:0005516[molecular_function] ; GO:0005524[molecular_function] ; GO:0005964[cellular_component] ; GO:0005978[biological_process] ; GO:0006468[biological_process] ; GO:0007165[biological_process] ; GO:…	nucleotide binding[molecular_function] ; protein kinase activity[molecular_function] ; protein serine/threonine kinase activity[molecular_function] ; calmodulin-dependent protein kinase activity[molecular_function] ; phosphorylase kinase activity[molecular_function] ; protein tyrosine kinase activity[molecular_function] ; calmodulin binding[molecular_function] ; ATP binding[molecular_function] ; …
CAMK2D	calcium/calmodulin-dependent protein kinase II delta	IDBG-34988	817	ENSG00000145349	Homo sapiens	4	114372188..114683083 (-)	8	Camk2d|IDBG-192589|ENSMUSG00000053819|108058	ENSBTAG00000014463	GO:0000082[biological_process] ; GO:0000166[molecular_function] ; GO:0001558[biological_process] ; GO:0004672[molecular_function] ; GO:0004674[molecular_function] ; GO:0004683[molecular_function] ; GO:0004689[molecular_function] ; GO:0004713[molecular_function] ; GO:0005516[molecular_function] ; GO:0005524[molecular_function] ; GO:0005634[cellular_component] ; GO:0005737[cellular_component] ; GO:…	G1/S transition of mitotic cell cycle[biological_process] ; nucleotide binding[molecular_function] ; regulation of cell growth[biological_process] ; protein kinase activity[molecular_function] ; protein serine/threonine kinase activity[molecular_function] ; calmodulin-dependent protein kinase activity[molecular_function] ; phosphorylase kinase activity[molecular_function] ; protein tyrosine kinas…
CAMK2G	calcium/calmodulin-dependent protein kinase II gamma	IDBG-78703	818	ENSG00000148660	Homo sapiens	10	75572259..75634343 (-)	5	Camk2g|IDBG-136224|ENSMUSG00000021820|100045547,12325	ENSBTAG00000012667	GO:0000166[molecular_function] ; GO:0004672[molecular_function] ; GO:0004674[molecular_function] ; GO:0004683[molecular_function] ; GO:0004689[molecular_function] ; GO:0004713[molecular_function] ; GO:0004723[molecular_function] ; GO:0005516[molecular_function] ; GO:0005524[molecular_function] ; GO:0005575[cellular_component] ; GO:0005954[cellular_component] ; GO:0005964[cellular_component] ; GO:…	nucleotide binding[molecular_function] ; protein kinase activity[molecular_function] ; protein serine/threonine kinase activity[molecular_function] ; calmodulin-dependent protein kinase activity[molecular_function] ; phosphorylase kinase activity[molecular_function] ; protein tyrosine kinase activity[molecular_function] ; calcium-dependent protein serine/threonine phosphatase activity[molecular_f…
CAMP	cathelicidin antimicrobial peptide	IDBG-32341	820	ENSG00000164047	Homo sapiens	3	48264862..48266975 (+)	14			GO:0005576[cellular_component] ; GO:0006952[biological_process] ; GO:0042581[cellular_component] ; GO:0045087[biological_process] ; GO:0050829[biological_process]	extracellular region[cellular_component] ; defense response[biological_process] ; specific granule[cellular_component] ; innate immune response[biological_process] ; defense response to Gram-negative bacterium[biological_process]
CAND1	cullin-associated and neddylation-dissociated 1	IDBG-45753	55832	ENSG00000111530	Homo sapiens	12	67663061..67708388 (+)	25	Cand1|IDBG-192256|ENSMUSG00000020114|71902	ENSBTAG00000009939	GO:0000151[cellular_component] ; GO:0005488[molecular_function] ; GO:0005515[molecular_function] ; GO:0005634[cellular_component] ; GO:0006350[biological_process] ; GO:0006355[biological_process] ; GO:0016563[molecular_function] ; GO:0016567[biological_process] ; GO:0019941[biological_process] ; GO:0030154[biological_process] ; GO:0043086[biological_process] ; GO:0045899[biological_process]	ubiquitin ligase complex[cellular_component] ; binding[molecular_function] ; protein binding[molecular_function] ; nucleus[cellular_component] ; transcription[biological_process] ; regulation of transcription, DNA-dependent[biological_process] ; transcription activator activity[molecular_function] ; protein ubiquitination[biological_process] ; modification-dependent protein catabolic process[biol…
CANX	calnexin	IDBG-61587	821	ENSG00000127022	Homo sapiens	5	179125503..179158637 (+)	42			GO:0005509[molecular_function] ; GO:0005529[molecular_function] ; GO:0005783[cellular_component] ; GO:0005789[cellular_component] ; GO:0006457[biological_process] ; GO:0009306[biological_process] ; GO:0016020[cellular_component] ; GO:0016021[cellular_component] ; GO:0042470[cellular_component] ; GO:0051082[molecular_function]	calcium ion binding[molecular_function] ; sugar binding[molecular_function] ; endoplasmic reticulum[cellular_component] ; endoplasmic reticulum membrane[cellular_component] ; protein folding[biological_process] ; protein secretion[biological_process] ; membrane[cellular_component] ; integral to membrane[cellular_component] ; melanosome[cellular_component] ; unfolded protein binding[molecular_func…
CAPN1	Calpain-1 catalytic subunit (Calpain-1 large subunit)(Calcium-activated neutral proteinase 1)(CANP 1)(Calpain mu-type)(muCANP)(Micromolar-calpain)(Cell proliferation-inducing gene 30 protein)	IDBG-56732	823	ENSG00000014216	Homo sapiens	11	64949343..64979476 (+)	15	Capn1|IDBG-133910|ENSMUSG00000024942|12333	ENSBTAG00000010230	GO:0004197[molecular_function] ; GO:0004198[molecular_function] ; GO:0005509[molecular_function] ; GO:0005515[molecular_function] ; GO:0005622[cellular_component] ; GO:0005737[cellular_component] ; GO:0005886[cellular_component] ; GO:0006508[biological_process] ; GO:0008233[molecular_function] ; GO:0008284[biological_process]	cysteine-type endopeptidase activity[molecular_function] ; calcium-dependent cysteine-type endopeptidase activity[molecular_function] ; calcium ion binding[molecular_function] ; protein binding[molecular_function] ; intracellular[cellular_component] ; cytoplasm[cellular_component] ; plasma membrane[cellular_component] ; proteolysis[biological_process] ; peptidase activity[molecular_function] ; po…
CAPN2	calpain 2, (m/II) large subunit	IDBG-106873	824	ENSG00000162909	Homo sapiens	1	223889347..223963718 (+)	9	Capn2|IDBG-207731|ENSMUSG00000026509|12334	ENSBTAG00000012778	GO:0001666[biological_process] ; GO:0004197[molecular_function] ; GO:0004198[molecular_function] ; GO:0005509[molecular_function] ; GO:0005515[molecular_function] ; GO:0005622[cellular_component] ; GO:0005737[cellular_component] ; GO:0005886[cellular_component] ; GO:0006508[biological_process] ; GO:0008233[molecular_function]	response to hypoxia[biological_process] ; cysteine-type endopeptidase activity[molecular_function] ; calcium-dependent cysteine-type endopeptidase activity[molecular_function] ; calcium ion binding[molecular_function] ; protein binding[molecular_function] ; intracellular[cellular_component] ; cytoplasm[cellular_component] ; plasma membrane[cellular_component] ; proteolysis[biological_process] ; p…
CAPNS1	calpain, small subunit 1	IDBG-46584	826	ENSG00000126247	Homo sapiens	19	36630918..36641254 (+)	28	Capns1|IDBG-168065|ENSMUSG00000001794|12336	ENSBTAG00000014872	GO:0004198[molecular_function] ; GO:0005509[molecular_function] ; GO:0005515[molecular_function] ; GO:0005634[cellular_component] ; GO:0005737[cellular_component] ; GO:0005886[cellular_component] ; GO:0008284[biological_process]	calcium-dependent cysteine-type endopeptidase activity[molecular_function] ; calcium ion binding[molecular_function] ; protein binding[molecular_function] ; nucleus[cellular_component] ; cytoplasm[cellular_component] ; plasma membrane[cellular_component] ; positive regulation of cell proliferation[biological_process]
CARD10	caspase recruitment domain family, member 10	IDBG-6632	29775	ENSG00000100065	Homo sapiens	22	37886400..37915549 (-)	3	Card10|IDBG-159820|ENSMUSG00000033170|105844	ENSBTAG00000015044	GO:0005515[molecular_function] ; GO:0005622[cellular_component] ; GO:0005737[cellular_component] ; GO:0006461[biological_process] ; GO:0007250[biological_process] ; GO:0030159[molecular_function] ; GO:0032449[cellular_component] ; GO:0042981[biological_process]	protein binding[molecular_function] ; intracellular[cellular_component] ; cytoplasm[cellular_component] ; protein complex assembly[biological_process] ; activation of NF-kappaB-inducing kinase activity[biological_process] ; receptor signaling complex scaffold activity[molecular_function] ; CBM complex[cellular_component] ; regulation of apoptosis[biological_process]
CARD11	caspase recruitment domain family, member 11	IDBG-7145	84433	ENSG00000198286	Homo sapiens	7	2945769..3083579 (-)	10	Card11|IDBG-207118|ENSMUSG00000036526|108723	ENSBTAG00000014698	GO:0001819[biological_process] ; GO:0003677[molecular_function] ; GO:0003887[molecular_function] ; GO:0004385[molecular_function] ; GO:0005515[molecular_function] ; GO:0005622[cellular_component] ; GO:0005737[cellular_component] ; GO:0005829[cellular_component] ; GO:0005886[cellular_component] ; GO:0006260[biological_process] ; GO:0007165[biological_process] ; GO:0030890[biological_process] ; GO:…	positive regulation of cytokine production[biological_process] ; DNA binding[molecular_function] ; DNA-directed DNA polymerase activity[molecular_function] ; guanylate kinase activity[molecular_function] ; protein binding[molecular_function] ; intracellular[cellular_component] ; cytoplasm[cellular_component] ; cytosol[cellular_component] ; plasma membrane[cellular_component] ; DNA replication[bio…
CARD16	caspase recruitment domain family, member 16	IDBG-69692	114769	ENSG00000204397	Homo sapiens	11	104912053..104916051 (-)	5			GO:0004197[molecular_function] ; GO:0004869[molecular_function] ; GO:0005515[molecular_function] ; GO:0005622[cellular_component] ; GO:0006508[biological_process] ; GO:0042981[biological_process] ; GO:0045087[biological_process]	cysteine-type endopeptidase activity[molecular_function] ; cysteine-type endopeptidase inhibitor activity[molecular_function] ; protein binding[molecular_function] ; intracellular[cellular_component] ; proteolysis[biological_process] ; regulation of apoptosis[biological_process] ; innate immune response[biological_process]
CARD18	Caspase recruitment domain-containing protein 18 (Caspase-1 inhibitor Iceberg)	IDBG-69714	59082	ENSG00000118168	Homo sapiens	11	105008669..105009806 (-)	4			GO:0004197[molecular_function] ; GO:0004869[molecular_function] ; GO:0005515[molecular_function] ; GO:0005575[cellular_component] ; GO:0005622[cellular_component] ; GO:0006508[biological_process] ; GO:0006954[biological_process] ; GO:0042981[biological_process] ; GO:0045087[biological_process]	cysteine-type endopeptidase activity[molecular_function] ; cysteine-type endopeptidase inhibitor activity[molecular_function] ; protein binding[molecular_function] ; cellular_component[cellular_component] ; intracellular[cellular_component] ; proteolysis[biological_process] ; inflammatory response[biological_process] ; regulation of apoptosis[biological_process] ; innate immune response[biologica…
CARD6	caspase recruitment domain family, member 6	IDBG-18462	84674	ENSG00000132357	Homo sapiens	5	40841286..40860191 (+)	5	Card6|IDBG-127983|ENSMUSG00000041849|239319	ENSBTAG00000014374	GO:0005515[molecular_function] ; GO:0005622[cellular_component] ; GO:0042981[biological_process] ; GO:0045087[biological_process]	protein binding[molecular_function] ; intracellular[cellular_component] ; regulation of apoptosis[biological_process] ; innate immune response[biological_process]
CARD8	caspase recruitment domain family, member 8	IDBG-60120	22900	ENSG00000105483	Homo sapiens	19	48711361..48753067 (-)	15			GO:0005515[molecular_function] ; GO:0005622[cellular_component] ; GO:0005634[cellular_component] ; GO:0005737[cellular_component] ; GO:0008656[molecular_function] ; GO:0032089[molecular_function] ; GO:0042803[molecular_function] ; GO:0042981[biological_process] ; GO:0043124[biological_process] ; GO:0043280[biological_process] ; GO:0050718[biological_process]	protein binding[molecular_function] ; intracellular[cellular_component] ; nucleus[cellular_component] ; cytoplasm[cellular_component] ; caspase activator activity[molecular_function] ; NACHT domain binding[molecular_function] ; protein homodimerization activity[molecular_function] ; regulation of apoptosis[biological_process] ; negative regulation of I-kappaB kinase/NF-kappaB cascade[biological_p…
CARD9	caspase recruitment domain family, member 9	IDBG-92266	64170	ENSG00000187796	Homo sapiens	9	139258409..139268133 (-)	14	Card9|IDBG-148496|ENSMUSG00000026928|332579	ENSBTAG00000006572	GO:0005515[molecular_function] ; GO:0005622[cellular_component] ; GO:0005737[cellular_component] ; GO:0032874[biological_process] ; GO:0042803[molecular_function] ; GO:0042981[biological_process] ; GO:0043123[biological_process] ; GO:0045087[biological_process] ; GO:0046330[biological_process] ; GO:0050700[molecular_function]	protein binding[molecular_function] ; intracellular[cellular_component] ; cytoplasm[cellular_component] ; positive regulation of stress-activated MAPK cascade[biological_process] ; protein homodimerization activity[molecular_function] ; regulation of apoptosis[biological_process] ; positive regulation of I-kappaB kinase/NF-kappaB cascade[biological_process] ; innate immune response[biological_pro…
CARHSP1	calcium regulated heat stable protein 1, 24kDa	IDBG-13931	23589	ENSG00000153048	Homo sapiens	16	8946802..8962863 (-)	6	Carhsp1|IDBG-131822|ENSMUSG00000008393|100040232,100046246,52502	ENSBTAG00000001441	GO:0003676[molecular_function] ; GO:0003677[molecular_function] ; GO:0005515[molecular_function] ; GO:0005737[cellular_component] ; GO:0006355[biological_process] ; GO:0007242[biological_process] ; GO:0019902[molecular_function]	nucleic acid binding[molecular_function] ; DNA binding[molecular_function] ; protein binding[molecular_function] ; cytoplasm[cellular_component] ; regulation of transcription, DNA-dependent[biological_process] ; intracellular signaling cascade[biological_process] ; phosphatase binding[molecular_function]
CASK	calcium/calmodulin-dependent serine protein kinase (MAGUK family)	IDBG-57627	8573	ENSG00000147044	Homo sapiens	X	41374187..41782716 (-)	42	Cask|IDBG-133241|ENSMUSG00000031012|12361	ENSBTAG00000020136	GO:0000166[molecular_function] ; GO:0004385[molecular_function] ; GO:0004672[molecular_function] ; GO:0004674[molecular_function] ; GO:0004689[molecular_function] ; GO:0004713[molecular_function] ; GO:0005515[molecular_function] ; GO:0005516[molecular_function] ; GO:0005524[molecular_function] ; GO:0005634[cellular_component] ; GO:0005737[cellular_component] ; GO:0005886[cellular_component] ; GO:…	nucleotide binding[molecular_function] ; guanylate kinase activity[molecular_function] ; protein kinase activity[molecular_function] ; protein serine/threonine kinase activity[molecular_function] ; phosphorylase kinase activity[molecular_function] ; protein tyrosine kinase activity[molecular_function] ; protein binding[molecular_function] ; calmodulin binding[molecular_function] ; ATP binding[mol…
CASP1	caspase 1, apoptosis-related cysteine peptidase (interleukin 1, beta, convertase)	IDBG-69618	440068;834	ENSG00000137752	Homo sapiens	11	104896248..104972158 (-)	57	Casp1|IDBG-131590|ENSMUSG00000025888|100044207,12362	ENSBTAG00000020885	GO:0004197[molecular_function] ; GO:0004869[molecular_function] ; GO:0005515[molecular_function] ; GO:0005622[cellular_component] ; GO:0005634[cellular_component] ; GO:0005737[cellular_component] ; GO:0006508[biological_process] ; GO:0006915[biological_process] ; GO:0007165[biological_process] ; GO:0008233[molecular_function] ; GO:0008234[molecular_function] ; GO:0008656[molecular_function] ; GO:…	cysteine-type endopeptidase activity[molecular_function] ; cysteine-type endopeptidase inhibitor activity[molecular_function] ; protein binding[molecular_function] ; intracellular[cellular_component] ; nucleus[cellular_component] ; cytoplasm[cellular_component] ; proteolysis[biological_process] ; apoptosis[biological_process] ; signal transduction[biological_process] ; peptidase activity[molecula…
CASP10	caspase 10, apoptosis-related cysteine peptidase	IDBG-78470	843	ENSG00000003400	Homo sapiens	2	202047621..202094110 (+)	43			GO:0004197[molecular_function] ; GO:0005515[molecular_function] ; GO:0006508[biological_process] ; GO:0006915[biological_process] ; GO:0008233[molecular_function] ; GO:0008234[molecular_function] ; GO:0008624[biological_process] ; GO:0042802[molecular_function] ; GO:0042981[biological_process] ; GO:0045087[biological_process]	cysteine-type endopeptidase activity[molecular_function] ; protein binding[molecular_function] ; proteolysis[biological_process] ; apoptosis[biological_process] ; peptidase activity[molecular_function] ; cysteine-type peptidase activity[molecular_function] ; induction of apoptosis by extracellular signals[biological_process] ; identical protein binding[molecular_function] ; regulation of apoptosi…
CASP2	caspase 2, apoptosis-related cysteine peptidase	IDBG-45836	835	ENSG00000106144	Homo sapiens	7	142985402..143004784 (+)	28	Casp2|IDBG-141522|ENSMUSG00000029863|12366	ENSBTAG00000018159	GO:0004197[molecular_function] ; GO:0005515[molecular_function] ; GO:0005575[cellular_component] ; GO:0005622[cellular_component] ; GO:0006508[biological_process] ; GO:0006915[biological_process] ; GO:0008233[molecular_function] ; GO:0008234[molecular_function] ; GO:0019899[molecular_function] ; GO:0019904[molecular_function] ; GO:0042802[molecular_function] ; GO:0042981[biological_process] ; GO:…	cysteine-type endopeptidase activity[molecular_function] ; protein binding[molecular_function] ; cellular_component[cellular_component] ; intracellular[cellular_component] ; proteolysis[biological_process] ; apoptosis[biological_process] ; peptidase activity[molecular_function] ; cysteine-type peptidase activity[molecular_function] ; enzyme binding[molecular_function] ; protein domain specific bi…
CASP3	caspase 3, apoptosis-related cysteine peptidase	IDBG-46394	836	ENSG00000164305	Homo sapiens	4	185548850..185570629 (-)	98	Casp3|IDBG-154306|ENSMUSG00000031628|12367	ENSBTAG00000015874	GO:0001782[biological_process] ; GO:0001836[biological_process] ; GO:0004197[molecular_function] ; GO:0004861[molecular_function] ; GO:0005515[molecular_function] ; GO:0005634[cellular_component] ; GO:0005654[cellular_component] ; GO:0005737[cellular_component] ; GO:0005739[cellular_component] ; GO:0005829[cellular_component] ; GO:0005886[cellular_component] ; GO:0006309[biological_process] ; GO:…	B cell homeostasis[biological_process] ; release of cytochrome c from mitochondria[biological_process] ; cysteine-type endopeptidase activity[molecular_function] ; cyclin-dependent protein kinase inhibitor activity[molecular_function] ; protein binding[molecular_function] ; nucleus[cellular_component] ; nucleoplasm[cellular_component] ; cytoplasm[cellular_component] ; mitochondrion[cellular_compo…
CASP4	caspase 4, apoptosis-related cysteine peptidase	IDBG-69557	837	ENSG00000196954	Homo sapiens	11	104813594..104840163 (-)	66			GO:0004197[molecular_function] ; GO:0005515[molecular_function] ; GO:0005622[cellular_component] ; GO:0006508[biological_process] ; GO:0006915[biological_process] ; GO:0006917[biological_process] ; GO:0008233[molecular_function] ; GO:0008234[molecular_function] ; GO:0042981[biological_process]	cysteine-type endopeptidase activity[molecular_function] ; protein binding[molecular_function] ; intracellular[cellular_component] ; proteolysis[biological_process] ; apoptosis[biological_process] ; induction of apoptosis[biological_process] ; peptidase activity[molecular_function] ; cysteine-type peptidase activity[molecular_function] ; regulation of apoptosis[biological_process]
CASP5	caspase 5, apoptosis-related cysteine peptidase	IDBG-69591	838	ENSG00000137757	Homo sapiens	11	104864962..104893895 (-)	4			GO:0004197[molecular_function] ; GO:0005515[molecular_function] ; GO:0005622[cellular_component] ; GO:0006508[biological_process] ; GO:0006915[biological_process] ; GO:0008233[molecular_function] ; GO:0008234[molecular_function] ; GO:0042981[biological_process]	cysteine-type endopeptidase activity[molecular_function] ; protein binding[molecular_function] ; intracellular[cellular_component] ; proteolysis[biological_process] ; apoptosis[biological_process] ; peptidase activity[molecular_function] ; cysteine-type peptidase activity[molecular_function] ; regulation of apoptosis[biological_process]
CASP6	caspase 6, apoptosis-related cysteine peptidase	IDBG-33873	839	ENSG00000138794	Homo sapiens	4	110609785..110624629 (-)	20	Casp6|IDBG-193830|ENSMUSG00000027997|12368	ENSBTAG00000012537	GO:0004197[molecular_function] ; GO:0005515[molecular_function] ; GO:0005737[cellular_component] ; GO:0006508[biological_process] ; GO:0006915[biological_process] ; GO:0006917[biological_process] ; GO:0008233[molecular_function] ; GO:0008234[molecular_function]	cysteine-type endopeptidase activity[molecular_function] ; protein binding[molecular_function] ; cytoplasm[cellular_component] ; proteolysis[biological_process] ; apoptosis[biological_process] ; induction of apoptosis[biological_process] ; peptidase activity[molecular_function] ; cysteine-type peptidase activity[molecular_function]
CASP7	caspase 7, apoptosis-related cysteine peptidase	IDBG-90066	840	ENSG00000165806	Homo sapiens	10	115438935..115490662 (+)	33	Casp7|IDBG-178813|ENSMUSG00000025076|12369	ENSBTAG00000006615	GO:0004197[molecular_function] ; GO:0005515[molecular_function] ; GO:0005737[cellular_component] ; GO:0005789[cellular_component] ; GO:0005829[cellular_component] ; GO:0006508[biological_process] ; GO:0006915[biological_process] ; GO:0008233[molecular_function] ; GO:0008234[molecular_function] ; GO:0031966[cellular_component] ; GO:0045087[biological_process]	cysteine-type endopeptidase activity[molecular_function] ; protein binding[molecular_function] ; cytoplasm[cellular_component] ; endoplasmic reticulum membrane[cellular_component] ; cytosol[cellular_component] ; proteolysis[biological_process] ; apoptosis[biological_process] ; peptidase activity[molecular_function] ; cysteine-type peptidase activity[molecular_function] ; mitochondrial membrane[ce…
CASP8	caspase 8, apoptosis-related cysteine peptidase	IDBG-78534	841	ENSG00000064012	Homo sapiens	2	202098166..202152434 (+)	137	Casp8|IDBG-157464|ENSMUSG00000026029|12370	ENSBTAG00000015718	GO:0004197[molecular_function] ; GO:0005515[molecular_function] ; GO:0005634[cellular_component] ; GO:0005737[cellular_component] ; GO:0005739[cellular_component] ; GO:0005813[cellular_component] ; GO:0005829[cellular_component] ; GO:0005856[cellular_component] ; GO:0006508[biological_process] ; GO:0006915[biological_process] ; GO:0008233[molecular_function] ; GO:0008234[molecular_function] ; GO:…	cysteine-type endopeptidase activity[molecular_function] ; protein binding[molecular_function] ; nucleus[cellular_component] ; cytoplasm[cellular_component] ; mitochondrion[cellular_component] ; centrosome[cellular_component] ; cytosol[cellular_component] ; cytoskeleton[cellular_component] ; proteolysis[biological_process] ; apoptosis[biological_process] ; peptidase activity[molecular_function] ;…
CASP8AP2	caspase 8 associated protein 2	IDBG-94347	9994	ENSG00000118412	Homo sapiens	6	90539619..90581122 (+)	11	Casp8ap2|IDBG-133238|ENSMUSG00000028282|26885	ENSBTAG00000011313	GO:0003714[molecular_function] ; GO:0005123[molecular_function] ; GO:0005198[molecular_function] ; GO:0005515[molecular_function] ; GO:0005634[cellular_component] ; GO:0005737[cellular_component] ; GO:0006350[biological_process] ; GO:0006355[biological_process] ; GO:0006919[biological_process] ; GO:0007049[biological_process] ; GO:0007165[biological_process] ; GO:0008625[biological_process] ; GO:…	transcription corepressor activity[molecular_function] ; death receptor binding[molecular_function] ; structural molecule activity[molecular_function] ; protein binding[molecular_function] ; nucleus[cellular_component] ; cytoplasm[cellular_component] ; transcription[biological_process] ; regulation of transcription, DNA-dependent[biological_process] ; activation of caspase activity[biological_pro…
CASP9	caspase 9, apoptosis-related cysteine peptidase	IDBG-90895	842	ENSG00000132906	Homo sapiens	1	15814735..15851384 (-)	51	Casp9|IDBG-202405|ENSMUSG00000028914|12371	ENSBTAG00000002472	GO:0004197[molecular_function] ; GO:0005515[molecular_function] ; GO:0005622[cellular_component] ; GO:0005737[cellular_component] ; GO:0005829[cellular_component] ; GO:0006508[biological_process] ; GO:0006915[biological_process] ; GO:0008047[molecular_function] ; GO:0008233[molecular_function] ; GO:0008234[molecular_function] ; GO:0008635[biological_process] ; GO:0042981[biological_process]	cysteine-type endopeptidase activity[molecular_function] ; protein binding[molecular_function] ; intracellular[cellular_component] ; cytoplasm[cellular_component] ; cytosol[cellular_component] ; proteolysis[biological_process] ; apoptosis[biological_process] ; enzyme activator activity[molecular_function] ; peptidase activity[molecular_function] ; cysteine-type peptidase activity[molecular_functi…
CAT	catalase	IDBG-39262	847	ENSG00000121691	Homo sapiens	11	34460478..34493600 (+)	10	Cat|IDBG-193911|ENSMUSG00000027187|12359	ENSBTAG00000020980	GO:0000302[biological_process] ; GO:0004046[molecular_function] ; GO:0004096[molecular_function] ; GO:0005739[cellular_component] ; GO:0005777[cellular_component] ; GO:0005778[cellular_component] ; GO:0006641[biological_process] ; GO:0006979[biological_process] ; GO:0008083[molecular_function] ; GO:0008203[biological_process] ; GO:0008283[biological_process] ; GO:0009060[biological_process] ; GO:…	response to reactive oxygen species[biological_process] ; aminoacylase activity[molecular_function] ; catalase activity[molecular_function] ; mitochondrion[cellular_component] ; peroxisome[cellular_component] ; peroxisomal membrane[cellular_component] ; triglyceride metabolic process[biological_process] ; response to oxidative stress[biological_process] ; growth factor activity[molecular_function…
CAV1	caveolin 1, caveolae protein, 22kDa	IDBG-37314	857	ENSG00000105974	Homo sapiens	7	116164839..116201233 (+)	97	Cav1|IDBG-129000|ENSMUSG00000007655|12389	ENSBTAG00000017869	GO:0000139[cellular_component] ; GO:0000188[biological_process] ; GO:0001570[biological_process] ; GO:0001666[biological_process] ; GO:0001937[biological_process] ; GO:0005198[molecular_function] ; GO:0005515[molecular_function] ; GO:0005624[cellular_component] ; GO:0005625[cellular_component] ; GO:0005739[cellular_component] ; GO:0005783[cellular_component] ; GO:0005794[cellular_component] ; GO:…	Golgi membrane[cellular_component] ; inactivation of MAPK activity[biological_process] ; vasculogenesis[biological_process] ; response to hypoxia[biological_process] ; negative regulation of endothelial cell proliferation[biological_process] ; structural molecule activity[molecular_function] ; protein binding[molecular_function] ; membrane fraction[cellular_component] ; soluble fraction[cellular_…
CBL	Cas-Br-M (murine) ecotropic retroviral transforming sequence	IDBG-74417	867	ENSG00000110395	Homo sapiens	11	119076990..119178856 (+)	121	Cbl|IDBG-155970|ENSMUSG00000034342|12402	ENSBTAG00000006817	GO:0003700[molecular_function] ; GO:0004842[molecular_function] ; GO:0004871[molecular_function] ; GO:0005509[molecular_function] ; GO:0005515[molecular_function] ; GO:0005634[cellular_component] ; GO:0005737[cellular_component] ; GO:0005829[cellular_component] ; GO:0005886[cellular_component] ; GO:0007166[biological_process] ; GO:0007173[biological_process] ; GO:0008270[molecular_function] ; GO:…	transcription factor activity[molecular_function] ; ubiquitin-protein ligase activity[molecular_function] ; signal transducer activity[molecular_function] ; calcium ion binding[molecular_function] ; protein binding[molecular_function] ; nucleus[cellular_component] ; cytoplasm[cellular_component] ; cytosol[cellular_component] ; plasma membrane[cellular_component] ; cell surface receptor linked sig…
CBLB	Cas-Br-M (murine) ecotropic retroviral transforming sequence b	IDBG-48442	868	ENSG00000114423	Homo sapiens	3	105374305..105588396 (-)	33	Cblb|IDBG-165705|ENSMUSG00000022637|208650	ENSBTAG00000013057	GO:0004871[molecular_function] ; GO:0005509[molecular_function] ; GO:0005515[molecular_function] ; GO:0005634[cellular_component] ; GO:0005737[cellular_component] ; GO:0006607[biological_process] ; GO:0006955[biological_process] ; GO:0007166[biological_process] ; GO:0008270[molecular_function] ; GO:0016874[molecular_function] ; GO:0019941[biological_process]	signal transducer activity[molecular_function] ; calcium ion binding[molecular_function] ; protein binding[molecular_function] ; nucleus[cellular_component] ; cytoplasm[cellular_component] ; NLS-bearing substrate import into nucleus[biological_process] ; immune response[biological_process] ; cell surface receptor linked signal transduction[biological_process] ; zinc ion binding[molecular_function…
CBX5	chromobox homolog 5 (HP1 alpha homolog, Drosophila)	IDBG-37553	23468	ENSG00000094916	Homo sapiens	12	54624733..54673915 (-)	49	Cbx5|IDBG-189469|ENSMUSG00000009575|12419	ENSBTAG00000006246	GO:0000776[cellular_component] ; GO:0000785[cellular_component] ; GO:0003682[molecular_function] ; GO:0005515[molecular_function] ; GO:0005634[cellular_component] ; GO:0005635[cellular_component] ; GO:0005730[cellular_component] ; GO:0006333[biological_process] ; GO:0010369[cellular_component] ; GO:0016481[biological_process] ; GO:0016565[molecular_function] ; GO:0016605[cellular_component] ; GO:…	kinetochore[cellular_component] ; chromatin[cellular_component] ; chromatin binding[molecular_function] ; protein binding[molecular_function] ; nucleus[cellular_component] ; nuclear envelope[cellular_component] ; nucleolus[cellular_component] ; chromatin assembly or disassembly[biological_process] ; chromocenter[cellular_component] ; negative regulation of transcription[biological_process] ; gene…
CCBP2	chemokine binding protein 2	IDBG-28131	1238	ENSG00000144648	Homo sapiens	3	42850964..42908775 (+)	14	Ccbp2|IDBG-205741|ENSMUSG00000044534|59289	ENSBTAG00000014162	GO:0004872[molecular_function] ; GO:0004918[molecular_function] ; GO:0004930[molecular_function] ; GO:0004945[molecular_function] ; GO:0004947[molecular_function] ; GO:0004950[molecular_function] ; GO:0005515[molecular_function] ; GO:0005886[cellular_component] ; GO:0005887[cellular_component] ; GO:0006935[biological_process] ; GO:0006955[biological_process] ; GO:0007165[biological_process] ; GO:…	receptor activity[molecular_function] ; interleukin-8 receptor activity[molecular_function] ; G-protein coupled receptor activity[molecular_function] ; angiotensin type II receptor activity[molecular_function] ; bradykinin receptor activity[molecular_function] ; chemokine receptor activity[molecular_function] ; protein binding[molecular_function] ; plasma membrane[cellular_component] ; integral t…
CCDC50	coiled-coil domain containing 50	IDBG-69803	152137	ENSG00000152492	Homo sapiens	3	191046874..191116459 (+)	8	Ccdc50|IDBG-150650|ENSMUSG00000038127|67501	ENSBTAG00000006945	GO:0005515[molecular_function] ; GO:0005737[cellular_component] ; GO:0007605[biological_process]	protein binding[molecular_function] ; cytoplasm[cellular_component] ; sensory perception of sound[biological_process]
CCDC88A	coiled-coil domain containing 88A	IDBG-52430	55704	ENSG00000115355	Homo sapiens	2	55514983..55647057 (-)	5	Ccdc88a|IDBG-157020|ENSMUSG00000032740|108686	ENSBTAG00000017469	GO:0000272[biological_process] ; GO:0001932[biological_process] ; GO:0003700[molecular_function] ; GO:0003779[molecular_function] ; GO:0005737[cellular_component] ; GO:0005783[cellular_component] ; GO:0005794[cellular_component] ; GO:0005829[cellular_component] ; GO:0005886[cellular_component] ; GO:0006275[biological_process] ; GO:0006355[biological_process] ; GO:0008017[molecular_function] ; GO:…	polysaccharide catabolic process[biological_process] ; regulation of protein amino acid phosphorylation[biological_process] ; transcription factor activity[molecular_function] ; actin binding[molecular_function] ; cytoplasm[cellular_component] ; endoplasmic reticulum[cellular_component] ; Golgi apparatus[cellular_component] ; cytosol[cellular_component] ; plasma membrane[cellular_component] ; reg…
CCL1	chemokine (C-C motif) ligand 1	IDBG-40784	6346	ENSG00000108702	Homo sapiens	17	32687399..32690252 (-)	3			GO:0005576[cellular_component] ; GO:0005615[cellular_component] ; GO:0006874[biological_process] ; GO:0006935[biological_process] ; GO:0006955[biological_process] ; GO:0007165[biological_process] ; GO:0008009[molecular_function] ; GO:0016032[biological_process] ; GO:0045087[biological_process]	extracellular region[cellular_component] ; extracellular space[cellular_component] ; cellular calcium ion homeostasis[biological_process] ; chemotaxis[biological_process] ; immune response[biological_process] ; signal transduction[biological_process] ; chemokine activity[molecular_function] ; viral reproduction[biological_process] ; innate immune response[biological_process]
CCL11	chemokine (C-C motif) ligand 11	IDBG-40645	6356	ENSG00000172156	Homo sapiens	17	32612687..32615199 (+)	8			GO:0005576[cellular_component] ; GO:0005615[cellular_component] ; GO:0006468[biological_process] ; GO:0006874[biological_process] ; GO:0006935[biological_process] ; GO:0006954[biological_process] ; GO:0006955[biological_process] ; GO:0007155[biological_process] ; GO:0007165[biological_process] ; GO:0008009[molecular_function] ; GO:0009314[biological_process] ; GO:0009615[biological_process] ; GO:…	extracellular region[cellular_component] ; extracellular space[cellular_component] ; protein amino acid phosphorylation[biological_process] ; cellular calcium ion homeostasis[biological_process] ; chemotaxis[biological_process] ; inflammatory response[biological_process] ; immune response[biological_process] ; cell adhesion[biological_process] ; signal transduction[biological_process] ; chemokine…
CCL13	chemokine (C-C motif) ligand 13	IDBG-40707	6357	ENSG00000181374	Homo sapiens	17	32683471..32685628 (+)	8			GO:0004871[molecular_function] ; GO:0005576[cellular_component] ; GO:0005615[cellular_component] ; GO:0006874[biological_process] ; GO:0006935[biological_process] ; GO:0006954[biological_process] ; GO:0006955[biological_process] ; GO:0007165[biological_process] ; GO:0007267[biological_process] ; GO:0008009[molecular_function] ; GO:0016020[cellular_component]	signal transducer activity[molecular_function] ; extracellular region[cellular_component] ; extracellular space[cellular_component] ; cellular calcium ion homeostasis[biological_process] ; chemotaxis[biological_process] ; inflammatory response[biological_process] ; immune response[biological_process] ; signal transduction[biological_process] ; cell-cell signaling[biological_process] ; chemokine a…
CCL14;CCL15	chemokine (C-C motif) ligand 14 | chemokine (C-C motif) ligand 15	IDBG-241444	6358	ENSG00000213494	Homo sapiens	17	34310692..34313764 (-)	5			GO:0004871[molecular_function] ; GO:0005125[molecular_function] ; GO:0005515[molecular_function] ; GO:0005576[cellular_component] ; GO:0005615[cellular_component] ; GO:0006874[biological_process] ; GO:0006955[biological_process] ; GO:0008009[molecular_function] ; GO:0008284[biological_process]	signal transducer activity[molecular_function] ; cytokine activity[molecular_function] ; protein binding[molecular_function] ; extracellular region[cellular_component] ; extracellular space[cellular_component] ; cellular calcium ion homeostasis[biological_process] ; immune response[biological_process] ; chemokine activity[molecular_function] ; positive regulation of cell proliferation[biological_…
CCL15	C-C motif chemokine 15 Precursor (Small-inducible cytokine A15)(Macrophage inflammatory protein 5)(MIP-5)(Chemokine CC-2)(HCC-2)(NCC-3)(MIP-1 delta)(Leukotactin-1)(LKN-1)(Mrp-2b)	IDBG-42346	6359	ENSG00000161574	Homo sapiens	17	34310692..34329100 (-)	3			GO:0004871[molecular_function] ; GO:0005576[cellular_component] ; GO:0005615[cellular_component] ; GO:0006874[biological_process] ; GO:0006935[biological_process] ; GO:0006955[biological_process] ; GO:0007165[biological_process] ; GO:0007267[biological_process] ; GO:0008009[molecular_function] ; GO:0008201[molecular_function] ; GO:0042056[molecular_function]	signal transducer activity[molecular_function] ; extracellular region[cellular_component] ; extracellular space[cellular_component] ; cellular calcium ion homeostasis[biological_process] ; chemotaxis[biological_process] ; immune response[biological_process] ; signal transduction[biological_process] ; cell-cell signaling[biological_process] ; chemokine activity[molecular_function] ; heparin bindin…
CCL17	chemokine (C-C motif) ligand 17	IDBG-33236	6361	ENSG00000102970	Homo sapiens	16	57438679..57449974 (+)	7			GO:0005576[cellular_component] ; GO:0005615[cellular_component] ; GO:0006935[biological_process] ; GO:0006954[biological_process] ; GO:0006955[biological_process] ; GO:0007186[biological_process] ; GO:0007267[biological_process] ; GO:0007275[biological_process] ; GO:0008009[molecular_function] ; GO:0045087[biological_process]	extracellular region[cellular_component] ; extracellular space[cellular_component] ; chemotaxis[biological_process] ; inflammatory response[biological_process] ; immune response[biological_process] ; G-protein coupled receptor protein signaling pathway[biological_process] ; cell-cell signaling[biological_process] ; multicellular organismal development[biological_process] ; chemokine activity[mole…
CCL19	chemokine (C-C motif) ligand 19	IDBG-61011	6363	ENSG00000172724	Homo sapiens	9	34689564..34691274 (-)	26	Gm2023|IDBG-265455|ENSMUSG00000078736|100039053,100039789,100039848,100040035,24047	ENSBTAG00000012684	GO:0005125[molecular_function] ; GO:0005576[cellular_component] ; GO:0005615[cellular_component] ; GO:0006874[biological_process] ; GO:0006935[biological_process] ; GO:0006954[biological_process] ; GO:0006955[biological_process] ; GO:0007165[biological_process] ; GO:0008009[molecular_function] ; GO:0009615[biological_process]	cytokine activity[molecular_function] ; extracellular region[cellular_component] ; extracellular space[cellular_component] ; cellular calcium ion homeostasis[biological_process] ; chemotaxis[biological_process] ; inflammatory response[biological_process] ; immune response[biological_process] ; signal transduction[biological_process] ; chemokine activity[molecular_function] ; response to virus[bio…
CCL2	chemokine (C-C motif) ligand 2	IDBG-40504	6347	ENSG00000108691	Homo sapiens	17	32582296..32584216 (+)	28			GO:0001664[molecular_function] ; GO:0001938[biological_process] ; GO:0002548[biological_process] ; GO:0004672[molecular_function] ; GO:0004871[molecular_function] ; GO:0005576[cellular_component] ; GO:0005615[cellular_component] ; GO:0005737[cellular_component] ; GO:0006468[biological_process] ; GO:0006874[biological_process] ; GO:0006916[biological_process] ; GO:0006935[biological_process] ; GO:…	G-protein-coupled receptor binding[molecular_function] ; positive regulation of endothelial cell proliferation[biological_process] ; monocyte chemotaxis[biological_process] ; protein kinase activity[molecular_function] ; signal transducer activity[molecular_function] ; extracellular region[cellular_component] ; extracellular space[cellular_component] ; cytoplasm[cellular_component] ; protein amin…
CCL20	chemokine (C-C motif) ligand 20	IDBG-82684	6364	ENSG00000115009	Homo sapiens	2	228678558..228682280 (+)	11	Ccl20|IDBG-174322|ENSMUSG00000026166|20297	ENSBTAG00000021326	GO:0005125[molecular_function] ; GO:0005576[cellular_component] ; GO:0005615[cellular_component] ; GO:0006935[biological_process] ; GO:0006954[biological_process] ; GO:0006955[biological_process] ; GO:0007165[biological_process] ; GO:0007267[biological_process] ; GO:0008009[molecular_function] ; GO:0042742[biological_process]	cytokine activity[molecular_function] ; extracellular region[cellular_component] ; extracellular space[cellular_component] ; chemotaxis[biological_process] ; inflammatory response[biological_process] ; immune response[biological_process] ; signal transduction[biological_process] ; cell-cell signaling[biological_process] ; chemokine activity[molecular_function] ; defense response to bacterium[biol…
CCL21	chemokine (C-C motif) ligand 21	IDBG-61074	6366	ENSG00000137077	Homo sapiens	9	34709002..34710147 (-)	9			GO:0005576[cellular_component] ; GO:0005615[cellular_component] ; GO:0006935[biological_process] ; GO:0006954[biological_process] ; GO:0006955[biological_process] ; GO:0007165[biological_process] ; GO:0007267[biological_process] ; GO:0008009[molecular_function] ; GO:0016020[cellular_component]	extracellular region[cellular_component] ; extracellular space[cellular_component] ; chemotaxis[biological_process] ; inflammatory response[biological_process] ; immune response[biological_process] ; signal transduction[biological_process] ; cell-cell signaling[biological_process] ; chemokine activity[molecular_function] ; membrane[cellular_component]
CCL22	chemokine (C-C motif) ligand 22	IDBG-33170	6367	ENSG00000102962	Homo sapiens	16	57392718..57400099 (+)	7			GO:0005125[molecular_function] ; GO:0005576[cellular_component] ; GO:0005615[cellular_component] ; GO:0006935[biological_process] ; GO:0006954[biological_process] ; GO:0006955[biological_process] ; GO:0007165[biological_process] ; GO:0007267[biological_process] ; GO:0008009[molecular_function] ; GO:0009615[biological_process] ; GO:0016477[biological_process]	cytokine activity[molecular_function] ; extracellular region[cellular_component] ; extracellular space[cellular_component] ; chemotaxis[biological_process] ; inflammatory response[biological_process] ; immune response[biological_process] ; signal transduction[biological_process] ; cell-cell signaling[biological_process] ; chemokine activity[molecular_function] ; response to virus[biological_proce…
CCL23	chemokine (C-C motif) ligand 23	IDBG-42416	6368	ENSG00000167236	Homo sapiens	17	34340097..34345005 (-)	2			GO:0005576[cellular_component] ; GO:0005615[cellular_component] ; GO:0006874[biological_process] ; GO:0006935[biological_process] ; GO:0006954[biological_process] ; GO:0006955[biological_process] ; GO:0007165[biological_process] ; GO:0007186[biological_process] ; GO:0007267[biological_process] ; GO:0008009[molecular_function] ; GO:0008201[molecular_function] ; GO:0008285[biological_process]	extracellular region[cellular_component] ; extracellular space[cellular_component] ; cellular calcium ion homeostasis[biological_process] ; chemotaxis[biological_process] ; inflammatory response[biological_process] ; immune response[biological_process] ; signal transduction[biological_process] ; G-protein coupled receptor protein signaling pathway[biological_process] ; cell-cell signaling[biologi…
CCL26	chemokine (C-C motif) ligand 26	IDBG-22717	10344	ENSG00000006606	Homo sapiens	7	75398842..75419064 (-)	3			GO:0005125[molecular_function] ; GO:0005576[cellular_component] ; GO:0005615[cellular_component] ; GO:0006935[biological_process] ; GO:0006954[biological_process] ; GO:0006955[biological_process] ; GO:0007165[biological_process] ; GO:0007267[biological_process] ; GO:0008009[molecular_function] ; GO:0016020[cellular_component]	cytokine activity[molecular_function] ; extracellular region[cellular_component] ; extracellular space[cellular_component] ; chemotaxis[biological_process] ; inflammatory response[biological_process] ; immune response[biological_process] ; signal transduction[biological_process] ; cell-cell signaling[biological_process] ; chemokine activity[molecular_function] ; membrane[cellular_component]
CCL3	chemokine (C-C motif) ligand 3	IDBG-42503	6348	ENSG00000006075	Homo sapiens	17	34415605..34417506 (-)	13			GO:0004871[molecular_function] ; GO:0005576[cellular_component] ; GO:0005615[cellular_component] ; GO:0005625[cellular_component] ; GO:0006874[biological_process] ; GO:0006887[biological_process] ; GO:0006928[biological_process] ; GO:0006935[biological_process] ; GO:0006954[biological_process] ; GO:0006955[biological_process] ; GO:0007010[biological_process] ; GO:0007165[biological_process] ; GO:…	signal transducer activity[molecular_function] ; extracellular region[cellular_component] ; extracellular space[cellular_component] ; soluble fraction[cellular_component] ; cellular calcium ion homeostasis[biological_process] ; exocytosis[biological_process] ; cell motion[biological_process] ; chemotaxis[biological_process] ; inflammatory response[biological_process] ; immune response[biological_…
CCL4	chemokine (C-C motif) ligand 4	IDBG-42537	6351	ENSG00000129277	Homo sapiens	17	34431220..34433665 (+)	11			GO:0004716[molecular_function] ; GO:0005125[molecular_function] ; GO:0005576[cellular_component] ; GO:0005615[cellular_component] ; GO:0006928[biological_process] ; GO:0006935[biological_process] ; GO:0006954[biological_process] ; GO:0006955[biological_process] ; GO:0007155[biological_process] ; GO:0007163[biological_process] ; GO:0007165[biological_process] ; GO:0007267[biological_process] ; GO:…	receptor signaling protein tyrosine kinase activity[molecular_function] ; cytokine activity[molecular_function] ; extracellular region[cellular_component] ; extracellular space[cellular_component] ; cell motion[biological_process] ; chemotaxis[biological_process] ; inflammatory response[biological_process] ; immune response[biological_process] ; cell adhesion[biological_process] ; establishment o…
CCL5	chemokine (C-C motif) ligand 5	IDBG-42204	6352	ENSG00000161570	Homo sapiens	17	34198495..34207797 (-)	40	Ccl5|IDBG-205509|ENSMUSG00000035042|20304	ENSBTAG00000007191	GO:0004871[molecular_function] ; GO:0005125[molecular_function] ; GO:0005576[cellular_component] ; GO:0005615[cellular_component] ; GO:0005737[cellular_component] ; GO:0006874[biological_process] ; GO:0006887[biological_process] ; GO:0006928[biological_process] ; GO:0006935[biological_process] ; GO:0006954[biological_process] ; GO:0006955[biological_process] ; GO:0006968[biological_process] ; GO:…	signal transducer activity[molecular_function] ; cytokine activity[molecular_function] ; extracellular region[cellular_component] ; extracellular space[cellular_component] ; cytoplasm[cellular_component] ; cellular calcium ion homeostasis[biological_process] ; exocytosis[biological_process] ; cell motion[biological_process] ; chemotaxis[biological_process] ; inflammatory response[biological_proce…
CCL7	chemokine (C-C motif) ligand 7	IDBG-40580	6354	ENSG00000108688	Homo sapiens	17	32597241..32599260 (+)	18			GO:0005576[cellular_component] ; GO:0005615[cellular_component] ; GO:0006874[biological_process] ; GO:0006935[biological_process] ; GO:0006954[biological_process] ; GO:0006955[biological_process] ; GO:0007165[biological_process] ; GO:0007267[biological_process] ; GO:0008009[molecular_function] ; GO:0008201[molecular_function] ; GO:0016020[cellular_component]	extracellular region[cellular_component] ; extracellular space[cellular_component] ; cellular calcium ion homeostasis[biological_process] ; chemotaxis[biological_process] ; inflammatory response[biological_process] ; immune response[biological_process] ; signal transduction[biological_process] ; cell-cell signaling[biological_process] ; chemokine activity[molecular_function] ; heparin binding[mol…
CCL8	chemokine (C-C motif) ligand 8	IDBG-40686	6355	ENSG00000108700	Homo sapiens	17	32646055..32648421 (+)	11			GO:0004871[molecular_function] ; GO:0005576[cellular_component] ; GO:0005615[cellular_component] ; GO:0006816[biological_process] ; GO:0006887[biological_process] ; GO:0006935[biological_process] ; GO:0006954[biological_process] ; GO:0006955[biological_process] ; GO:0007165[biological_process] ; GO:0007267[biological_process] ; GO:0008009[molecular_function] ; GO:0008201[molecular_function] ; GO:…	signal transducer activity[molecular_function] ; extracellular region[cellular_component] ; extracellular space[cellular_component] ; calcium ion transport[biological_process] ; exocytosis[biological_process] ; chemotaxis[biological_process] ; inflammatory response[biological_process] ; immune response[biological_process] ; signal transduction[biological_process] ; cell-cell signaling[biological_…
CCM2	cerebral cavernous malformation 2	IDBG-15466	83605	ENSG00000136280	Homo sapiens	7	45039787..45116068 (+)	7	Ccm2|IDBG-148293|ENSMUSG00000000378|216527	ENSBTAG00000008090	GO:0001570[biological_process] ; GO:0005515[molecular_function] ; GO:0005737[cellular_component] ; GO:0007229[biological_process] ; GO:0051403[biological_process]	vasculogenesis[biological_process] ; protein binding[molecular_function] ; cytoplasm[cellular_component] ; integrin-mediated signaling pathway[biological_process] ; stress-activated MAPK cascade[biological_process]
CCNA1	cyclin A1	IDBG-24529	8900	ENSG00000133101	Homo sapiens	13	37005967..37017019 (+)	69	Ccna1|IDBG-145074|ENSMUSG00000027793|12427	ENSBTAG00000007284	GO:0005515[molecular_function] ; GO:0005634[cellular_component] ; GO:0005829[cellular_component] ; GO:0007049[biological_process] ; GO:0007067[biological_process] ; GO:0007141[biological_process] ; GO:0007283[biological_process] ; GO:0015630[cellular_component] ; GO:0051301[biological_process]	protein binding[molecular_function] ; nucleus[cellular_component] ; cytosol[cellular_component] ; cell cycle[biological_process] ; mitosis[biological_process] ; male meiosis I[biological_process] ; spermatogenesis[biological_process] ; microtubule cytoskeleton[cellular_component] ; cell division[biological_process]
CCNA2	cyclin A2	IDBG-36372	890	ENSG00000145386	Homo sapiens	4	122737600..122745088 (-)	47	Ccna2|IDBG-138776|ENSMUSG00000027715|12428	ENSBTAG00000004943	GO:0001939[cellular_component] ; GO:0001940[cellular_component] ; GO:0005515[molecular_function] ; GO:0005634[cellular_component] ; GO:0005654[cellular_component] ; GO:0005737[cellular_component] ; GO:0007049[biological_process] ; GO:0007067[biological_process] ; GO:0007095[biological_process] ; GO:0045941[biological_process] ; GO:0051301[biological_process]	female pronucleus[cellular_component] ; male pronucleus[cellular_component] ; protein binding[molecular_function] ; nucleus[cellular_component] ; nucleoplasm[cellular_component] ; cytoplasm[cellular_component] ; cell cycle[biological_process] ; mitosis[biological_process] ; mitotic cell cycle G2/M transition DNA damage checkpoint[biological_process] ; positive regulation of transcription[biologic…
CCNB1	cyclin B1	IDBG-25262	891	ENSG00000134057	Homo sapiens	5	68462913..68474066 (+)	38	Ccnb1|IDBG-178679|ENSMUSG00000041431|268697,434175	ENSBTAG00000014239	GO:0000086[biological_process] ; GO:0005515[molecular_function] ; GO:0005575[cellular_component] ; GO:0005634[cellular_component] ; GO:0005654[cellular_component] ; GO:0005737[cellular_component] ; GO:0005813[cellular_component] ; GO:0005829[cellular_component] ; GO:0007049[biological_process] ; GO:0007067[biological_process] ; GO:0031145[biological_process] ; GO:0051301[biological_process] ; GO:…	G2/M transition of mitotic cell cycle[biological_process] ; protein binding[molecular_function] ; cellular_component[cellular_component] ; nucleus[cellular_component] ; nucleoplasm[cellular_component] ; cytoplasm[cellular_component] ; centrosome[cellular_component] ; cytosol[cellular_component] ; cell cycle[biological_process] ; mitosis[biological_process] ; anaphase-promoting complex-dependent p…
CCNC	cyclin C	IDBG-94598	892	ENSG00000112237	Homo sapiens	6	99990264..100016690 (-)	13	Ccnc|IDBG-131508|ENSMUSG00000028252|51813	ENSBTAG00000015744	GO:0005515[molecular_function] ; GO:0005634[cellular_component] ; GO:0006350[biological_process] ; GO:0006355[biological_process]	protein binding[molecular_function] ; nucleus[cellular_component] ; transcription[biological_process] ; regulation of transcription, DNA-dependent[biological_process]
CCND1	cyclin D1	IDBG-61868	595	ENSG00000110092	Homo sapiens	11	69455873..69469241 (+)	106	Ccnd1|IDBG-212973|ENSMUSG00000070348|12443	ENSBTAG00000017514	GO:0000082[biological_process] ; GO:0000307[cellular_component] ; GO:0000320[biological_process] ; GO:0001934[biological_process] ; GO:0004672[molecular_function] ; GO:0005515[molecular_function] ; GO:0005575[cellular_component] ; GO:0005622[cellular_component] ; GO:0005634[cellular_component] ; GO:0005654[cellular_component] ; GO:0005829[cellular_component] ; GO:0010039[biological_process] ; GO:…	G1/S transition of mitotic cell cycle[biological_process] ; cyclin-dependent protein kinase holoenzyme complex[cellular_component] ; re-entry into mitotic cell cycle[biological_process] ; positive regulation of protein amino acid phosphorylation[biological_process] ; protein kinase activity[molecular_function] ; protein binding[molecular_function] ; cellular_component[cellular_component] ; intrac…
CCND2	cyclin D2	IDBG-12912	894	ENSG00000118971	Homo sapiens	12	4382902..4414521 (+)	23	Ccnd2|IDBG-190590|ENSMUSG00000000184|12444	ENSBTAG00000016649	GO:0000082[biological_process] ; GO:0000307[cellular_component] ; GO:0001934[biological_process] ; GO:0005515[molecular_function] ; GO:0005634[cellular_component] ; GO:0008284[biological_process] ; GO:0019901[molecular_function] ; GO:0045737[biological_process] ; GO:0051301[biological_process] ; GO:0051726[biological_process]	G1/S transition of mitotic cell cycle[biological_process] ; cyclin-dependent protein kinase holoenzyme complex[cellular_component] ; positive regulation of protein amino acid phosphorylation[biological_process] ; protein binding[molecular_function] ; nucleus[cellular_component] ; positive regulation of cell proliferation[biological_process] ; protein kinase binding[molecular_function] ; positive …
CCNE1	cyclin E1	IDBG-41865	898	ENSG00000105173	Homo sapiens	19	30302901..30315216 (+)	46	Ccne1|IDBG-175446|ENSMUSG00000002068|12447	ENSBTAG00000004735	GO:0000082[biological_process] ; GO:0003713[molecular_function] ; GO:0005515[molecular_function] ; GO:0005634[cellular_component] ; GO:0005654[cellular_component] ; GO:0005829[cellular_component] ; GO:0007049[biological_process] ; GO:0030521[biological_process] ; GO:0045893[biological_process] ; GO:0050681[molecular_function] ; GO:0051301[biological_process]	G1/S transition of mitotic cell cycle[biological_process] ; transcription coactivator activity[molecular_function] ; protein binding[molecular_function] ; nucleus[cellular_component] ; nucleoplasm[cellular_component] ; cytosol[cellular_component] ; cell cycle[biological_process] ; androgen receptor signaling pathway[biological_process] ; positive regulation of transcription, DNA-dependent[biologi…
CCNG2	cyclin G2	IDBG-25732	901	ENSG00000138764	Homo sapiens	4	78078357..78106262 (+)	7	Ccng2|IDBG-180701|ENSMUSG00000029385|12452	ENSBTAG00000021768	GO:0000075[biological_process] ; GO:0005737[cellular_component] ; GO:0007049[biological_process] ; GO:0007067[biological_process] ; GO:0051301[biological_process]	cell cycle checkpoint[biological_process] ; cytoplasm[cellular_component] ; cell cycle[biological_process] ; mitosis[biological_process] ; cell division[biological_process]
CCR1	chemokine (C-C motif) receptor 1	IDBG-30085	1230	ENSG00000163823	Homo sapiens	3	46243200..46249832 (-)	18	Ccr1|IDBG-206525|ENSMUSG00000025804|12768	ENSBTAG00000019428	GO:0004872[molecular_function] ; GO:0004930[molecular_function] ; GO:0004945[molecular_function] ; GO:0004983[molecular_function] ; GO:0005515[molecular_function] ; GO:0005886[cellular_component] ; GO:0005887[cellular_component] ; GO:0006935[biological_process] ; GO:0006954[biological_process] ; GO:0006955[biological_process] ; GO:0007155[biological_process] ; GO:0007186[biological_process] ; GO:…	receptor activity[molecular_function] ; G-protein coupled receptor activity[molecular_function] ; angiotensin type II receptor activity[molecular_function] ; neuropeptide Y receptor activity[molecular_function] ; protein binding[molecular_function] ; plasma membrane[cellular_component] ; integral to plasma membrane[cellular_component] ; chemotaxis[biological_process] ; inflammatory response[biolo…
CCR2	chemokine (C-C motif) receptor 2	IDBG-30182	729230	ENSG00000121807	Homo sapiens	3	46395235..46402419 (+)	14			GO:0004872[molecular_function] ; GO:0004930[molecular_function] ; GO:0004945[molecular_function] ; GO:0004983[molecular_function] ; GO:0005625[cellular_component] ; GO:0005737[cellular_component] ; GO:0005886[cellular_component] ; GO:0005887[cellular_component] ; GO:0006935[biological_process] ; GO:0006954[biological_process] ; GO:0006955[biological_process] ; GO:0006968[biological_process] ; GO:…	receptor activity[molecular_function] ; G-protein coupled receptor activity[molecular_function] ; angiotensin type II receptor activity[molecular_function] ; neuropeptide Y receptor activity[molecular_function] ; soluble fraction[cellular_component] ; cytoplasm[cellular_component] ; plasma membrane[cellular_component] ; integral to plasma membrane[cellular_component] ; chemotaxis[biological_proce…
CCR3	chemokine (C-C motif) receptor 3	IDBG-30125	1232	ENSG00000183625	Homo sapiens	3	46205096..46308162 (+)	18			GO:0004872[molecular_function] ; GO:0004930[molecular_function] ; GO:0004945[molecular_function] ; GO:0004983[molecular_function] ; GO:0005515[molecular_function] ; GO:0005886[cellular_component] ; GO:0005887[cellular_component] ; GO:0006935[biological_process] ; GO:0006954[biological_process] ; GO:0006968[biological_process] ; GO:0007155[biological_process] ; GO:0007165[biological_process] ; GO:…	receptor activity[molecular_function] ; G-protein coupled receptor activity[molecular_function] ; angiotensin type II receptor activity[molecular_function] ; neuropeptide Y receptor activity[molecular_function] ; protein binding[molecular_function] ; plasma membrane[cellular_component] ; integral to plasma membrane[cellular_component] ; chemotaxis[biological_process] ; inflammatory response[biolo…
CCR5	chemokine (C-C motif) receptor 5	IDBG-30229	1234	ENSG00000160791	Homo sapiens	3	46411633..46417696 (+)	28	Ccr5|IDBG-258112|ENSMUSG00000079227|12774	ENSBTAG00000008099	GO:0003779[molecular_function] ; GO:0004435[molecular_function] ; GO:0004930[molecular_function] ; GO:0004945[molecular_function] ; GO:0005515[molecular_function] ; GO:0005737[cellular_component] ; GO:0005768[cellular_component] ; GO:0005886[cellular_component] ; GO:0005887[cellular_component] ; GO:0006935[biological_process] ; GO:0006954[biological_process] ; GO:0006955[biological_process] ; GO:…	actin binding[molecular_function] ; phosphoinositide phospholipase C activity[molecular_function] ; G-protein coupled receptor activity[molecular_function] ; angiotensin type II receptor activity[molecular_function] ; protein binding[molecular_function] ; cytoplasm[cellular_component] ; endosome[cellular_component] ; plasma membrane[cellular_component] ; integral to plasma membrane[cellular_compo…
CCT5	chaperonin containing TCP1, subunit 5 (epsilon)	IDBG-12328	22948	ENSG00000150753	Homo sapiens	5	10250282..10266501 (+)	40	Cct5|IDBG-132917|ENSMUSG00000022234|12465	ENSBTAG00000017889	GO:0000166[molecular_function] ; GO:0005515[molecular_function] ; GO:0005524[molecular_function] ; GO:0005634[cellular_component] ; GO:0005730[cellular_component] ; GO:0005737[cellular_component] ; GO:0005832[cellular_component] ; GO:0006457[biological_process] ; GO:0044267[biological_process] ; GO:0051082[molecular_function]	nucleotide binding[molecular_function] ; protein binding[molecular_function] ; ATP binding[molecular_function] ; nucleus[cellular_component] ; nucleolus[cellular_component] ; cytoplasm[cellular_component] ; chaperonin-containing T-complex[cellular_component] ; protein folding[biological_process] ; cellular protein metabolic process[biological_process] ; unfolded protein binding[molecular_function]
CD14	CD14 molecule	IDBG-49157	929	ENSG00000170458	Homo sapiens	5	140011317..140013255 (-)	6	Cd14|IDBG-138525|ENSMUSG00000051439|12475	ENSBTAG00000015032	GO:0001847[molecular_function] ; GO:0002237[biological_process] ; GO:0005515[molecular_function] ; GO:0005576[cellular_component] ; GO:0005886[cellular_component] ; GO:0006909[biological_process] ; GO:0006915[biological_process] ; GO:0006954[biological_process] ; GO:0006955[biological_process] ; GO:0007166[biological_process] ; GO:0016019[molecular_function] ; GO:0031225[cellular_component] ; GO:…	opsonin receptor activity[molecular_function] ; response to molecule of bacterial origin[biological_process] ; protein binding[molecular_function] ; extracellular region[cellular_component] ; plasma membrane[cellular_component] ; phagocytosis[biological_process] ; apoptosis[biological_process] ; inflammatory response[biological_process] ; immune response[biological_process] ; cell surface recepto…
CD1D	CD1d molecule	IDBG-103733	912	ENSG00000158473	Homo sapiens	1	158149737..158156214 (+)	10			GO:0004872[molecular_function] ; GO:0005765[cellular_component] ; GO:0005768[cellular_component] ; GO:0005886[cellular_component] ; GO:0005887[cellular_component] ; GO:0006955[biological_process] ; GO:0010008[cellular_component] ; GO:0016020[cellular_component] ; GO:0016045[biological_process] ; GO:0019882[biological_process] ; GO:0030881[molecular_function] ; GO:0030884[molecular_function] ; GO:…	receptor activity[molecular_function] ; lysosomal membrane[cellular_component] ; endosome[cellular_component] ; plasma membrane[cellular_component] ; integral to plasma membrane[cellular_component] ; immune response[biological_process] ; endosome membrane[cellular_component] ; membrane[cellular_component] ; detection of bacterium[biological_process] ; antigen processing and presentation[biologica…
CD200	CD200 molecule	IDBG-49799	4345	ENSG00000091972	Homo sapiens	3	112051916..112081656 (+)	4	Cd200|IDBG-162936|ENSMUSG00000022661|100048780,17470	ENSBTAG00000033319	GO:0005886[cellular_component] ; GO:0005887[cellular_component]	plasma membrane[cellular_component] ; integral to plasma membrane[cellular_component]
CD247	CD247 molecule	IDBG-104547	919	ENSG00000198821	Homo sapiens	1	167399878..167487847 (-)	27	Cd247|IDBG-202777|ENSMUSG00000005763|12503	ENSBTAG00000012700	GO:0004888[molecular_function] ; GO:0005737[cellular_component] ; GO:0005886[cellular_component] ; GO:0007166[biological_process] ; GO:0016020[cellular_component] ; GO:0016021[cellular_component] ; GO:0042101[cellular_component] ; GO:0042803[molecular_function] ; GO:0044419[biological_process]	transmembrane receptor activity[molecular_function] ; cytoplasm[cellular_component] ; plasma membrane[cellular_component] ; cell surface receptor linked signal transduction[biological_process] ; membrane[cellular_component] ; integral to membrane[cellular_component] ; T cell receptor complex[cellular_component] ; protein homodimerization activity[molecular_function] ; interspecies interaction bet…
CD28	CD28 molecule	IDBG-79183	940	ENSG00000178562	Homo sapiens	2	204571198..204602557 (+)	12	Cd28|IDBG-159608|ENSMUSG00000026012|100048845,12487	ENSBTAG00000007445	GO:0005829[cellular_component] ; GO:0005886[cellular_component] ; GO:0005887[cellular_component] ; GO:0006955[biological_process] ; GO:0006959[biological_process] ; GO:0007166[biological_process] ; GO:0009897[cellular_component] ; GO:0015026[molecular_function] ; GO:0016020[cellular_component] ; GO:0042089[biological_process] ; GO:0042102[biological_process] ; GO:0042802[molecular_function] ; GO:…	cytosol[cellular_component] ; plasma membrane[cellular_component] ; integral to plasma membrane[cellular_component] ; immune response[biological_process] ; humoral immune response[biological_process] ; cell surface receptor linked signal transduction[biological_process] ; external side of plasma membrane[cellular_component] ; coreceptor activity[molecular_function] ; membrane[cellular_component] …
CD2AP	CD2-associated protein	IDBG-90083	23607	ENSG00000198087	Homo sapiens	6	47445525..47594985 (+)	22	Cd2ap|IDBG-183950|ENSMUSG00000061665|12488	ENSBTAG00000000322	GO:0001726[cellular_component] ; GO:0005200[molecular_function] ; GO:0005730[cellular_component] ; GO:0005737[cellular_component] ; GO:0005886[cellular_component] ; GO:0006461[biological_process] ; GO:0006930[biological_process] ; GO:0007049[biological_process] ; GO:0007067[biological_process] ; GO:0007165[biological_process] ; GO:0008013[molecular_function] ; GO:0015629[cellular_component] ; GO:…	ruffle[cellular_component] ; structural constituent of cytoskeleton[molecular_function] ; nucleolus[cellular_component] ; cytoplasm[cellular_component] ; plasma membrane[cellular_component] ; protein complex assembly[biological_process] ; substrate-bound cell migration, cell extension[biological_process] ; cell cycle[biological_process] ; mitosis[biological_process] ; signal transduction[biologic…
CD300LB	CD300 molecule-like family member b	IDBG-67310	124599	ENSG00000178789	Homo sapiens	17	72517313..72527613 (-)	5			GO:0004872[molecular_function] ; GO:0005886[cellular_component] ; GO:0006955[biological_process] ; GO:0016021[cellular_component]	receptor activity[molecular_function] ; plasma membrane[cellular_component] ; immune response[biological_process] ; integral to membrane[cellular_component]
CD36	CD36 molecule (thrombospondin receptor)	IDBG-24023	948	ENSG00000135218	Homo sapiens	7	79998891..80308583 (+)	16	Cd36|IDBG-136838|ENSMUSG00000002944|12491	ENSBTAG00000017866	GO:0001954[biological_process] ; GO:0004872[molecular_function] ; GO:0005041[molecular_function] ; GO:0005624[cellular_component] ; GO:0005764[cellular_component] ; GO:0005794[cellular_component] ; GO:0005886[cellular_component] ; GO:0005887[cellular_component] ; GO:0006629[biological_process] ; GO:0006810[biological_process] ; GO:0007155[biological_process] ; GO:0007263[biological_process] ; GO:…	positive regulation of cell-matrix adhesion[biological_process] ; receptor activity[molecular_function] ; low-density lipoprotein receptor activity[molecular_function] ; membrane fraction[cellular_component] ; lysosome[cellular_component] ; Golgi apparatus[cellular_component] ; plasma membrane[cellular_component] ; integral to plasma membrane[cellular_component] ; lipid metabolic process[biologic…
CD37	CD37 molecule	IDBG-62489	951	ENSG00000104894	Homo sapiens	19	49838677..49843859 (+)	1	Cd37|IDBG-182311|ENSMUSG00000030798|12493	ENSBTAG00000011421	GO:0005886[cellular_component] ; GO:0005887[cellular_component] ; GO:0006487[biological_process] ; GO:0007601[biological_process] ; GO:0016021[cellular_component] ; GO:0045087[biological_process]	plasma membrane[cellular_component] ; integral to plasma membrane[cellular_component] ; protein amino acid N-linked glycosylation[biological_process] ; visual perception[biological_process] ; integral to membrane[cellular_component] ; innate immune response[biological_process]
CD38	CD38 molecule	IDBG-10668	952	ENSG00000004468	Homo sapiens	4	15779931..15850708 (+)	5	Cd38|IDBG-161475|ENSMUSG00000029084|12494	ENSBTAG00000013569	GO:0003953[molecular_function] ; GO:0004872[molecular_function] ; GO:0005488[molecular_function] ; GO:0005624[cellular_component] ; GO:0005886[cellular_component] ; GO:0007165[biological_process] ; GO:0008152[biological_process] ; GO:0008624[biological_process] ; GO:0016021[cellular_component] ; GO:0016798[molecular_function] ; GO:0016849[molecular_function] ; GO:0030890[biological_process]	NAD+ nucleosidase activity[molecular_function] ; receptor activity[molecular_function] ; binding[molecular_function] ; membrane fraction[cellular_component] ; plasma membrane[cellular_component] ; signal transduction[biological_process] ; metabolic process[biological_process] ; induction of apoptosis by extracellular signals[biological_process] ; integral to membrane[cellular_component] ; hydrola…
CD3D	CD3d molecule, delta (CD3-TCR complex)	IDBG-73628	915	ENSG00000167286	Homo sapiens	11	118209791..118213459 (-)	5	Cd3d|IDBG-159041|ENSMUSG00000032094|12500	ENSBTAG00000006452	GO:0004888[molecular_function] ; GO:0005515[molecular_function] ; GO:0005737[cellular_component] ; GO:0005886[cellular_component] ; GO:0007166[biological_process] ; GO:0016020[cellular_component] ; GO:0016021[cellular_component] ; GO:0042101[cellular_component] ; GO:0045059[biological_process] ; GO:0046982[molecular_function]	transmembrane receptor activity[molecular_function] ; protein binding[molecular_function] ; cytoplasm[cellular_component] ; plasma membrane[cellular_component] ; cell surface receptor linked signal transduction[biological_process] ; membrane[cellular_component] ; integral to membrane[cellular_component] ; T cell receptor complex[cellular_component] ; positive thymic T cell selection[biological_pr…
CD3E	CD3e molecule, epsilon (CD3-TCR complex)	IDBG-73617	916	ENSG00000198851	Homo sapiens	11	118175295..118186886 (+)	21	Cd3e|IDBG-159085|ENSMUSG00000032093|12501	ENSBTAG00000015710	GO:0004888[molecular_function] ; GO:0005057[molecular_function] ; GO:0005886[cellular_component] ; GO:0005887[cellular_component] ; GO:0006461[biological_process] ; GO:0007166[biological_process] ; GO:0007172[biological_process] ; GO:0007186[biological_process] ; GO:0009897[cellular_component] ; GO:0016020[cellular_component] ; GO:0017124[molecular_function] ; GO:0019901[molecular_function] ; GO:…	transmembrane receptor activity[molecular_function] ; receptor signaling protein activity[molecular_function] ; plasma membrane[cellular_component] ; integral to plasma membrane[cellular_component] ; protein complex assembly[biological_process] ; cell surface receptor linked signal transduction[biological_process] ; signal complex assembly[biological_process] ; G-protein coupled receptor protein …
CD3G	CD3g molecule, gamma (CD3-TCR complex)	IDBG-73647	917	ENSG00000160654	Homo sapiens	11	118215059..118224497 (+)	3	Cd3g|IDBG-158962|ENSMUSG00000002033|12502	ENSBTAG00000006453	GO:0004888[molecular_function] ; GO:0005886[cellular_component] ; GO:0005887[cellular_component] ; GO:0006461[biological_process] ; GO:0007163[biological_process] ; GO:0007166[biological_process] ; GO:0015031[biological_process] ; GO:0016020[cellular_component] ; GO:0030159[molecular_function] ; GO:0042101[cellular_component] ; GO:0042110[biological_process] ; GO:0042608[molecular_function] ; GO:…	transmembrane receptor activity[molecular_function] ; plasma membrane[cellular_component] ; integral to plasma membrane[cellular_component] ; protein complex assembly[biological_process] ; establishment or maintenance of cell polarity[biological_process] ; cell surface receptor linked signal transduction[biological_process] ; protein transport[biological_process] ; membrane[cellular_component] ; …
CD4	CD4 molecule	IDBG-15034	920	ENSG00000010610	Homo sapiens	12	6898651..6929976 (+)	25	Cd4|IDBG-188351|ENSMUSG00000023274|12504	ENSBTAG00000003255	GO:0000747[biological_process] ; GO:0001816[biological_process] ; GO:0001948[molecular_function] ; GO:0004888[molecular_function] ; GO:0005201[molecular_function] ; GO:0005769[cellular_component] ; GO:0005789[cellular_component] ; GO:0005886[cellular_component] ; GO:0006955[biological_process] ; GO:0007155[biological_process] ; GO:0007169[biological_process] ; GO:0008270[molecular_function] ; GO:…	conjugation with cellular fusion[biological_process] ; cytokine production[biological_process] ; glycoprotein binding[molecular_function] ; transmembrane receptor activity[molecular_function] ; extracellular matrix structural constituent[molecular_function] ; early endosome[cellular_component] ; endoplasmic reticulum membrane[cellular_component] ; plasma membrane[cellular_component] ; immune resp…
CD40	CD40 molecule, TNF receptor superfamily member 5	IDBG-78904	958	ENSG00000101017	Homo sapiens	20	44746906..44758384 (+)	72	Cd40|IDBG-212533|ENSMUSG00000017652|21939	ENSBTAG00000020736	GO:0004872[molecular_function] ; GO:0004888[molecular_function] ; GO:0005576[cellular_component] ; GO:0005886[cellular_component] ; GO:0005887[cellular_component] ; GO:0006461[biological_process] ; GO:0006915[biological_process] ; GO:0006954[biological_process] ; GO:0006955[biological_process] ; GO:0007165[biological_process] ; GO:0016020[cellular_component] ; GO:0019899[molecular_function] ; GO:…	receptor activity[molecular_function] ; transmembrane receptor activity[molecular_function] ; extracellular region[cellular_component] ; plasma membrane[cellular_component] ; integral to plasma membrane[cellular_component] ; protein complex assembly[biological_process] ; apoptosis[biological_process] ; inflammatory response[biological_process] ; immune response[biological_process] ; signal transd…
CD40LG	CD40 ligand	IDBG-87653	959	ENSG00000102245	Homo sapiens	X	135730336..135742549 (+)	17	Cd40lg|IDBG-147440|ENSMUSG00000031132|21947	ENSBTAG00000017843	GO:0005125[molecular_function] ; GO:0005164[molecular_function] ; GO:0005174[molecular_function] ; GO:0005576[cellular_component] ; GO:0005615[cellular_component] ; GO:0005625[cellular_component] ; GO:0005886[cellular_component] ; GO:0005887[cellular_component] ; GO:0006916[biological_process] ; GO:0006954[biological_process] ; GO:0006955[biological_process] ; GO:0007159[biological_process] ; GO:…	cytokine activity[molecular_function] ; tumor necrosis factor receptor binding[molecular_function] ; CD40 receptor binding[molecular_function] ; extracellular region[cellular_component] ; extracellular space[cellular_component] ; soluble fraction[cellular_component] ; plasma membrane[cellular_component] ; integral to plasma membrane[cellular_component] ; anti-apoptosis[biological_process] ; infla…
CD44	CD44 molecule (Indian blood group)	IDBG-39556	960	ENSG00000026508	Homo sapiens	11	35160417..35253946 (+)	29	Cd44|IDBG-193505|ENSMUSG00000005087|12505	ENSBTAG00000011578	GO:0001539[biological_process] ; GO:0001558[biological_process] ; GO:0004872[molecular_function] ; GO:0005198[molecular_function] ; GO:0005488[molecular_function] ; GO:0005518[molecular_function] ; GO:0005540[molecular_function] ; GO:0005737[cellular_component] ; GO:0005794[cellular_component] ; GO:0005886[cellular_component] ; GO:0005887[cellular_component] ; GO:0005925[cellular_component] ; GO:…	ciliary or flagellar motility[biological_process] ; regulation of cell growth[biological_process] ; receptor activity[molecular_function] ; structural molecule activity[molecular_function] ; binding[molecular_function] ; collagen binding[molecular_function] ; hyaluronic acid binding[molecular_function] ; cytoplasm[cellular_component] ; Golgi apparatus[cellular_component] ; plasma membrane[cellula…
CD46	CD46 molecule, complement regulatory protein	IDBG-106372	4179	ENSG00000117335	Homo sapiens	1	207925402..207968858 (+)	13			GO:0002079[cellular_component] ; GO:0004872[molecular_function] ; GO:0005886[cellular_component] ; GO:0005887[cellular_component] ; GO:0006958[biological_process] ; GO:0007155[biological_process] ; GO:0007338[biological_process] ; GO:0016020[cellular_component] ; GO:0044419[biological_process] ; GO:0045087[biological_process]	inner acrosomal membrane[cellular_component] ; receptor activity[molecular_function] ; plasma membrane[cellular_component] ; integral to plasma membrane[cellular_component] ; complement activation, classical pathway[biological_process] ; cell adhesion[biological_process] ; single fertilization[biological_process] ; membrane[cellular_component] ; interspecies interaction between organisms[biologic…
CD47	CD47 molecule	IDBG-48744	961	ENSG00000196776	Homo sapiens	3	107761941..107809935 (-)	7	Cd47|IDBG-165137|ENSMUSG00000055447|16423	ENSBTAG00000003585	GO:0005515[molecular_function] ; GO:0005886[cellular_component] ; GO:0005887[cellular_component] ; GO:0007155[biological_process] ; GO:0007229[biological_process] ; GO:0008284[biological_process] ; GO:0022409[biological_process] ; GO:0050870[biological_process] ; GO:0070053[molecular_function]	protein binding[molecular_function] ; plasma membrane[cellular_component] ; integral to plasma membrane[cellular_component] ; cell adhesion[biological_process] ; integrin-mediated signaling pathway[biological_process] ; positive regulation of cell proliferation[biological_process] ; positive regulation of cell-cell adhesion[biological_process] ; positive regulation of T cell activation[biological…
CD63	CD63 molecule	IDBG-38974	967	ENSG00000135404	Homo sapiens	12	56119233..56122910 (-)	17	Cd63|IDBG-198573|ENSMUSG00000025351|12512	ENSBTAG00000011931	GO:0005215[molecular_function] ; GO:0005765[cellular_component] ; GO:0005886[cellular_component] ; GO:0005887[cellular_component] ; GO:0006810[biological_process] ; GO:0016020[cellular_component] ; GO:0016021[cellular_component] ; GO:0031902[cellular_component] ; GO:0045087[biological_process] ; GO:0045807[biological_process]	transporter activity[molecular_function] ; lysosomal membrane[cellular_component] ; plasma membrane[cellular_component] ; integral to plasma membrane[cellular_component] ; transport[biological_process] ; membrane[cellular_component] ; integral to membrane[cellular_component] ; late endosome membrane[cellular_component] ; innate immune response[biological_process] ; positive regulation of endocyto…
CD68	CD68 molecule	IDBG-25923	968	ENSG00000129226	Homo sapiens	17	7482805..7485428 (+)	9	Cd68|IDBG-191443|ENSMUSG00000018774|12514	ENSBTAG00000000133	GO:0005624[cellular_component] ; GO:0005765[cellular_component] ; GO:0005768[cellular_component] ; GO:0005886[cellular_component] ; GO:0016020[cellular_component] ; GO:0016021[cellular_component]	membrane fraction[cellular_component] ; lysosomal membrane[cellular_component] ; endosome[cellular_component] ; plasma membrane[cellular_component] ; membrane[cellular_component] ; integral to membrane[cellular_component]
CD69	CD69 molecule	IDBG-18077	969	ENSG00000110848	Homo sapiens	12	9905082..9913497 (-)	3	Cd69|IDBG-191849|ENSMUSG00000030156|12515	ENSBTAG00000002135	GO:0004888[molecular_function] ; GO:0005488[molecular_function] ; GO:0005509[molecular_function] ; GO:0005529[molecular_function] ; GO:0005887[cellular_component] ; GO:0009897[cellular_component] ; GO:0016020[cellular_component]	transmembrane receptor activity[molecular_function] ; binding[molecular_function] ; calcium ion binding[molecular_function] ; sugar binding[molecular_function] ; integral to plasma membrane[cellular_component] ; external side of plasma membrane[cellular_component] ; membrane[cellular_component]
CD74	CD74 molecule, major histocompatibility complex, class II invariant chain	IDBG-53594	972	ENSG00000019582	Homo sapiens	5	149781206..149792332 (-)	9	Cd74|IDBG-150302|ENSMUSG00000024610|16149	ENSBTAG00000015228	GO:0000187[biological_process] ; GO:0001516[biological_process] ; GO:0005622[cellular_component] ; GO:0006461[biological_process] ; GO:0006886[biological_process] ; GO:0006955[biological_process] ; GO:0007165[biological_process] ; GO:0008283[biological_process] ; GO:0016020[cellular_component] ; GO:0016021[cellular_component] ; GO:0016064[biological_process] ; GO:0019882[biological_process] ; GO:…	activation of MAPK activity[biological_process] ; prostaglandin biosynthetic process[biological_process] ; intracellular[cellular_component] ; protein complex assembly[biological_process] ; intracellular protein transport[biological_process] ; immune response[biological_process] ; signal transduction[biological_process] ; cell proliferation[biological_process] ; membrane[cellular_component] ; int…
CD82	CD82 molecule	IDBG-40873	3732	ENSG00000085117	Homo sapiens	11	44587141..44641313 (+)	23	Cd82|IDBG-192552|ENSMUSG00000027215|12521	ENSBTAG00000005875	GO:0005515[molecular_function] ; GO:0005886[cellular_component] ; GO:0005887[cellular_component] ; GO:0016021[cellular_component]	protein binding[molecular_function] ; plasma membrane[cellular_component] ; integral to plasma membrane[cellular_component] ; integral to membrane[cellular_component]
CD9	CD9 molecule	IDBG-13612	928	ENSG00000010278	Homo sapiens	12	6308881..6347427 (+)	20	Cd9|IDBG-189938|ENSMUSG00000030342|12527	ENSBTAG00000014764	GO:0005515[molecular_function] ; GO:0005886[cellular_component] ; GO:0005887[cellular_component] ; GO:0006928[biological_process] ; GO:0007155[biological_process] ; GO:0007342[biological_process] ; GO:0016021[cellular_component] ; GO:0030168[biological_process] ; GO:0030913[biological_process] ; GO:0031092[cellular_component]	protein binding[molecular_function] ; plasma membrane[cellular_component] ; integral to plasma membrane[cellular_component] ; cell motion[biological_process] ; cell adhesion[biological_process] ; fusion of sperm to egg plasma membrane[biological_process] ; integral to membrane[cellular_component] ; platelet activation[biological_process] ; paranodal junction assembly[biological_process] ; platele…
CDC2	cell division cycle 2, G1 to S and G2 to M	IDBG-75344	983	ENSG00000170312	Homo sapiens	10	62538101..62554610 (+)	100	Cdc2a|IDBG-160472|ENSMUSG00000019942|12534	ENSBTAG00000010109	GO:0000166[molecular_function] ; GO:0004672[molecular_function] ; GO:0004674[molecular_function] ; GO:0004693[molecular_function] ; GO:0004713[molecular_function] ; GO:0005515[molecular_function] ; GO:0005524[molecular_function] ; GO:0005634[cellular_component] ; GO:0005654[cellular_component] ; GO:0005737[cellular_component] ; GO:0005829[cellular_component] ; GO:0005876[cellular_component] ; GO:…	nucleotide binding[molecular_function] ; protein kinase activity[molecular_function] ; protein serine/threonine kinase activity[molecular_function] ; cyclin-dependent protein kinase activity[molecular_function] ; protein tyrosine kinase activity[molecular_function] ; protein binding[molecular_function] ; ATP binding[molecular_function] ; nucleus[cellular_component] ; nucleoplasm[cellular_componen…
CDC25A	cell division cycle 25 homolog A (S. pombe)	IDBG-32204	993	ENSG00000164045	Homo sapiens	3	48198670..48229892 (-)	40	Cdc25a|IDBG-201603|ENSMUSG00000032477|12530	ENSBTAG00000009586	GO:0000079[biological_process] ; GO:0000087[biological_process] ; GO:0004725[molecular_function] ; GO:0005199[molecular_function] ; GO:0005515[molecular_function] ; GO:0005575[cellular_component] ; GO:0005622[cellular_component] ; GO:0005634[cellular_component] ; GO:0005654[cellular_component] ; GO:0005794[cellular_component] ; GO:0006260[biological_process] ; GO:0006470[biological_process] ; GO:…	regulation of cyclin-dependent protein kinase activity[biological_process] ; M phase of mitotic cell cycle[biological_process] ; protein tyrosine phosphatase activity[molecular_function] ; structural constituent of cell wall[molecular_function] ; protein binding[molecular_function] ; cellular_component[cellular_component] ; intracellular[cellular_component] ; nucleus[cellular_component] ; nucleop…
CDC34	cell division cycle 34 homolog (S. cerevisiae)	IDBG-12464	997	ENSG00000099804	Homo sapiens	19	531733..542084 (+)	21	Cdc34|IDBG-170431|ENSMUSG00000020307|100046898,216150	ENSBTAG00000002098	GO:0000082[biological_process] ; GO:0004842[molecular_function] ; GO:0005515[molecular_function] ; GO:0005634[cellular_component] ; GO:0006270[biological_process] ; GO:0016567[biological_process] ; GO:0016874[molecular_function] ; GO:0019787[molecular_function] ; GO:0019941[biological_process] ; GO:0043687[biological_process] ; GO:0051246[biological_process]	G1/S transition of mitotic cell cycle[biological_process] ; ubiquitin-protein ligase activity[molecular_function] ; protein binding[molecular_function] ; nucleus[cellular_component] ; DNA replication initiation[biological_process] ; protein ubiquitination[biological_process] ; ligase activity[molecular_function] ; small conjugating protein ligase activity[molecular_function] ; modification-depend…
CDC37	cell division cycle 37 homolog (S. cerevisiae)	IDBG-27267	11140	ENSG00000105401	Homo sapiens	19	10501809..10514271 (-)	53	Cdc37|IDBG-139272|ENSMUSG00000019471|12539	ENSBTAG00000011699	GO:0000079[biological_process] ; GO:0005737[cellular_component] ; GO:0005829[cellular_component] ; GO:0006605[biological_process] ; GO:0051082[molecular_function] ; GO:0051879[molecular_function] ; GO:0060334[biological_process] ; GO:0060338[biological_process]	regulation of cyclin-dependent protein kinase activity[biological_process] ; cytoplasm[cellular_component] ; cytosol[cellular_component] ; protein targeting[biological_process] ; unfolded protein binding[molecular_function] ; Hsp90 protein binding[molecular_function] ; regulation of interferon-gamma-mediated signaling pathway[biological_process] ; regulation of type I interferon-mediated signalin…
CDC42	cell division cycle 42 (GTP binding protein, 25kDa)	IDBG-93614	998	ENSG00000070831	Homo sapiens	1	22379120..22419437 (+)	138	Cdc42|IDBG-198471|ENSMUSG00000006699|12540	ENSBTAG00000001700	GO:0000166[molecular_function] ; GO:0003924[molecular_function] ; GO:0005515[molecular_function] ; GO:0005525[molecular_function] ; GO:0005622[cellular_component] ; GO:0005737[cellular_component] ; GO:0005829[cellular_component] ; GO:0005886[cellular_component] ; GO:0006813[biological_process] ; GO:0006886[biological_process] ; GO:0006913[biological_process] ; GO:0007163[biological_process] ; GO:…	nucleotide binding[molecular_function] ; GTPase activity[molecular_function] ; protein binding[molecular_function] ; GTP binding[molecular_function] ; intracellular[cellular_component] ; cytoplasm[cellular_component] ; cytosol[cellular_component] ; plasma membrane[cellular_component] ; potassium ion transport[biological_process] ; intracellular protein transport[biological_process] ; nucleocytopl…
CDC42EP1	CDC42 effector protein (Rho GTPase binding) 1	IDBG-6662	11135	ENSG00000128283	Homo sapiens	22	37956471..37965406 (+)	12	Cdc42ep1|IDBG-159968|ENSMUSG00000049521|104445	ENSBTAG00000030258	GO:0005199[molecular_function] ; GO:0005515[molecular_function] ; GO:0005737[cellular_component] ; GO:0005856[cellular_component] ; GO:0005886[cellular_component] ; GO:0007266[biological_process] ; GO:0008360[biological_process] ; GO:0012505[cellular_component] ; GO:0031274[biological_process]	structural constituent of cell wall[molecular_function] ; protein binding[molecular_function] ; cytoplasm[cellular_component] ; cytoskeleton[cellular_component] ; plasma membrane[cellular_component] ; Rho protein signal transduction[biological_process] ; regulation of cell shape[biological_process] ; endomembrane system[cellular_component] ; positive regulation of pseudopodium assembly[biological…
CDC73	cell division cycle 73, Paf1/RNA polymerase II complex component, homolog (S. cerevisiae)	IDBG-105487	79577	ENSG00000134371	Homo sapiens	1	193090919..193221056 (+)	26	Cdc73|IDBG-196894|ENSMUSG00000026361|214498	ENSBTAG00000016703	GO:0005515[molecular_function] ; GO:0005634[cellular_component] ; GO:0006350[biological_process] ; GO:0045786[biological_process]	protein binding[molecular_function] ; nucleus[cellular_component] ; transcription[biological_process] ; negative regulation of cell cycle[biological_process]
CDH1	cadherin 1, type 1, E-cadherin (epithelial)	IDBG-38622	999	ENSG00000039068	Homo sapiens	16	68771195..68869444 (+)	96	Cdh1|IDBG-190074|ENSMUSG00000000303|12550	ENSBTAG00000015991	GO:0005509[molecular_function] ; GO:0005515[molecular_function] ; GO:0005737[cellular_component] ; GO:0005794[cellular_component] ; GO:0005886[cellular_component] ; GO:0005913[cellular_component] ; GO:0005925[cellular_component] ; GO:0007156[biological_process] ; GO:0015629[cellular_component] ; GO:0016020[cellular_component] ; GO:0016021[cellular_component] ; GO:0016328[cellular_component] ; GO:…	calcium ion binding[molecular_function] ; protein binding[molecular_function] ; cytoplasm[cellular_component] ; Golgi apparatus[cellular_component] ; plasma membrane[cellular_component] ; cell-cell adherens junction[cellular_component] ; focal adhesion[cellular_component] ; homophilic cell adhesion[biological_process] ; actin cytoskeleton[cellular_component] ; membrane[cellular_component] ; integ…
CDH2	cadherin 2, type 1, N-cadherin (neuronal)	IDBG-1873	1000	ENSG00000170558	Homo sapiens	18	25530930..25757445 (-)	34	Cdh2|IDBG-129545|ENSMUSG00000024304|100044363,12558	ENSBTAG00000021190	GO:0005509[molecular_function] ; GO:0005515[molecular_function] ; GO:0005886[cellular_component] ; GO:0005912[cellular_component] ; GO:0007155[biological_process] ; GO:0007156[biological_process] ; GO:0007157[biological_process] ; GO:0007416[biological_process] ; GO:0016020[cellular_component] ; GO:0016021[cellular_component] ; GO:0016339[biological_process] ; GO:0016477[biological_process] ; GO:…	calcium ion binding[molecular_function] ; protein binding[molecular_function] ; plasma membrane[cellular_component] ; adherens junction[cellular_component] ; cell adhesion[biological_process] ; homophilic cell adhesion[biological_process] ; heterophilic cell adhesion[biological_process] ; synaptogenesis[biological_process] ; membrane[cellular_component] ; integral to membrane[cellular_component] …
CDH24	cadherin-like 24	IDBG-3024	64403	ENSG00000139880	Homo sapiens	14	23516271..23526747 (-)	5	Cdh24|IDBG-161771|ENSMUSG00000059674|239096	ENSBTAG00000011349	GO:0005509[molecular_function] ; GO:0005515[molecular_function] ; GO:0005886[cellular_component] ; GO:0005911[cellular_component] ; GO:0007156[biological_process] ; GO:0016020[cellular_component] ; GO:0016021[cellular_component]	calcium ion binding[molecular_function] ; protein binding[molecular_function] ; plasma membrane[cellular_component] ; cell-cell junction[cellular_component] ; homophilic cell adhesion[biological_process] ; membrane[cellular_component] ; integral to membrane[cellular_component]
CDH3	cadherin 3, type 1, P-cadherin (placental)	IDBG-38528	1001	ENSG00000062038	Homo sapiens	16	68678151..68732957 (+)	8	Cdh3|IDBG-189956|ENSMUSG00000061048|12560	ENSBTAG00000033248	GO:0005509[molecular_function] ; GO:0005515[molecular_function] ; GO:0005886[cellular_component] ; GO:0005913[cellular_component] ; GO:0007156[biological_process] ; GO:0007601[biological_process] ; GO:0016020[cellular_component] ; GO:0016021[cellular_component] ; GO:0050896[biological_process]	calcium ion binding[molecular_function] ; protein binding[molecular_function] ; plasma membrane[cellular_component] ; cell-cell adherens junction[cellular_component] ; homophilic cell adhesion[biological_process] ; visual perception[biological_process] ; membrane[cellular_component] ; integral to membrane[cellular_component] ; response to stimulus[biological_process]
CDH5	cadherin 5, type 2 (vascular endothelium)	IDBG-34871	1003	ENSG00000179776	Homo sapiens	16	66400525..66438685 (+)	25	Cdh5|IDBG-185038|ENSMUSG00000031871|12562	ENSBTAG00000007421	GO:0005102[molecular_function] ; GO:0005509[molecular_function] ; GO:0005624[cellular_component] ; GO:0005886[cellular_component] ; GO:0007155[biological_process] ; GO:0007156[biological_process] ; GO:0016020[cellular_component] ; GO:0016021[cellular_component] ; GO:0030054[cellular_component]	receptor binding[molecular_function] ; calcium ion binding[molecular_function] ; membrane fraction[cellular_component] ; plasma membrane[cellular_component] ; cell adhesion[biological_process] ; homophilic cell adhesion[biological_process] ; membrane[cellular_component] ; integral to membrane[cellular_component] ; cell junction[cellular_component]
CDK2	cyclin-dependent kinase 2	IDBG-39545	1017	ENSG00000123374	Homo sapiens	12	56360556..56366565 (+)	141	Cdk2|IDBG-198142|ENSMUSG00000025358|12566	ENSBTAG00000004021	GO:0000086[biological_process] ; GO:0000166[molecular_function] ; GO:0000307[cellular_component] ; GO:0004672[molecular_function] ; GO:0004674[molecular_function] ; GO:0004693[molecular_function] ; GO:0004707[molecular_function] ; GO:0004713[molecular_function] ; GO:0005524[molecular_function] ; GO:0005634[cellular_component] ; GO:0005654[cellular_component] ; GO:0005737[cellular_component] ; GO:…	G2/M transition of mitotic cell cycle[biological_process] ; nucleotide binding[molecular_function] ; cyclin-dependent protein kinase holoenzyme complex[cellular_component] ; protein kinase activity[molecular_function] ; protein serine/threonine kinase activity[molecular_function] ; cyclin-dependent protein kinase activity[molecular_function] ; MAP kinase activity[molecular_function] ; protein tyr…
CDK6	cyclin-dependent kinase 6	IDBG-26773	1021	ENSG00000105810	Homo sapiens	7	92234239..92465941 (-)	30	Cdk6|IDBG-131439|ENSMUSG00000040274|12571	ENSBTAG00000044023	GO:0000080[biological_process] ; GO:0000166[molecular_function] ; GO:0000307[cellular_component] ; GO:0001726[cellular_component] ; GO:0001954[biological_process] ; GO:0004672[molecular_function] ; GO:0004674[molecular_function] ; GO:0004693[molecular_function] ; GO:0004713[molecular_function] ; GO:0005524[molecular_function] ; GO:0005634[cellular_component] ; GO:0005737[cellular_component] ; GO:…	G1 phase of mitotic cell cycle[biological_process] ; nucleotide binding[molecular_function] ; cyclin-dependent protein kinase holoenzyme complex[cellular_component] ; ruffle[cellular_component] ; positive regulation of cell-matrix adhesion[biological_process] ; protein kinase activity[molecular_function] ; protein serine/threonine kinase activity[molecular_function] ; cyclin-dependent protein kin…
CDK9	cyclin-dependent kinase 9	IDBG-86437	1025	ENSG00000136807	Homo sapiens	9	130547958..130553052 (+)	33	Cdk9|IDBG-161104|ENSMUSG00000009555|107951	ENSBTAG00000004695	GO:0000166[molecular_function] ; GO:0003677[molecular_function] ; GO:0004672[molecular_function] ; GO:0004674[molecular_function] ; GO:0004693[molecular_function] ; GO:0004713[molecular_function] ; GO:0005515[molecular_function] ; GO:0005524[molecular_function] ; GO:0005634[cellular_component] ; GO:0005654[cellular_component] ; GO:0005922[cellular_component] ; GO:0006350[biological_process] ; GO:…	nucleotide binding[molecular_function] ; DNA binding[molecular_function] ; protein kinase activity[molecular_function] ; protein serine/threonine kinase activity[molecular_function] ; cyclin-dependent protein kinase activity[molecular_function] ; protein tyrosine kinase activity[molecular_function] ; protein binding[molecular_function] ; ATP binding[molecular_function] ; nucleus[cellular_componen…
CDKN1A	cyclin-dependent kinase inhibitor 1A (p21, Cip1)	IDBG-85033	1026	ENSG00000124762	Homo sapiens	6	36645614..36655108 (+)	124	Cdkn1a|IDBG-159848|ENSMUSG00000023067|12575	ENSBTAG00000008353	GO:0000082[biological_process] ; GO:0000086[biological_process] ; GO:0000307[cellular_component] ; GO:0004860[molecular_function] ; GO:0004861[molecular_function] ; GO:0005634[cellular_component] ; GO:0005654[cellular_component] ; GO:0005737[cellular_component] ; GO:0005829[cellular_component] ; GO:0006974[biological_process] ; GO:0007050[biological_process] ; GO:0008270[molecular_function] ; GO:…	G1/S transition of mitotic cell cycle[biological_process] ; G2/M transition of mitotic cell cycle[biological_process] ; cyclin-dependent protein kinase holoenzyme complex[cellular_component] ; protein kinase inhibitor activity[molecular_function] ; cyclin-dependent protein kinase inhibitor activity[molecular_function] ; nucleus[cellular_component] ; nucleoplasm[cellular_component] ; cytoplasm[cel…
CDKN1B	cyclin-dependent kinase inhibitor 1B (p27, Kip1)	IDBG-20317	1027	ENSG00000111276	Homo sapiens	12	12870302..12875305 (+)	86	Cdkn1b|IDBG-194318|ENSMUSG00000003031|12576	ENSBTAG00000018254	GO:0000079[biological_process] ; GO:0000082[biological_process] ; GO:0004860[molecular_function] ; GO:0004861[molecular_function] ; GO:0005072[molecular_function] ; GO:0005515[molecular_function] ; GO:0005634[cellular_component] ; GO:0005737[cellular_component] ; GO:0005829[cellular_component] ; GO:0006917[biological_process] ; GO:0007049[biological_process] ; GO:0007050[biological_process] ; GO:…	regulation of cyclin-dependent protein kinase activity[biological_process] ; G1/S transition of mitotic cell cycle[biological_process] ; protein kinase inhibitor activity[molecular_function] ; cyclin-dependent protein kinase inhibitor activity[molecular_function] ; transforming growth factor beta receptor, cytoplasmic mediator activity[molecular_function] ; protein binding[molecular_function] ; n…
CDKN1C	cyclin-dependent kinase inhibitor 1C (p57, Kip2)	IDBG-23324	1028	ENSG00000129757	Homo sapiens	11	2904443..2907043 (-)	15	Cdkn1c|IDBG-212725|ENSMUSG00000037664|12577	ENSBTAG00000031184	GO:0000079[biological_process] ; GO:0000080[biological_process] ; GO:0004860[molecular_function] ; GO:0004861[molecular_function] ; GO:0004969[molecular_function] ; GO:0005515[molecular_function] ; GO:0005634[cellular_component] ; GO:0005737[cellular_component] ; GO:0007050[biological_process] ; GO:0007186[biological_process] ; GO:0016021[cellular_component] ; GO:0030511[biological_process] ; GO:…	regulation of cyclin-dependent protein kinase activity[biological_process] ; G1 phase of mitotic cell cycle[biological_process] ; protein kinase inhibitor activity[molecular_function] ; cyclin-dependent protein kinase inhibitor activity[molecular_function] ; histamine receptor activity[molecular_function] ; protein binding[molecular_function] ; nucleus[cellular_component] ; cytoplasm[cellular_com…
CDKN2A	cyclin-dependent kinase inhibitor 2A (melanoma, p16, inhibits CDK4)	IDBG-54547	1029	ENSG00000147889	Homo sapiens	9	21967751..21994490 (-)	81			GO:0000075[biological_process] ; GO:0000082[biological_process] ; GO:0001953[biological_process] ; GO:0003677[molecular_function] ; GO:0004861[molecular_function] ; GO:0005515[molecular_function] ; GO:0005634[cellular_component] ; GO:0005654[cellular_component] ; GO:0005730[cellular_component] ; GO:0005737[cellular_component] ; GO:0006309[biological_process] ; GO:0006350[biological_process] ; GO:…	cell cycle checkpoint[biological_process] ; G1/S transition of mitotic cell cycle[biological_process] ; negative regulation of cell-matrix adhesion[biological_process] ; DNA binding[molecular_function] ; cyclin-dependent protein kinase inhibitor activity[molecular_function] ; protein binding[molecular_function] ; nucleus[cellular_component] ; nucleoplasm[cellular_component] ; nucleolus[cellular_c…
CDKN2B	cyclin-dependent kinase inhibitor 2B (p15, inhibits CDK4)	IDBG-54658	1030	ENSG00000147883	Homo sapiens	9	22002909..22009312 (-)	14	Cdkn2b|IDBG-162957|ENSMUSG00000073802|100047564,12579	ENSBTAG00000016412	GO:0000079[biological_process] ; GO:0000086[biological_process] ; GO:0004861[molecular_function] ; GO:0005515[molecular_function] ; GO:0005737[cellular_component] ; GO:0007050[biological_process] ; GO:0008285[biological_process] ; GO:0019901[molecular_function] ; GO:0030511[biological_process] ; GO:0031575[biological_process] ; GO:0031668[biological_process] ; GO:0031670[biological_process] ; GO:…	regulation of cyclin-dependent protein kinase activity[biological_process] ; G2/M transition of mitotic cell cycle[biological_process] ; cyclin-dependent protein kinase inhibitor activity[molecular_function] ; protein binding[molecular_function] ; cytoplasm[cellular_component] ; cell cycle arrest[biological_process] ; negative regulation of cell proliferation[biological_process] ; protein kinase …
CDR2	cerebellar degeneration-related protein 2, 62kDa	IDBG-19970	1039	ENSG00000140743	Homo sapiens	16	22357257..22385938 (-)	7	Cdr2|IDBG-208649|ENSMUSG00000030878|12585	ENSBTAG00000018050	GO:0003674[molecular_function] ; GO:0005515[molecular_function] ; GO:0005634[cellular_component] ; GO:0005737[cellular_component]	molecular_function[molecular_function] ; protein binding[molecular_function] ; nucleus[cellular_component] ; cytoplasm[cellular_component]
CDX2	caudal type homeobox 2	IDBG-19823	1045	ENSG00000165556	Homo sapiens	13	28536278..28543317 (-)	14	Cdx2|IDBG-209013|ENSMUSG00000029646|12591	ENSBTAG00000001819	GO:0000122[biological_process] ; GO:0000794[cellular_component] ; GO:0001568[biological_process] ; GO:0001824[biological_process] ; GO:0001829[biological_process] ; GO:0001890[biological_process] ; GO:0003700[molecular_function] ; GO:0003714[molecular_function] ; GO:0004969[molecular_function] ; GO:0005515[molecular_function] ; GO:0005634[cellular_component] ; GO:0006355[biological_process] ; GO:…	negative regulation of transcription from RNA polymerase II promoter[biological_process] ; condensed nuclear chromosome[cellular_component] ; blood vessel development[biological_process] ; blastocyst development[biological_process] ; trophectodermal cell differentiation[biological_process] ; placenta development[biological_process] ; transcription factor activity[molecular_function] ; transcripti…
CDYL	chromodomain protein, Y-like	IDBG-58613	9425	ENSG00000153046	Homo sapiens	6	4706393..4955775 (+)	5	Cdyl|IDBG-144790|ENSMUSG00000059288|12593	ENSBTAG00000016397	GO:0000785[cellular_component] ; GO:0003682[molecular_function] ; GO:0003824[molecular_function] ; GO:0004402[molecular_function] ; GO:0005634[cellular_component] ; GO:0006333[biological_process] ; GO:0006350[biological_process] ; GO:0006355[biological_process] ; GO:0007283[biological_process] ; GO:0008152[biological_process] ; GO:0008415[molecular_function] ; GO:0016740[molecular_function]	chromatin[cellular_component] ; chromatin binding[molecular_function] ; catalytic activity[molecular_function] ; histone acetyltransferase activity[molecular_function] ; nucleus[cellular_component] ; chromatin assembly or disassembly[biological_process] ; transcription[biological_process] ; regulation of transcription, DNA-dependent[biological_process] ; spermatogenesis[biological_process] ; meta…
CEACAM1	carcinoembryonic antigen-related cell adhesion molecule 1 (biliary glycoprotein)	IDBG-54381	634	ENSG00000079385	Homo sapiens	19	43009500..43032639 (-)	13			GO:0001525[biological_process] ; GO:0003674[molecular_function] ; GO:0005021[molecular_function] ; GO:0005524[molecular_function] ; GO:0005576[cellular_component] ; GO:0005624[cellular_component] ; GO:0005886[cellular_component] ; GO:0005887[cellular_component] ; GO:0006468[biological_process] ; GO:0007156[biological_process] ; GO:0007186[biological_process] ; GO:0007229[biological_process] ; GO:…	angiogenesis[biological_process] ; molecular_function[molecular_function] ; vascular endothelial growth factor receptor activity[molecular_function] ; ATP binding[molecular_function] ; extracellular region[cellular_component] ; membrane fraction[cellular_component] ; plasma membrane[cellular_component] ; integral to plasma membrane[cellular_component] ; protein amino acid phosphorylation[biologic…
CEACAM3	carcinoembryonic antigen-related cell adhesion molecule 3	IDBG-53253	1084	ENSG00000170956	Homo sapiens	19	42300534..42315591 (+)	1			GO:0016020[cellular_component] ; GO:0016021[cellular_component]	membrane[cellular_component] ; integral to membrane[cellular_component]
CEBPA	CCAAT/enhancer binding protein (C/EBP), alpha (CEBPA), mRNA	IDBG-305064		ENSG00000230259	Homo sapiens	19	33792244..33793204 (-)	2
CEBPB	CCAAT/enhancer binding protein (C/EBP), beta	IDBG-80858	1051	ENSG00000172216	Homo sapiens	20	48807376..48809212 (+)	119			GO:0001892[biological_process] ; GO:0003700[molecular_function] ; GO:0003705[molecular_function] ; GO:0005634[cellular_component] ; GO:0005737[cellular_component] ; GO:0006355[biological_process] ; GO:0006916[biological_process] ; GO:0006917[biological_process] ; GO:0006953[biological_process] ; GO:0006954[biological_process] ; GO:0006955[biological_process] ; GO:0016563[molecular_function] ; GO:…	embryonic placenta development[biological_process] ; transcription factor activity[molecular_function] ; RNA polymerase II transcription factor activity, enhancer binding[molecular_function] ; nucleus[cellular_component] ; cytoplasm[cellular_component] ; regulation of transcription, DNA-dependent[biological_process] ; anti-apoptosis[biological_process] ; induction of apoptosis[biological_process]…
CEBPD	CCAAT/enhancer binding protein (C/EBP), delta	IDBG-281563	1052	ENSG00000221869	Homo sapiens	8	48649873..48650682 (-)	24			GO:0003700[molecular_function] ; GO:0005634[cellular_component] ; GO:0006350[biological_process] ; GO:0006355[biological_process] ; GO:0006366[biological_process] ; GO:0043565[molecular_function] ; GO:0046983[molecular_function]	transcription factor activity[molecular_function] ; nucleus[cellular_component] ; transcription[biological_process] ; regulation of transcription, DNA-dependent[biological_process] ; transcription from RNA polymerase II promoter[biological_process] ; sequence-specific DNA binding[molecular_function] ; protein dimerization activity[molecular_function]
CELSR3;SLC26A6	cadherin, EGF LAG seven-pass G-type receptor 3 (flamingo homolog, Drosophila) | solute carrier family 26, member 6	IDBG-33330	1951	ENSG00000008300	Homo sapiens	3	48673902..48700348 (-)	21	Celsr3|IDBG-200591|ENSMUSG00000023473|107934	ENSBTAG00000021846	GO:0004888[molecular_function] ; GO:0004930[molecular_function] ; GO:0005509[molecular_function] ; GO:0005515[molecular_function] ; GO:0005886[cellular_component] ; GO:0007156[biological_process] ; GO:0007166[biological_process] ; GO:0007186[biological_process] ; GO:0007218[biological_process] ; GO:0007275[biological_process] ; GO:0016020[cellular_component] ; GO:0016021[cellular_component] ; GO:…	transmembrane receptor activity[molecular_function] ; G-protein coupled receptor activity[molecular_function] ; calcium ion binding[molecular_function] ; protein binding[molecular_function] ; plasma membrane[cellular_component] ; homophilic cell adhesion[biological_process] ; cell surface receptor linked signal transduction[biological_process] ; G-protein coupled receptor protein signaling pathwa…
CENPE	centromere protein E, 312kDa	IDBG-32488	1062	ENSG00000138778	Homo sapiens	4	104026963..104119566 (-)	10	Cenpe|IDBG-195146|ENSMUSG00000045328|229841	ENSBTAG00000009035	GO:0000089[biological_process] ; GO:0000166[molecular_function] ; GO:0000940[cellular_component] ; GO:0003700[molecular_function] ; GO:0003777[molecular_function] ; GO:0004812[molecular_function] ; GO:0004871[molecular_function] ; GO:0005515[molecular_function] ; GO:0005524[molecular_function] ; GO:0005525[molecular_function] ; GO:0005634[cellular_component] ; GO:0005737[cellular_component] ; GO:…	mitotic metaphase[biological_process] ; nucleotide binding[molecular_function] ; outer kinetochore of condensed chromosome[cellular_component] ; transcription factor activity[molecular_function] ; microtubule motor activity[molecular_function] ; aminoacyl-tRNA ligase activity[molecular_function] ; signal transducer activity[molecular_function] ; protein binding[molecular_function] ; ATP binding[m…
CFB	complement factor B	IDBG-79667		ENSG00000204359	Homo sapiens	HSCHR6_MHC_MANN	31952850..31957964 (+)	2			GO:0003824[molecular_function] ; GO:0004252[molecular_function] ; GO:0006508[biological_process] ; GO:0045087[biological_process]	catalytic activity[molecular_function] ; serine-type endopeptidase activity[molecular_function] ; proteolysis[biological_process] ; innate immune response[biological_process]
CFH	complement factor H	IDBG-105504	3075	ENSG00000000971	Homo sapiens	1	196621008..196716632 (+)	11			GO:0005576[cellular_component] ; GO:0005615[cellular_component] ; GO:0006957[biological_process] ; GO:0007155[biological_process] ; GO:0016020[cellular_component] ; GO:0045087[biological_process]	extracellular region[cellular_component] ; extracellular space[cellular_component] ; complement activation, alternative pathway[biological_process] ; cell adhesion[biological_process] ; membrane[cellular_component] ; innate immune response[biological_process]
CFHR4	complement factor H-related 4	IDBG-105525	10877	ENSG00000134365	Homo sapiens	1	196857212..196887763 (+)	4			GO:0005319[molecular_function] ; GO:0005576[cellular_component]	lipid transporter activity[molecular_function] ; extracellular region[cellular_component]
CFI	complement factor I	IDBG-33966	3426	ENSG00000205403	Homo sapiens	4	110661852..110723335 (-)	3	Cfi|IDBG-193652|ENSMUSG00000058952|12630	ENSBTAG00000034501	GO:0003824[molecular_function] ; GO:0004252[molecular_function] ; GO:0005044[molecular_function] ; GO:0005576[cellular_component] ; GO:0005634[cellular_component] ; GO:0005737[cellular_component] ; GO:0006508[biological_process] ; GO:0006958[biological_process] ; GO:0008233[molecular_function] ; GO:0016020[cellular_component] ; GO:0045087[biological_process]	catalytic activity[molecular_function] ; serine-type endopeptidase activity[molecular_function] ; scavenger receptor activity[molecular_function] ; extracellular region[cellular_component] ; nucleus[cellular_component] ; cytoplasm[cellular_component] ; proteolysis[biological_process] ; complement activation, classical pathway[biological_process] ; peptidase activity[molecular_function] ; membrane…
CFLAR	CASP8 and FADD-like apoptosis regulator	IDBG-78386	8837	ENSG00000003402	Homo sapiens	2	201980816..202029001 (+)	55	Cflar|IDBG-157342|ENSMUSG00000026031|100040853,100046787,12633	ENSBTAG00000010998	GO:0004197[molecular_function] ; GO:0005515[molecular_function] ; GO:0006508[biological_process] ; GO:0006915[biological_process] ; GO:0006916[biological_process] ; GO:0008234[molecular_function] ; GO:0008624[biological_process] ; GO:0042981[biological_process] ; GO:0043123[biological_process] ; GO:0044419[biological_process]	cysteine-type endopeptidase activity[molecular_function] ; protein binding[molecular_function] ; proteolysis[biological_process] ; apoptosis[biological_process] ; anti-apoptosis[biological_process] ; cysteine-type peptidase activity[molecular_function] ; induction of apoptosis by extracellular signals[biological_process] ; regulation of apoptosis[biological_process] ; positive regulation of I-kap…
CFTR	cystic fibrosis transmembrane conductance regulator (ATP-binding cassette sub-family C, member 7)	IDBG-37713	1080	ENSG00000001626	Homo sapiens	7	117119358..117308719 (+)	83	Cftr|IDBG-129229|ENSMUSG00000041301|12638	ENSBTAG00000006589	GO:0000166[molecular_function] ; GO:0005216[molecular_function] ; GO:0005224[molecular_function] ; GO:0005254[molecular_function] ; GO:0005260[molecular_function] ; GO:0005515[molecular_function] ; GO:0005524[molecular_function] ; GO:0006695[biological_process] ; GO:0006810[biological_process] ; GO:0006811[biological_process] ; GO:0007585[biological_process] ; GO:0016020[cellular_component] ; GO:…	nucleotide binding[molecular_function] ; ion channel activity[molecular_function] ; ATP-binding and phosphorylation-dependent chloride channel activity[molecular_function] ; chloride channel activity[molecular_function] ; channel-conductance-controlling ATPase activity[molecular_function] ; protein binding[molecular_function] ; ATP binding[molecular_function] ; cholesterol biosynthetic process[bi…
CHD3	chromodomain helicase DNA binding protein 3	IDBG-27053	1107	ENSG00000170004	Homo sapiens	17	7788123..7816075 (+)	147	Chd3|IDBG-190457|ENSMUSG00000018474|216848	ENSBTAG00000014377	GO:0000166[molecular_function] ; GO:0000785[cellular_component] ; GO:0003676[molecular_function] ; GO:0003677[molecular_function] ; GO:0003682[molecular_function] ; GO:0004003[molecular_function] ; GO:0004386[molecular_function] ; GO:0005198[molecular_function] ; GO:0005515[molecular_function] ; GO:0005524[molecular_function] ; GO:0005634[cellular_component] ; GO:0006333[biological_process] ; GO:…	nucleotide binding[molecular_function] ; chromatin[cellular_component] ; nucleic acid binding[molecular_function] ; DNA binding[molecular_function] ; chromatin binding[molecular_function] ; ATP-dependent DNA helicase activity[molecular_function] ; helicase activity[molecular_function] ; structural molecule activity[molecular_function] ; protein binding[molecular_function] ; ATP binding[molecular_…
CHD8	Chromodomain-helicase-DNA-binding protein 8 (CHD-8)(ATP-dependent helicase CHD8)(Helicase with SNF2 domain 1)	IDBG-2645	57680	ENSG00000100888	Homo sapiens	14	21853358..21905404 (-)	8	Chd8|IDBG-158392|ENSMUSG00000053754|67772	ENSBTAG00000020422	GO:0000166[molecular_function] ; GO:0000785[cellular_component] ; GO:0002039[molecular_function] ; GO:0003676[molecular_function] ; GO:0003677[molecular_function] ; GO:0003678[molecular_function] ; GO:0003682[molecular_function] ; GO:0004386[molecular_function] ; GO:0005524[molecular_function] ; GO:0005634[cellular_component] ; GO:0006333[biological_process] ; GO:0006350[biological_process] ; GO:…	nucleotide binding[molecular_function] ; chromatin[cellular_component] ; p53 binding[molecular_function] ; nucleic acid binding[molecular_function] ; DNA binding[molecular_function] ; DNA helicase activity[molecular_function] ; chromatin binding[molecular_function] ; helicase activity[molecular_function] ; ATP binding[molecular_function] ; nucleus[cellular_component] ; chromatin assembly or disas…
CHEK1	CHK1 checkpoint homolog (S. pombe)	IDBG-75536	1111	ENSG00000149554	Homo sapiens	11	125495036..125546148 (+)	43	Chek1|IDBG-149248|ENSMUSG00000032113|12649	ENSBTAG00000017582	GO:0000077[biological_process] ; GO:0000079[biological_process] ; GO:0000086[biological_process] ; GO:0000166[molecular_function] ; GO:0000794[cellular_component] ; GO:0004672[molecular_function] ; GO:0004674[molecular_function] ; GO:0004713[molecular_function] ; GO:0005515[molecular_function] ; GO:0005524[molecular_function] ; GO:0005634[cellular_component] ; GO:0005654[cellular_component] ; GO:…	DNA damage checkpoint[biological_process] ; regulation of cyclin-dependent protein kinase activity[biological_process] ; G2/M transition of mitotic cell cycle[biological_process] ; nucleotide binding[molecular_function] ; condensed nuclear chromosome[cellular_component] ; protein kinase activity[molecular_function] ; protein serine/threonine kinase activity[molecular_function] ; protein tyrosine …
CHEK2	CHK2 checkpoint homolog (S. pombe)	IDBG-3314	100132032;100133012;100133489;100134007;100134304;11200	ENSG00000183765	Homo sapiens	22	29083731..29138410 (-)	43	Chek2|IDBG-190635|ENSMUSG00000029521|50883	ENSBTAG00000004956	GO:0000077[biological_process] ; GO:0000166[molecular_function] ; GO:0000287[molecular_function] ; GO:0004672[molecular_function] ; GO:0004674[molecular_function] ; GO:0004713[molecular_function] ; GO:0005515[molecular_function] ; GO:0005524[molecular_function] ; GO:0005634[cellular_component] ; GO:0006468[biological_process] ; GO:0006974[biological_process] ; GO:0007049[biological_process] ; GO:…	DNA damage checkpoint[biological_process] ; nucleotide binding[molecular_function] ; magnesium ion binding[molecular_function] ; protein kinase activity[molecular_function] ; protein serine/threonine kinase activity[molecular_function] ; protein tyrosine kinase activity[molecular_function] ; protein binding[molecular_function] ; ATP binding[molecular_function] ; nucleus[cellular_component] ; prot…
CHRNA1	cholinergic receptor, nicotinic, alpha 1 (muscle)	IDBG-75528	1134	ENSG00000138435	Homo sapiens	2	175612325..175629200 (-)	5	Chrna1|IDBG-180256|ENSMUSG00000027107|100046566,11435	ENSBTAG00000018253	GO:0003009[biological_process] ; GO:0004889[molecular_function] ; GO:0005216[molecular_function] ; GO:0005230[molecular_function] ; GO:0005886[cellular_component] ; GO:0005892[cellular_component] ; GO:0006810[biological_process] ; GO:0006811[biological_process] ; GO:0006835[biological_process] ; GO:0007165[biological_process] ; GO:0007274[biological_process] ; GO:0007528[biological_process] ; GO:…	skeletal muscle contraction[biological_process] ; nicotinic acetylcholine-activated cation-selective channel activity[molecular_function] ; ion channel activity[molecular_function] ; extracellular ligand-gated ion channel activity[molecular_function] ; plasma membrane[cellular_component] ; nicotinic acetylcholine-gated receptor-channel complex[cellular_component] ; transport[biological_process] ;…
CHST11	carbohydrate (chondroitin 4) sulfotransferase 11	IDBG-54479	50515	ENSG00000171310	Homo sapiens	12	104850776..105151883 (+)	1	Chst11|IDBG-179952|ENSMUSG00000034612|58250	ENSBTAG00000010644	GO:0000139[cellular_component] ; GO:0001537[molecular_function] ; GO:0002063[biological_process] ; GO:0005794[cellular_component] ; GO:0007585[biological_process] ; GO:0008146[molecular_function] ; GO:0009791[biological_process] ; GO:0016020[cellular_component] ; GO:0016021[cellular_component] ; GO:0016051[biological_process] ; GO:0016740[molecular_function] ; GO:0030206[biological_process] ; GO:…	Golgi membrane[cellular_component] ; N-acetylgalactosamine 4-O-sulfotransferase activity[molecular_function] ; chondrocyte development[biological_process] ; Golgi apparatus[cellular_component] ; respiratory gaseous exchange[biological_process] ; sulfotransferase activity[molecular_function] ; post-embryonic development[biological_process] ; membrane[cellular_component] ; integral to membrane[cell…
CHTF8	CTF8, chromosome transmission fidelity factor 8 homolog (S. cerevisiae)	IDBG-38862	54921	ENSG00000168802	Homo sapiens	16	69151913..69166484 (-)	5	Chtf8|IDBG-190180|ENSMUSG00000046691|	ENSBTAG00000001698	GO:0003677[molecular_function] ; GO:0005199[molecular_function] ; GO:0005634[cellular_component] ; GO:0006260[biological_process] ; GO:0007049[biological_process]	DNA binding[molecular_function] ; structural constituent of cell wall[molecular_function] ; nucleus[cellular_component] ; DNA replication[biological_process] ; cell cycle[biological_process]
CHUK	conserved helix-loop-helix ubiquitous kinase	IDBG-243385	1147	ENSG00000213341	Homo sapiens	10	101948125..101989376 (-)	151	Chuk|IDBG-169132|ENSMUSG00000025199|12675	ENSBTAG00000007591	GO:0000166[molecular_function] ; GO:0002011[biological_process] ; GO:0004672[molecular_function] ; GO:0004674[molecular_function] ; GO:0004713[molecular_function] ; GO:0005524[molecular_function] ; GO:0005634[cellular_component] ; GO:0005737[cellular_component] ; GO:0005829[cellular_component] ; GO:0006468[biological_process] ; GO:0006955[biological_process] ; GO:0007252[biological_process] ; GO:…	nucleotide binding[molecular_function] ; morphogenesis of an epithelial sheet[biological_process] ; protein kinase activity[molecular_function] ; protein serine/threonine kinase activity[molecular_function] ; protein tyrosine kinase activity[molecular_function] ; ATP binding[molecular_function] ; nucleus[cellular_component] ; cytoplasm[cellular_component] ; cytosol[cellular_component] ; protein a…
CIITA	class II, major histocompatibility complex, transactivator	IDBG-14377	4261	ENSG00000179583	Homo sapiens	16	10971055..11018840 (+)	46	Ciita|IDBG-132343|ENSMUSG00000022504|12265	ENSBTAG00000020649	GO:0000166[molecular_function] ; GO:0003702[molecular_function] ; GO:0003713[molecular_function] ; GO:0005515[molecular_function] ; GO:0005524[molecular_function] ; GO:0005634[cellular_component] ; GO:0006355[biological_process] ; GO:0006952[biological_process] ; GO:0006954[biological_process] ; GO:0006955[biological_process] ; GO:0016563[molecular_function] ; GO:0016564[molecular_function] ; GO:…	nucleotide binding[molecular_function] ; RNA polymerase II transcription factor activity[molecular_function] ; transcription coactivator activity[molecular_function] ; protein binding[molecular_function] ; ATP binding[molecular_function] ; nucleus[cellular_component] ; regulation of transcription, DNA-dependent[biological_process] ; defense response[biological_process] ; inflammatory response[bio…
CIR	CBF1-interacting corepressor (Recepin)	IDBG-75361	9541	ENSG00000138433	Homo sapiens	2	175212749..175260443 (-)	18	1700023B02Rik|IDBG-179947|ENSMUSG00000041777|100040502,66935	ENSBTAG00000038620	GO:0000118[cellular_component] ; GO:0003700[molecular_function] ; GO:0003714[molecular_function] ; GO:0004981[molecular_function] ; GO:0005515[molecular_function] ; GO:0005634[cellular_component] ; GO:0006350[biological_process] ; GO:0006397[biological_process] ; GO:0008380[biological_process] ; GO:0016020[cellular_component] ; GO:0016607[cellular_component] ; GO:0045892[biological_process]	histone deacetylase complex[cellular_component] ; transcription factor activity[molecular_function] ; transcription corepressor activity[molecular_function] ; muscarinic acetylcholine receptor activity[molecular_function] ; protein binding[molecular_function] ; nucleus[cellular_component] ; transcription[biological_process] ; mRNA processing[biological_process] ; RNA splicing[biological_process] …
CISH	cytokine inducible SH2-containing protein	IDBG-37175	1154	ENSG00000114737	Homo sapiens	3	50643886..50649262 (-)	21	Cish|IDBG-197065|ENSMUSG00000032578|12700	ENSBTAG00000022622	GO:0001558[biological_process] ; GO:0003674[molecular_function] ; GO:0005515[molecular_function] ; GO:0005575[cellular_component] ; GO:0005886[cellular_component] ; GO:0007205[biological_process] ; GO:0007242[biological_process] ; GO:0009968[biological_process] ; GO:0019941[biological_process] ; GO:0045087[biological_process]	regulation of cell growth[biological_process] ; molecular_function[molecular_function] ; protein binding[molecular_function] ; cellular_component[cellular_component] ; plasma membrane[cellular_component] ; activation of protein kinase C activity by G-protein coupled receptor protein signaling pathway[biological_process] ; intracellular signaling cascade[biological_process] ; negative regulation o…
CLEC1B	C-type lectin domain family 1, member B	IDBG-18309	51266	ENSG00000165682	Homo sapiens	12	10145664..10151899 (-)	3	Clec1b|IDBG-191926|ENSMUSG00000030159|56760	ENSBTAG00000030423	GO:0004888[molecular_function] ; GO:0005488[molecular_function] ; GO:0005529[molecular_function] ; GO:0005887[cellular_component] ; GO:0006952[biological_process] ; GO:0007166[biological_process] ; GO:0016020[cellular_component]	transmembrane receptor activity[molecular_function] ; binding[molecular_function] ; sugar binding[molecular_function] ; integral to plasma membrane[cellular_component] ; defense response[biological_process] ; cell surface receptor linked signal transduction[biological_process] ; membrane[cellular_component]
CLEC4C	C-type lectin domain family 4, member C	IDBG-16472	170482	ENSG00000198178	Homo sapiens	12	7882011..7900136 (-)	3			GO:0005488[molecular_function] ; GO:0005529[molecular_function] ; GO:0006955[biological_process] ; GO:0016020[cellular_component] ; GO:0016021[cellular_component]	binding[molecular_function] ; sugar binding[molecular_function] ; immune response[biological_process] ; membrane[cellular_component] ; integral to membrane[cellular_component]
CLEC7A	C-type lectin domain family 7, member A	IDBG-18428	64581	ENSG00000172243	Homo sapiens	12	10269402..10282868 (-)	3	Clec7a|IDBG-256772|ENSMUSG00000079293|56644	ENSBTAG00000014546	GO:0005488[molecular_function] ; GO:0005529[molecular_function] ; GO:0005737[cellular_component] ; GO:0006910[biological_process] ; GO:0006954[biological_process] ; GO:0008329[molecular_function] ; GO:0009756[biological_process] ; GO:0016020[cellular_component] ; GO:0016021[cellular_component] ; GO:0042110[biological_process] ; GO:0042287[molecular_function] ; GO:0042832[biological_process] ; GO:…	binding[molecular_function] ; sugar binding[molecular_function] ; cytoplasm[cellular_component] ; phagocytosis, recognition[biological_process] ; inflammatory response[biological_process] ; pattern recognition receptor activity[molecular_function] ; carbohydrate mediated signaling[biological_process] ; membrane[cellular_component] ; integral to membrane[cellular_component] ; T cell activation[bio…
CLEC9A	C-type lectin domain family 9, member A	IDBG-18377	283420	ENSG00000197992	Homo sapiens	12	10183276..10218565 (+)	2	Clec9a|IDBG-191954|ENSMUSG00000046080|232414	ENSBTAG00000009537	GO:0004872[molecular_function] ; GO:0005488[molecular_function] ; GO:0005529[molecular_function] ; GO:0016020[cellular_component] ; GO:0016021[cellular_component]	receptor activity[molecular_function] ; binding[molecular_function] ; sugar binding[molecular_function] ; membrane[cellular_component] ; integral to membrane[cellular_component]
CLIP1	CAP-GLY domain containing linker protein 1	IDBG-62398	6249	ENSG00000130779	Homo sapiens	12	122755981..122907116 (-)	10	Clip1|IDBG-199787|ENSMUSG00000049550|56430	ENSBTAG00000016779	GO:0000776[cellular_component] ; GO:0003676[molecular_function] ; GO:0005515[molecular_function] ; GO:0005737[cellular_component] ; GO:0005768[cellular_component] ; GO:0005874[cellular_component] ; GO:0005882[cellular_component] ; GO:0007067[biological_process] ; GO:0008017[molecular_function] ; GO:0008270[molecular_function] ; GO:0042803[molecular_function] ; GO:0046872[molecular_function]	kinetochore[cellular_component] ; nucleic acid binding[molecular_function] ; protein binding[molecular_function] ; cytoplasm[cellular_component] ; endosome[cellular_component] ; microtubule[cellular_component] ; intermediate filament[cellular_component] ; mitosis[biological_process] ; microtubule binding[molecular_function] ; zinc ion binding[molecular_function] ; protein homodimerization activit…
CLIP3	CAP-GLY domain containing linker protein 3	IDBG-46196	25999	ENSG00000105270	Homo sapiens	19	36505562..36523795 (-)	3	Clip3|IDBG-168541|ENSMUSG00000013921|76686	ENSBTAG00000019674	GO:0005737[cellular_component] ; GO:0005794[cellular_component]	cytoplasm[cellular_component] ; Golgi apparatus[cellular_component]
CLK2	CDC-like kinase 2	IDBG-103224	1196	ENSG00000176444	Homo sapiens	1	155232660..155243281 (-)	6	Clk2|IDBG-162830|ENSMUSG00000068917|12748	ENSBTAG00000014393	GO:0000166[molecular_function] ; GO:0004672[molecular_function] ; GO:0004674[molecular_function] ; GO:0004713[molecular_function] ; GO:0005524[molecular_function] ; GO:0005634[cellular_component] ; GO:0006468[biological_process] ; GO:0016740[molecular_function]	nucleotide binding[molecular_function] ; protein kinase activity[molecular_function] ; protein serine/threonine kinase activity[molecular_function] ; protein tyrosine kinase activity[molecular_function] ; ATP binding[molecular_function] ; nucleus[cellular_component] ; protein amino acid phosphorylation[biological_process] ; transferase activity[molecular_function]
CLTC	clathrin, heavy chain (Hc)	IDBG-61767	1213	ENSG00000141367	Homo sapiens	17	57697050..57774317 (+)	71	Cltc|IDBG-207019|ENSMUSG00000047126|67300	ENSBTAG00000016708	GO:0005198[molecular_function] ; GO:0005488[molecular_function] ; GO:0005515[molecular_function] ; GO:0005886[cellular_component] ; GO:0006886[biological_process] ; GO:0016192[biological_process] ; GO:0030130[cellular_component] ; GO:0030132[cellular_component] ; GO:0030659[cellular_component] ; GO:0031410[cellular_component] ; GO:0042470[cellular_component]	structural molecule activity[molecular_function] ; binding[molecular_function] ; protein binding[molecular_function] ; plasma membrane[cellular_component] ; intracellular protein transport[biological_process] ; vesicle-mediated transport[biological_process] ; clathrin coat of trans-Golgi network vesicle[cellular_component] ; clathrin coat of coated pit[cellular_component] ; cytoplasmic vesicle me…
CLU	clusterin	IDBG-14287	1191	ENSG00000120885	Homo sapiens	8	27454452..27472327 (-)	17	Clu|IDBG-174736|ENSMUSG00000022037|100046120,12759	ENSBTAG00000005574	GO:0005515[molecular_function] ; GO:0005576[cellular_component] ; GO:0005615[cellular_component] ; GO:0006629[biological_process] ; GO:0006915[biological_process] ; GO:0006916[biological_process] ; GO:0006958[biological_process] ; GO:0006979[biological_process] ; GO:0008219[biological_process] ; GO:0008284[biological_process] ; GO:0016235[cellular_component] ; GO:0031018[biological_process] ; GO:…	protein binding[molecular_function] ; extracellular region[cellular_component] ; extracellular space[cellular_component] ; lipid metabolic process[biological_process] ; apoptosis[biological_process] ; anti-apoptosis[biological_process] ; complement activation, classical pathway[biological_process] ; response to oxidative stress[biological_process] ; cell death[biological_process] ; positive regul…
CNN3	calponin 3, acidic	IDBG-100388	1266	ENSG00000117519	Homo sapiens	1	95362509..95392735 (-)	2	Cnn3|IDBG-191007|ENSMUSG00000053931|100047856,71994	ENSBTAG00000020345	GO:0003779[molecular_function] ; GO:0005516[molecular_function] ; GO:0005523[molecular_function] ; GO:0005575[cellular_component] ; GO:0006939[biological_process] ; GO:0007517[biological_process] ; GO:0030172[molecular_function] ; GO:0031032[biological_process]	actin binding[molecular_function] ; calmodulin binding[molecular_function] ; tropomyosin binding[molecular_function] ; cellular_component[cellular_component] ; smooth muscle contraction[biological_process] ; muscle organ development[biological_process] ; troponin C binding[molecular_function] ; actomyosin structure organization[biological_process]
CNPY3	canopy 3 homolog (zebrafish)	IDBG-87405	10695	ENSG00000137161	Homo sapiens	6	42896860..42910989 (+)	1	Cnpy3|IDBG-188345|ENSMUSG00000023973|72029	ENSBTAG00000015900	GO:0005102[molecular_function] ; GO:0005576[cellular_component] ; GO:0045087[biological_process]	receptor binding[molecular_function] ; extracellular region[cellular_component] ; innate immune response[biological_process]
CNTF;ZFP91;ZFP91-CNTF	ciliary neurotrophic factor | zinc finger protein 91 homolog (mouse) | ZFP91-CNTF readthrough transcript	IDBG-47776	1270;80829	ENSG00000186660	Homo sapiens	11	58346587..58393198 (+)	22	Zfp91|IDBG-148288|ENSMUSG00000024695|109910	ENSBTAG00000024657	GO:0003677[molecular_function] ; GO:0005127[molecular_function] ; GO:0005138[molecular_function] ; GO:0005515[molecular_function] ; GO:0005615[cellular_component] ; GO:0005622[cellular_component] ; GO:0005634[cellular_component] ; GO:0005737[cellular_component] ; GO:0006350[biological_process] ; GO:0006355[biological_process] ; GO:0007165[biological_process] ; GO:0007275[biological_process] ; GO:…	DNA binding[molecular_function] ; ciliary neurotrophic factor receptor binding[molecular_function] ; interleukin-6 receptor binding[molecular_function] ; protein binding[molecular_function] ; extracellular space[cellular_component] ; intracellular[cellular_component] ; nucleus[cellular_component] ; cytoplasm[cellular_component] ; transcription[biological_process] ; regulation of transcription, DN…
COL1A2	collagen, type I, alpha 2	IDBG-27319	1278	ENSG00000164692	Homo sapiens	7	94023873..94060544 (+)	24	Col1a2|IDBG-127903|ENSMUSG00000029661|12843	ENSBTAG00000013472	GO:0001501[biological_process] ; GO:0001568[biological_process] ; GO:0005102[molecular_function] ; GO:0005201[molecular_function] ; GO:0005576[cellular_component] ; GO:0005581[cellular_component] ; GO:0005584[cellular_component] ; GO:0005615[cellular_component] ; GO:0005886[cellular_component] ; GO:0007165[biological_process] ; GO:0007169[biological_process] ; GO:0007179[biological_process] ; GO:…	skeletal system development[biological_process] ; blood vessel development[biological_process] ; receptor binding[molecular_function] ; extracellular matrix structural constituent[molecular_function] ; extracellular region[cellular_component] ; collagen[cellular_component] ; collagen type I[cellular_component] ; extracellular space[cellular_component] ; plasma membrane[cellular_component] ; signa…
COL3A1	collagen, type III, alpha 1	IDBG-77195	1281	ENSG00000168542	Homo sapiens	2	189839099..189877472 (+)	7	Col3a1|IDBG-150792|ENSMUSG00000026043|12825	ENSBTAG00000021466	GO:0005102[molecular_function] ; GO:0005178[molecular_function] ; GO:0005201[molecular_function] ; GO:0005515[molecular_function] ; GO:0005576[cellular_component] ; GO:0005581[cellular_component] ; GO:0005586[cellular_component] ; GO:0005615[cellular_component] ; GO:0007160[biological_process] ; GO:0007165[biological_process] ; GO:0007179[biological_process] ; GO:0007186[biological_process] ; GO:…	receptor binding[molecular_function] ; integrin binding[molecular_function] ; extracellular matrix structural constituent[molecular_function] ; protein binding[molecular_function] ; extracellular region[cellular_component] ; collagen[cellular_component] ; collagen type III[cellular_component] ; extracellular space[cellular_component] ; cell-matrix adhesion[biological_process] ; signal transductio…
COL4A2	collagen, type IV, alpha 2	IDBG-50538	1284	ENSG00000134871	Homo sapiens	13	110958159..111165374 (+)	12	Col4a2|IDBG-132421|ENSMUSG00000031503|12827	ENSBTAG00000025210	GO:0005201[molecular_function] ; GO:0005488[molecular_function] ; GO:0005576[cellular_component] ; GO:0005581[cellular_component] ; GO:0005587[cellular_component] ; GO:0016525[biological_process] ; GO:0030198[biological_process]	extracellular matrix structural constituent[molecular_function] ; binding[molecular_function] ; extracellular region[cellular_component] ; collagen[cellular_component] ; collagen type IV[cellular_component] ; negative regulation of angiogenesis[biological_process] ; extracellular matrix organization[biological_process]
COL5A1	collagen, type V, alpha 1	IDBG-91757	1289	ENSG00000130635	Homo sapiens	9	137533652..137736689 (+)	5			GO:0005102[molecular_function] ; GO:0005178[molecular_function] ; GO:0005198[molecular_function] ; GO:0005201[molecular_function] ; GO:0005576[cellular_component] ; GO:0005581[cellular_component] ; GO:0005588[cellular_component] ; GO:0007155[biological_process] ; GO:0007165[biological_process] ; GO:0008201[molecular_function] ; GO:0030199[biological_process] ; GO:0032964[biological_process] ; GO:…	receptor binding[molecular_function] ; integrin binding[molecular_function] ; structural molecule activity[molecular_function] ; extracellular matrix structural constituent[molecular_function] ; extracellular region[cellular_component] ; collagen[cellular_component] ; collagen type V[cellular_component] ; cell adhesion[biological_process] ; signal transduction[biological_process] ; heparin bindin…
COMMD1	copper metabolism (Murr1) domain containing 1	IDBG-53457	150684	ENSG00000173163	Homo sapiens	2	62132782..62374382 (+)	31	Commd1|IDBG-154032|ENSMUSG00000051355|17846	ENSBTAG00000019867	GO:0005634[cellular_component] ; GO:0005737[cellular_component] ; GO:0042802[molecular_function]	nucleus[cellular_component] ; cytoplasm[cellular_component] ; identical protein binding[molecular_function]
COPB1	coatomer protein complex, subunit beta 1	IDBG-33088	1315	ENSG00000129083	Homo sapiens	11	14479049..14521441 (-)	26	Copb1|IDBG-207197|ENSMUSG00000030754|70349	ENSBTAG00000006556	GO:0000139[cellular_component] ; GO:0005198[molecular_function] ; GO:0005488[molecular_function] ; GO:0005515[molecular_function] ; GO:0005737[cellular_component] ; GO:0005794[cellular_component] ; GO:0005798[cellular_component] ; GO:0005829[cellular_component] ; GO:0006886[biological_process] ; GO:0006890[biological_process] ; GO:0006891[biological_process] ; GO:0016020[cellular_component] ; GO:…	Golgi membrane[cellular_component] ; structural molecule activity[molecular_function] ; binding[molecular_function] ; protein binding[molecular_function] ; cytoplasm[cellular_component] ; Golgi apparatus[cellular_component] ; Golgi-associated vesicle[cellular_component] ; cytosol[cellular_component] ; intracellular protein transport[biological_process] ; retrograde vesicle-mediated transport, Gol…
COPS2	COP9 constitutive photomorphogenic homolog subunit 2 (Arabidopsis)	IDBG-11343	9318	ENSG00000166200	Homo sapiens	15	49417473..49447854 (-)	25	Cops2|IDBG-203870|ENSMUSG00000027206|12848	ENSBTAG00000019284	GO:0004871[molecular_function] ; GO:0005515[molecular_function] ; GO:0005634[cellular_component] ; GO:0005737[cellular_component] ; GO:0006366[biological_process] ; GO:0007165[biological_process] ; GO:0008180[cellular_component]	signal transducer activity[molecular_function] ; protein binding[molecular_function] ; nucleus[cellular_component] ; cytoplasm[cellular_component] ; transcription from RNA polymerase II promoter[biological_process] ; signal transduction[biological_process] ; signalosome[cellular_component]
COPS3	COP9 constitutive photomorphogenic homolog subunit 3 (Arabidopsis)	IDBG-32911	8533	ENSG00000141030	Homo sapiens	17	17150141..17184591 (-)	22	Cops3|IDBG-179523|ENSMUSG00000019373|26572	ENSBTAG00000018973	GO:0001701[biological_process] ; GO:0005515[molecular_function] ; GO:0005634[cellular_component] ; GO:0005737[cellular_component] ; GO:0007165[biological_process] ; GO:0008180[cellular_component] ; GO:0009416[biological_process]	in utero embryonic development[biological_process] ; protein binding[molecular_function] ; nucleus[cellular_component] ; cytoplasm[cellular_component] ; signal transduction[biological_process] ; signalosome[cellular_component] ; response to light stimulus[biological_process]
COPS4	COP9 constitutive photomorphogenic homolog subunit 4 (Arabidopsis)	IDBG-27575	51138	ENSG00000138663	Homo sapiens	4	83956239..83996970 (+)	23	Cops4|IDBG-183285|ENSMUSG00000035297|26891	ENSBTAG00000006950	GO:0005515[molecular_function] ; GO:0005634[cellular_component] ; GO:0005737[cellular_component] ; GO:0008180[cellular_component]	protein binding[molecular_function] ; nucleus[cellular_component] ; cytoplasm[cellular_component] ; signalosome[cellular_component]
COPS5	COP9 constitutive photomorphogenic homolog subunit 5 (Arabidopsis)	IDBG-24191	10987	ENSG00000121022	Homo sapiens	8	67955317..67974562 (-)	54	Cops5|IDBG-133028|ENSMUSG00000025917|26754	ENSBTAG00000002784	GO:0003713[molecular_function] ; GO:0003743[molecular_function] ; GO:0005515[molecular_function] ; GO:0005634[cellular_component] ; GO:0005737[cellular_component] ; GO:0005852[cellular_component] ; GO:0006366[biological_process] ; GO:0006412[biological_process] ; GO:0008180[cellular_component] ; GO:0008233[molecular_function] ; GO:0008237[molecular_function] ; GO:0046872[molecular_function] ; GO:…	transcription coactivator activity[molecular_function] ; translation initiation factor activity[molecular_function] ; protein binding[molecular_function] ; nucleus[cellular_component] ; cytoplasm[cellular_component] ; eukaryotic translation initiation factor 3 complex[cellular_component] ; transcription from RNA polymerase II promoter[biological_process] ; translation[biological_process] ; signal…
COPS6	COP9 constitutive photomorphogenic homolog subunit 6 (Arabidopsis)	IDBG-30497	10980	ENSG00000168090	Homo sapiens	7	99686583..99689820 (+)	133	Cops6|IDBG-205825|ENSMUSG00000019494|26893	ENSBTAG00000002871	GO:0005515[molecular_function] ; GO:0005634[cellular_component] ; GO:0005737[cellular_component] ; GO:0008180[cellular_component] ; GO:0042309[biological_process] ; GO:0044419[biological_process] ; GO:0050825[molecular_function] ; GO:0050826[biological_process]	protein binding[molecular_function] ; nucleus[cellular_component] ; cytoplasm[cellular_component] ; signalosome[cellular_component] ; homoiothermy[biological_process] ; interspecies interaction between organisms[biological_process] ; ice binding[molecular_function] ; response to freezing[biological_process]
COPS7A	COP9 constitutive photomorphogenic homolog subunit 7A (Arabidopsis)	IDBG-14886	50813	ENSG00000111652	Homo sapiens	12	6833212..6841026 (+)	11	Cops7a|IDBG-188613|ENSMUSG00000030127|26894	ENSBTAG00000011111	GO:0005634[cellular_component] ; GO:0005737[cellular_component] ; GO:0008180[cellular_component]	nucleus[cellular_component] ; cytoplasm[cellular_component] ; signalosome[cellular_component]
COPS8	COP9 constitutive photomorphogenic homolog subunit 8 (Arabidopsis)	IDBG-84173	10920	ENSG00000198612	Homo sapiens	2	237993955..238007786 (+)	16	Cops8|IDBG-179989|ENSMUSG00000034432|108679	ENSBTAG00000005854	GO:0005634[cellular_component] ; GO:0005737[cellular_component] ; GO:0008180[cellular_component]	nucleus[cellular_component] ; cytoplasm[cellular_component] ; signalosome[cellular_component]
CR2	complement component (3d/Epstein Barr virus) receptor 2	IDBG-106349	1380	ENSG00000117322	Homo sapiens	1	207627670..207663236 (+)	12	Cr2|IDBG-209389|ENSMUSG00000026616|12902	ENSBTAG00000038496	GO:0004875[molecular_function] ; GO:0005886[cellular_component] ; GO:0006958[biological_process] ; GO:0007155[biological_process] ; GO:0016020[cellular_component] ; GO:0016021[cellular_component] ; GO:0042803[molecular_function] ; GO:0045087[biological_process]	complement receptor activity[molecular_function] ; plasma membrane[cellular_component] ; complement activation, classical pathway[biological_process] ; cell adhesion[biological_process] ; membrane[cellular_component] ; integral to membrane[cellular_component] ; protein homodimerization activity[molecular_function] ; innate immune response[biological_process]
CRCP	CGRP receptor component	IDBG-18570	27297;435	ENSG00000126522	Homo sapiens	7	65540776..65619555 (+)	5	Asl|IDBG-202187|ENSMUSG00000025533|109900	ENSBTAG00000015314	GO:0000050[biological_process] ; GO:0000053[biological_process] ; GO:0000166[molecular_function] ; GO:0001666[biological_process] ; GO:0001822[biological_process] ; GO:0001889[biological_process] ; GO:0003824[molecular_function] ; GO:0003899[molecular_function] ; GO:0004056[molecular_function] ; GO:0004948[molecular_function] ; GO:0005575[cellular_component] ; GO:0005634[cellular_component] ; GO:…	urea cycle[biological_process] ; argininosuccinate metabolic process[biological_process] ; nucleotide binding[molecular_function] ; response to hypoxia[biological_process] ; kidney development[biological_process] ; liver development[biological_process] ; catalytic activity[molecular_function] ; DNA-directed RNA polymerase activity[molecular_function] ; argininosuccinate lyase activity[molecular_f…
CREB1	cAMP responsive element binding protein 1	IDBG-79573	1385	ENSG00000118260	Homo sapiens	2	208394461..208470282 (+)	128	Creb1|IDBG-161359|ENSMUSG00000025958|12912	ENSBTAG00000005474	GO:0003677[molecular_function] ; GO:0003700[molecular_function] ; GO:0003712[molecular_function] ; GO:0005515[molecular_function] ; GO:0005634[cellular_component] ; GO:0005654[cellular_component] ; GO:0006355[biological_process] ; GO:0006468[biological_process] ; GO:0007165[biological_process] ; GO:0010033[biological_process] ; GO:0043565[molecular_function] ; GO:0044419[biological_process] ; GO:…	DNA binding[molecular_function] ; transcription factor activity[molecular_function] ; transcription cofactor activity[molecular_function] ; protein binding[molecular_function] ; nucleus[cellular_component] ; nucleoplasm[cellular_component] ; regulation of transcription, DNA-dependent[biological_process] ; protein amino acid phosphorylation[biological_process] ; signal transduction[biological_proc…
CREBBP	CREB binding protein	IDBG-12340	1387	ENSG00000005339	Homo sapiens	16	3775055..3930121 (-)	183			GO:0000123[cellular_component] ; GO:0001666[biological_process] ; GO:0003677[molecular_function] ; GO:0003700[molecular_function] ; GO:0003712[molecular_function] ; GO:0003713[molecular_function] ; GO:0004402[molecular_function] ; GO:0004871[molecular_function] ; GO:0004879[molecular_function] ; GO:0005199[molecular_function] ; GO:0005515[molecular_function] ; GO:0005524[molecular_function] ; GO:…	histone acetyltransferase complex[cellular_component] ; response to hypoxia[biological_process] ; DNA binding[molecular_function] ; transcription factor activity[molecular_function] ; transcription cofactor activity[molecular_function] ; transcription coactivator activity[molecular_function] ; histone acetyltransferase activity[molecular_function] ; signal transducer activity[molecular_function] …
CREM	cAMP responsive element modulator	IDBG-69430	1390	ENSG00000095794	Homo sapiens	10	35415801..35501886 (+)	17	Crem|IDBG-127729|ENSMUSG00000063889|12916	ENSBTAG00000016060	GO:0003677[molecular_function] ; GO:0003700[molecular_function] ; GO:0005515[molecular_function] ; GO:0005634[cellular_component] ; GO:0006350[biological_process] ; GO:0006355[biological_process] ; GO:0007165[biological_process] ; GO:0007275[biological_process] ; GO:0007283[biological_process] ; GO:0008140[molecular_function] ; GO:0030154[biological_process] ; GO:0043565[molecular_function] ; GO:…	DNA binding[molecular_function] ; transcription factor activity[molecular_function] ; protein binding[molecular_function] ; nucleus[cellular_component] ; transcription[biological_process] ; regulation of transcription, DNA-dependent[biological_process] ; signal transduction[biological_process] ; multicellular organismal development[biological_process] ; spermatogenesis[biological_process] ; cAMP …
CRK	v-crk sarcoma virus CT10 oncogene homolog (avian)	IDBG-14664	1398	ENSG00000167193	Homo sapiens	17	1325476..1359544 (-)	176	Crk|IDBG-200571|ENSMUSG00000017776|12928	ENSBTAG00000005665	GO:0005515[molecular_function] ; GO:0005634[cellular_component] ; GO:0005737[cellular_component] ; GO:0005768[cellular_component] ; GO:0005829[cellular_component] ; GO:0005886[cellular_component] ; GO:0006357[biological_process] ; GO:0007242[biological_process] ; GO:0030036[biological_process] ; GO:0042169[molecular_function] ; GO:0045309[molecular_function]	protein binding[molecular_function] ; nucleus[cellular_component] ; cytoplasm[cellular_component] ; endosome[cellular_component] ; cytosol[cellular_component] ; plasma membrane[cellular_component] ; regulation of transcription from RNA polymerase II promoter[biological_process] ; intracellular signaling cascade[biological_process] ; actin cytoskeleton organization[biological_process] ; SH2 domain…
CRKL	v-crk sarcoma virus CT10 oncogene homolog (avian)-like	IDBG-1833	1399	ENSG00000099942	Homo sapiens	22	21271714..21308037 (+)	48			GO:0001568[biological_process] ; GO:0004713[molecular_function] ; GO:0005070[molecular_function] ; GO:0005515[molecular_function] ; GO:0005737[cellular_component] ; GO:0005886[cellular_component] ; GO:0007242[biological_process] ; GO:0007254[biological_process] ; GO:0007265[biological_process] ; GO:0007389[biological_process] ; GO:0007507[biological_process] ; GO:0009887[biological_process] ; GO:…	blood vessel development[biological_process] ; protein tyrosine kinase activity[molecular_function] ; SH3/SH2 adaptor activity[molecular_function] ; protein binding[molecular_function] ; cytoplasm[cellular_component] ; plasma membrane[cellular_component] ; intracellular signaling cascade[biological_process] ; JNK cascade[biological_process] ; Ras protein signal transduction[biological_process] ; …
CROP	Cisplatin resistance-associated overexpressed protein (cAMP regulatory element-associated protein 1)(CRE-associated protein 1)(CREAP-1)(Luc7A)(Okadaic acid-inducible phosphoprotein OA48-18)	IDBG-59253	51747	ENSG00000108848	Homo sapiens	17	48796964..48830070 (+)	14	3300001P08Rik|IDBG-208822|ENSMUSG00000020863|67684	ENSBTAG00000002279	GO:0003677[molecular_function] ; GO:0003729[molecular_function] ; GO:0005515[molecular_function] ; GO:0005634[cellular_component] ; GO:0006397[biological_process] ; GO:0006915[biological_process] ; GO:0006950[biological_process] ; GO:0008380[biological_process] ; GO:0016607[cellular_component]	DNA binding[molecular_function] ; mRNA binding[molecular_function] ; protein binding[molecular_function] ; nucleus[cellular_component] ; mRNA processing[biological_process] ; apoptosis[biological_process] ; response to stress[biological_process] ; RNA splicing[biological_process] ; nuclear speck[cellular_component]
CRP	C-reactive protein, pentraxin-related	IDBG-103911	1401	ENSG00000132693	Homo sapiens	1	159682080..159684379 (-)	28	Crp|IDBG-205690|ENSMUSG00000037942|12944	ENSBTAG00000013907	GO:0005509[molecular_function] ; GO:0005515[molecular_function] ; GO:0005576[cellular_component] ; GO:0006953[biological_process] ; GO:0006954[biological_process] ; GO:0008228[biological_process] ; GO:0010745[biological_process] ; GO:0030169[molecular_function] ; GO:0033265[molecular_function] ; GO:0045087[biological_process] ; GO:0045833[biological_process] ; GO:0051637[molecular_function]	calcium ion binding[molecular_function] ; protein binding[molecular_function] ; extracellular region[cellular_component] ; acute-phase response[biological_process] ; inflammatory response[biological_process] ; opsonization[biological_process] ; negative regulation of foam cell differentiation[biological_process] ; low-density lipoprotein binding[molecular_function] ; choline binding[molecular_fun…
CRTAM	cytotoxic and regulatory T cell molecule	IDBG-74801	56253	ENSG00000109943	Homo sapiens	11	122709206..122743334 (+)	1	Crtam|IDBG-153804|ENSMUSG00000032021|54698	ENSBTAG00000005193	GO:0002355[biological_process] ; GO:0002860[biological_process] ; GO:0005102[molecular_function] ; GO:0005886[cellular_component] ; GO:0006955[biological_process] ; GO:0008037[biological_process] ; GO:0016021[cellular_component] ; GO:0050715[biological_process] ; GO:0051606[biological_process]	detection of tumor cell[biological_process] ; positive regulation of natural killer cell mediated cytotoxicity directed against tumor cell target[biological_process] ; receptor binding[molecular_function] ; plasma membrane[cellular_component] ; immune response[biological_process] ; cell recognition[biological_process] ; integral to membrane[cellular_component] ; positive regulation of cytokine se…
CRYAB	crystallin, alpha B	IDBG-71081	1410	ENSG00000109846	Homo sapiens	11	111779350..111782494 (-)	16	Cryab|IDBG-164070|ENSMUSG00000032060|12955	ENSBTAG00000000434	GO:0005212[molecular_function] ; GO:0005625[cellular_component] ; GO:0005626[cellular_component] ; GO:0005737[cellular_component] ; GO:0005886[cellular_component] ; GO:0006457[biological_process] ; GO:0006916[biological_process] ; GO:0006936[biological_process] ; GO:0007169[biological_process] ; GO:0007517[biological_process] ; GO:0009408[biological_process] ; GO:0030018[cellular_component] ; GO:…	structural constituent of eye lens[molecular_function] ; soluble fraction[cellular_component] ; insoluble fraction[cellular_component] ; cytoplasm[cellular_component] ; plasma membrane[cellular_component] ; protein folding[biological_process] ; anti-apoptosis[biological_process] ; muscle contraction[biological_process] ; transmembrane receptor protein tyrosine kinase signaling pathway[biological_…
CSDC2	cold shock domain containing C2, RNA binding	IDBG-9271	27254	ENSG00000172346	Homo sapiens	22	41957014..41972668 (+)	4	Csdc2|IDBG-165660|ENSMUSG00000042109|105859	ENSBTAG00000004004	GO:0003676[molecular_function] ; GO:0003677[molecular_function] ; GO:0003723[molecular_function] ; GO:0005515[molecular_function] ; GO:0005634[cellular_component] ; GO:0005737[cellular_component] ; GO:0005794[cellular_component] ; GO:0006355[biological_process] ; GO:0006397[biological_process] ; GO:0006398[biological_process]	nucleic acid binding[molecular_function] ; DNA binding[molecular_function] ; RNA binding[molecular_function] ; protein binding[molecular_function] ; nucleus[cellular_component] ; cytoplasm[cellular_component] ; Golgi apparatus[cellular_component] ; regulation of transcription, DNA-dependent[biological_process] ; mRNA processing[biological_process] ; histone mRNA 3'-end processing[biological_proce…
CSF1	colony stimulating factor 1 (macrophage)	IDBG-100920	1435	ENSG00000184371	Homo sapiens	1	110453233..110472355 (+)	7	Csf1|IDBG-185535|ENSMUSG00000014599|12977	ENSBTAG00000000283	GO:0001503[biological_process] ; GO:0001954[biological_process] ; GO:0003006[biological_process] ; GO:0005125[molecular_function] ; GO:0005157[molecular_function] ; GO:0005576[cellular_component] ; GO:0005615[cellular_component] ; GO:0005886[cellular_component] ; GO:0008083[molecular_function] ; GO:0010628[biological_process] ; GO:0010744[biological_process] ; GO:0016021[cellular_component] ; GO:…	ossification[biological_process] ; positive regulation of cell-matrix adhesion[biological_process] ; reproductive developmental process[biological_process] ; cytokine activity[molecular_function] ; macrophage colony stimulating factor receptor binding[molecular_function] ; extracellular region[cellular_component] ; extracellular space[cellular_component] ; plasma membrane[cellular_component] ; gr…
CSF1R	colony stimulating factor 1 receptor	IDBG-53268	1436	ENSG00000182578	Homo sapiens	5	149432855..149492935 (-)	19	Csf1r|IDBG-150998|ENSMUSG00000024621|12978	ENSBTAG00000012771	GO:0000166[molecular_function] ; GO:0004672[molecular_function] ; GO:0004674[molecular_function] ; GO:0004713[molecular_function] ; GO:0004714[molecular_function] ; GO:0004872[molecular_function] ; GO:0005011[molecular_function] ; GO:0005021[molecular_function] ; GO:0005524[molecular_function] ; GO:0005886[cellular_component] ; GO:0005887[cellular_component] ; GO:0006468[biological_process] ; GO:…	nucleotide binding[molecular_function] ; protein kinase activity[molecular_function] ; protein serine/threonine kinase activity[molecular_function] ; protein tyrosine kinase activity[molecular_function] ; transmembrane receptor protein tyrosine kinase activity[molecular_function] ; receptor activity[molecular_function] ; macrophage colony stimulating factor receptor activity[molecular_function] ;…
CSF2	colony stimulating factor 2 (granulocyte-macrophage)	IDBG-41275	1437	ENSG00000164400	Homo sapiens	5	131409485..131411859 (+)	24	Csf2|IDBG-172875|ENSMUSG00000018916|12981	ENSBTAG00000001570	GO:0005125[molecular_function] ; GO:0005129[molecular_function] ; GO:0005515[molecular_function] ; GO:0005576[cellular_component] ; GO:0005615[cellular_component] ; GO:0006955[biological_process] ; GO:0008083[molecular_function] ; GO:0008284[biological_process] ; GO:0010744[biological_process] ; GO:0042523[biological_process] ; GO:0043011[biological_process] ; GO:0043066[biological_process] ; GO:…	cytokine activity[molecular_function] ; granulocyte macrophage colony-stimulating factor receptor binding[molecular_function] ; protein binding[molecular_function] ; extracellular region[cellular_component] ; extracellular space[cellular_component] ; immune response[biological_process] ; growth factor activity[molecular_function] ; positive regulation of cell proliferation[biological_process] ; p…
CSF2RA	colony stimulating factor 2 receptor, alpha, low-affinity (granulocyte-macrophage)	IDBG-39400	1438	ENSG00000198223	Homo sapiens	X	1387701..1428827 (+)	13			GO:0004872[molecular_function] ; GO:0004896[molecular_function] ; GO:0005515[molecular_function] ; GO:0005576[cellular_component] ; GO:0005886[cellular_component] ; GO:0005887[cellular_component] ; GO:0016020[cellular_component]	receptor activity[molecular_function] ; cytokine receptor activity[molecular_function] ; protein binding[molecular_function] ; extracellular region[cellular_component] ; plasma membrane[cellular_component] ; integral to plasma membrane[cellular_component] ; membrane[cellular_component]
CSF2RB	colony stimulating factor 2 receptor, beta, low-affinity (granulocyte-macrophage)	IDBG-6178	1439	ENSG00000100368	Homo sapiens	22	37309675..37336481 (+)	22			GO:0004872[molecular_function] ; GO:0004896[molecular_function] ; GO:0004912[molecular_function] ; GO:0004914[molecular_function] ; GO:0005515[molecular_function] ; GO:0007165[biological_process] ; GO:0007585[biological_process] ; GO:0016020[cellular_component] ; GO:0016021[cellular_component] ; GO:0019221[biological_process] ; GO:0030526[cellular_component] ; GO:0045087[biological_process]	receptor activity[molecular_function] ; cytokine receptor activity[molecular_function] ; interleukin-3 receptor activity[molecular_function] ; interleukin-5 receptor activity[molecular_function] ; protein binding[molecular_function] ; signal transduction[biological_process] ; respiratory gaseous exchange[biological_process] ; membrane[cellular_component] ; integral to membrane[cellular_component]…
CSF3R	colony stimulating factor 3 receptor (granulocyte)	IDBG-96377	1441	ENSG00000119535	Homo sapiens	1	36931644..36948879 (-)	14	Csf3r|IDBG-187638|ENSMUSG00000028859|12986	ENSBTAG00000013334	GO:0004872[molecular_function] ; GO:0004896[molecular_function] ; GO:0005515[molecular_function] ; GO:0005576[cellular_component] ; GO:0005886[cellular_component] ; GO:0005887[cellular_component] ; GO:0006952[biological_process] ; GO:0007155[biological_process] ; GO:0007165[biological_process] ; GO:0016020[cellular_component]	receptor activity[molecular_function] ; cytokine receptor activity[molecular_function] ; protein binding[molecular_function] ; extracellular region[cellular_component] ; plasma membrane[cellular_component] ; integral to plasma membrane[cellular_component] ; defense response[biological_process] ; cell adhesion[biological_process] ; signal transduction[biological_process] ; membrane[cellular_compon…
CSK	c-src tyrosine kinase	IDBG-22594	1445	ENSG00000103653	Homo sapiens	15	75074425..75095537 (+)	50	Csk|IDBG-170552|ENSMUSG00000032312|12988	ENSBTAG00000021424	GO:0000166[molecular_function] ; GO:0004672[molecular_function] ; GO:0004674[molecular_function] ; GO:0004713[molecular_function] ; GO:0004715[molecular_function] ; GO:0005515[molecular_function] ; GO:0005524[molecular_function] ; GO:0005737[cellular_component] ; GO:0005886[cellular_component] ; GO:0005911[cellular_component] ; GO:0006468[biological_process] ; GO:0008022[molecular_function] ; GO:…	nucleotide binding[molecular_function] ; protein kinase activity[molecular_function] ; protein serine/threonine kinase activity[molecular_function] ; protein tyrosine kinase activity[molecular_function] ; non-membrane spanning protein tyrosine kinase activity[molecular_function] ; protein binding[molecular_function] ; ATP binding[molecular_function] ; cytoplasm[cellular_component] ; plasma membra…
CSNK1A1	casein kinase 1, alpha 1	IDBG-52965	1452	ENSG00000113712	Homo sapiens	5	148874845..148931007 (-)	22			GO:0000166[molecular_function] ; GO:0004672[molecular_function] ; GO:0004674[molecular_function] ; GO:0004713[molecular_function] ; GO:0005515[molecular_function] ; GO:0005524[molecular_function] ; GO:0005737[cellular_component] ; GO:0005829[cellular_component] ; GO:0006468[biological_process] ; GO:0016055[biological_process] ; GO:0016740[molecular_function]	nucleotide binding[molecular_function] ; protein kinase activity[molecular_function] ; protein serine/threonine kinase activity[molecular_function] ; protein tyrosine kinase activity[molecular_function] ; protein binding[molecular_function] ; ATP binding[molecular_function] ; cytoplasm[cellular_component] ; cytosol[cellular_component] ; protein amino acid phosphorylation[biological_process] ; Wnt…
CSNK1E	casein kinase 1, epsilon	IDBG-236645	1454	ENSG00000213923	Homo sapiens	22	38686698..38794934 (-)	23			GO:0000166[molecular_function] ; GO:0004252[molecular_function] ; GO:0004672[molecular_function] ; GO:0004674[molecular_function] ; GO:0004713[molecular_function] ; GO:0005515[molecular_function] ; GO:0005524[molecular_function] ; GO:0005634[cellular_component] ; GO:0005737[cellular_component] ; GO:0006281[biological_process] ; GO:0006468[biological_process] ; GO:0006508[biological_process] ; GO:…	nucleotide binding[molecular_function] ; serine-type endopeptidase activity[molecular_function] ; protein kinase activity[molecular_function] ; protein serine/threonine kinase activity[molecular_function] ; protein tyrosine kinase activity[molecular_function] ; protein binding[molecular_function] ; ATP binding[molecular_function] ; nucleus[cellular_component] ; cytoplasm[cellular_component] ; DNA…
CSNK1G2	casein kinase 1, gamma 2	IDBG-15174	1455	ENSG00000133275	Homo sapiens	19	1941161..1981309 (+)	6	Csnk1g2|IDBG-175025|ENSMUSG00000003345|103236	ENSBTAG00000016797	GO:0000166[molecular_function] ; GO:0004672[molecular_function] ; GO:0004674[molecular_function] ; GO:0004713[molecular_function] ; GO:0005524[molecular_function] ; GO:0005737[cellular_component] ; GO:0006468[biological_process] ; GO:0007165[biological_process] ; GO:0016055[biological_process] ; GO:0016740[molecular_function]	nucleotide binding[molecular_function] ; protein kinase activity[molecular_function] ; protein serine/threonine kinase activity[molecular_function] ; protein tyrosine kinase activity[molecular_function] ; ATP binding[molecular_function] ; cytoplasm[cellular_component] ; protein amino acid phosphorylation[biological_process] ; signal transduction[biological_process] ; Wnt receptor signaling pathwa…
CSNK2A1	casein kinase 2, alpha 1 polypeptide	IDBG-37787	1457	ENSG00000101266	Homo sapiens	20	459307..524482 (-)	97	Csnk2a1|IDBG-209641|ENSMUSG00000074698|100039026,12995	ENSBTAG00000012341	GO:0000166[molecular_function] ; GO:0004672[molecular_function] ; GO:0004674[molecular_function] ; GO:0004713[molecular_function] ; GO:0005524[molecular_function] ; GO:0005634[cellular_component] ; GO:0005886[cellular_component] ; GO:0006468[biological_process] ; GO:0007165[biological_process] ; GO:0016055[biological_process] ; GO:0016740[molecular_function] ; GO:0047485[molecular_function]	nucleotide binding[molecular_function] ; protein kinase activity[molecular_function] ; protein serine/threonine kinase activity[molecular_function] ; protein tyrosine kinase activity[molecular_function] ; ATP binding[molecular_function] ; nucleus[cellular_component] ; plasma membrane[cellular_component] ; protein amino acid phosphorylation[biological_process] ; signal transduction[biological_proc…
CSNK2A2	casein kinase 2, alpha prime polypeptide	IDBG-34143	1459	ENSG00000070770	Homo sapiens	16	58191819..58231782 (-)	25	Csnk2a2|IDBG-183821|ENSMUSG00000046707|100046483,13000	ENSBTAG00000013784	GO:0000166[molecular_function] ; GO:0004672[molecular_function] ; GO:0004674[molecular_function] ; GO:0004713[molecular_function] ; GO:0005524[molecular_function] ; GO:0006468[biological_process] ; GO:0016055[biological_process] ; GO:0016740[molecular_function] ; GO:0047485[molecular_function] ; GO:0051726[biological_process]	nucleotide binding[molecular_function] ; protein kinase activity[molecular_function] ; protein serine/threonine kinase activity[molecular_function] ; protein tyrosine kinase activity[molecular_function] ; ATP binding[molecular_function] ; protein amino acid phosphorylation[biological_process] ; Wnt receptor signaling pathway[biological_process] ; transferase activity[molecular_function] ; protein…
CSNK2B	Casein kinase II subunit beta (CK II beta)(Phosvitin)(G5a)	IDBG-125576		ENSG00000206406	Homo sapiens	HSCHR6_MHC_QBL	31623471..31631569 (+)	19			GO:0004674[molecular_function] ; GO:0005956[cellular_component] ; GO:0007165[biological_process] ; GO:0016055[biological_process] ; GO:0019887[molecular_function] ; GO:0019904[molecular_function] ; GO:0042802[molecular_function]	protein serine/threonine kinase activity[molecular_function] ; protein kinase CK2 complex[cellular_component] ; signal transduction[biological_process] ; Wnt receptor signaling pathway[biological_process] ; protein kinase regulator activity[molecular_function] ; protein domain specific binding[molecular_function] ; identical protein binding[molecular_function]
CSNK2B;LY6G5B	casein kinase 2, beta polypeptide | lymphocyte antigen 6 complex, locus G5B	IDBG-78569	1460;58496	ENSG00000204435	Homo sapiens	6	31633225..31641323 (+)	55	Csnk2b|IDBG-176640|ENSMUSG00000024387|13001	ENSBTAG00000008837	GO:0004674[molecular_function] ; GO:0005576[cellular_component] ; GO:0005829[cellular_component] ; GO:0005956[cellular_component] ; GO:0006952[biological_process] ; GO:0006986[biological_process] ; GO:0007165[biological_process] ; GO:0007584[biological_process] ; GO:0016055[biological_process] ; GO:0019887[molecular_function] ; GO:0019904[molecular_function] ; GO:0042802[molecular_function] ; GO:…	protein serine/threonine kinase activity[molecular_function] ; extracellular region[cellular_component] ; cytosol[cellular_component] ; protein kinase CK2 complex[cellular_component] ; defense response[biological_process] ; response to unfolded protein[biological_process] ; signal transduction[biological_process] ; response to nutrient[biological_process] ; Wnt receptor signaling pathway[biologic…
CST5	cystatin D	IDBG-60360	1473	ENSG00000170367	Homo sapiens	20	23856572..23860380 (-)	2			GO:0004869[molecular_function] ; GO:0005515[molecular_function] ; GO:0005576[cellular_component]	cysteine-type endopeptidase inhibitor activity[molecular_function] ; protein binding[molecular_function] ; extracellular region[cellular_component]
CST9	cystatin 9 (testatin)	IDBG-60077	128822	ENSG00000173335	Homo sapiens	20	23583051..23586513 (-)	1			GO:0004869[molecular_function] ; GO:0005576[cellular_component]	cysteine-type endopeptidase inhibitor activity[molecular_function] ; extracellular region[cellular_component]
CSTF2	cleavage stimulation factor, 3' pre-RNA, subunit 2, 64kDa	IDBG-79279	1478	ENSG00000101811	Homo sapiens	X	100075348..100095921 (+)	38	Cstf2|IDBG-170595|ENSMUSG00000031256|108062	ENSBTAG00000003547	GO:0000166[molecular_function] ; GO:0000398[biological_process] ; GO:0003676[molecular_function] ; GO:0003723[molecular_function] ; GO:0005515[molecular_function] ; GO:0005634[cellular_component] ; GO:0006378[biological_process] ; GO:0006379[biological_process]	nucleotide binding[molecular_function] ; nuclear mRNA splicing, via spliceosome[biological_process] ; nucleic acid binding[molecular_function] ; RNA binding[molecular_function] ; protein binding[molecular_function] ; nucleus[cellular_component] ; mRNA polyadenylation[biological_process] ; mRNA cleavage[biological_process]
CTBP1	C-terminal binding protein 1	IDBG-6522	1487	ENSG00000159692	Homo sapiens	4	1205228..1242908 (-)	40	Ctbp1|IDBG-152845|ENSMUSG00000037373|100045360,13016	ENSBTAG00000008480	GO:0003824[molecular_function] ; GO:0004966[molecular_function] ; GO:0005000[molecular_function] ; GO:0005488[molecular_function] ; GO:0005515[molecular_function] ; GO:0005634[cellular_component] ; GO:0005737[cellular_component] ; GO:0005829[cellular_component] ; GO:0006468[biological_process] ; GO:0007030[biological_process] ; GO:0007186[biological_process] ; GO:0008022[molecular_function] ; GO:…	catalytic activity[molecular_function] ; galanin receptor activity[molecular_function] ; vasopressin receptor activity[molecular_function] ; binding[molecular_function] ; protein binding[molecular_function] ; nucleus[cellular_component] ; cytoplasm[cellular_component] ; cytosol[cellular_component] ; protein amino acid phosphorylation[biological_process] ; Golgi organization[biological_process] ; …
CTBS	chitobiase, di-N-acetyl-	IDBG-99985	1486	ENSG00000117151	Homo sapiens	1	85018806..85040163 (-)	2	Ctbs|IDBG-199245|ENSMUSG00000028189|74245	ENSBTAG00000005782	GO:0004553[molecular_function] ; GO:0004568[molecular_function] ; GO:0005764[cellular_component] ; GO:0005975[biological_process] ; GO:0006032[biological_process] ; GO:0008152[biological_process] ; GO:0043169[molecular_function]	hydrolase activity, hydrolyzing O-glycosyl compounds[molecular_function] ; chitinase activity[molecular_function] ; lysosome[cellular_component] ; carbohydrate metabolic process[biological_process] ; chitin catabolic process[biological_process] ; metabolic process[biological_process] ; cation binding[molecular_function]
CTCF	CCCTC-binding factor (zinc finger protein)	IDBG-36980	10664	ENSG00000102974	Homo sapiens	16	67596310..67673086 (+)	28	Ctcf|IDBG-188080|ENSMUSG00000005698|13018	ENSBTAG00000013757	GO:0000122[biological_process] ; GO:0003676[molecular_function] ; GO:0003677[molecular_function] ; GO:0003700[molecular_function] ; GO:0003702[molecular_function] ; GO:0003714[molecular_function] ; GO:0005515[molecular_function] ; GO:0005622[cellular_component] ; GO:0005634[cellular_component] ; GO:0006306[biological_process] ; GO:0006349[biological_process] ; GO:0006350[biological_process] ; GO:…	negative regulation of transcription from RNA polymerase II promoter[biological_process] ; nucleic acid binding[molecular_function] ; DNA binding[molecular_function] ; transcription factor activity[molecular_function] ; RNA polymerase II transcription factor activity[molecular_function] ; transcription corepressor activity[molecular_function] ; protein binding[molecular_function] ; intracellular[…
CTLA4	cytotoxic T-lymphocyte-associated protein 4	IDBG-79215	1493	ENSG00000163599	Homo sapiens	2	204732509..204738683 (+)	12	Ctla4|IDBG-159662|ENSMUSG00000026011|100048844,12477	ENSBTAG00000013170	GO:0005794[cellular_component] ; GO:0005887[cellular_component] ; GO:0006955[biological_process] ; GO:0009897[cellular_component] ; GO:0016020[cellular_component] ; GO:0045087[biological_process] ; GO:0045334[cellular_component] ; GO:0045590[biological_process] ; GO:0048471[cellular_component]	Golgi apparatus[cellular_component] ; integral to plasma membrane[cellular_component] ; immune response[biological_process] ; external side of plasma membrane[cellular_component] ; membrane[cellular_component] ; innate immune response[biological_process] ; clathrin-coated endocytic vesicle[cellular_component] ; negative regulation of regulatory T cell differentiation[biological_process] ; perinuc…
CTNNA1	catenin (cadherin-associated protein), alpha 1, 102kDa	IDBG-47369	1495	ENSG00000044115	Homo sapiens	5	138089107..138270720 (+)	38	Ctnna1|IDBG-136630|ENSMUSG00000037815|12385	ENSBTAG00000027153	GO:0005198[molecular_function] ; GO:0005515[molecular_function] ; GO:0005737[cellular_component] ; GO:0005886[cellular_component] ; GO:0007155[biological_process] ; GO:0015629[cellular_component] ; GO:0017166[molecular_function] ; GO:0030054[cellular_component] ; GO:0043297[biological_process] ; GO:0045296[molecular_function]	structural molecule activity[molecular_function] ; protein binding[molecular_function] ; cytoplasm[cellular_component] ; plasma membrane[cellular_component] ; cell adhesion[biological_process] ; actin cytoskeleton[cellular_component] ; vinculin binding[molecular_function] ; cell junction[cellular_component] ; apical junction assembly[biological_process] ; cadherin binding[molecular_function]
CTNNAL1	catenin (cadherin-associated protein), alpha-like 1	IDBG-80038	8727	ENSG00000119326	Homo sapiens	9	111704858..111775779 (-)	4	Ctnnal1|IDBG-149195|ENSMUSG00000038816|54366	ENSBTAG00000004997	GO:0005198[molecular_function] ; GO:0005737[cellular_component] ; GO:0005886[cellular_component] ; GO:0007155[biological_process] ; GO:0015629[cellular_component] ; GO:0045087[biological_process] ; GO:0045296[molecular_function]	structural molecule activity[molecular_function] ; cytoplasm[cellular_component] ; plasma membrane[cellular_component] ; cell adhesion[biological_process] ; actin cytoskeleton[cellular_component] ; innate immune response[biological_process] ; cadherin binding[molecular_function]
CTNNB1	catenin (cadherin-associated protein), beta 1, 88kDa	IDBG-27347	1499	ENSG00000168036	Homo sapiens	3	41236328..41281939 (+)	277	Ctnnb1|IDBG-205243|ENSMUSG00000006932|12387	ENSBTAG00000016420	GO:0000122[biological_process] ; GO:0001501[biological_process] ; GO:0001569[biological_process] ; GO:0001702[biological_process] ; GO:0001706[biological_process] ; GO:0001708[biological_process] ; GO:0001709[biological_process] ; GO:0001711[biological_process] ; GO:0001837[biological_process] ; GO:0003682[molecular_function] ; GO:0003690[molecular_function] ; GO:0003700[molecular_function] ; GO:…	negative regulation of transcription from RNA polymerase II promoter[biological_process] ; skeletal system development[biological_process] ; patterning of blood vessels[biological_process] ; gastrulation with mouth forming second[biological_process] ; endoderm formation[biological_process] ; cell fate specification[biological_process] ; cell fate determination[biological_process] ; endodermal cel…
CTNND1	catenin (cadherin-associated protein), delta 1	IDBG-47085	1500	ENSG00000198561	Homo sapiens	11	57529234..57586651 (+)	29	Ctnnd1|IDBG-184766|ENSMUSG00000034101|12388	ENSBTAG00000002411	GO:0005488[molecular_function] ; GO:0005515[molecular_function] ; GO:0005634[cellular_component] ; GO:0005737[cellular_component] ; GO:0005886[cellular_component] ; GO:0006350[biological_process] ; GO:0006355[biological_process] ; GO:0016055[biological_process] ; GO:0016337[biological_process] ; GO:0045296[molecular_function]	binding[molecular_function] ; protein binding[molecular_function] ; nucleus[cellular_component] ; cytoplasm[cellular_component] ; plasma membrane[cellular_component] ; transcription[biological_process] ; regulation of transcription, DNA-dependent[biological_process] ; Wnt receptor signaling pathway[biological_process] ; cell-cell adhesion[biological_process] ; cadherin binding[molecular_function]
CTNND2	catenin (cadherin-associated protein), delta 2 (neural plakophilin-related arm-repeat protein)	IDBG-12568	1501	ENSG00000169862	Homo sapiens	5	10971978..11904110 (-)	8	Ctnnd2|IDBG-132442|ENSMUSG00000022240|18163	ENSBTAG00000017222	GO:0005488[molecular_function] ; GO:0005515[molecular_function] ; GO:0005634[cellular_component] ; GO:0005737[cellular_component] ; GO:0006350[biological_process] ; GO:0006355[biological_process] ; GO:0007155[biological_process] ; GO:0007158[biological_process] ; GO:0007165[biological_process] ; GO:0007275[biological_process] ; GO:0030054[cellular_component]	binding[molecular_function] ; protein binding[molecular_function] ; nucleus[cellular_component] ; cytoplasm[cellular_component] ; transcription[biological_process] ; regulation of transcription, DNA-dependent[biological_process] ; cell adhesion[biological_process] ; neuron adhesion[biological_process] ; signal transduction[biological_process] ; multicellular organismal development[biological_proc…
CTPS	CTP synthase	IDBG-97078	1503	ENSG00000171793	Homo sapiens	1	41445007..41478226 (+)	14	Ctps|IDBG-183728|ENSMUSG00000028633|51797	ENSBTAG00000001626	GO:0003824[molecular_function] ; GO:0003883[molecular_function] ; GO:0005515[molecular_function] ; GO:0005575[cellular_component] ; GO:0005829[cellular_component] ; GO:0006139[biological_process] ; GO:0006221[biological_process] ; GO:0006241[biological_process] ; GO:0006541[biological_process] ; GO:0016874[molecular_function] ; GO:0042493[biological_process]	catalytic activity[molecular_function] ; CTP synthase activity[molecular_function] ; protein binding[molecular_function] ; cellular_component[cellular_component] ; cytosol[cellular_component] ; nucleobase, nucleoside, nucleotide and nucleic acid metabolic process[biological_process] ; pyrimidine nucleotide biosynthetic process[biological_process] ; CTP biosynthetic process[biological_process] ; g…
CTR9	Ctr9, Paf1/RNA polymerase II complex component, homolog (S. cerevisiae)	IDBG-31890	9646	ENSG00000198730	Homo sapiens	11	10772803..10801287 (+)	9	Ctr9|IDBG-206751|ENSMUSG00000005609|22083	ENSBTAG00000015566	GO:0005488[molecular_function] ; GO:0005622[cellular_component] ; GO:0005634[cellular_component] ; GO:0006396[biological_process] ; GO:0016607[cellular_component]	binding[molecular_function] ; intracellular[cellular_component] ; nucleus[cellular_component] ; RNA processing[biological_process] ; nuclear speck[cellular_component]
CTSB	cathepsin B	IDBG-7654	1508	ENSG00000164733	Homo sapiens	8	11700033..11725646 (-)	16	Ctsb|IDBG-172314|ENSMUSG00000021939|13030	ENSBTAG00000012442	GO:0004197[molecular_function] ; GO:0005576[cellular_component] ; GO:0005622[cellular_component] ; GO:0005625[cellular_component] ; GO:0005739[cellular_component] ; GO:0005764[cellular_component] ; GO:0006508[biological_process] ; GO:0008233[molecular_function] ; GO:0008234[molecular_function] ; GO:0009611[biological_process] ; GO:0009897[cellular_component] ; GO:0016324[cellular_component] ; GO:…	cysteine-type endopeptidase activity[molecular_function] ; extracellular region[cellular_component] ; intracellular[cellular_component] ; soluble fraction[cellular_component] ; mitochondrion[cellular_component] ; lysosome[cellular_component] ; proteolysis[biological_process] ; peptidase activity[molecular_function] ; cysteine-type peptidase activity[molecular_function] ; response to wounding[biol…
CTSD	cathepsin D	IDBG-19613	1509	ENSG00000117984	Homo sapiens	11	1753640..1785222 (-)	16	Ctsd|IDBG-212523|ENSMUSG00000007891|13033	ENSBTAG00000007622	GO:0000045[biological_process] ; GO:0004190[molecular_function] ; GO:0005576[cellular_component] ; GO:0005739[cellular_component] ; GO:0005764[cellular_component] ; GO:0006508[biological_process] ; GO:0008233[molecular_function] ; GO:0009607[biological_process] ; GO:0016020[cellular_component] ; GO:0016021[cellular_component] ; GO:0042470[cellular_component] ; GO:0045087[biological_process]	autophagic vacuole formation[biological_process] ; aspartic-type endopeptidase activity[molecular_function] ; extracellular region[cellular_component] ; mitochondrion[cellular_component] ; lysosome[cellular_component] ; proteolysis[biological_process] ; peptidase activity[molecular_function] ; response to biotic stimulus[biological_process] ; membrane[cellular_component] ; integral to membrane[ce…
CTSG	cathepsin G	IDBG-4005	1511	ENSG00000100448	Homo sapiens	14	25042724..25045466 (-)	8	Ctsg|IDBG-166701|ENSMUSG00000040314|13035	ENSBTAG00000013234	GO:0003824[molecular_function] ; GO:0004252[molecular_function] ; GO:0005515[molecular_function] ; GO:0006508[biological_process] ; GO:0006955[biological_process] ; GO:0008233[molecular_function] ; GO:0009986[cellular_component] ; GO:0045087[biological_process]	catalytic activity[molecular_function] ; serine-type endopeptidase activity[molecular_function] ; protein binding[molecular_function] ; proteolysis[biological_process] ; immune response[biological_process] ; peptidase activity[molecular_function] ; cell surface[cellular_component] ; innate immune response[biological_process]
CTSS	cathepsin S	IDBG-102189	1520	ENSG00000163131	Homo sapiens	1	150702551..150738305 (-)	4	Ctss|IDBG-172850|ENSMUSG00000038642|13040	ENSBTAG00000017135	GO:0004197[molecular_function] ; GO:0005576[cellular_component] ; GO:0005737[cellular_component] ; GO:0005764[cellular_component] ; GO:0006508[biological_process] ; GO:0006955[biological_process] ; GO:0008233[molecular_function] ; GO:0008234[molecular_function] ; GO:0016020[cellular_component] ; GO:0043231[cellular_component] ; GO:0045087[biological_process]	cysteine-type endopeptidase activity[molecular_function] ; extracellular region[cellular_component] ; cytoplasm[cellular_component] ; lysosome[cellular_component] ; proteolysis[biological_process] ; immune response[biological_process] ; peptidase activity[molecular_function] ; cysteine-type peptidase activity[molecular_function] ; membrane[cellular_component] ; intracellular membrane-bounded orga…
CTTN	cortactin	IDBG-62310	2017	ENSG00000085733	Homo sapiens	11	70244612..70282689 (+)	38	Cttn|IDBG-212876|ENSMUSG00000031078|13043	ENSBTAG00000006071	GO:0001726[cellular_component] ; GO:0005515[molecular_function] ; GO:0005625[cellular_component] ; GO:0005737[cellular_component] ; GO:0005856[cellular_component] ; GO:0005938[cellular_component] ; GO:0030027[cellular_component]	ruffle[cellular_component] ; protein binding[molecular_function] ; soluble fraction[cellular_component] ; cytoplasm[cellular_component] ; cytoskeleton[cellular_component] ; cell cortex[cellular_component] ; lamellipodium[cellular_component]
CUEDC2	CUE domain containing 2	IDBG-87981	79004	ENSG00000107874	Homo sapiens	10	104183002..104192423 (-)	10	Cuedc2|IDBG-172828|ENSMUSG00000036748|67116	ENSBTAG00000002501	GO:0005515[molecular_function] ; GO:0005634[cellular_component] ; GO:0005737[cellular_component] ; GO:0019941[biological_process]	protein binding[molecular_function] ; nucleus[cellular_component] ; cytoplasm[cellular_component] ; modification-dependent protein catabolic process[biological_process]
CUL1	cullin 1	IDBG-46918	8454	ENSG00000055130	Homo sapiens	7	148395006..148498201 (+)	141	Cul1|IDBG-143474|ENSMUSG00000029686|26965	ENSBTAG00000008736	GO:0000082[biological_process] ; GO:0005515[molecular_function] ; GO:0005654[cellular_component] ; GO:0005829[cellular_component] ; GO:0006511[biological_process] ; GO:0006915[biological_process] ; GO:0007050[biological_process] ; GO:0008285[biological_process] ; GO:0008629[biological_process] ; GO:0009887[biological_process] ; GO:0019005[cellular_component] ; GO:0031461[cellular_component] ; GO:…	G1/S transition of mitotic cell cycle[biological_process] ; protein binding[molecular_function] ; nucleoplasm[cellular_component] ; cytosol[cellular_component] ; ubiquitin-dependent protein catabolic process[biological_process] ; apoptosis[biological_process] ; cell cycle arrest[biological_process] ; negative regulation of cell proliferation[biological_process] ; induction of apoptosis by intrace…
CUL2	cullin 2	IDBG-69264	8453	ENSG00000108094	Homo sapiens	10	35297479..35379570 (-)	68	Cul2|IDBG-127755|ENSMUSG00000024231|71745	ENSBTAG00000007133	GO:0000082[biological_process] ; GO:0005515[molecular_function] ; GO:0006511[biological_process] ; GO:0007050[biological_process] ; GO:0008285[biological_process] ; GO:0008629[biological_process] ; GO:0031461[cellular_component] ; GO:0031625[molecular_function]	G1/S transition of mitotic cell cycle[biological_process] ; protein binding[molecular_function] ; ubiquitin-dependent protein catabolic process[biological_process] ; cell cycle arrest[biological_process] ; negative regulation of cell proliferation[biological_process] ; induction of apoptosis by intracellular signals[biological_process] ; cullin-RING ubiquitin ligase complex[cellular_component] ; …
CUL3	cullin 3	IDBG-82331	8452	ENSG00000036257	Homo sapiens	2	225334869..225450110 (-)	28	Cul3|IDBG-173179|ENSMUSG00000004364|26554	ENSBTAG00000021769	GO:0000082[biological_process] ; GO:0005515[molecular_function] ; GO:0005634[cellular_component] ; GO:0005794[cellular_component] ; GO:0006511[biological_process] ; GO:0007050[biological_process] ; GO:0008054[biological_process] ; GO:0008284[biological_process] ; GO:0008629[biological_process] ; GO:0031461[cellular_component] ; GO:0031625[molecular_function]	G1/S transition of mitotic cell cycle[biological_process] ; protein binding[molecular_function] ; nucleus[cellular_component] ; Golgi apparatus[cellular_component] ; ubiquitin-dependent protein catabolic process[biological_process] ; cell cycle arrest[biological_process] ; cyclin catabolic process[biological_process] ; positive regulation of cell proliferation[biological_process] ; induction of a…
CUL4A	cullin 4A	IDBG-52956	8451	ENSG00000139842	Homo sapiens	13	113863086..113919399 (+)	33	Cul4a|IDBG-134595|ENSMUSG00000031446|99375	ENSBTAG00000020093	GO:0000082[biological_process] ; GO:0005515[molecular_function] ; GO:0006281[biological_process] ; GO:0006511[biological_process] ; GO:0006974[biological_process] ; GO:0007050[biological_process] ; GO:0008285[biological_process] ; GO:0008629[biological_process] ; GO:0031461[cellular_component] ; GO:0031625[molecular_function]	G1/S transition of mitotic cell cycle[biological_process] ; protein binding[molecular_function] ; DNA repair[biological_process] ; ubiquitin-dependent protein catabolic process[biological_process] ; response to DNA damage stimulus[biological_process] ; cell cycle arrest[biological_process] ; negative regulation of cell proliferation[biological_process] ; induction of apoptosis by intracellular si…
CUL4B	cullin 4B	IDBG-84499	8450	ENSG00000158290	Homo sapiens	X	119658448..119709684 (-)	19	Cul4b|IDBG-140168|ENSMUSG00000031095|72584	ENSBTAG00000018569	GO:0003674[molecular_function] ; GO:0005515[molecular_function] ; GO:0005575[cellular_component] ; GO:0006281[biological_process] ; GO:0006511[biological_process] ; GO:0006974[biological_process] ; GO:0007049[biological_process] ; GO:0031461[cellular_component] ; GO:0031625[molecular_function]	molecular_function[molecular_function] ; protein binding[molecular_function] ; cellular_component[cellular_component] ; DNA repair[biological_process] ; ubiquitin-dependent protein catabolic process[biological_process] ; response to DNA damage stimulus[biological_process] ; cell cycle[biological_process] ; cullin-RING ubiquitin ligase complex[cellular_component] ; ubiquitin protein ligase binding…
CUL5	cullin 5	IDBG-70098	8065	ENSG00000166266	Homo sapiens	11	107879408..107978466 (+)	29	Cul5|IDBG-166023|ENSMUSG00000032030|75717	ENSBTAG00000012882	GO:0000082[biological_process] ; GO:0004872[molecular_function] ; GO:0005262[molecular_function] ; GO:0005515[molecular_function] ; GO:0005737[cellular_component] ; GO:0005794[cellular_component] ; GO:0005829[cellular_component] ; GO:0006511[biological_process] ; GO:0007050[biological_process] ; GO:0008285[biological_process] ; GO:0008629[biological_process] ; GO:0031461[cellular_component] ; GO:…	G1/S transition of mitotic cell cycle[biological_process] ; receptor activity[molecular_function] ; calcium channel activity[molecular_function] ; protein binding[molecular_function] ; cytoplasm[cellular_component] ; Golgi apparatus[cellular_component] ; cytosol[cellular_component] ; ubiquitin-dependent protein catabolic process[biological_process] ; cell cycle arrest[biological_process] ; negati…
CUL7	cullin 7	IDBG-87630	9820	ENSG00000044090	Homo sapiens	6	43005358..43021654 (-)	12	Cul7|IDBG-187621|ENSMUSG00000038545|66515	ENSBTAG00000012749	GO:0001570[biological_process] ; GO:0005488[molecular_function] ; GO:0005515[molecular_function] ; GO:0005680[cellular_component] ; GO:0005737[cellular_component] ; GO:0006508[biological_process] ; GO:0006511[biological_process] ; GO:0030071[biological_process] ; GO:0031461[cellular_component] ; GO:0031625[molecular_function]	vasculogenesis[biological_process] ; binding[molecular_function] ; protein binding[molecular_function] ; anaphase-promoting complex[cellular_component] ; cytoplasm[cellular_component] ; proteolysis[biological_process] ; ubiquitin-dependent protein catabolic process[biological_process] ; regulation of mitotic metaphase/anaphase transition[biological_process] ; cullin-RING ubiquitin ligase complex[…
CUX1	cut-like homeobox 1	IDBG-33361	1523	ENSG00000160967	Homo sapiens	7	101459289..101927249 (+)	21	Cux1|IDBG-204525|ENSMUSG00000029705|13047	ENSBTAG00000010659	GO:0000122[biological_process] ; GO:0000139[cellular_component] ; GO:0003677[molecular_function] ; GO:0003700[molecular_function] ; GO:0003702[molecular_function] ; GO:0005634[cellular_component] ; GO:0005794[cellular_component] ; GO:0006355[biological_process] ; GO:0006810[biological_process] ; GO:0006891[biological_process] ; GO:0007275[biological_process] ; GO:0016020[cellular_component] ; GO:…	negative regulation of transcription from RNA polymerase II promoter[biological_process] ; Golgi membrane[cellular_component] ; DNA binding[molecular_function] ; transcription factor activity[molecular_function] ; RNA polymerase II transcription factor activity[molecular_function] ; nucleus[cellular_component] ; Golgi apparatus[cellular_component] ; regulation of transcription, DNA-dependent[biol…
CUX2	cut-like homeobox 2	IDBG-57419	23316	ENSG00000111249	Homo sapiens	12	111471829..111788356 (+)	2	Cux2|IDBG-197822|ENSMUSG00000042589|13048	ENSBTAG00000008571	GO:0003677[molecular_function] ; GO:0003700[molecular_function] ; GO:0005634[cellular_component] ; GO:0006355[biological_process] ; GO:0030528[molecular_function] ; GO:0043565[molecular_function]	DNA binding[molecular_function] ; transcription factor activity[molecular_function] ; nucleus[cellular_component] ; regulation of transcription, DNA-dependent[biological_process] ; transcription regulator activity[molecular_function] ; sequence-specific DNA binding[molecular_function]
CXCL1	Growth-regulated alpha protein Precursor (C-X-C motif chemokine 1)(Melanoma growth stimulatory activity)(MGSA)(Neutrophil-activating protein 3)(NAP-3)(GRO-alpha(1-73))	IDBG-24070	2919	ENSG00000163739	Homo sapiens	4	74735109..74736953 (+)	16			GO:0005125[molecular_function] ; GO:0005576[cellular_component] ; GO:0005615[cellular_component] ; GO:0006935[biological_process] ; GO:0006954[biological_process] ; GO:0006955[biological_process] ; GO:0007186[biological_process] ; GO:0007242[biological_process] ; GO:0007399[biological_process] ; GO:0008009[molecular_function] ; GO:0008047[molecular_function] ; GO:0008083[molecular_function] ; GO:…	cytokine activity[molecular_function] ; extracellular region[cellular_component] ; extracellular space[cellular_component] ; chemotaxis[biological_process] ; inflammatory response[biological_process] ; immune response[biological_process] ; G-protein coupled receptor protein signaling pathway[biological_process] ; intracellular signaling cascade[biological_process] ; nervous system development[bio…
CXCL10	chemokine (C-X-C motif) ligand 10	IDBG-25212	3627	ENSG00000169245	Homo sapiens	4	76942273..76944650 (-)	20	Cxcl10|IDBG-179916|ENSMUSG00000034855|100045000,15945	ENSBTAG00000001725	GO:0005125[molecular_function] ; GO:0005576[cellular_component] ; GO:0005615[cellular_component] ; GO:0006935[biological_process] ; GO:0006954[biological_process] ; GO:0006955[biological_process] ; GO:0007165[biological_process] ; GO:0007166[biological_process] ; GO:0007267[biological_process] ; GO:0007517[biological_process] ; GO:0008009[molecular_function] ; GO:0008015[biological_process] ; GO:…	cytokine activity[molecular_function] ; extracellular region[cellular_component] ; extracellular space[cellular_component] ; chemotaxis[biological_process] ; inflammatory response[biological_process] ; immune response[biological_process] ; signal transduction[biological_process] ; cell surface receptor linked signal transduction[biological_process] ; cell-cell signaling[biological_process] ; musc…
CXCL11	chemokine (C-X-C motif) ligand 11	IDBG-25238	6373	ENSG00000169248	Homo sapiens	4	76954951..76957352 (-)	12			GO:0005576[cellular_component] ; GO:0005615[cellular_component] ; GO:0006935[biological_process] ; GO:0006954[biological_process] ; GO:0006955[biological_process] ; GO:0007165[biological_process] ; GO:0007267[biological_process] ; GO:0008009[molecular_function]	extracellular region[cellular_component] ; extracellular space[cellular_component] ; chemotaxis[biological_process] ; inflammatory response[biological_process] ; immune response[biological_process] ; signal transduction[biological_process] ; cell-cell signaling[biological_process] ; chemokine activity[molecular_function]
CXCL12	chemokine (C-X-C motif) ligand 12 (stromal cell-derived factor 1)	IDBG-71595	6387	ENSG00000107562	Homo sapiens	10	44865605..44880542 (-)	10	Cxcl12|IDBG-180998|ENSMUSG00000061353|20315	ENSBTAG00000005077	GO:0001764[biological_process] ; GO:0004871[molecular_function] ; GO:0005125[molecular_function] ; GO:0005576[cellular_component] ; GO:0005615[cellular_component] ; GO:0006874[biological_process] ; GO:0006935[biological_process] ; GO:0006955[biological_process] ; GO:0007155[biological_process] ; GO:0007165[biological_process] ; GO:0007186[biological_process] ; GO:0007420[biological_process] ; GO:…	neuron migration[biological_process] ; signal transducer activity[molecular_function] ; cytokine activity[molecular_function] ; extracellular region[cellular_component] ; extracellular space[cellular_component] ; cellular calcium ion homeostasis[biological_process] ; chemotaxis[biological_process] ; immune response[biological_process] ; cell adhesion[biological_process] ; signal transduction[biol…
CXCL13	chemokine (C-X-C motif) ligand 13	IDBG-25774	10563	ENSG00000156234	Homo sapiens	4	78432906..78532986 (+)	10			GO:0005125[molecular_function] ; GO:0005576[cellular_component] ; GO:0005615[cellular_component] ; GO:0005625[cellular_component] ; GO:0006935[biological_process] ; GO:0006954[biological_process] ; GO:0006955[biological_process] ; GO:0007204[biological_process] ; GO:0007267[biological_process] ; GO:0008009[molecular_function] ; GO:0048535[biological_process]	cytokine activity[molecular_function] ; extracellular region[cellular_component] ; extracellular space[cellular_component] ; soluble fraction[cellular_component] ; chemotaxis[biological_process] ; inflammatory response[biological_process] ; immune response[biological_process] ; elevation of cytosolic calcium ion concentration[biological_process] ; cell-cell signaling[biological_process] ; chemoki…
CXCL2	chemokine (C-X-C motif) ligand 2	IDBG-24257	2920	ENSG00000081041	Homo sapiens	4	74962764..74964997 (-)	9			GO:0005125[molecular_function] ; GO:0005576[cellular_component] ; GO:0005615[cellular_component] ; GO:0005625[cellular_component] ; GO:0006935[biological_process] ; GO:0006954[biological_process] ; GO:0006955[biological_process] ; GO:0008009[molecular_function]	cytokine activity[molecular_function] ; extracellular region[cellular_component] ; extracellular space[cellular_component] ; soluble fraction[cellular_component] ; chemotaxis[biological_process] ; inflammatory response[biological_process] ; immune response[biological_process] ; chemokine activity[molecular_function]
CXCL3	chemokine (C-X-C motif) ligand 3	IDBG-24221	2921	ENSG00000163734	Homo sapiens	4	74902314..74904490 (-)	5			GO:0005125[molecular_function] ; GO:0005515[molecular_function] ; GO:0005576[cellular_component] ; GO:0005615[cellular_component] ; GO:0006935[biological_process] ; GO:0006954[biological_process] ; GO:0006955[biological_process] ; GO:0008009[molecular_function] ; GO:0030593[biological_process]	cytokine activity[molecular_function] ; protein binding[molecular_function] ; extracellular region[cellular_component] ; extracellular space[cellular_component] ; chemotaxis[biological_process] ; inflammatory response[biological_process] ; immune response[biological_process] ; chemokine activity[molecular_function] ; neutrophil chemotaxis[biological_process]
CXCL5	chemokine (C-X-C motif) ligand 5	IDBG-24181	6374	ENSG00000163735	Homo sapiens	4	74861360..74864416 (-)	13			GO:0005125[molecular_function] ; GO:0005576[cellular_component] ; GO:0005615[cellular_component] ; GO:0006935[biological_process] ; GO:0006955[biological_process] ; GO:0007165[biological_process] ; GO:0007267[biological_process] ; GO:0008009[molecular_function] ; GO:0008284[biological_process]	cytokine activity[molecular_function] ; extracellular region[cellular_component] ; extracellular space[cellular_component] ; chemotaxis[biological_process] ; immune response[biological_process] ; signal transduction[biological_process] ; cell-cell signaling[biological_process] ; chemokine activity[molecular_function] ; positive regulation of cell proliferation[biological_process]
CXCL6	chemokine (C-X-C motif) ligand 6 (granulocyte chemotactic protein 2)	IDBG-24017	6372	ENSG00000124875	Homo sapiens	4	74702273..74704476 (+)	6			GO:0005125[molecular_function] ; GO:0005576[cellular_component] ; GO:0005615[cellular_component] ; GO:0006935[biological_process] ; GO:0006954[biological_process] ; GO:0006955[biological_process] ; GO:0007165[biological_process] ; GO:0007267[biological_process] ; GO:0008009[molecular_function] ; GO:0008201[molecular_function]	cytokine activity[molecular_function] ; extracellular region[cellular_component] ; extracellular space[cellular_component] ; chemotaxis[biological_process] ; inflammatory response[biological_process] ; immune response[biological_process] ; signal transduction[biological_process] ; cell-cell signaling[biological_process] ; chemokine activity[molecular_function] ; heparin binding[molecular_function]
CXCL9	chemokine (C-X-C motif) ligand 9	IDBG-25111	4283	ENSG00000138755	Homo sapiens	4	76922623..76928662 (-)	7	Cxcl9|IDBG-179870|ENSMUSG00000029417|17329	ENSBTAG00000038639	GO:0005125[molecular_function] ; GO:0005576[cellular_component] ; GO:0005615[cellular_component] ; GO:0006935[biological_process] ; GO:0006954[biological_process] ; GO:0006955[biological_process] ; GO:0006968[biological_process] ; GO:0007165[biological_process] ; GO:0007186[biological_process] ; GO:0007267[biological_process] ; GO:0008009[molecular_function]	cytokine activity[molecular_function] ; extracellular region[cellular_component] ; extracellular space[cellular_component] ; chemotaxis[biological_process] ; inflammatory response[biological_process] ; immune response[biological_process] ; cellular defense response[biological_process] ; signal transduction[biological_process] ; G-protein coupled receptor protein signaling pathway[biological_proce…
CXCR4	chemokine (C-X-C motif) receptor 4	IDBG-71032	7852	ENSG00000121966	Homo sapiens	2	136871919..136875735 (-)	23	Cxcr4|IDBG-189999|ENSMUSG00000045382|12767	ENSBTAG00000001060	GO:0000187[biological_process] ; GO:0001666[biological_process] ; GO:0003779[molecular_function] ; GO:0004918[molecular_function] ; GO:0004930[molecular_function] ; GO:0004945[molecular_function] ; GO:0004947[molecular_function] ; GO:0004950[molecular_function] ; GO:0005515[molecular_function] ; GO:0005737[cellular_component] ; GO:0005886[cellular_component] ; GO:0005887[cellular_component] ; GO:…	activation of MAPK activity[biological_process] ; response to hypoxia[biological_process] ; actin binding[molecular_function] ; interleukin-8 receptor activity[molecular_function] ; G-protein coupled receptor activity[molecular_function] ; angiotensin type II receptor activity[molecular_function] ; bradykinin receptor activity[molecular_function] ; chemokine receptor activity[molecular_function] …
CXorf56	chromosome X open reading frame 56	IDBG-83681	63932	ENSG00000018610	Homo sapiens	X	118672112..118699364 (-)	2	C330007P06Rik|IDBG-138380|ENSMUSG00000006423|77644	ENSBTAG00000044016	GO:0005515[molecular_function]	protein binding[molecular_function]
CYB5A	cytochrome b5 type A (microsomal)	IDBG-4942	1528	ENSG00000166347	Homo sapiens	18	71920528..71959221 (-)	7	Cyb5|IDBG-162759|ENSMUSG00000024646|109672	ENSBTAG00000012012	GO:0004033[molecular_function] ; GO:0004129[molecular_function] ; GO:0005737[cellular_component] ; GO:0005739[cellular_component] ; GO:0005741[cellular_component] ; GO:0005783[cellular_component] ; GO:0005789[cellular_component] ; GO:0005792[cellular_component] ; GO:0006810[biological_process] ; GO:0016020[cellular_component] ; GO:0016021[cellular_component] ; GO:0020037[molecular_function] ; GO:…	aldo-keto reductase activity[molecular_function] ; cytochrome-c oxidase activity[molecular_function] ; cytoplasm[cellular_component] ; mitochondrion[cellular_component] ; mitochondrial outer membrane[cellular_component] ; endoplasmic reticulum[cellular_component] ; endoplasmic reticulum membrane[cellular_component] ; microsome[cellular_component] ; transport[biological_process] ; membrane[cellula…
CYBA	cytochrome b-245, alpha polypeptide	IDBG-46334	1535	ENSG00000051523	Homo sapiens	16	88709698..88717457 (-)	7	Cyba|IDBG-197286|ENSMUSG00000006519|13057	ENSBTAG00000003895	GO:0005515[molecular_function] ; GO:0005737[cellular_component] ; GO:0005739[cellular_component] ; GO:0006810[biological_process] ; GO:0006954[biological_process] ; GO:0009055[molecular_function] ; GO:0014895[biological_process] ; GO:0016020[cellular_component] ; GO:0016175[molecular_function] ; GO:0016491[molecular_function] ; GO:0017004[biological_process] ; GO:0017124[molecular_function] ; GO:…	protein binding[molecular_function] ; cytoplasm[cellular_component] ; mitochondrion[cellular_component] ; transport[biological_process] ; inflammatory response[biological_process] ; electron carrier activity[molecular_function] ; smooth muscle hypertrophy[biological_process] ; membrane[cellular_component] ; superoxide-generating NADPH oxidase activity[molecular_function] ; oxidoreductase activity…
CYBB	cytochrome b-245, beta polypeptide	IDBG-55775	1536	ENSG00000165168	Homo sapiens	X	37639270..37672714 (+)	34	Cybb|IDBG-131158|ENSMUSG00000015340|13058	ENSBTAG00000019953	GO:0005244[molecular_function] ; GO:0005506[molecular_function] ; GO:0005515[molecular_function] ; GO:0005622[cellular_component] ; GO:0005737[cellular_component] ; GO:0005739[cellular_component] ; GO:0005783[cellular_component] ; GO:0005886[cellular_component] ; GO:0006811[biological_process] ; GO:0006954[biological_process] ; GO:0007584[biological_process] ; GO:0009055[molecular_function] ; GO:…	voltage-gated ion channel activity[molecular_function] ; iron ion binding[molecular_function] ; protein binding[molecular_function] ; intracellular[cellular_component] ; cytoplasm[cellular_component] ; mitochondrion[cellular_component] ; endoplasmic reticulum[cellular_component] ; plasma membrane[cellular_component] ; ion transport[biological_process] ; inflammatory response[biological_process] ;…
CYLD	cylindromatosis (turban tumor syndrome)	IDBG-30697	1540	ENSG00000083799	Homo sapiens	16	50775961..50835846 (+)	23	Cyld|IDBG-179176|ENSMUSG00000036712|74256	ENSBTAG00000006291	GO:0003735[molecular_function] ; GO:0004221[molecular_function] ; GO:0005622[cellular_component] ; GO:0005737[cellular_component] ; GO:0005840[cellular_component] ; GO:0005856[cellular_component] ; GO:0006412[biological_process] ; GO:0006511[biological_process] ; GO:0008233[molecular_function] ; GO:0008234[molecular_function] ; GO:0045087[biological_process] ; GO:0045786[biological_process]	structural constituent of ribosome[molecular_function] ; ubiquitin thiolesterase activity[molecular_function] ; intracellular[cellular_component] ; cytoplasm[cellular_component] ; ribosome[cellular_component] ; cytoskeleton[cellular_component] ; translation[biological_process] ; ubiquitin-dependent protein catabolic process[biological_process] ; peptidase activity[molecular_function] ; cysteine-t…
CYP1A1	cytochrome P450, family 1, subfamily A, polypeptide 1	IDBG-22475	1543	ENSG00000140465	Homo sapiens	15	75011883..75017951 (-)	4	Cyp1a1|IDBG-170677|ENSMUSG00000032315|13076	ENSBTAG00000001021	GO:0004497[molecular_function] ; GO:0005506[molecular_function] ; GO:0005783[cellular_component] ; GO:0005789[cellular_component] ; GO:0005792[cellular_component] ; GO:0009055[molecular_function] ; GO:0016020[cellular_component] ; GO:0016712[molecular_function] ; GO:0017144[biological_process] ; GO:0019825[molecular_function] ; GO:0020037[molecular_function] ; GO:0042359[biological_process] ; GO:…	monooxygenase activity[molecular_function] ; iron ion binding[molecular_function] ; endoplasmic reticulum[cellular_component] ; endoplasmic reticulum membrane[cellular_component] ; microsome[cellular_component] ; electron carrier activity[molecular_function] ; membrane[cellular_component] ; oxidoreductase activity, acting on paired donors, with incorporation or reduction of molecular oxygen, redu…
CYTH1	cytohesin 1	IDBG-70852	9267	ENSG00000108669	Homo sapiens	17	76670130..76778379 (-)	7	Cyth1|IDBG-214627|ENSMUSG00000017132|19157	ENSBTAG00000006663	GO:0005086[molecular_function] ; GO:0005515[molecular_function] ; GO:0005622[cellular_component] ; GO:0005737[cellular_component] ; GO:0005886[cellular_component] ; GO:0016192[biological_process] ; GO:0030155[biological_process] ; GO:0032012[biological_process]	ARF guanyl-nucleotide exchange factor activity[molecular_function] ; protein binding[molecular_function] ; intracellular[cellular_component] ; cytoplasm[cellular_component] ; plasma membrane[cellular_component] ; vesicle-mediated transport[biological_process] ; regulation of cell adhesion[biological_process] ; regulation of ARF protein signal transduction[biological_process]
CYTIP	cytohesin 1 interacting protein	IDBG-72874	9595	ENSG00000115165	Homo sapiens	2	158271133..158345472 (-)	3	Cytip|IDBG-171958|ENSMUSG00000026832|227929	ENSBTAG00000008329	GO:0005515[molecular_function] ; GO:0005737[cellular_component] ; GO:0005769[cellular_component] ; GO:0005938[cellular_component] ; GO:0030155[biological_process] ; GO:0045087[biological_process]	protein binding[molecular_function] ; cytoplasm[cellular_component] ; early endosome[cellular_component] ; cell cortex[cellular_component] ; regulation of cell adhesion[biological_process] ; innate immune response[biological_process]
DAB2IP	DAB2 interacting protein	IDBG-83597	153090	ENSG00000136848	Homo sapiens	9	124329336..124547807 (+)	7	Dab2ip|IDBG-164698|ENSMUSG00000026883|69601	ENSBTAG00000008232	GO:0005096[molecular_function] ; GO:0005622[cellular_component] ; GO:0005737[cellular_component] ; GO:0007165[biological_process] ; GO:0016020[cellular_component] ; GO:0045087[biological_process] ; GO:0045786[biological_process] ; GO:0051056[biological_process]	GTPase activator activity[molecular_function] ; intracellular[cellular_component] ; cytoplasm[cellular_component] ; signal transduction[biological_process] ; membrane[cellular_component] ; innate immune response[biological_process] ; negative regulation of cell cycle[biological_process] ; regulation of small GTPase mediated signal transduction[biological_process]
DAK	dihydroxyacetone kinase 2 homolog (S. cerevisiae)	IDBG-50063	26007	ENSG00000149476	Homo sapiens	11	61100654..61116230 (+)	1	Dak|IDBG-144461|ENSMUSG00000034371|225913	ENSBTAG00000018201	GO:0000166[molecular_function] ; GO:0000287[molecular_function] ; GO:0004371[molecular_function] ; GO:0005524[molecular_function] ; GO:0006071[biological_process] ; GO:0016740[molecular_function] ; GO:0016829[molecular_function] ; GO:0030145[molecular_function] ; GO:0034012[molecular_function] ; GO:0050897[molecular_function]	nucleotide binding[molecular_function] ; magnesium ion binding[molecular_function] ; glycerone kinase activity[molecular_function] ; ATP binding[molecular_function] ; glycerol metabolic process[biological_process] ; transferase activity[molecular_function] ; lyase activity[molecular_function] ; manganese ion binding[molecular_function] ; FAD-AMP lyase (cyclizing) activity[molecular_function] ; co…
DAP3	death associated protein 3	IDBG-103299	7818	ENSG00000132676	Homo sapiens	1	155658874..155708317 (+)	19	Dap3|IDBG-162225|ENSMUSG00000068921|65111	ENSBTAG00000001199	GO:0005515[molecular_function] ; GO:0005739[cellular_component] ; GO:0005761[cellular_component] ; GO:0005840[cellular_component] ; GO:0006915[biological_process] ; GO:0008624[biological_process] ; GO:0008637[biological_process] ; GO:0015935[cellular_component]	protein binding[molecular_function] ; mitochondrion[cellular_component] ; mitochondrial ribosome[cellular_component] ; ribosome[cellular_component] ; apoptosis[biological_process] ; induction of apoptosis by extracellular signals[biological_process] ; apoptotic mitochondrial changes[biological_process] ; small ribosomal subunit[cellular_component]
DAPK1	death-associated protein kinase 1	IDBG-74918	1612	ENSG00000196730	Homo sapiens	9	90112756..90323548 (+)	13	Dapk1|IDBG-159357|ENSMUSG00000021559|69635	ENSBTAG00000000738	GO:0000166[molecular_function] ; GO:0004672[molecular_function] ; GO:0004674[molecular_function] ; GO:0004689[molecular_function] ; GO:0004713[molecular_function] ; GO:0005515[molecular_function] ; GO:0005516[molecular_function] ; GO:0005524[molecular_function] ; GO:0005737[cellular_component] ; GO:0005964[cellular_component] ; GO:0005978[biological_process] ; GO:0006468[biological_process] ; GO:…	nucleotide binding[molecular_function] ; protein kinase activity[molecular_function] ; protein serine/threonine kinase activity[molecular_function] ; phosphorylase kinase activity[molecular_function] ; protein tyrosine kinase activity[molecular_function] ; protein binding[molecular_function] ; calmodulin binding[molecular_function] ; ATP binding[molecular_function] ; cytoplasm[cellular_component]…
DAPK3	death-associated protein kinase 3	IDBG-18095	1613	ENSG00000167657	Homo sapiens	19	3958452..3969826 (-)	12	Dapk3|IDBG-177264|ENSMUSG00000034974|13144	ENSBTAG00000020417	GO:0000166[molecular_function] ; GO:0004672[molecular_function] ; GO:0004674[molecular_function] ; GO:0004713[molecular_function] ; GO:0005515[molecular_function] ; GO:0005524[molecular_function] ; GO:0005634[cellular_component] ; GO:0005737[cellular_component] ; GO:0006468[biological_process] ; GO:0006915[biological_process] ; GO:0006917[biological_process] ; GO:0007243[biological_process] ; GO:…	nucleotide binding[molecular_function] ; protein kinase activity[molecular_function] ; protein serine/threonine kinase activity[molecular_function] ; protein tyrosine kinase activity[molecular_function] ; protein binding[molecular_function] ; ATP binding[molecular_function] ; nucleus[cellular_component] ; cytoplasm[cellular_component] ; protein amino acid phosphorylation[biological_process] ; apo…
DARC	Duffy blood group, chemokine receptor	IDBG-246055	2532	ENSG00000213088	Homo sapiens	1	159173097..159176290 (+)	5	Darc|IDBG-205828|ENSMUSG00000037872|13349	ENSBTAG00000003220	GO:0003677[molecular_function] ; GO:0004879[molecular_function] ; GO:0004930[molecular_function] ; GO:0004950[molecular_function] ; GO:0005634[cellular_component] ; GO:0005886[cellular_component] ; GO:0006355[biological_process] ; GO:0006952[biological_process] ; GO:0007165[biological_process] ; GO:0007186[biological_process] ; GO:0016021[cellular_component]	DNA binding[molecular_function] ; ligand-dependent nuclear receptor activity[molecular_function] ; G-protein coupled receptor activity[molecular_function] ; chemokine receptor activity[molecular_function] ; nucleus[cellular_component] ; plasma membrane[cellular_component] ; regulation of transcription, DNA-dependent[biological_process] ; defense response[biological_process] ; signal transduction[…
DAXX	Death domain-associated protein 6 (Daxx)(hDaxx)(Fas death domain-associated protein)(ETS1-associated protein 1)(EAP1)	IDBG-124805		ENSG00000206279	Homo sapiens	HSCHR6_MHC_QBL	33215187..33225864 (-)	4			GO:0000281[biological_process] ; GO:0000792[cellular_component] ; GO:0005057[molecular_function] ; GO:0005634[cellular_component] ; GO:0005737[cellular_component] ; GO:0006350[biological_process] ; GO:0006915[biological_process] ; GO:0007257[biological_process] ; GO:0008625[biological_process] ; GO:0016564[molecular_function] ; GO:0016605[cellular_component] ; GO:0030521[biological_process] ; GO:…	cytokinesis after mitosis[biological_process] ; heterochromatin[cellular_component] ; receptor signaling protein activity[molecular_function] ; nucleus[cellular_component] ; cytoplasm[cellular_component] ; transcription[biological_process] ; apoptosis[biological_process] ; activation of JUN kinase activity[biological_process] ; induction of apoptosis via death domain receptors[biological_process]…
DCTN1	dynactin 1 (p150, glued homolog, Drosophila)	IDBG-57205	1639	ENSG00000204843	Homo sapiens	2	74588282..74619214 (-)	40	Dctn1|IDBG-160591|ENSMUSG00000031865|13191	ENSBTAG00000004887	GO:0000922[cellular_component] ; GO:0003774[molecular_function] ; GO:0005515[molecular_function] ; GO:0005737[cellular_component] ; GO:0005856[cellular_component] ; GO:0005874[cellular_component] ; GO:0007067[biological_process] ; GO:0007399[biological_process] ; GO:0008219[biological_process] ; GO:0030286[cellular_component]	spindle pole[cellular_component] ; motor activity[molecular_function] ; protein binding[molecular_function] ; cytoplasm[cellular_component] ; cytoskeleton[cellular_component] ; microtubule[cellular_component] ; mitosis[biological_process] ; nervous system development[biological_process] ; cell death[biological_process] ; dynein complex[cellular_component]
DDIT3	DNA-damage-inducible transcript 3	IDBG-42805	1649	ENSG00000175197	Homo sapiens	12	57910373..57914300 (-)	43	Ddit3|IDBG-194880|ENSMUSG00000025408|13198	ENSBTAG00000031544	GO:0001975[biological_process] ; GO:0003700[molecular_function] ; GO:0003714[molecular_function] ; GO:0005634[cellular_component] ; GO:0005737[cellular_component] ; GO:0006355[biological_process] ; GO:0006974[biological_process] ; GO:0006979[biological_process] ; GO:0006983[biological_process] ; GO:0007049[biological_process] ; GO:0007050[biological_process] ; GO:0007568[biological_process] ; GO:…	response to amphetamine[biological_process] ; transcription factor activity[molecular_function] ; transcription corepressor activity[molecular_function] ; nucleus[cellular_component] ; cytoplasm[cellular_component] ; regulation of transcription, DNA-dependent[biological_process] ; response to DNA damage stimulus[biological_process] ; response to oxidative stress[biological_process] ; ER overload …
DDX1	DEAD (Asp-Glu-Ala-Asp) box polypeptide 1	IDBG-30761	1653	ENSG00000079785	Homo sapiens	2	15731302..15771225 (+)	9	Ddx1|IDBG-128974|ENSMUSG00000037149|104721	ENSBTAG00000009906	GO:0000166[molecular_function] ; GO:0000245[biological_process] ; GO:0003676[molecular_function] ; GO:0003723[molecular_function] ; GO:0003724[molecular_function] ; GO:0004386[molecular_function] ; GO:0005515[molecular_function] ; GO:0005524[molecular_function] ; GO:0005575[cellular_component] ; GO:0006446[biological_process] ; GO:0007275[biological_process] ; GO:0008026[molecular_function] ; GO:…	nucleotide binding[molecular_function] ; spliceosome assembly[biological_process] ; nucleic acid binding[molecular_function] ; RNA binding[molecular_function] ; RNA helicase activity[molecular_function] ; helicase activity[molecular_function] ; protein binding[molecular_function] ; ATP binding[molecular_function] ; cellular_component[cellular_component] ; regulation of translational initiation[bi…
DDX17	DEAD (Asp-Glu-Ala-Asp) box polypeptide 17	IDBG-7557	10521	ENSG00000100201	Homo sapiens	22	38879469..38903665 (-)	27	Ddx17|IDBG-161888|ENSMUSG00000055065|67040	ENSBTAG00000009887	GO:0000166[molecular_function] ; GO:0003676[molecular_function] ; GO:0003723[molecular_function] ; GO:0003724[molecular_function] ; GO:0004386[molecular_function] ; GO:0005524[molecular_function] ; GO:0005634[cellular_component] ; GO:0006396[biological_process] ; GO:0008026[molecular_function] ; GO:0008186[molecular_function] ; GO:0016787[molecular_function] ; GO:0042309[biological_process] ; GO:…	nucleotide binding[molecular_function] ; nucleic acid binding[molecular_function] ; RNA binding[molecular_function] ; RNA helicase activity[molecular_function] ; helicase activity[molecular_function] ; ATP binding[molecular_function] ; nucleus[cellular_component] ; RNA processing[biological_process] ; ATP-dependent helicase activity[molecular_function] ; RNA-dependent ATPase activity[molecular_fu…
DDX24	DEAD (Asp-Glu-Ala-Asp) box polypeptide 24	IDBG-17852	57062	ENSG00000089737	Homo sapiens	14	94517284..94547558 (-)	44	Ddx24|IDBG-166722|ENSMUSG00000041645|27225	ENSBTAG00000003423	GO:0000166[molecular_function] ; GO:0003676[molecular_function] ; GO:0003723[molecular_function] ; GO:0004004[molecular_function] ; GO:0004386[molecular_function] ; GO:0005524[molecular_function] ; GO:0005575[cellular_component] ; GO:0005730[cellular_component] ; GO:0005737[cellular_component] ; GO:0008026[molecular_function] ; GO:0016070[biological_process] ; GO:0016787[molecular_function]	nucleotide binding[molecular_function] ; nucleic acid binding[molecular_function] ; RNA binding[molecular_function] ; ATP-dependent RNA helicase activity[molecular_function] ; helicase activity[molecular_function] ; ATP binding[molecular_function] ; cellular_component[cellular_component] ; nucleolus[cellular_component] ; cytoplasm[cellular_component] ; ATP-dependent helicase activity[molecular_fu…
DDX3X	DEAD (Asp-Glu-Ala-Asp) box polypeptide 3, X-linked	IDBG-229341	1654	ENSG00000215301	Homo sapiens	X	41192651..41209522 (+)	36	Ddx3x|IDBG-133079|ENSMUSG00000000787|13205	ENSBTAG00000035907	GO:0000166[molecular_function] ; GO:0003676[molecular_function] ; GO:0003677[molecular_function] ; GO:0003723[molecular_function] ; GO:0004004[molecular_function] ; GO:0004386[molecular_function] ; GO:0005515[molecular_function] ; GO:0005524[molecular_function] ; GO:0005634[cellular_component] ; GO:0005737[cellular_component] ; GO:0005886[cellular_component] ; GO:0008026[molecular_function] ; GO:…	nucleotide binding[molecular_function] ; nucleic acid binding[molecular_function] ; DNA binding[molecular_function] ; RNA binding[molecular_function] ; ATP-dependent RNA helicase activity[molecular_function] ; helicase activity[molecular_function] ; protein binding[molecular_function] ; ATP binding[molecular_function] ; nucleus[cellular_component] ; cytoplasm[cellular_component] ; plasma membrane…
DDX5	DEAD (Asp-Glu-Ala-Asp) box polypeptide 5	IDBG-64774	1655	ENSG00000108654	Homo sapiens	17	62495740..62502407 (-)	37	Ddx5|IDBG-213550|ENSMUSG00000020719|13207	ENSBTAG00000018423	GO:0000166[molecular_function] ; GO:0003676[molecular_function] ; GO:0003723[molecular_function] ; GO:0003724[molecular_function] ; GO:0004386[molecular_function] ; GO:0005515[molecular_function] ; GO:0005524[molecular_function] ; GO:0005634[cellular_component] ; GO:0005681[cellular_component] ; GO:0006397[biological_process] ; GO:0008026[molecular_function] ; GO:0008380[biological_process] ; GO:…	nucleotide binding[molecular_function] ; nucleic acid binding[molecular_function] ; RNA binding[molecular_function] ; RNA helicase activity[molecular_function] ; helicase activity[molecular_function] ; protein binding[molecular_function] ; ATP binding[molecular_function] ; nucleus[cellular_component] ; spliceosome[cellular_component] ; mRNA processing[biological_process] ; ATP-dependent helicase …
DDX58	DEAD (Asp-Glu-Ala-Asp) box polypeptide 58	IDBG-55854	23586	ENSG00000107201	Homo sapiens	9	32455300..32526322 (-)	30	Ddx58|IDBG-135957|ENSMUSG00000040296|230073	ENSBTAG00000003366	GO:0000166[molecular_function] ; GO:0003676[molecular_function] ; GO:0003677[molecular_function] ; GO:0003723[molecular_function] ; GO:0004386[molecular_function] ; GO:0005515[molecular_function] ; GO:0005524[molecular_function] ; GO:0005737[cellular_component] ; GO:0008026[molecular_function] ; GO:0009615[biological_process] ; GO:0016787[molecular_function] ; GO:0017111[molecular_function] ; GO:…	nucleotide binding[molecular_function] ; nucleic acid binding[molecular_function] ; DNA binding[molecular_function] ; RNA binding[molecular_function] ; helicase activity[molecular_function] ; protein binding[molecular_function] ; ATP binding[molecular_function] ; cytoplasm[cellular_component] ; ATP-dependent helicase activity[molecular_function] ; response to virus[biological_process] ; hydrolase…
DEDD	death effector domain containing	IDBG-104188	9191	ENSG00000158796	Homo sapiens	1	161090767..161102478 (-)	16	Dedd|IDBG-204417|ENSMUSG00000013973|21945	ENSBTAG00000020154	GO:0003677[molecular_function] ; GO:0005515[molecular_function] ; GO:0005634[cellular_component] ; GO:0005730[cellular_component] ; GO:0005737[cellular_component] ; GO:0006355[biological_process] ; GO:0006917[biological_process] ; GO:0007283[biological_process] ; GO:0008625[biological_process] ; GO:0016481[biological_process] ; GO:0042981[biological_process]	DNA binding[molecular_function] ; protein binding[molecular_function] ; nucleus[cellular_component] ; nucleolus[cellular_component] ; cytoplasm[cellular_component] ; regulation of transcription, DNA-dependent[biological_process] ; induction of apoptosis[biological_process] ; spermatogenesis[biological_process] ; induction of apoptosis via death domain receptors[biological_process] ; negative regu…
DEDD2	death effector domain containing 2	IDBG-53904	162989	ENSG00000160570	Homo sapiens	19	42702752..42721813 (-)	7	Dedd2|IDBG-156541|ENSMUSG00000054499|67379	ENSBTAG00000005761	GO:0003677[molecular_function] ; GO:0005515[molecular_function] ; GO:0005634[cellular_component] ; GO:0005730[cellular_component] ; GO:0006355[biological_process] ; GO:0006396[biological_process] ; GO:0007242[biological_process] ; GO:0008625[biological_process] ; GO:0008633[biological_process] ; GO:0016075[biological_process] ; GO:0016481[biological_process] ; GO:0019725[biological_process] ; GO:…	DNA binding[molecular_function] ; protein binding[molecular_function] ; nucleus[cellular_component] ; nucleolus[cellular_component] ; regulation of transcription, DNA-dependent[biological_process] ; RNA processing[biological_process] ; intracellular signaling cascade[biological_process] ; induction of apoptosis via death domain receptors[biological_process] ; activation of pro-apoptotic gene prod…
[truncated: 1,635 more rows]
