# Supplementary material for: Curating the innate immunity interactome
Source: BMC Syst Biol. 2010 Aug 20;4:117. doi: 10.1186/1752-0509-4-117 (PMC2936296; doi:10.1186/1752-0509-4-117)
Supplement: Additional file 2 — Pathway analysis of the 2089 human genes which are interaction participants in the InnateDB curated interactome revealing which pathways are statistically over-represented in the innate immunity interactome. [file 1752-0509-4-117-S2.XLS]

## Sheet: InnateDB_interactome_pathways_h
Pathway Name	Pathway Id	Source Name	Organism	Pathway uploaded gene count	Genes in InnateDB for this entity	Genes Ratio	Pathway p-value	Pathway p-value (corrected)	Gene Symbols	Genes (Symbol|IDBG-ID|Ensembl|Entrez|Fold Change|P-Value)
TNFalpha	3903	NETPATH	Homo sapiens	139	190	0.73	5.10231e-52	6.36768e-49	ACTL6A ; AKT1 ; AKT2 ; ALPL ; AZI2 ; BCL3 ; BIRC2 ; BIRC3 ; BTRC ; CASP10 ; CASP2 ; CASP3 ; CASP7 ; CASP8 ; CASP8AP2 ; CAV1 ; CDC34 ; CDC37 ; CFLAR ; CHUK ; COMMD1 ; COPS3 ; CREBBP ; CSNK2A1 ; CSNK2A2 ; CSNK2B;LY6G5B ; CUL1 ; CYLD ; DDX3X ; FADD ; FAF1 ; FBXW11 ; FLNA ; GAB1 ; GNB2L1 ; GSK3B ; GTF2I ; HDAC1 ; HDAC2 ; HIST3H3 ; HSP90AA1 ; HSP90AB1 ; HSPB1 ; IKBKAP ; IKBKB ; IKBKE ; IKBKG ; KCNQ1 ;…	ABL1|IDBG-89599|ENSG00000097007|25|0|1| ; ACVR1B|IDBG-33695|ENSG00000135503|91|0|1| ; AKT1|IDBG-22709|ENSG00000142208|207|0|1| ; AKT2|IDBG-51270|ENSG00000105221|208|0|1| ; AKT3|IDBG-107751|ENSG00000117020|10000|0|1| ; APC|IDBG-37007|ENSG00000134982|324|0|1| ; APPL1|IDBG-41092|ENSG00000157500|26060|0|1| ; AR|IDBG-73722|ENSG00000169083|367|0|1| ; ARAF|IDBG-61504|ENSG00000078061|369|0|1| ; ARNT|IDBG…
Pathways in cancer	4397	KEGG	Homo sapiens	196	327	0.6	1.14296e-51	7.13207e-49	ABL1 ; ACVR1B ; AKT1 ; AKT2 ; AKT3 ; APC ; APPL1 ; AR ; ARAF ; ARNT ; AXIN1 ; BAD ; BAX ; BCL2 ; BCL2L1 ; BCR ; BID ; BIRC2 ; BIRC3 ; BIRC5 ; BMP2 ; BRAF ; BRCA2 ; CASP3 ; CASP8 ; CASP9 ; CBL ; CBLB ; CCNA1 ; CCND1 ; CCNE1 ; CDC42 ; CDH1 ; CDK2 ; CDK6 ; CDKN1A ; CDKN1B ; CDKN2A ; CDKN2B ; CHUK ; COL4A2 ; CREBBP ; CRK ; CRKL ; CSF1R ; CSF2RA ; CSF3R ; CTBP1 ; CTNNA1 ; CTNNB1 ; CUL2 ; DAPK1 ; DAPK3…	ACVR1|IDBG-72930|ENSG00000115170|90|0|1| ; ACVR1B|IDBG-33695|ENSG00000135503|91|0|1| ; ACVR2A|IDBG-71761|ENSG00000121989|92|0|1| ; ACVR2B|IDBG-25934|ENSG00000114739|93|0|1| ; ACVRL1|IDBG-33826|ENSG00000139567|94|0|1| ; BMP2|IDBG-52330|ENSG00000125845|650|0|1| ; BMP6|IDBG-60018|ENSG00000153162|654|0|1| ; BMP7|IDBG-82028|ENSG00000101144|655|0|1| ; BMPR1A|IDBG-81081|ENSG00000107779|657|0|1| ; BMPR1B…
EGFR1	3918	NETPATH	Homo sapiens	129	175	0.74	6.70965e-49	2.79121e-46	AKT1 ; APPL1 ; APPL2 ; ARAF ; ATF1 ; BCAR1 ; CAMK2A ; CASP9 ; CAV1 ; CBL ; CBLB ; CDC42 ; CEACAM1 ; CEBPB ; CREB1 ; CRK ; CRKL ; CSK ; CTNND1 ; DNM1 ; DUSP1 ; EEF1A1 ; EGFR ; ELF3 ; ELK1 ; ELK4 ; ERRFI1 ; FOS ; FOXO1 ; GAB1 ; GAB2 ; GRB10 ; GRB2 ; HDAC1 ; HIST3H3 ; HRAS ; HTT ; ITCH ; JAK1 ; JAK2 ; JUN ; JUND ; KLF11 ; KRAS ; KRT18 ; KRT8 ; MAP2K1 ; MAP2K2 ; MAP2K3 ; MAP2K5 ; MAP2K7 ; MAP3K1 ; MA…	ACVR1B|IDBG-33695|ENSG00000135503|91|0|1| ; AKT1|IDBG-22709|ENSG00000142208|207|0|1| ; AKT2|IDBG-51270|ENSG00000105221|208|0|1| ; AKT3|IDBG-107751|ENSG00000117020|10000|0|1| ; ARRB1|IDBG-64687|ENSG00000137486|408|0|1| ; ARRB2|IDBG-19263|ENSG00000141480|409|0|1| ; ATF2|IDBG-75609|ENSG00000115966|1386|0|1| ; ATF4|IDBG-8409|ENSG00000128272|468,643159|0|1| ; BRAF|IDBG-44351|ENSG00000157764|673|0|1| ;…
Positive regulation of (Transcription of SOCS by STAT dimer) in JAK STAT pathway	250	INOH	Homo sapiens	124	169	0.73	1.22497e-46	3.82191e-44	ACVR1 ; ACVR1B ; ACVR2A ; ACVR2B ; ACVRL1 ; AKT1 ; AKT2 ; AKT3 ; ALK ; ARAF ; BMPR1A ; BMPR1B ; BMPR2 ; BRAF ; BTK ; CAMK2A ; CAMK2B ; CAMK2D ; CAMK2G ; CDC2 ; CDK2 ; CDK6 ; CDK9 ; CHUK ; CSK ; CSNK1A1 ; CSNK1E ; CSNK1G2 ; EGFR ; FGFR1 ; FLT1 ; FYN ; GSK3B ; IGF1R ; IKBKB ; IKBKE ; IKBKG ; INSR ; IRAK1 ; IRAK2 ; IRAK4 ; ITK ; JAK1 ; JAK2 ; JAK3 ; KDR ; KIT ; LCK ; LTK ; MAP2K1 ; MAP2K2 ; MAP2K3 ;…	ACTL6A|IDBG-66303|ENSG00000136518|86|0|1| ; AKT1|IDBG-22709|ENSG00000142208|207|0|1| ; AKT2|IDBG-51270|ENSG00000105221|208|0|1| ; ALPL|IDBG-93194|ENSG00000162551|249|0|1| ; AZI2|IDBG-23171|ENSG00000163512|64343|0|1| ; BCL3|IDBG-56568|ENSG00000069399|602|0|1| ; BIRC2|IDBG-69075|ENSG00000110330|329|0|1| ; BIRC3|IDBG-69045|ENSG00000023445|330|0|1| ; BTRC|IDBG-87102|ENSG00000166167|8945|0|1| ; CASP10…
Toll-like receptor signaling pathway	564	KEGG	Homo sapiens	89	101	0.88	6.46481e-46	1.61362e-43	AKT1 ; AKT2 ; AKT3 ; CASP8 ; CCL3 ; CCL4 ; CCL5 ; CD14 ; CD40 ; CHUK ; CXCL10 ; CXCL11 ; CXCL9 ; FADD ; FOS ; IFNA1 ; IFNA13 ; IFNA14 ; IFNA2 ; IFNA4 ; IFNA7 ; IFNAR1 ; IFNAR2;IL10RB ; IFNB1 ; IKBKB ; IKBKE ; IKBKG ; IL12A ; IL12B ; IL1B ; IL6 ; IL8 ; IRAK1 ; IRAK4 ; IRF3 ; IRF5 ; IRF7 ; JUN ; LY96 ; MAP2K1 ; MAP2K2 ; MAP2K3 ; MAP2K4 ; MAP2K6 ; MAP2K7 ; MAP3K7 ; MAP3K7IP1 ; MAP3K7IP2 ; MAP3K8 ; M…	AKT1|IDBG-22709|ENSG00000142208|207|0|1| ; APPL1|IDBG-41092|ENSG00000157500|26060|0|1| ; APPL2|IDBG-54652|ENSG00000136044|55198|0|1| ; ARAF|IDBG-61504|ENSG00000078061|369|0|1| ; ATF1|IDBG-32838|ENSG00000123268|466|0|1| ; BCAR1|IDBG-42468|ENSG00000050820|9564|0|1| ; CAMK2A|IDBG-53452|ENSG00000070808|815|0|1| ; CASP9|IDBG-90895|ENSG00000132906|842|0|1| ; CAV1|IDBG-37314|ENSG00000105974|857|0|1| ; C…
VEGF signaling pathway	242	INOH	Homo sapiens	125	174	0.72	2.394e-45	4.97952e-43	ACVR1 ; ACVR1B ; ACVR2A ; ACVR2B ; ACVRL1 ; AKT1 ; AKT2 ; AKT3 ; ALK ; ARAF ; BAD ; BMPR1A ; BMPR1B ; BMPR2 ; BRAF ; BTK ; CAMK2A ; CAMK2B ; CAMK2D ; CAMK2G ; CDC2 ; CDK2 ; CDK6 ; CDK9 ; CHUK ; CSK ; CSNK1A1 ; CSNK1E ; CSNK1G2 ; EGFR ; FGFR1 ; FLT1 ; FYN ; GSK3B ; IGF1R ; IKBKB ; IKBKE ; IKBKG ; INSR ; IRAK1 ; IRAK2 ; IRAK4 ; ITK ; JAK1 ; JAK2 ; JAK3 ; KDR ; KIT ; LCK ; LTK ; MAP2K1 ; MAP2K2 ; MA…	ACVR1|IDBG-72930|ENSG00000115170|90|0|1| ; ACVR1B|IDBG-33695|ENSG00000135503|91|0|1| ; ACVR2A|IDBG-71761|ENSG00000121989|92|0|1| ; ACVR2B|IDBG-25934|ENSG00000114739|93|0|1| ; ACVRL1|IDBG-33826|ENSG00000139567|94|0|1| ; AKT1|IDBG-22709|ENSG00000142208|207|0|1| ; AKT2|IDBG-51270|ENSG00000105221|208|0|1| ; AKT3|IDBG-107751|ENSG00000117020|10000|0|1| ; ALK|IDBG-42084|ENSG00000171094|238|0|1| ; ARAF|I…
AKT(PKB)-Bad signaling	166	INOH	Homo sapiens	119	164	0.73	6.31087e-44	1.12514e-41	ACVR1 ; ACVR1B ; ACVR2A ; ACVR2B ; ACVRL1 ; AKT1 ; AKT2 ; AKT3 ; ALK ; ARAF ; BAD ; BMPR1A ; BMPR1B ; BMPR2 ; BRAF ; BTK ; CAMK2A ; CAMK2B ; CAMK2D ; CAMK2G ; CDC2 ; CDK2 ; CDK6 ; CDK9 ; CHUK ; CSK ; CSNK1A1 ; CSNK1E ; CSNK1G2 ; EGFR ; FGFR1 ; FLT1 ; FYN ; GSK3B ; IGF1R ; IKBKB ; IKBKE ; IKBKG ; INSR ; IRAK1 ; IRAK2 ; IRAK4 ; ITK ; JAK1 ; JAK2 ; JAK3 ; KDR ; KIT ; LCK ; LTK ; MAP2K1 ; MAP2K2 ; MA…	ACVR1|IDBG-72930|ENSG00000115170|90|0|1| ; ACVR1B|IDBG-33695|ENSG00000135503|91|0|1| ; ACVR2A|IDBG-71761|ENSG00000121989|92|0|1| ; ACVR2B|IDBG-25934|ENSG00000114739|93|0|1| ; ACVRL1|IDBG-33826|ENSG00000139567|94|0|1| ; AKT1|IDBG-22709|ENSG00000142208|207|0|1| ; AKT2|IDBG-51270|ENSG00000105221|208|0|1| ; AKT3|IDBG-107751|ENSG00000117020|10000|0|1| ; ALK|IDBG-42084|ENSG00000171094|238|0|1| ; ARAF|I…
Neurotrophin signaling pathway	4379	KEGG	Homo sapiens	99	124	0.8	4.84621e-43	7.56009e-41	ABL1 ; AKT1 ; AKT2 ; AKT3 ; ARHGDIA ; ATF4 ; BAD ; BAX ; BCL2 ; BRAF ; CALM3 ; CAMK2A ; CAMK2B ; CAMK2D ; CAMK2G ; CDC42 ; CRK ; CRKL ; CSK ; FASLG ; FOXO3 ; GAB1 ; GRB2 ; GSK3B ; HRAS ; IKBKB ; IRAK1 ; IRAK2 ; IRAK3 ; IRAK4 ; IRS1 ; IRS2 ; IRS4 ; JUN ; KRAS ; MAP2K1 ; MAP2K2 ; MAP2K5 ; MAP2K7 ; MAP3K1 ; MAP3K3 ; MAP3K5 ; MAPK1 ; MAPK10 ; MAPK11 ; MAPK12 ; MAPK13 ; MAPK14 ; MAPK3 ; MAPK8 ; MAPK9 …	ACVR1|IDBG-72930|ENSG00000115170|90|0|1| ; ACVR1B|IDBG-33695|ENSG00000135503|91|0|1| ; ACVR2A|IDBG-71761|ENSG00000121989|92|0|1| ; ACVR2B|IDBG-25934|ENSG00000114739|93|0|1| ; ACVRL1|IDBG-33826|ENSG00000139567|94|0|1| ; AKT1|IDBG-22709|ENSG00000142208|207|0|1| ; AKT2|IDBG-51270|ENSG00000105221|208|0|1| ; AKT3|IDBG-107751|ENSG00000117020|10000|0|1| ; ALK|IDBG-42084|ENSG00000171094|238|0|1| ; ARAF|I…
Cytokine-cytokine receptor interaction	515	KEGG	Homo sapiens	160	272	0.59	1.44795e-40	2.00782e-38	ACVR1 ; ACVR1B ; ACVR2A ; ACVR2B ; ACVRL1 ; BMP2 ; BMP6 ; BMP7 ; BMPR1A ; BMPR1B ; BMPR2 ; CCL1 ; CCL11 ; CCL13 ; CCL14;CCL15 ; CCL15 ; CCL17 ; CCL19 ; CCL2 ; CCL20 ; CCL21 ; CCL22 ; CCL23 ; CCL26 ; CCL3 ; CCL4 ; CCL5 ; CCL7 ; CCL8 ; CCR1 ; CCR2 ; CCR3 ; CCR5 ; CD40 ; CD40LG ; CNTF;ZFP91;ZFP91-CNTF ; CSF1 ; CSF1R ; CSF2 ; CSF2RA ; CSF2RB ; CSF3R ; CXCL1 ; CXCL10 ; CXCL11 ; CXCL12 ; CXCL13 ; CXCL2…	AKT1|IDBG-22709|ENSG00000142208|207|0|1| ; AKT2|IDBG-51270|ENSG00000105221|208|0|1| ; AKT3|IDBG-107751|ENSG00000117020|10000|0|1| ; ARRB1|IDBG-64687|ENSG00000137486|408|0|1| ; ARRB2|IDBG-19263|ENSG00000141480|409|0|1| ; BCAR1|IDBG-42468|ENSG00000050820|9564|0|1| ; BRAF|IDBG-44351|ENSG00000157764|673|0|1| ; CCL1|IDBG-40784|ENSG00000108702|6346|0|1| ; CCL11|IDBG-40645|ENSG00000172156|6356|0|1| ; CC…
Jak-STAT signaling pathway	568	KEGG	Homo sapiens	107	153	0.7	3.98278e-37	4.9705e-35	AKT1 ; AKT2 ; AKT3 ; BCL2L1 ; CBL ; CBLB ; CCND1 ; CCND2 ; CISH ; CNTF;ZFP91;ZFP91-CNTF ; CREBBP ; CSF2 ; CSF2RA ; CSF2RB ; CSF3R ; EP300 ; EPOR ; GH1 ; GHR ; GRB2 ; IFNA1 ; IFNA13 ; IFNA14 ; IFNA2 ; IFNA4 ; IFNA7 ; IFNAR1 ; IFNAR2;IL10RB ; IFNB1 ; IFNG ; IFNGR1 ; IFNGR2 ; IL10 ; IL10RA ; IL11 ; IL11RA ; IL12A ; IL12B ; IL12RB1 ; IL12RB2 ; IL13 ; IL13RA1 ; IL13RA2 ; IL15 ; IL15RA ; IL2 ; IL21 ; I…	AKT1|IDBG-22709|ENSG00000142208|207|0|1| ; AKT2|IDBG-51270|ENSG00000105221|208|0|1| ; AKT3|IDBG-107751|ENSG00000117020|10000|0|1| ; BCL2L1|IDBG-63673|ENSG00000171552|598|0|1| ; CBL|IDBG-74417|ENSG00000110395|867|0|1| ; CBLB|IDBG-48442|ENSG00000114423|868|0|1| ; CCND1|IDBG-61868|ENSG00000110092|595|0|1| ; CCND2|IDBG-12912|ENSG00000118971|894|0|1| ; CISH|IDBG-37175|ENSG00000114737|1154|0|1| ; CNTF;…
T cell receptor signaling pathway	563	KEGG	Homo sapiens	85	108	0.79	3.5941e-36	4.07767e-34	AKT1 ; AKT2 ; AKT3 ; BCL10 ; CARD11 ; CBL ; CBLB ; CD247 ; CD28 ; CD3D ; CD3E ; CD3G ; CD4 ; CD40LG ; CDC42 ; CHUK ; CSF2 ; CTLA4 ; DLG1 ; FOS ; FYN ; GRB2 ; GSK3B ; HRAS ; IFNG ; IKBKB ; IKBKG ; IL10 ; IL2 ; IL4 ; IL5 ; ITK ; JUN ; KRAS ; LAT ; LCK ; LCP2 ; MALT1 ; MAP2K1 ; MAP2K2 ; MAP2K7 ; MAP3K14 ; MAP3K7 ; MAP3K8 ; MAPK1 ; MAPK11 ; MAPK12 ; MAPK13 ; MAPK14 ; MAPK3 ; MAPK9 ; NCK1 ; NCK2 ; NFA…	ACVRL1|IDBG-33826|ENSG00000139567|94|0|1| ; AR|IDBG-73722|ENSG00000169083|367|0|1| ; ARRB2|IDBG-19263|ENSG00000141480|409|0|1| ; ATF2|IDBG-75609|ENSG00000115966|1386|0|1| ; ATF3|IDBG-106549|ENSG00000162772|467|0|1| ; AXIN1|IDBG-7404|ENSG00000103126|8312|0|1| ; BTRC|IDBG-87102|ENSG00000166167|8945|0|1| ; CAMK2A|IDBG-53452|ENSG00000070808|815|0|1| ; CAMK2B|IDBG-14499|ENSG00000058404|816|0|1| ; CAMK…
IL3	3919	NETPATH	Homo sapiens	65	71	0.92	3.93848e-36	4.09602e-34	AKT1 ; BAD ; BAX ; BCL2 ; BCL2L1 ; BCL2L11 ; CBL ; CISH ; CREB1 ; CRK ; CRKL ; CSF2RB ; DNM1 ; EPOR ; FYN ; GAB1 ; GAB2 ; GATA1 ; GATA2 ; GNB2L1 ; GRB2 ; HCK ; HRAS ; IL3 ; IL3RA ; INPP5D ; JAK1 ; JAK2 ; LCK ; LYN ; MAP2K1 ; MAPK1 ; MAPK3 ; MAPK8 ; NFKB1 ; PAK1 ; PIK3CA ; PIK3CD ; PIK3R1 ; PIK3R2 ; PPP2CA ; PRKACA ; PRKCA ; PRKCB ; PTK2 ; PTPN11 ; PTPN6 ; PXN ; RAF1 ; RARA ; RXRA ; SHC1 ; SOCS2 ;…	ACTB|IDBG-7590|ENSG00000075624|60|0|1| ; ACTN1|IDBG-10222|ENSG00000072110|87|0|1| ; ACTN2|IDBG-107634|ENSG00000077522|88|0|1| ; AKT1|IDBG-22709|ENSG00000142208|207|0|1| ; AKT2|IDBG-51270|ENSG00000105221|208|0|1| ; AKT3|IDBG-107751|ENSG00000117020|10000|0|1| ; BAD|IDBG-53423|ENSG00000002330|572|0|1| ; BCAR1|IDBG-42468|ENSG00000050820|9564|0|1| ; BCL2|IDBG-4354|ENSG00000171791|596|0|1| ; BIRC2|IDBG…
TGFBR	3930	NETPATH	Homo sapiens	105	152	0.69	1.11275e-35	1.06824e-33	ACVRL1 ; AR ; ARRB2 ; ATF2 ; ATF3 ; AXIN1 ; BTRC ; CAMK2A ; CAMK2B ; CAMK2D ; CAMK2G ; CAV1 ; CCND1 ; CCNE1 ; CD44 ; CDC2 ; CDC25A ; CDK2 ; CDK6 ; CDKN1A ; COPS5 ; CREBBP ; CTCF ; CTNNB1 ; CUL1 ; E2F4 ; EIF3I ; ENG ; EP300 ; ERBB2IP ; ESR1 ; ETS1 ; FKBP1A ; FOS ; FOXG1 ; FOXO1 ; FOXO3 ; FOXO4 ; GIPC1 ; HDAC1 ; HGS ; HNF4A ; HOXA9 ; HSPA8 ; JUN ; JUNB ; JUND ; KAT2B ; KPNB1 ; LEF1 ; MAP2K3 ; MAP2K…	ABL1|IDBG-89599|ENSG00000097007|25|0|1| ; AKT1|IDBG-22709|ENSG00000142208|207|0|1| ; AKT2|IDBG-51270|ENSG00000105221|208|0|1| ; AKT3|IDBG-107751|ENSG00000117020|10000|0|1| ; ARHGDIA|IDBG-72684|ENSG00000141522|396|0|1| ; ATF4|IDBG-8409|ENSG00000128272|468,643159|0|1| ; BAD|IDBG-53423|ENSG00000002330|572|0|1| ; BAX|IDBG-61459|ENSG00000087088|581|0|1| ; BCL2|IDBG-4354|ENSG00000171791|596|0|1| ; BRAF…
BCR	3931	NETPATH	Homo sapiens	97	139	0.7	1.35287e-33	1.12559e-31	AKT1 ; ATF2 ; ATP2B4 ; BAX ; BCAR1 ; BCL10 ; BCL2 ; BCL2L11 ; BCL6 ; BLNK ; BRAF ; BTK ; CARD11 ; CASP7 ; CASP9 ; CBL ; CBLB ; CCNA2 ; CCND2 ; CCNE1 ; CDK2 ; CDK6 ; CHUK ; CR2 ; CREB1 ; CRK ; CRKL ; CSK ; CTNNB1 ; DOK1 ; ELK1 ; FOXO1 ; FYN ; GAB1 ; GAB2 ; GRB2 ; GSK3B ; GTF2I ; HCK ; HDAC5 ; HDAC7 ; HNRNPK ; IKBKB ; IKBKG ; INPP5D ; ITK ; ITPR1 ; JUN ; LAT2 ; LCK ; LCP2 ; LYN ; MAP3K7 ; MAP4K1 ; …	AKT1|IDBG-22709|ENSG00000142208|207|0|1| ; ATF2|IDBG-75609|ENSG00000115966|1386|0|1| ; ATP2B4|IDBG-105961|ENSG00000058668|493|0|1| ; BAX|IDBG-61459|ENSG00000087088|581|0|1| ; BCAR1|IDBG-42468|ENSG00000050820|9564|0|1| ; BCL10|IDBG-100044|ENSG00000142867|8915|0|1| ; BCL2|IDBG-4354|ENSG00000171791|596|0|1| ; BCL2L11|IDBG-65821|ENSG00000153094|10018|0|1| ; BCL6|IDBG-69349|ENSG00000113916|604|0|1| ; …
MAPK signaling pathway	487	KEGG	Homo sapiens	149	269	0.55	1.349e-33	1.20254e-31	ACVR1B ; AKT1 ; AKT2 ; AKT3 ; ARRB1 ; ARRB2 ; ATF2 ; ATF4 ; BRAF ; CASP3 ; CD14 ; CDC42 ; CHUK ; CRK ; CRKL ; DDIT3 ; DUSP1 ; DUSP10 ; DUSP16 ; DUSP2 ; DUSP4 ; DUSP6 ; ECSIT ; EGFR ; ELK1 ; ELK4 ; FAS ; FASLG ; FGF2 ; FGF20 ; FGFR1 ; FLNA ; FOS ; GADD45A ; GRB2 ; HRAS ; HSPA1B ; HSPA6 ; HSPA8 ; HSPB1 ; IKBKB ; IKBKG ; IL1A ; IL1B ; IL1R1 ; IL1R2 ; JUN ; JUND ; KRAS ; MAP2K1 ; MAP2K2 ; MAP2K3 ; MA…	AKT1|IDBG-22709|ENSG00000142208|207|0|1| ; AKT2|IDBG-51270|ENSG00000105221|208|0|1| ; AKT3|IDBG-107751|ENSG00000117020|10000|0|1| ; CASP8|IDBG-78534|ENSG00000064012|841|0|1| ; CCL3|IDBG-42503|ENSG00000006075|6348|0|1| ; CCL4|IDBG-42537|ENSG00000129277|6351|0|1| ; CCL5|IDBG-42204|ENSG00000161570|6352|0|1| ; CD14|IDBG-49157|ENSG00000170458|929|0|1| ; CD40|IDBG-78904|ENSG00000101017|958|0|1| ; CHUK|…
JAK-STAT pathway and regulation pathway	122	INOH	Homo sapiens	74	93	0.8	3.46945e-32	2.70617e-30	CD40LG ; CSF2 ; CSF2RA ; CSF2RB ; CSF3R ; EPOR ; FASLG ; GHR ; GRB2 ; IFNA1 ; IFNA14 ; IFNA2 ; IFNA4 ; IFNA7 ; IFNAR1 ; IFNAR2;IL10RB ; IFNB1 ; IFNG ; IFNGR1 ; IFNGR2 ; IL10 ; IL10RA ; IL11 ; IL12A ; IL12B ; IL12RB1 ; IL12RB2 ; IL13 ; IL13RA1 ; IL13RA2 ; IL15 ; IL15RA ; IL16 ; IL17RA ; IL18 ; IL1A ; IL1B ; IL1R1 ; IL1R2 ; IL1RAP ; IL2RA ; IL2RB ; IL2RG ; IL3 ; IL3RA ; IL4 ; IL4R ; IL5 ; IL5RA ; I…	AKT1|IDBG-22709|ENSG00000142208|207|0|1| ; AKT2|IDBG-51270|ENSG00000105221|208|0|1| ; AKT3|IDBG-107751|ENSG00000117020|10000|0|1| ; BCL10|IDBG-100044|ENSG00000142867|8915|0|1| ; CARD11|IDBG-7145|ENSG00000198286|84433|0|1| ; CBL|IDBG-74417|ENSG00000110395|867|0|1| ; CBLB|IDBG-48442|ENSG00000114423|868|0|1| ; CD247|IDBG-104547|ENSG00000198821|919|0|1| ; CD28|IDBG-79183|ENSG00000178562|940|0|1| ; CD…
Chronic myeloid leukemia	582	KEGG	Homo sapiens	63	75	0.84	3.72739e-30	2.73634e-28	ABL1 ; ACVR1B ; AKT1 ; AKT2 ; AKT3 ; ARAF ; BAD ; BCL2L1 ; BCR ; BRAF ; CBL ; CBLB ; CCND1 ; CDK6 ; CDKN1A ; CDKN1B ; CDKN2A ; CHUK ; CRK ; CRKL ; CTBP1 ; E2F1 ; GAB2 ; GRB2 ; HDAC1 ; HDAC2 ; HRAS ; IKBKB ; IKBKG ; KRAS ; MAP2K1 ; MAP2K2 ; MAPK1 ; MAPK3 ; MDM2 ; MYC ; NFKB1 ; NFKBIA ; PIK3CA ; PIK3CB ; PIK3CD ; PIK3CG ; PIK3R1 ; PIK3R2 ; PIK3R3 ; PTPN11 ; RAF1 ; RB1 ; RELA ; RUNX1 ; SHC1 ; SMAD3 …	ABL1|IDBG-89599|ENSG00000097007|25|0|1| ; AKT1|IDBG-22709|ENSG00000142208|207|0|1| ; ARHGEF6|IDBG-87668|ENSG00000129675|9459|0|1| ; ARHGEF7|IDBG-51160|ENSG00000102606|8874|0|1| ; BCL10|IDBG-100044|ENSG00000142867|8915|0|1| ; CARD11|IDBG-7145|ENSG00000198286|84433|0|1| ; CBL|IDBG-74417|ENSG00000110395|867|0|1| ; CBLB|IDBG-48442|ENSG00000114423|868|0|1| ; CD247|IDBG-104547|ENSG00000198821|919|0|1| …
RIG-I-like receptor signaling pathway	5713	KEGG	Homo sapiens	60	70	0.86	9.12226e-30	6.32477e-28	ATG12 ; ATG5 ; AZI2 ; CASP10 ; CASP8 ; CHUK ; CXCL10 ; CYLD ; DAK ; DDX3X ; DDX58 ; DHX58 ; FADD ; IFIH1 ; IFNA1 ; IFNA13 ; IFNA14 ; IFNA2 ; IFNA4 ; IFNA7 ; IFNB1 ; IKBKB ; IKBKE ; IKBKG ; IL12A ; IL12B ; IL8 ; IRF3 ; IRF7 ; ISG15 ; MAP3K1 ; MAP3K7 ; MAPK10 ; MAPK11 ; MAPK12 ; MAPK13 ; MAPK14 ; MAPK8 ; MAPK9 ; MAVS ; NFKB1 ; NFKBIA ; NFKBIB ; NLRX1 ; OTUD5 ; PIN1 ; RELA ; RIPK1 ; RNF125 ; RP5-100…	ACTB|IDBG-7590|ENSG00000075624|60|0|1| ; ACTN1|IDBG-10222|ENSG00000072110|87|0|1| ; ACTN2|IDBG-107634|ENSG00000077522|88|0|1| ; APC|IDBG-37007|ENSG00000134982|324|0|1| ; ARAF|IDBG-61504|ENSG00000078061|369|0|1| ; ARHGEF1|IDBG-53394|ENSG00000076928|9138|0|1| ; ARHGEF12|IDBG-74643|ENSG00000196914|23365|0|1| ; ARHGEF6|IDBG-87668|ENSG00000129675|9459|0|1| ; ARHGEF7|IDBG-51160|ENSG00000102606|8874|0|1…
Pancreatic cancer	593	KEGG	Homo sapiens	61	72	0.85	1.18012e-29	7.75155e-28	ACVR1B ; AKT1 ; AKT2 ; AKT3 ; ARAF ; ARHGEF6 ; BAD ; BCL2L1 ; BRAF ; BRCA2 ; CASP9 ; CCND1 ; CDC42 ; CDK6 ; CDKN2A ; CHUK ; E2F1 ; EGFR ; ERBB2 ; IKBKB ; IKBKG ; JAK1 ; KRAS ; MAP2K1 ; MAPK1 ; MAPK10 ; MAPK3 ; MAPK8 ; MAPK9 ; NFKB1 ; PIK3CA ; PIK3CB ; PIK3CD ; PIK3CG ; PIK3R1 ; PIK3R2 ; PIK3R3 ; PLD1 ; RAC1 ; RAC2 ; RAD51 ; RAF1 ; RALA ; RALB ; RALBP1 ; RALGDS ; RB1 ; RELA ; SMAD2 ; SMAD3 ; SMAD4…	ACACA|IDBG-43377|ENSG00000132142|31|0|1| ; ADH5|IDBG-31067|ENSG00000197894|128,642443|0|1| ; ADH6|IDBG-31160|ENSG00000172955|130|0|1| ; AK1|IDBG-86687|ENSG00000106992|203|0|1| ; ALOX15|IDBG-19074|ENSG00000161905|246|0|1| ; ALOX5|IDBG-71893|ENSG00000012779|240|0|1| ; ALPI|IDBG-83245|ENSG00000163295|248|0|1| ; ALPL|IDBG-93194|ENSG00000162551|249|0|1| ; ALPP|IDBG-83209|ENSG00000163283|250|0|1| ; ATP…
IL2	3904	NETPATH	Homo sapiens	57	65	0.88	1.86342e-29	1.16277e-27	AKT1 ; BCL2 ; CBL ; CISH ; CRK ; CRKL ; EIF3B ; ETS1 ; FOXO3 ; FYN ; GAB2 ; GNB2L1 ; GRB2 ; ICAM1 ; IFNA1 ; IL15 ; IL2 ; IL2RA ; IL2RB ; IL2RG ; IRS1 ; IRS2 ; JAK1 ; JAK2 ; JAK3 ; LCK ; LYN ; MAPK1 ; MAPK3 ; MTOR ; NFKB1 ; NGFR ; NMI ; NR3C1 ; PIK3CA ; PIK3CB ; PIK3CD ; PIK3CG ; PIK3R1 ; PIK3R2 ; PIK3R3 ; PRKCZ ; PTK2B ; PTPN11 ; PTPN6 ; RAF1 ; RELA ; RPS6KB1 ; SHC1 ; SOCS1 ; SOCS3 ; SOS1 ; STAT1…	ACACA|IDBG-43377|ENSG00000132142|31|0|1| ; AKT1|IDBG-22709|ENSG00000142208|207|0|1| ; AKT2|IDBG-51270|ENSG00000105221|208|0|1| ; AKT3|IDBG-107751|ENSG00000117020|10000|0|1| ; ARAF|IDBG-61504|ENSG00000078061|369|0|1| ; BAD|IDBG-53423|ENSG00000002330|572|0|1| ; BRAF|IDBG-44351|ENSG00000157764|673|0|1| ; CALM3|IDBG-58805|ENSG00000160014|801,805,808|0|1| ; CBL|IDBG-74417|ENSG00000110395|867|0|1| ; CB…
IL2-mediated signaling events	4301	PID NCI	Homo sapiens	51	55	0.93	3.2073e-29	1.90605e-27	BCL2 ; CDK2 ; CISH ; FOS ; FYN ; GAB2 ; GRB2 ; HRAS ; IFNG ; IKZF3 ; IL2 ; IL2RA ; IL2RB ; IL2RG ; IRS1 ; IRS2 ; JAK1 ; JAK3 ; JUN ; KRAS ; LCK ; MAP2K1 ; MAP2K2 ; MAPK1 ; MAPK11 ; MAPK14 ; MAPK3 ; MAPK8 ; MAPK9 ; MAPKAPK2 ; MYC ; PIK3CA ; PIK3R1 ; PPP2R5D ; PRKCB ; PRKCE ; PTK2B ; PTPN11 ; RAF1 ; RASA1 ; RHOA ; SHC1 ; SOCS1 ; SOCS2 ; SOCS3 ; SOS1 ; STAT1 ; STAT3 ; STAT5A ; STAT5B ; SYK ;	CD40LG|IDBG-87653|ENSG00000102245|959|0|1| ; CSF2|IDBG-41275|ENSG00000164400|1437|0|1| ; CSF2RA|IDBG-39400|ENSG00000198223|1438|0|1| ; CSF2RB|IDBG-6178|ENSG00000100368|1439|0|1| ; CSF3R|IDBG-96377|ENSG00000119535|1441|0|1| ; EPOR|IDBG-29281|ENSG00000187266|2057|0|1| ; FASLG|IDBG-104856|ENSG00000117560|356|0|1| ; GHR|IDBG-18930|ENSG00000112964|2690|0|1| ; GRB2|IDBG-68262|ENSG00000177885|2885|0|1| …
Apoptosis	485	KEGG	Homo sapiens	68	87	0.78	8.66309e-29	4.91433e-27	AKT1 ; AKT2 ; AKT3 ; APAF1 ; ATM ; BAD ; BAX ; BCL2 ; BCL2L1 ; BID ; BIRC2 ; BIRC3 ; CAPN1 ; CAPN2 ; CASP10 ; CASP3 ; CASP6 ; CASP7 ; CASP8 ; CASP9 ; CFLAR ; CHUK ; CSF2RB ; DFFA ; FADD ; FAS ; FASLG ; IKBKB ; IKBKG ; IL1A ; IL1B ; IL1R1 ; IL1RAP ; IL3 ; IL3RA ; IRAK1 ; IRAK2 ; IRAK3 ; IRAK4 ; MAP3K14 ; MYD88 ; NFKB1 ; NFKBIA ; NGF ; NTRK1 ; PIK3CA ; PIK3CB ; PIK3CD ; PIK3CG ; PIK3R1 ; PIK3R2 ; P…	ARAF|IDBG-61504|ENSG00000078061|369|0|1| ; BID|IDBG-1050|ENSG00000015475|637|0|1| ; BRAF|IDBG-44351|ENSG00000157764|673|0|1| ; CASP3|IDBG-46394|ENSG00000164305|836|0|1| ; CD247|IDBG-104547|ENSG00000198821|919|0|1| ; CSF2|IDBG-41275|ENSG00000164400|1437|0|1| ; FAS|IDBG-81669|ENSG00000026103|355|0|1| ; FASLG|IDBG-104856|ENSG00000117560|356|0|1| ; FCER1G|IDBG-104229|ENSG00000158869|2207|0|1| ; FYN|I…
Il-2 receptor beta chain in t cell activation	4011	PID BIOCARTA	Homo sapiens	46	49	0.94	4.60364e-27	2.49797e-25	AKT1 ; BAD ; BCL2 ; BCL2L1 ; CBL ; CCNA1 ; CCNB1 ; CCND1 ; CCND2 ; CCNE1 ; CRKL ; E2F1 ; FAS ; FASLG ; FOS ; GRB2 ; HRAS ; IKZF3 ; IL2 ; IL2RA ; IL2RB ; IL2RG ; IRS1 ; JAK1 ; JAK3 ; MAP2K1 ; MAP2K2 ; MAPK1 ; MAPK3 ; MYC ; NMI ; PDPK1 ; PIK3CA ; PIK3R1 ; PPIA ; PTPN6 ; RAF1 ; RB1 ; RPS6KB1 ; SHC1 ; SOCS1 ; SOCS3 ; SOS1 ; STAT5A ; STAT5B ; TFDP1 ;	AFP|IDBG-23783|ENSG00000081051|174|0|1| ; APAF1|IDBG-52364|ENSG00000120868|317|0|1| ; APC|IDBG-37007|ENSG00000134982|324|0|1| ; ATF3|IDBG-106549|ENSG00000162772|467|0|1| ; BAX|IDBG-61459|ENSG00000087088|581|0|1| ; BBC3|IDBG-59341|ENSG00000105327|27113|0|1| ; BCL2|IDBG-4354|ENSG00000171791|596|0|1| ; BCL2A1|IDBG-25591|ENSG00000140379|597|0|1| ; BCL2L1|IDBG-63673|ENSG00000171552|598|0|1| ; BCL6|IDB…
Keratinocyte differentiation	4032	PID BIOCARTA	Homo sapiens	47	51	0.92	1.06691e-26	5.54795e-25	BCL2 ; BIRC2 ; BIRC3 ; CHUK ; EGFR ; ETS1 ; FAS ; FASLG ; FOS ; GRB2 ; HRAS ; IKBKB ; IKBKG ; JUN ; MAP2K1 ; MAP2K2 ; MAP2K3 ; MAP2K4 ; MAP2K6 ; MAP2K7 ; MAP3K1 ; MAP3K5 ; MAP4K4 ; MAPK1 ; MAPK13 ; MAPK14 ; MAPK3 ; MAPK8 ; NFKBIA ; PLAT ; PPP2R5D ; PRKCA ; PRKCB ; PRKCD ; PRKCE ; PRKCG ; PRKCQ ; RAF1 ; RELA ; RIPK1 ; SHC1 ; SOS1 ; SP1 ; TNF ; TNFRSF1A ; TRAF1 ; TRAF2 ;	AKT1|IDBG-22709|ENSG00000142208|207|0|1| ; AKT2|IDBG-51270|ENSG00000105221|208|0|1| ; AKT3|IDBG-107751|ENSG00000117020|10000|0|1| ; APAF1|IDBG-52364|ENSG00000120868|317|0|1| ; ATM|IDBG-70193|ENSG00000149311|472,651610|0|1| ; BAD|IDBG-53423|ENSG00000002330|572|0|1| ; BAX|IDBG-61459|ENSG00000087088|581|0|1| ; BCL2|IDBG-4354|ENSG00000171791|596|0|1| ; BCL2L1|IDBG-63673|ENSG00000171552|598|0|1| ; BID…
ErbB signaling pathway	461	KEGG	Homo sapiens	66	87	0.76	1.26434e-26	6.31161e-25	ABL1 ; AKT1 ; AKT2 ; AKT3 ; ARAF ; BAD ; BRAF ; CAMK2A ; CAMK2B ; CAMK2D ; CAMK2G ; CBL ; CBLB ; CDKN1A ; CDKN1B ; CRK ; CRKL ; EGFR ; EIF4EBP1 ; ELK1 ; ERBB2 ; ERBB4 ; GAB1 ; GRB2 ; GSK3B ; HRAS ; JUN ; KRAS ; MAP2K1 ; MAP2K2 ; MAP2K4 ; MAP2K7 ; MAPK1 ; MAPK10 ; MAPK3 ; MAPK8 ; MAPK9 ; MTOR ; MYC ; NCK1 ; NCK2 ; PAK1 ; PAK2 ; PAK3 ; PIK3CA ; PIK3CB ; PIK3CD ; PIK3CG ; PIK3R1 ; PIK3R2 ; PIK3R3 ; …	APC|IDBG-37007|ENSG00000134982|324|0|1| ; AXIN1|IDBG-7404|ENSG00000103126|8312|0|1| ; BTRC|IDBG-87102|ENSG00000166167|8945|0|1| ; CAMK2A|IDBG-53452|ENSG00000070808|815|0|1| ; CAMK2B|IDBG-14499|ENSG00000058404|816|0|1| ; CAMK2D|IDBG-34988|ENSG00000145349|817|0|1| ; CAMK2G|IDBG-78703|ENSG00000148660|818|0|1| ; CCND1|IDBG-61868|ENSG00000110092|595|0|1| ; CCND2|IDBG-12912|ENSG00000118971|894|0|1| ; C…
Signaling events activated by Hepatocyte Growth Factor Receptor (c-Met)	4254	PID NCI	Homo sapiens	48	53	0.91	2.09237e-26	1.00434e-24	AKT1 ; BAD ; CBL ; CRK ; CRKL ; CTNNB1 ; DOCK1 ; ELK1 ; FOS ; GAB1 ; GLMN ; GRB2 ; HGF ; HGS ; HRAS ; JUN ; MAP2K1 ; MAP2K2 ; MAP2K4 ; MAP3K5 ; MAP4K1 ; MAPK1 ; MAPK3 ; MAPK8 ; MET ; NCK1 ; PAK1 ; PDPK1 ; PIK3CA ; PIK3R1 ; PLCG1 ; PTEN ; PTK2 ; PTK2B ; PTPN11 ; PTPRJ ; PXN ; RAF1 ; RANBP9 ; RAP1A ; RAP1B ; RASA1 ; RPS6KB1 ; SH3KBP1 ; SHC1 ; SOS1 ; SRC ; STAT3 ;	ABL1|IDBG-89599|ENSG00000097007|25|0|1| ; AKT1|IDBG-22709|ENSG00000142208|207|0|1| ; AKT2|IDBG-51270|ENSG00000105221|208|0|1| ; AKT3|IDBG-107751|ENSG00000117020|10000|0|1| ; ARAF|IDBG-61504|ENSG00000078061|369|0|1| ; BAD|IDBG-53423|ENSG00000002330|572|0|1| ; BRAF|IDBG-44351|ENSG00000157764|673|0|1| ; CAMK2A|IDBG-53452|ENSG00000070808|815|0|1| ; CAMK2B|IDBG-14499|ENSG00000058404|816|0|1| ; CAMK2D|…
Chemokine signaling pathway	4389	KEGG	Homo sapiens	108	189	0.57	5.01821e-26	2.31953e-24	AKT1 ; AKT2 ; AKT3 ; ARRB1 ; ARRB2 ; BCAR1 ; BRAF ; CCL1 ; CCL11 ; CCL13 ; CCL14;CCL15 ; CCL15 ; CCL17 ; CCL19 ; CCL2 ; CCL20 ; CCL21 ; CCL22 ; CCL23 ; CCL26 ; CCL3 ; CCL4 ; CCL5 ; CCL7 ; CCL8 ; CCR1 ; CCR2 ; CCR3 ; CCR5 ; CDC42 ; CHUK ; CRK ; CRKL ; CSK ; CXCL1 ; CXCL10 ; CXCL11 ; CXCL12 ; CXCL13 ; CXCL2 ; CXCL3 ; CXCL5 ; CXCL6 ; CXCL9 ; CXCR4 ; FGR ; FOXO3 ; GNAI2 ; GRB2 ; GSK3B ; HCK ; HRAS ; …	AGT|IDBG-107363|ENSG00000135744|183|0|1| ; AGTR1|IDBG-60289|ENSG00000144891|185|0|1| ; AGTR2|IDBG-83075|ENSG00000180772|186|0|1| ; ARAF|IDBG-61504|ENSG00000078061|369|0|1| ; BMP2|IDBG-52330|ENSG00000125845|650|0|1| ; BMP3|IDBG-26583|ENSG00000152785|651|0|1| ; BMP6|IDBG-60018|ENSG00000153162|654|0|1| ; BMP7|IDBG-82028|ENSG00000101144|655|0|1| ; BRAF|IDBG-44351|ENSG00000157764|673|0|1| ; CD40LG|IDB…
IL6-mediated signaling events	5656	PID NCI	Homo sapiens	43	46	0.93	3.70558e-25	1.65163e-23	A2M ; AKT1 ; BCL2L1 ; CEBPB ; CEBPD ; CRP ; FGG ; FOS ; FOXO1 ; GAB1 ; GAB2 ; GRB2 ; HCK ; HSP90B1 ; IL6 ; IL6R ; IL6ST ; IRF1 ; JAK1 ; JAK2 ; JUN ; JUNB ; MAP2K4 ; MAP2K6 ; MAPK11 ; MAPK14 ; MCL1 ; MITF ; MYC ; PIAS1 ; PIAS3 ; PIK3CA ; PIK3R1 ; PRKCD ; PTPN11 ; RAC1 ; SOCS3 ; SOS1 ; STAT1 ; STAT3 ; TIMP1 ; TYK2 ; VAV1 ;	AKT1|IDBG-22709|ENSG00000142208|207|0|1| ; BAD|IDBG-53423|ENSG00000002330|572|0|1| ; BAX|IDBG-61459|ENSG00000087088|581|0|1| ; BCL2|IDBG-4354|ENSG00000171791|596|0|1| ; BCL2L1|IDBG-63673|ENSG00000171552|598|0|1| ; BCL2L11|IDBG-65821|ENSG00000153094|10018|0|1| ; CBL|IDBG-74417|ENSG00000110395|867|0|1| ; CISH|IDBG-37175|ENSG00000114737|1154|0|1| ; CREB1|IDBG-79573|ENSG00000118260|1385|0|1| ; CRK|ID…
Class I PI3K signaling events mediated by Akt	5647	PID NCI	Homo sapiens	39	40	0.98	7.03045e-25	3.02552e-23	AKT1 ; AKT1S1 ; AKT2 ; AKT3 ; BAD ; BCL2L1 ; CASP9 ; CDKN1A ; CDKN1B ; CHUK ; FOXO1 ; FOXO3 ; FOXO4 ; GSK3B ; HSP90AA1 ; KPNA1 ; MAP3K5 ; MAPKAP1 ; MLST8 ; MTOR ; PDPK1 ; PRKACA ; PRKDC ; RAF1 ; RHEB ; RICTOR ; RPTOR ; SFN ; SLC2A4 ; SRC ; TBC1D4 ; TSC1 ; TSC2 ; YWHAB ; YWHAE ; YWHAG ; YWHAH ; YWHAQ ; YWHAZ ;	AKT1|IDBG-22709|ENSG00000142208|207|0|1| ; AKT2|IDBG-51270|ENSG00000105221|208|0|1| ; AKT3|IDBG-107751|ENSG00000117020|10000|0|1| ; AR|IDBG-73722|ENSG00000169083|367|0|1| ; ARAF|IDBG-61504|ENSG00000078061|369|0|1| ; ATF4|IDBG-8409|ENSG00000128272|468,643159|0|1| ; BAD|IDBG-53423|ENSG00000002330|572|0|1| ; BCL2|IDBG-4354|ENSG00000171791|596|0|1| ; BRAF|IDBG-44351|ENSG00000157764|673|0|1| ; CASP9|I…
Renal cell carcinoma	483	KEGG	Homo sapiens	56	70	0.8	7.90693e-25	3.28928e-23	AKT1 ; AKT2 ; AKT3 ; ARAF ; ARNT ; BRAF ; CDC42 ; CREBBP ; CRK ; CRKL ; CUL2 ; EGLN1 ; EGLN2 ; EGLN3 ; EP300 ; EPAS1 ; ETS1 ; GAB1 ; GRB2 ; HGF ; HIF1A ; HRAS ; JUN ; KRAS ; MAP2K1 ; MAP2K2 ; MAPK1 ; MAPK3 ; MET ; PAK1 ; PAK2 ; PAK3 ; PDGFB ; PIK3CA ; PIK3CB ; PIK3CD ; PIK3CG ; PIK3R1 ; PIK3R2 ; PIK3R3 ; PTPN11 ; RAC1 ; RAF1 ; RAP1A ; RAP1B ; RBX1 ; SOS1 ; SOS2 ; TCEB1 ; TCEB2 ; TGFA ; TGFB1 ; TG…	ABL1|IDBG-89599|ENSG00000097007|25|0|1| ; ACVR1B|IDBG-33695|ENSG00000135503|91|0|1| ; AKT1|IDBG-22709|ENSG00000142208|207|0|1| ; AKT2|IDBG-51270|ENSG00000105221|208|0|1| ; AKT3|IDBG-107751|ENSG00000117020|10000|0|1| ; ARAF|IDBG-61504|ENSG00000078061|369|0|1| ; BAD|IDBG-53423|ENSG00000002330|572|0|1| ; BCL2L1|IDBG-63673|ENSG00000171552|598|0|1| ; BCR|IDBG-2349|ENSG00000186716|100133163,613|0|1| ; …
Prostate cancer	544	KEGG	Homo sapiens	65	89	0.73	1.22503e-24	4.93175e-23	AKT1 ; AKT2 ; AKT3 ; AR ; ARAF ; ATF4 ; BAD ; BCL2 ; BRAF ; CASP9 ; CCND1 ; CCNE1 ; CDK2 ; CDKN1A ; CDKN1B ; CHUK ; CREB1 ; CREBBP ; CTNNB1 ; E2F1 ; EGFR ; EP300 ; ERBB2 ; FGFR1 ; FOXO1 ; GRB2 ; GSK3B ; HRAS ; HSP90AA1 ; HSP90AB1 ; HSP90B1 ; IGF1R ; IKBKB ; IKBKG ; KLK3 ; KRAS ; LEF1 ; MAP2K1 ; MAP2K2 ; MAPK1 ; MAPK3 ; MDM2 ; MTOR ; NFKB1 ; NFKBIA ; PDGFA ; PDGFB ; PDGFRB ; PDPK1 ; PIK3CA ; PIK3C…	ACVR1B|IDBG-33695|ENSG00000135503|91|0|1| ; AKT1|IDBG-22709|ENSG00000142208|207|0|1| ; AKT2|IDBG-51270|ENSG00000105221|208|0|1| ; AKT3|IDBG-107751|ENSG00000117020|10000|0|1| ; ARAF|IDBG-61504|ENSG00000078061|369|0|1| ; ARHGEF6|IDBG-87668|ENSG00000129675|9459|0|1| ; BAD|IDBG-53423|ENSG00000002330|572|0|1| ; BCL2L1|IDBG-63673|ENSG00000171552|598|0|1| ; BRAF|IDBG-44351|ENSG00000157764|673|0|1| ; BRC…
Signal transduction through il1r	4064	PID BIOCARTA	Homo sapiens	36	36	1	2.15625e-24	8.40938e-23	CHUK ; ECSIT ; FOS ; IFNA1 ; IFNB1 ; IKBKB ; IKBKG ; IL1A ; IL1B ; IL1R1 ; IL1RAP ; IL1RN ; IL6 ; IRAK1 ; IRAK2 ; IRAK3 ; JUN ; MAP2K3 ; MAP2K6 ; MAP3K1 ; MAP3K7 ; MAP3K7IP1 ; MAP3K7IP2 ; MAP4K4 ; MAPK14 ; MAPK8 ; MYD88 ; NFKBIA ; PEBP1 ; RELA ; TGFB1 ; TGFB2 ; TGFB3 ; TNF ; TOLLIP ; TRAF6 ;	ABL1|IDBG-89599|ENSG00000097007|25|0|1| ; ATM|IDBG-70193|ENSG00000149311|472,651610|0|1| ; ATR|IDBG-59521|ENSG00000175054|545,648152,651921|0|1| ; CCNA1|IDBG-24529|ENSG00000133101|8900|0|1| ; CCNA2|IDBG-36372|ENSG00000145386|890|0|1| ; CCNB1|IDBG-25262|ENSG00000134057|891|0|1| ; CCND1|IDBG-61868|ENSG00000110092|595|0|1| ; CCND2|IDBG-12912|ENSG00000118971|894|0|1| ; CCNE1|IDBG-41865|ENSG0000010517…
Acute myeloid leukemia	424	KEGG	Homo sapiens	48	56	0.86	5.06241e-24	1.91451e-22	AKT1 ; AKT2 ; AKT3 ; ARAF ; BAD ; BRAF ; CCNA1 ; CCND1 ; CHUK ; EIF4EBP1 ; FLT3 ; GRB2 ; HRAS ; IKBKB ; IKBKG ; JUP ; KIT ; KRAS ; LEF1 ; MAP2K1 ; MAP2K2 ; MAPK1 ; MAPK3 ; MTOR ; MYC ; NFKB1 ; PIK3CA ; PIK3CB ; PIK3CD ; PIK3CG ; PIK3R1 ; PIK3R2 ; PIK3R3 ; PIM2 ; PML ; RAF1 ; RARA ; RELA ; RPS6KB1 ; RUNX1 ; SOS1 ; SOS2 ; SPI1 ; STAT3 ; STAT5A ; STAT5B ; TCF7L2 ; ZBTB16 ;	ACAP1|IDBG-24566|ENSG00000072818|9744|0|1| ; ACVR1B|IDBG-33695|ENSG00000135503|91|0|1| ; ADRB1|IDBG-90231|ENSG00000043591|153|0|1| ; ADRB2|IDBG-52685|ENSG00000169252|154|0|1| ; AP2M1|IDBG-67524|ENSG00000161203|1173|0|1| ; ARF6|IDBG-5864|ENSG00000165527|382|0|1| ; ARRB1|IDBG-64687|ENSG00000137486|408|0|1| ; ARRB2|IDBG-19263|ENSG00000141480|409|0|1| ; CBL|IDBG-74417|ENSG00000110395|867|0|1| ; CBLB|…
Alpha6Beta4Integrin	3924	NETPATH	Homo sapiens	47	55	0.85	2.00133e-23	7.34605e-22	ABL1 ; AKT1 ; AR ; BAD ; CASP3 ; DSP ; DST ; EGFR ; EIF4E ; EIF4EBP1 ; EIF6 ; ERBB2 ; ERBB2IP ; FYN ; GRB2 ; MBP ; MET ; MMP7 ; MST1R ; MTOR ; PAK1 ; PIK3CA ; PIK3CB ; PIK3CD ; PIK3CG ; PIK3R1 ; PIK3R2 ; PIK3R3 ; PRKCA ; PRKCD ; PTK2 ; RAC1 ; RHOA ; RTKN ; SFN ; SHC1 ; SMAD2 ; SMAD3 ; SRC ; TP73 ; VIM ; YES1 ; YWHAB ; YWHAE ; YWHAH ; YWHAQ ; YWHAZ ;	ATG12|IDBG-37900|ENSG00000145782|9140|0|1| ; ATG5|IDBG-94856|ENSG00000057663|9474|0|1| ; AZI2|IDBG-23171|ENSG00000163512|64343|0|1| ; CASP10|IDBG-78470|ENSG00000003400|843|0|1| ; CASP8|IDBG-78534|ENSG00000064012|841|0|1| ; CHUK|IDBG-243385|ENSG00000213341|1147|0|1| ; CXCL10|IDBG-25212|ENSG00000169245|3627|0|1| ; CYLD|IDBG-30697|ENSG00000083799|1540|0|1| ; DAK|IDBG-50063|ENSG00000149476|26007|0|1|…
IFN-gamma pathway	5679	PID NCI	Homo sapiens	38	40	0.95	4.959e-23	1.76824e-21	AKT1 ; CAMK2A ; CAMK2B ; CAMK2D ; CAMK2G ; CASP1 ; CBL ; CEBPB ; CREBBP ; CRKL ; DAPK1 ; EP300 ; IFNG ; IFNGR1 ; IL1B ; IRF1 ; IRF9 ; JAK1 ; JAK2 ; MAP2K1 ; MAP3K1 ; MAP3K11 ; MAPK1 ; MAPK3 ; MTOR ; PIAS1 ; PIAS4 ; PIK3CA ; PIK3R1 ; PRKCD ; PTPN11 ; PTPN2 ; RAP1A ; RAP1B ; SMAD7 ; SOCS1 ; STAT1 ; STAT3 ;	AKT1|IDBG-22709|ENSG00000142208|207|0|1| ; APC|IDBG-37007|ENSG00000134982|324|0|1| ; ARRB1|IDBG-64687|ENSG00000137486|408|0|1| ; ARRB2|IDBG-19263|ENSG00000141480|409|0|1| ; AXIN1|IDBG-7404|ENSG00000103126|8312|0|1| ; BCL9|IDBG-101829|ENSG00000116128|607|0|1| ; BRD7|IDBG-30500|ENSG00000166164|29117|0|1| ; BTRC|IDBG-87102|ENSG00000166167|8945|0|1| ; CAMK2A|IDBG-53452|ENSG00000070808|815|0|1| ; CAMK…
TCR	3920	NETPATH	Homo sapiens	78	124	0.63	1.00938e-22	3.49919e-21	ABL1 ; AKT1 ; ARHGEF6 ; ARHGEF7 ; BCL10 ; CARD11 ; CBL ; CBLB ; CD247 ; CD2AP ; CD3D ; CD3E ; CD3G ; CD4 ; CDC42 ; CEBPB ; CISH ; CREB1 ; CREBBP ; CRK ; CRKL ; CTNNB1 ; DEF6 ; DLG1 ; EVL ; FOS ; FYN ; GAB2 ; GIT2 ; GRB2 ; HDAC7 ; ITK ; ITPR1 ; JAK3 ; JUN ; LAT ; LCK ; LCP2 ; LYN ; MAP2K1 ; MAP4K1 ; MAPK1 ; MUC1 ; NCK1 ; NCL ; NEDD9 ; NFAM1 ; NFATC2 ; PAK1 ; PIK3R1 ; PIK3R2 ; PLCG1 ; PRKCQ ; PSTPI…	ACVR1B|IDBG-33695|ENSG00000135503|91|0|1| ; AKT1|IDBG-22709|ENSG00000142208|207|0|1| ; AKT2|IDBG-51270|ENSG00000105221|208|0|1| ; AKT3|IDBG-107751|ENSG00000117020|10000|0|1| ; APC|IDBG-37007|ENSG00000134982|324|0|1| ; APPL1|IDBG-41092|ENSG00000157500|26060|0|1| ; ARAF|IDBG-61504|ENSG00000078061|369|0|1| ; AXIN1|IDBG-7404|ENSG00000103126|8312|0|1| ; BAD|IDBG-53423|ENSG00000002330|572|0|1| ; BAX|ID…
Fc-epsilon receptor I signaling in mast cells	2694	PID NCI	Homo sapiens	49	60	0.82	1.29369e-22	4.36358e-21	AKT1 ; BTK ; CBL ; CBLB ; CHUK ; DOK1 ; DUSP1 ; FCER1G ; FOS ; FYN ; GAB2 ; GRB2 ; HRAS ; IKBKB ; IKBKG ; ITK ; JUN ; LAT ; LAT2 ; LCP2 ; LYN ; MAP2K1 ; MAP2K2 ; MAP2K4 ; MAP2K7 ; MAP3K1 ; MAPK1 ; MAPK3 ; MAPK8 ; NFATC2 ; NFKB1 ; PAK2 ; PIK3CA ; PIK3R1 ; PLA2G4A ; PLCG1 ; PLD2 ; PRKCB ; PTK2 ; PTPN11 ; PTPN13 ; PXN ; RAF1 ; RASA1 ; RELA ; SHC1 ; SOS1 ; SYK ; VAV1 ;	ACTB|IDBG-7590|ENSG00000075624|60|0|1| ; ACTN1|IDBG-10222|ENSG00000072110|87|0|1| ; ACTN2|IDBG-107634|ENSG00000077522|88|0|1| ; BCAR1|IDBG-42468|ENSG00000050820|9564|0|1| ; CDC42|IDBG-93614|ENSG00000070831|998|0|1| ; CDH5|IDBG-34871|ENSG00000179776|1003|0|1| ; CTNNA1|IDBG-47369|ENSG00000044115|1495|0|1| ; CTNNB1|IDBG-27347|ENSG00000168036|1499|0|1| ; CTNND1|IDBG-47085|ENSG00000198561|1500|0|1| ; …
IL4	3925	NETPATH	Homo sapiens	44	51	0.86	2.36357e-22	7.76247e-21	ATF2 ; BAD ; BCL2L1 ; CD40 ; CREBBP ; CXCR4 ; ELK1 ; EP300 ; ETS1 ; GRB2 ; IL2RG ; IL4 ; IL4R ; INPP5D ; IRS1 ; IRS2 ; JAK1 ; JAK2 ; JAK3 ; MAPK11 ; MAPK14 ; NCF1 ; NFKB1 ; PIK3CA ; PIK3CD ; PIK3R1 ; PIK3R2 ; PLCG1 ; PRKCD ; PRKCI ; PRKCZ ; PTK2 ; PTPN11 ; PTPN6 ; RASA1 ; RELA ; SHC1 ; SOCS1 ; SOCS3 ; SOCS5 ; SOS1 ; SRC ; STAT1 ; STAT6 ;	BIRC2|IDBG-69075|ENSG00000110330|329|0|1| ; BIRC3|IDBG-69045|ENSG00000023445|330|0|1| ; BIRC6|IDBG-43545|ENSG00000115760|57448|0|1| ; BRCA1|IDBG-52172|ENSG00000012048|672|0|1| ; BTRC|IDBG-87102|ENSG00000166167|8945|0|1| ; CBL|IDBG-74417|ENSG00000110395|867|0|1| ; CBLB|IDBG-48442|ENSG00000114423|868|0|1| ; CDC34|IDBG-12464|ENSG00000099804|997|0|1| ; CUL1|IDBG-46918|ENSG00000055130|8454|0|1| ; CUL2…
Mapkinase signaling pathway	4137	PID BIOCARTA	Homo sapiens	46	55	0.84	3.79519e-22	1.21446e-20	ARAF ; ATF2 ; CHUK ; CREB1 ; ELK1 ; FOS ; HRAS ; IKBKB ; JUN ; MAP2K1 ; MAP2K2 ; MAP2K3 ; MAP2K4 ; MAP2K5 ; MAP2K6 ; MAP2K7 ; MAP3K1 ; MAP3K11 ; MAP3K13 ; MAP3K14 ; MAP3K2 ; MAP3K3 ; MAP3K4 ; MAP3K5 ; MAP3K7 ; MAP3K8 ; MAP4K1 ; MAP4K4 ; MAPK1 ; MAPK10 ; MAPK11 ; MAPK12 ; MAPK13 ; MAPK14 ; MAPK3 ; MAPK8 ; MAPK9 ; MEF2A ; MYC ; PAK1 ; PAK2 ; RAC1 ; RAF1 ; RPS6KA1 ; SP1 ; STAT1 ;	AFP|IDBG-23783|ENSG00000081051|174|0|1| ; AKT1|IDBG-22709|ENSG00000142208|207|0|1| ; BAX|IDBG-61459|ENSG00000087088|581|0|1| ; CDKN1A|IDBG-85033|ENSG00000124762|1026|0|1| ; CREB1|IDBG-79573|ENSG00000118260|1385|0|1| ; CREBBP|IDBG-12340|ENSG00000005339|1387|0|1| ; CSF2|IDBG-41275|ENSG00000164400|1437|0|1| ; EGR1|IDBG-47191|ENSG00000120738|1958|0|1| ; EP300|IDBG-8992|ENSG00000100393|2033|0|1| ; FGG…
KitReceptor	3914	NETPATH	Homo sapiens	51	65	0.78	5.27885e-22	1.647e-20	ABL1 ; AKT1 ; BAD ; BTK ; CBL ; CBLB ; CISH ; CLTC ; CRK ; CRKL ; CSF2RB ; DOK1 ; EP300 ; EPOR ; FGR ; FYN ; GRB10 ; GRB2 ; HCK ; HRAS ; INPP5D ; JAK2 ; KIT ; LYN ; MAPK1 ; MITF ; PIK3CG ; PIK3R1 ; PIK3R2 ; PLCE1 ; PLCG1 ; PRKCA ; PRKCB ; PTPN11 ; PTPN6 ; PTPRU ; RAF1 ; RASA1 ; RPS6KA1 ; SH3KBP1 ; SHC1 ; SOCS1 ; SOCS5 ; SOS1 ; SRC ; STAT1 ; STAT5A ; STAT5B ; TNFRSF10A ; VAV1 ; YES1 ;	AKT1|IDBG-22709|ENSG00000142208|207|0|1| ; BCL2|IDBG-4354|ENSG00000171791|596|0|1| ; CBL|IDBG-74417|ENSG00000110395|867|0|1| ; CISH|IDBG-37175|ENSG00000114737|1154|0|1| ; CRK|IDBG-14664|ENSG00000167193|1398|0|1| ; CRKL|IDBG-1833|ENSG00000099942|1399|0|1| ; EIF3B|IDBG-6921|ENSG00000106263|8662|0|1| ; ETS1|IDBG-75897|ENSG00000134954|2113|0|1| ; FOXO3|IDBG-95024|ENSG00000118689|2309|0|1| ; FYN|IDBG-…
Glucocorticoid receptor regulatory network	4328	PID NCI	Homo sapiens	58	80	0.73	7.67074e-22	2.3349e-20	AFP ; AKT1 ; BAX ; CDKN1A ; CREB1 ; CREBBP ; CSF2 ; EGR1 ; EP300 ; FGG ; FKBP4 ; FOS ; GATA3 ; GSK3B ; HDAC1 ; HDAC2 ; HSP90AA1 ; ICAM1 ; IFNG ; IL13 ; IL2 ; IL4 ; IL5 ; IL6 ; IL8 ; IRF1 ; JUN ; KRT5 ; MAPK1 ; MAPK10 ; MAPK11 ; MAPK14 ; MAPK3 ; MAPK8 ; MAPK9 ; MDM2 ; MMP1 ; NCOA2 ; NFATC1 ; NFKB1 ; NR3C1 ; PBX1 ; POU2F1 ; PRKACA ; PRKACB ; PRL ; RELA ; SELE ; SFN ; SGK1 ; SMARCA4 ; SMARCC1 ; SMAR…	AKT1|IDBG-22709|ENSG00000142208|207|0|1| ; AKT2|IDBG-51270|ENSG00000105221|208|0|1| ; AKT3|IDBG-107751|ENSG00000117020|10000|0|1| ; BTK|IDBG-79651|ENSG00000010671|695|0|1| ; CSF2|IDBG-41275|ENSG00000164400|1437|0|1| ; FCER1G|IDBG-104229|ENSG00000158869|2207|0|1| ; FYN|IDBG-95463|ENSG00000010810|2534|0|1| ; GAB2|IDBG-65975|ENSG00000033327|9846|0|1| ; GRB2|IDBG-68262|ENSG00000177885|2885|0|1| ; HRA…
Fc epsilon RI signaling pathway	435	KEGG	Homo sapiens	57	78	0.73	9.10497e-22	2.70548e-20	AKT1 ; AKT2 ; AKT3 ; BTK ; CSF2 ; FCER1G ; FYN ; GAB2 ; GRB2 ; HRAS ; IL13 ; IL3 ; IL4 ; IL5 ; INPP5D ; KRAS ; LAT ; LCP2 ; LYN ; MAP2K1 ; MAP2K2 ; MAP2K3 ; MAP2K4 ; MAP2K6 ; MAP2K7 ; MAPK1 ; MAPK10 ; MAPK11 ; MAPK12 ; MAPK13 ; MAPK14 ; MAPK3 ; MAPK8 ; MAPK9 ; PDK1 ; PIK3CA ; PIK3CB ; PIK3CD ; PIK3CG ; PIK3R1 ; PIK3R2 ; PIK3R3 ; PLA2G4A ; PLCG1 ; PLCG2 ; PRKCA ; PRKCB ; PRKCD ; PRKCE ; RAC1 ; RAC…	AKT1|IDBG-22709|ENSG00000142208|207|0|1| ; AKT2|IDBG-51270|ENSG00000105221|208|0|1| ; AKT3|IDBG-107751|ENSG00000117020|10000|0|1| ; ARAF|IDBG-61504|ENSG00000078061|369|0|1| ; ARNT|IDBG-102199|ENSG00000143437|405|0|1| ; BRAF|IDBG-44351|ENSG00000157764|673|0|1| ; CDC42|IDBG-93614|ENSG00000070831|998|0|1| ; CREBBP|IDBG-12340|ENSG00000005339|1387|0|1| ; CRK|IDBG-14664|ENSG00000167193|1398|0|1| ; CRKL…
Toll-like receptor pathway	3951	PID BIOCARTA	Homo sapiens	34	35	0.97	1.24915e-21	3.62543e-20	CD14 ; CHUK ; ECSIT ; EIF2AK2 ; ELK1 ; FOS ; IKBKB ; IKBKG ; IRAK1 ; JUN ; LY96 ; MAP2K3 ; MAP2K4 ; MAP2K6 ; MAP3K1 ; MAP3K14 ; MAP3K7 ; MAP3K7IP1 ; MAP3K7IP2 ; MAPK14 ; MAPK8 ; MYD88 ; NFKBIA ; PGLYRP1 ; RELA ; TIRAP ; TLR2 ; TLR3 ; TLR4 ; TLR6 ; TLR7 ; TLR9 ; TOLLIP ; TRAF6 ;	AKT1|IDBG-22709|ENSG00000142208|207|0|1| ; AR|IDBG-73722|ENSG00000169083|367|0|1| ; ATF2|IDBG-75609|ENSG00000115966|1386|0|1| ; ATF3|IDBG-106549|ENSG00000162772|467|0|1| ; CDK2|IDBG-39545|ENSG00000123374|1017|0|1| ; CDKN1A|IDBG-85033|ENSG00000124762|1026|0|1| ; CDKN2B|IDBG-54658|ENSG00000147883|1030|0|1| ; CEBPB|IDBG-80858|ENSG00000172216|1051|0|1| ; COL1A2|IDBG-27319|ENSG00000164692|1278|0|1| ; …
IL1-mediated signaling events	4334	PID NCI	Homo sapiens	33	34	0.97	5.55768e-21	1.57636e-19	CASP1 ; CHUK ; IKBKB ; IKBKG ; IL1A ; IL1B ; IL1R1 ; IL1R2 ; IL1RAP ; IL1RN ; IRAK1 ; IRAK3 ; IRAK4 ; JUN ; MAP2K6 ; MAP3K3 ; MAP3K7 ; MAP3K7IP1 ; MAP3K7IP2 ; MAPK8 ; MYD88 ; NFKB1 ; PIK3CA ; PIK3R1 ; PRKCI ; PRKCZ ; RELA ; SQSTM1 ; TMED7;TICAM2 ; TOLLIP ; TRAF6 ; UBE2N ; UBE2V1;TMEM189;TMEM189-UBE2V1 ;	AGT|IDBG-107363|ENSG00000135744|183|0|1| ; AGTR1|IDBG-60289|ENSG00000144891|185|0|1| ; AGTR2|IDBG-83075|ENSG00000180772|186|0|1| ; BMP2|IDBG-52330|ENSG00000125845|650|0|1| ; BMP3|IDBG-26583|ENSG00000152785|651|0|1| ; BMP6|IDBG-60018|ENSG00000153162|654|0|1| ; BMP7|IDBG-82028|ENSG00000101144|655|0|1| ; CD40LG|IDBG-87653|ENSG00000102245|959|0|1| ; CSF2|IDBG-41275|ENSG00000164400|1437|0|1| ; FASLG|I…
BCR signaling pathway	2692	PID NCI	Homo sapiens	49	63	0.78	6.89816e-21	1.8715e-19	AKT1 ; BCL10 ; BCL2A1 ; BLNK ; BTK ; CAMK2G ; CARD11 ; CHUK ; CSK ; CSNK2A1 ; DOK1 ; ELK1 ; ETS1 ; FOS ; GRB2 ; HRAS ; IKBKB ; IKBKG ; JUN ; LYN ; MALT1 ; MAP2K1 ; MAP3K1 ; MAP3K7 ; MAP4K1 ; MAPK1 ; MAPK14 ; MAPK3 ; MAPK8 ; NFATC1 ; NFKB1 ; NFKBIA ; NFKBIB ; PDPK1 ; PIK3CA ; PIK3R1 ; PLCG2 ; PPP3CA ; PTEN ; PTPN6 ; PTPRC ; RAC1 ; RAF1 ; RASA1 ; RELA ; SHC1 ; SOS1 ; SYK ; TRAF6 ;	AGT|IDBG-107363|ENSG00000135744|183|0|1| ; AGTR1|IDBG-60289|ENSG00000144891|185|0|1| ; AGTR2|IDBG-83075|ENSG00000180772|186|0|1| ; BMP2|IDBG-52330|ENSG00000125845|650|0|1| ; BMP3|IDBG-26583|ENSG00000152785|651|0|1| ; BMP6|IDBG-60018|ENSG00000153162|654|0|1| ; BMP7|IDBG-82028|ENSG00000101144|655|0|1| ; CD40LG|IDBG-87653|ENSG00000102245|959|0|1| ; CSF2|IDBG-41275|ENSG00000164400|1437|0|1| ; FASLG|I…
Glioma	523	KEGG	Homo sapiens	49	63	0.78	6.89816e-21	1.8715e-19	AKT1 ; AKT2 ; AKT3 ; ARAF ; BRAF ; CALM3 ; CAMK2A ; CAMK2B ; CAMK2D ; CAMK2G ; CCND1 ; CDK6 ; CDKN1A ; CDKN2A ; E2F1 ; EGFR ; GRB2 ; HRAS ; IGF1R ; KRAS ; MAP2K1 ; MAP2K2 ; MAPK1 ; MAPK3 ; MDM2 ; MTOR ; PDGFA ; PDGFB ; PDGFRB ; PIK3CA ; PIK3CB ; PIK3CD ; PIK3CG ; PIK3R1 ; PIK3R2 ; PIK3R3 ; PLCG1 ; PLCG2 ; PRKCA ; PRKCB ; PRKCG ; PTEN ; RAF1 ; RB1 ; SHC1 ; SOS1 ; SOS2 ; TGFA ; TP53 ;	AGT|IDBG-107363|ENSG00000135744|183|0|1| ; AGTR1|IDBG-60289|ENSG00000144891|185|0|1| ; AGTR2|IDBG-83075|ENSG00000180772|186|0|1| ; BMP2|IDBG-52330|ENSG00000125845|650|0|1| ; BMP3|IDBG-26583|ENSG00000152785|651|0|1| ; BMP6|IDBG-60018|ENSG00000153162|654|0|1| ; BMP7|IDBG-82028|ENSG00000101144|655|0|1| ; CD40LG|IDBG-87653|ENSG00000102245|959|0|1| ; CSF2|IDBG-41275|ENSG00000164400|1437|0|1| ; FASLG|I…
IL12-mediated signaling events	4250	PID NCI	Homo sapiens	47	59	0.8	7.08405e-21	1.88104e-19	ATF2 ; B2M ; CCL3 ; CCL4 ; CCR5 ; CD247 ; CD3D ; CD3E ; CD3G ; CD4 ; FASLG ; FOS ; GZMA ; GZMB ; HLA-A ; IFNG ; IL12A ; IL12B ; IL12RB1 ; IL12RB2 ; IL18 ; IL1B ; IL1R1 ; IL2 ; IL2RA ; IL2RB ; IL2RG ; IL4 ; JAK2 ; LCK ; MAP2K3 ; MAP2K6 ; MAPK14 ; MTOR ; NFKB1 ; NFKB2 ; NOS2 ; RELA ; RELB ; RIPK2 ; SOCS1 ; STAT1 ; STAT3 ; STAT4 ; STAT5A ; STAT6 ; TYK2 ;	AGT|IDBG-107363|ENSG00000135744|183|0|1| ; AGTR1|IDBG-60289|ENSG00000144891|185|0|1| ; AGTR2|IDBG-83075|ENSG00000180772|186|0|1| ; BMP2|IDBG-52330|ENSG00000125845|650|0|1| ; BMP3|IDBG-26583|ENSG00000152785|651|0|1| ; BMP6|IDBG-60018|ENSG00000153162|654|0|1| ; BMP7|IDBG-82028|ENSG00000101144|655|0|1| ; CD40LG|IDBG-87653|ENSG00000102245|959|0|1| ; CSF2|IDBG-41275|ENSG00000164400|1437|0|1| ; FASLG|I…
Colorectal cancer	442	KEGG	Homo sapiens	59	85	0.69	1.18603e-20	3.08367e-19	ACVR1B ; AKT1 ; AKT2 ; AKT3 ; APC ; APPL1 ; ARAF ; AXIN1 ; BAD ; BAX ; BCL2 ; BIRC5 ; BRAF ; CASP3 ; CASP9 ; CCND1 ; CTNNB1 ; DVL2 ; EGFR ; FOS ; GRB2 ; GSK3B ; IGF1R ; JUN ; KRAS ; LEF1 ; MAP2K1 ; MAPK1 ; MAPK10 ; MAPK3 ; MAPK8 ; MAPK9 ; MET ; MYC ; PDGFRB ; PIK3CA ; PIK3CB ; PIK3CD ; PIK3CG ; PIK3R1 ; PIK3R2 ; PIK3R3 ; RAC1 ; RAC2 ; RAF1 ; RALGDS ; RHOA ; SMAD2 ; SMAD3 ; SMAD4 ; SOS1 ; SOS2 ; T…	AGT|IDBG-107363|ENSG00000135744|183|0|1| ; AGTR1|IDBG-60289|ENSG00000144891|185|0|1| ; AGTR2|IDBG-83075|ENSG00000180772|186|0|1| ; BMP2|IDBG-52330|ENSG00000125845|650|0|1| ; BMP3|IDBG-26583|ENSG00000152785|651|0|1| ; BMP6|IDBG-60018|ENSG00000153162|654|0|1| ; BMP7|IDBG-82028|ENSG00000101144|655|0|1| ; CD40LG|IDBG-87653|ENSG00000102245|959|0|1| ; CSF2|IDBG-41275|ENSG00000164400|1437|0|1| ; FASLG|I…
IL6	3910	NETPATH	Homo sapiens	50	66	0.76	2.12151e-20	5.40337e-19	AR ; BTK ; CDK9 ; CEBPB ; CREBBP ; EP300 ; ERBB2 ; FOS ; GAB1 ; GAB2 ; GRB2 ; HCK ; HDAC1 ; HNF1A ; HRAS ; HSP90AA1 ; IL6 ; IL6R ; IL6ST ; JAK1 ; JAK2 ; JUN ; LYN ; MAP2K4 ; MAP2K6 ; MAP3K7 ; MAPK1 ; MAPK14 ; MAPT ; NFKB1 ; PIK3R1 ; PIK3R2 ; PPP2CA ; PPP2CB ; PPP2R1A ; PPP2R4 ; PPP2R5B ; PPP2R5D ; PRKCD ; PTK2B ; PTPN11 ; RAC1 ; SGK1 ; SHC1 ; SOCS3 ; SOS1 ; STAT1 ; STAT3 ; TYK2 ; VAV1 ;	AKT1|IDBG-22709|ENSG00000142208|207|0|1| ; AKT2|IDBG-51270|ENSG00000105221|208|0|1| ; AKT3|IDBG-107751|ENSG00000117020|10000|0|1| ; APAF1|IDBG-52364|ENSG00000120868|317|0|1| ; BCL2|IDBG-4354|ENSG00000171791|596|0|1| ; BCL2L1|IDBG-63673|ENSG00000171552|598|0|1| ; BIRC2|IDBG-69075|ENSG00000110330|329|0|1| ; BIRC3|IDBG-69045|ENSG00000023445|330|0|1| ; CASP9|IDBG-90895|ENSG00000132906|842|0|1| ; CCND…
Downstream signaling in naïve CD8+ T cells	5615	PID NCI	Homo sapiens	47	60	0.78	2.57541e-20	6.42822e-19	B2M ; BRAF ; CD247 ; CD3D ; CD3E ; CD3G ; EGR1 ; ELK1 ; FASLG ; FOS ; FOSL1 ; GZMB ; HLA-A ; HRAS ; IFNA1 ; IFNA14 ; IFNA2 ; IFNA4 ; IFNA7 ; IFNAR1 ; IFNAR2;IL10RB ; IFNG ; IL2 ; IL2RA ; IL2RB ; IL2RG ; JUN ; JUNB ; KRAS ; MAP2K1 ; MAP2K2 ; MAPK1 ; MAPK3 ; MAPK8 ; MAPK9 ; NFATC1 ; NFATC2 ; PRKCA ; PRKCB ; PRKCE ; PRKCQ ; PTPN7 ; RAF1 ; STAT4 ; TNFRSF18 ; TNFRSF4 ; TNFRSF9 ;	ACTB|IDBG-7590|ENSG00000075624|60|0|1| ; ACTN1|IDBG-10222|ENSG00000072110|87|0|1| ; ACTN2|IDBG-107634|ENSG00000077522|88|0|1| ; ACVR1B|IDBG-33695|ENSG00000135503|91|0|1| ; CDC42|IDBG-93614|ENSG00000070831|998|0|1| ; CDH1|IDBG-38622|ENSG00000039068|999|0|1| ; CREBBP|IDBG-12340|ENSG00000005339|1387|0|1| ; CSNK2A1|IDBG-37787|ENSG00000101266|1457|0|1| ; CSNK2A2|IDBG-34143|ENSG00000070770|1459|0|1| ; …
IL4-mediated signaling events	4210	PID NCI	Homo sapiens	48	63	0.76	8.18982e-20	1.96556e-18	AICDA ; AKT1 ; ALOX15 ; BCL2L1 ; BCL6 ; CBL ; CCL11 ; CCL17 ; CCL26 ; CD40LG ; CEBPB ; COL1A2 ; EGR2 ; ETS1 ; FCER2 ; GRB2 ; HMGA1 ; IL10 ; IL13RA1 ; IL13RA2 ; IL2RG ; IL4 ; IL4R ; IL5 ; IRF4 ; IRS1 ; IRS2 ; ITGB3 ; JAK1 ; JAK2 ; JAK3 ; MAPK14 ; MTOR ; MYB ; PIGR ; PIK3CA ; PIK3R1 ; PTPN6 ; RPS6KB1 ; SHC1 ; SOCS1 ; SOCS3 ; SOCS5 ; SP1 ; SPI1 ; STAT5A ; STAT5B ; STAT6 ;	ATF4|IDBG-8409|ENSG00000128272|468,643159|0|1| ; CALM3|IDBG-58805|ENSG00000160014|801,805,808|0|1| ; CAMK2A|IDBG-53452|ENSG00000070808|815|0|1| ; CAMK2B|IDBG-14499|ENSG00000058404|816|0|1| ; CAMK2D|IDBG-34988|ENSG00000145349|817|0|1| ; CAMK2G|IDBG-78703|ENSG00000148660|818|0|1| ; CDC42|IDBG-93614|ENSG00000070831|998|0|1| ; EGFR|IDBG-16933|ENSG00000146648|1956|0|1| ; ELK1|IDBG-61826|ENSG0000012676…
Signaling events mediated by PTP1B	4200	PID NCI	Homo sapiens	42	51	0.82	8.16345e-20	1.99765e-18	AKT1 ; BCAR1 ; CAPN1 ; CAV1 ; CDH2 ; CRK ; CSF1 ; CSF1R ; CSK ; DOK1 ; EGFR ; FCGR2A ; FGR ; FYN ; GRB2 ; HCK ; INSR ; IRS1 ; ITGB3 ; JAK2 ; LAT ; LCK ; LYN ; NOX4 ; PDGFRB ; PIK3CA ; PIK3R1 ; PRL ; PRLR ; PTPN1 ; RHOA ; SHC1 ; SOCS3 ; SPRY2 ; SRC ; STAT3 ; STAT5A ; STAT5B ; TXN ; TYK2 ; YBX1 ; YES1 ;	AKT1|IDBG-22709|ENSG00000142208|207|0|1| ; AKT2|IDBG-51270|ENSG00000105221|208|0|1| ; AKT3|IDBG-107751|ENSG00000117020|10000|0|1| ; BCL10|IDBG-100044|ENSG00000142867|8915|0|1| ; BLNK|IDBG-83724|ENSG00000095585|29760|0|1| ; BTK|IDBG-79651|ENSG00000010671|695|0|1| ; CARD11|IDBG-7145|ENSG00000198286|84433|0|1| ; CHUK|IDBG-243385|ENSG00000213341|1147|0|1| ; CR2|IDBG-106349|ENSG00000117322|1380|0|1| ;…
Signaling events mediated by VEGFR1 and VEGFR2	5629	PID NCI	Homo sapiens	47	61	0.77	8.83902e-20	2.08134e-18	AKT1 ; ARNT ; CAV1 ; CDC42 ; CDH5 ; CTNNB1 ; EPAS1 ; FLT1 ; FYN ; GAB1 ; GRB10 ; GRB2 ; HIF1A ; HRAS ; HSP90AA1 ; HSPB1 ; IQGAP1 ; ITGB3 ; KDR ; MAP2K3 ; MAP3K13 ; MAPK1 ; MAPK11 ; MAPK3 ; NCK1 ; NEDD4 ; PAK1 ; PDPK1 ; PIK3CA ; PIK3R1 ; PLCG1 ; PRKACA ; PRKCA ; PTK2 ; PTK2B ; PTPN11 ; PTPN6 ; PXN ; RAC1 ; RHOA ; SHC1 ; SOS1 ; SRC ; VCL ; VEGFA ; VHL ; YES1 ;	AKT1|IDBG-22709|ENSG00000142208|207|0|1| ; APPL1|IDBG-41092|ENSG00000157500|26060|0|1| ; AR|IDBG-73722|ENSG00000169083|367|0|1| ; ATF2|IDBG-75609|ENSG00000115966|1386|0|1| ; BRCA1|IDBG-52172|ENSG00000012048|672|0|1| ; CAV1|IDBG-37314|ENSG00000105974|857|0|1| ; CCND1|IDBG-61868|ENSG00000110092|595|0|1| ; CCNE1|IDBG-41865|ENSG00000105173|898|0|1| ; CDC2|IDBG-75344|ENSG00000170312|983|0|1| ; CDC37|I…
Adherens junction	505	KEGG	Homo sapiens	53	74	0.72	1.15536e-19	2.67017e-18	ACTB ; ACTN1 ; ACTN2 ; ACVR1B ; CDC42 ; CDH1 ; CREBBP ; CSNK2A1 ; CSNK2A2 ; CSNK2B;LY6G5B ; CTNNA1 ; CTNNB1 ; CTNND1 ; EGFR ; EP300 ; ERBB2 ; FGFR1 ; FYN ; IGF1R ; INSR ; IQGAP1 ; LEF1 ; LMO7 ; MAP3K7 ; MAPK1 ; MAPK3 ; MET ; MLLT4 ; PARD3 ; PTPN1 ; PTPN6 ; PTPRB ; PTPRF ; PTPRJ ; PTPRM ; RAC1 ; RAC2 ; RHOA ; SMAD2 ; SMAD3 ; SMAD4 ; SNAI1 ; SNAI2 ; SRC ; TCF7L2 ; TGFBR1 ; TGFBR2 ; TJP1 ; VCL ; WAS…	BCL2|IDBG-4354|ENSG00000171791|596|0|1| ; CDK2|IDBG-39545|ENSG00000123374|1017|0|1| ; CISH|IDBG-37175|ENSG00000114737|1154|0|1| ; FOS|IDBG-12957|ENSG00000170345|2353|0|1| ; FYN|IDBG-95463|ENSG00000010810|2534|0|1| ; GAB2|IDBG-65975|ENSG00000033327|9846|0|1| ; GRB2|IDBG-68262|ENSG00000177885|2885|0|1| ; HRAS|IDBG-16878|ENSG00000174775|3265|0|1| ; IFNG|IDBG-45916|ENSG00000111537|3458|0|1| ; IKZF3|I…
Focal adhesion	546	KEGG	Homo sapiens	101	198	0.51	1.93546e-19	4.39174e-18	ACTB ; ACTN1 ; ACTN2 ; AKT1 ; AKT2 ; AKT3 ; BAD ; BCAR1 ; BCL2 ; BIRC2 ; BIRC3 ; BRAF ; CAPN2 ; CAV1 ; CCND1 ; CCND2 ; CDC42 ; COL1A2 ; COL3A1 ; COL4A2 ; COL5A1 ; CRK ; CRKL ; CTNNB1 ; DOCK1 ; EGFR ; ELK1 ; ERBB2 ; FLNA ; FLT1 ; FN1 ; FYN ; GRB2 ; GSK3B ; HGF ; HRAS ; IGF1R ; ILK ; ITGA5 ; ITGB1 ; ITGB3 ; ITGB5 ; ITGB6 ; JUN ; KDR ; LAMA5 ; LAMB1 ; MAP2K1 ; MAPK1 ; MAPK10 ; MAPK3 ; MAPK8 ; MAPK9 …	ABL1|IDBG-89599|ENSG00000097007|25|0|1| ; AKT1|IDBG-22709|ENSG00000142208|207|0|1| ; BAD|IDBG-53423|ENSG00000002330|572|0|1| ; BTK|IDBG-79651|ENSG00000010671|695|0|1| ; CBL|IDBG-74417|ENSG00000110395|867|0|1| ; CBLB|IDBG-48442|ENSG00000114423|868|0|1| ; CISH|IDBG-37175|ENSG00000114737|1154|0|1| ; CLTC|IDBG-61767|ENSG00000141367|1213|0|1| ; CRK|IDBG-14664|ENSG00000167193|1398|0|1| ; CRKL|IDBG-1833…
Endometrial cancer	506	KEGG	Homo sapiens	42	52	0.81	3.34392e-19	7.45217e-18	AKT1 ; AKT2 ; AKT3 ; APC ; ARAF ; AXIN1 ; BAD ; BRAF ; CASP9 ; CCND1 ; CDH1 ; CTNNA1 ; CTNNB1 ; EGFR ; ELK1 ; ERBB2 ; FOXO3 ; GRB2 ; GSK3B ; HRAS ; ILK ; KRAS ; LEF1 ; MAP2K1 ; MAP2K2 ; MAPK1 ; MAPK3 ; MYC ; PDPK1 ; PIK3CA ; PIK3CB ; PIK3CD ; PIK3CG ; PIK3R1 ; PIK3R2 ; PIK3R3 ; PTEN ; RAF1 ; SOS1 ; SOS2 ; TCF7L2 ; TP53 ;	ACVR1|IDBG-72930|ENSG00000115170|90|0|1| ; ACVR1B|IDBG-33695|ENSG00000135503|91|0|1| ; ACVR2A|IDBG-71761|ENSG00000121989|92|0|1| ; ACVR2B|IDBG-25934|ENSG00000114739|93|0|1| ; ACVRL1|IDBG-33826|ENSG00000139567|94|0|1| ; BMP2|IDBG-52330|ENSG00000125845|650|0|1| ; BMP6|IDBG-60018|ENSG00000153162|654|0|1| ; BMP7|IDBG-82028|ENSG00000101144|655|0|1| ; BMPR1A|IDBG-81081|ENSG00000107779|657|0|1| ; BMPR1B…
Non-small cell lung cancer	444	KEGG	Homo sapiens	43	54	0.8	3.46359e-19	7.58345e-18	AKT1 ; AKT2 ; AKT3 ; ARAF ; BAD ; BRAF ; CASP9 ; CCND1 ; CDK6 ; CDKN2A ; E2F1 ; EGFR ; ERBB2 ; FOXO3 ; GRB2 ; HRAS ; KRAS ; MAP2K1 ; MAP2K2 ; MAPK1 ; MAPK3 ; PDPK1 ; PIK3CA ; PIK3CB ; PIK3CD ; PIK3CG ; PIK3R1 ; PIK3R2 ; PIK3R3 ; PLCG1 ; PLCG2 ; PRKCA ; PRKCB ; PRKCG ; RAF1 ; RASSF1 ; RB1 ; RXRA ; SOS1 ; SOS2 ; STK4 ; TGFA ; TP53 ;	ACTB|IDBG-7590|ENSG00000075624|60|0|1| ; ACTN1|IDBG-10222|ENSG00000072110|87|0|1| ; ACTN2|IDBG-107634|ENSG00000077522|88|0|1| ; AKT1|IDBG-22709|ENSG00000142208|207|0|1| ; AKT2|IDBG-51270|ENSG00000105221|208|0|1| ; AKT3|IDBG-107751|ENSG00000117020|10000|0|1| ; CASK|IDBG-57627|ENSG00000147044|8573|0|1| ; CDC42|IDBG-93614|ENSG00000070831|998|0|1| ; CSNK2A1|IDBG-37787|ENSG00000101266|1457|0|1| ; CSNK…
Regulation of nuclear SMAD2/3 signaling	2777	PID NCI	Homo sapiens	56	82	0.68	3.87686e-19	8.34192e-18	AKT1 ; AR ; ATF2 ; ATF3 ; CDK2 ; CDKN1A ; CDKN2B ; CEBPB ; COL1A2 ; CREB1 ; CREBBP ; CTBP1 ; E2F4 ; EP300 ; ESR1 ; FOS ; FOXG1 ; FOXO1 ; FOXO3 ; FOXO4 ; GATA3 ; HDAC1 ; HDAC2 ; HNF4A ; HSPA8 ; IFNB1 ; IL10 ; IL5 ; IRF7 ; ITGB5 ; JUN ; KAT2A ; KAT2B ; MYC ; NCOA2 ; NCOR1 ; NR3C1 ; PIAS3 ; PIAS4 ; RBBP4 ; RBBP7 ; RBL1 ; RUNX1 ; SIN3A ; SIN3B ; SKIL ; SMAD2 ; SMAD3 ; SMAD4 ; SMAD7 ; SP1 ; SP3 ; TCF3…	AR|IDBG-73722|ENSG00000169083|367|0|1| ; BTK|IDBG-79651|ENSG00000010671|695|0|1| ; CDK9|IDBG-86437|ENSG00000136807|1025|0|1| ; CEBPB|IDBG-80858|ENSG00000172216|1051|0|1| ; CREBBP|IDBG-12340|ENSG00000005339|1387|0|1| ; EP300|IDBG-8992|ENSG00000100393|2033|0|1| ; ERBB2|IDBG-46068|ENSG00000141736|2064|0|1| ; FOS|IDBG-12957|ENSG00000170345|2353|0|1| ; GAB1|IDBG-39257|ENSG00000109458|2549|0|1| ; GAB2|…
TCR signaling in naïve CD4+ T cells	4252	PID NCI	Homo sapiens	47	63	0.75	8.92556e-19	1.88798e-17	AKT1 ; BCL10 ; CARD11 ; CBL ; CD247 ; CD28 ; CD3D ; CD3E ; CD3G ; CD4 ; CDC42 ; CHUK ; CSK ; FLNA ; FYN ; GAB2 ; GRB2 ; HRAS ; IKBKB ; IKBKG ; ITK ; KRAS ; LCK ; LCP2 ; MALT1 ; MAP3K14 ; MAP3K8 ; MAP4K1 ; NCK1 ; PDPK1 ; PLCG1 ; PRKCA ; PRKCB ; PRKCE ; PRKCQ ; PTEN ; PTPN11 ; PTPN6 ; PTPRC ; RAP1A ; RASGRP1 ; SHC1 ; SOS1 ; TRAF6 ; VAV1 ; WAS ; ZAP70 ;	AKT1|IDBG-22709|ENSG00000142208|207|0|1| ; BTK|IDBG-79651|ENSG00000010671|695|0|1| ; CBL|IDBG-74417|ENSG00000110395|867|0|1| ; CBLB|IDBG-48442|ENSG00000114423|868|0|1| ; CHUK|IDBG-243385|ENSG00000213341|1147|0|1| ; DOK1|IDBG-57879|ENSG00000115325|1796|0|1| ; DUSP1|IDBG-57812|ENSG00000120129|1843|0|1| ; FCER1G|IDBG-104229|ENSG00000158869|2207|0|1| ; FOS|IDBG-12957|ENSG00000170345|2353|0|1| ; FYN|I…
FoxO family signaling	5678	PID NCI	Homo sapiens	40	49	0.82	1.16569e-18	2.42463e-17	AKT1 ; BCL2L11 ; BCL6 ; CAT ; CCNB1 ; CDK2 ; CDKN1B ; CHUK ; CREBBP ; CSNK1A1 ; CSNK1E ; CSNK1G2 ; CTNNB1 ; EP300 ; FASLG ; FOXO1 ; FOXO3 ; FOXO4 ; GADD45A ; IKBKB ; KAT2B ; MAPK10 ; MAPK8 ; MAPK9 ; PLK1 ; RALA ; RALB ; RBL2 ; SFN ; SGK1 ; SIRT1 ; SKP2 ; USP7 ; XPO1 ; YWHAB ; YWHAE ; YWHAG ; YWHAH ; YWHAQ ; YWHAZ ;	AKT1|IDBG-22709|ENSG00000142208|207|0|1| ; BCL10|IDBG-100044|ENSG00000142867|8915|0|1| ; BCL2A1|IDBG-25591|ENSG00000140379|597|0|1| ; BLNK|IDBG-83724|ENSG00000095585|29760|0|1| ; BTK|IDBG-79651|ENSG00000010671|695|0|1| ; CAMK2G|IDBG-78703|ENSG00000148660|818|0|1| ; CARD11|IDBG-7145|ENSG00000198286|84433|0|1| ; CHUK|IDBG-243385|ENSG00000213341|1147|0|1| ; CSK|IDBG-22594|ENSG00000103653|1445|0|1| ;…
IL1	3921	NETPATH	Homo sapiens	27	27	1	1.89296e-18	3.8728e-17	CAPN1 ; CAPNS1 ; CASP1 ; CHUK ; IKBKAP ; IL1A ; IL1B ; IL1R1 ; IL1R2 ; IL1RAP ; IL1RN ; IRAK1 ; IRAK2 ; IRAK3 ; IRAK4 ; MAP3K14 ; MAP3K7 ; MAP3K7IP1 ; MAP3K7IP2 ; MAPK8 ; MYD88 ; PELI1 ; PRKCZ ; PTPN11 ; SQSTM1 ; TOLLIP ; TRAF6 ;	AKT1|IDBG-22709|ENSG00000142208|207|0|1| ; AKT2|IDBG-51270|ENSG00000105221|208|0|1| ; AKT3|IDBG-107751|ENSG00000117020|10000|0|1| ; ARAF|IDBG-61504|ENSG00000078061|369|0|1| ; BRAF|IDBG-44351|ENSG00000157764|673|0|1| ; CALM3|IDBG-58805|ENSG00000160014|801,805,808|0|1| ; CAMK2A|IDBG-53452|ENSG00000070808|815|0|1| ; CAMK2B|IDBG-14499|ENSG00000058404|816|0|1| ; CAMK2D|IDBG-34988|ENSG00000145349|817|0…
IGF1 pathway	4192	PID NCI	Homo sapiens	29	30	0.97	2.12723e-18	4.28191e-17	AKT1 ; BAD ; BCAR1 ; CRK ; CRKL ; GNB2L1 ; GRB10 ; GRB2 ; HRAS ; IGF1R ; IRS1 ; IRS2 ; NCK2 ; PDPK1 ; PIK3CA ; PIK3R1 ; PRKCD ; PRKCZ ; PRKD1 ; PTK2 ; PTPN1 ; PTPN11 ; PXN ; RAF1 ; RPS6KB1 ; SHC1 ; SOS1 ; YWHAE ; YWHAZ ;	AKT1|IDBG-22709|ENSG00000142208|207|0|1| ; AKT2|IDBG-51270|ENSG00000105221|208|0|1| ; AKT3|IDBG-107751|ENSG00000117020|10000|0|1| ; ARF6|IDBG-5864|ENSG00000165527|382|0|1| ; CDC42|IDBG-93614|ENSG00000070831|998|0|1| ; CRK|IDBG-14664|ENSG00000167193|1398|0|1| ; CRKL|IDBG-1833|ENSG00000099942|1399|0|1| ; DNM1|IDBG-87752|ENSG00000106976|1759|0|1| ; FCGR1A|IDBG-101961|ENSG00000150337|2209|0|1| ; FCGR…
B cell receptor signaling pathway	532	KEGG	Homo sapiens	52	75	0.69	2.6027e-18	5.15583e-17	AKT1 ; AKT2 ; AKT3 ; BCL10 ; BLNK ; BTK ; CARD11 ; CHUK ; CR2 ; FOS ; GRB2 ; GSK3B ; HRAS ; IFITM1 ; IKBKB ; IKBKG ; INPP5D ; JUN ; KRAS ; LYN ; MALT1 ; MAP2K1 ; MAP2K2 ; MAPK1 ; MAPK3 ; NFATC1 ; NFATC2 ; NFATC4 ; NFKB1 ; NFKBIA ; NFKBIB ; NFKBIE ; PIK3AP1 ; PIK3CA ; PIK3CB ; PIK3CD ; PIK3CG ; PIK3R1 ; PIK3R2 ; PIK3R3 ; PLCG2 ; PPP3CA ; PRKCB ; PTPN6 ; RAC1 ; RAC2 ; RAF1 ; RELA ; SOS1 ; SOS2 ; SY…	AKT1|IDBG-22709|ENSG00000142208|207|0|1| ; BAD|IDBG-53423|ENSG00000002330|572|0|1| ; CBL|IDBG-74417|ENSG00000110395|867|0|1| ; CRK|IDBG-14664|ENSG00000167193|1398|0|1| ; CRKL|IDBG-1833|ENSG00000099942|1399|0|1| ; CTNNB1|IDBG-27347|ENSG00000168036|1499|0|1| ; DOCK1|IDBG-93118|ENSG00000150760|1793|0|1| ; ELK1|IDBG-61826|ENSG00000126767|2002|0|1| ; FOS|IDBG-12957|ENSG00000170345|2353|0|1| ; GAB1|IDB…
Hiv-1 nef: negative effector of fas and tnf	4101	PID BIOCARTA	Homo sapiens	41	52	0.79	4.62623e-18	9.02115e-17	APAF1 ; BCL2 ; BID ; BIRC2 ; BIRC3 ; CASP2 ; CASP3 ; CASP6 ; CASP7 ; CASP8 ; CASP9 ; CFLAR ; CHUK ; DFFA ; FADD ; FAS ; FASLG ; MAP2K7 ; MAP3K1 ; MAP3K14 ; MAP3K5 ; MAPK8 ; MDM2 ; NFKBIA ; PAK2 ; PARP1 ; PRKCD ; PRKDC ; PSEN1 ; PSEN2 ; PTK2 ; RASA1 ; RB1 ; RELA ; RIPK1 ; SPTAN1 ; TNF ; TNFRSF1A ; TRADD ; TRAF1 ; TRAF2 ;	AKT1|IDBG-22709|ENSG00000142208|207|0|1| ; AKT2|IDBG-51270|ENSG00000105221|208|0|1| ; AKT3|IDBG-107751|ENSG00000117020|10000|0|1| ; ARAF|IDBG-61504|ENSG00000078061|369|0|1| ; BAD|IDBG-53423|ENSG00000002330|572|0|1| ; BRAF|IDBG-44351|ENSG00000157764|673|0|1| ; CCNA1|IDBG-24529|ENSG00000133101|8900|0|1| ; CCND1|IDBG-61868|ENSG00000110092|595|0|1| ; CHUK|IDBG-243385|ENSG00000213341|1147|0|1| ; EIF4E…
Cytokine receptor degradation signaling	82	INOH	Homo sapiens	34	39	0.87	7.61094e-18	1.43916e-16	CSF2RA ; CSF2RB ; CSF3R ; EPOR ; GHR ; IFNAR1 ; IFNAR2;IL10RB ; IFNGR1 ; IFNGR2 ; IL10RA ; IL12RB1 ; IL12RB2 ; IL13RA1 ; IL13RA2 ; IL15RA ; IL17RA ; IL1R1 ; IL1R2 ; IL1RAP ; IL2RA ; IL2RB ; IL2RG ; IL3RA ; IL4R ; IL5RA ; IL6R ; IL6ST ; IL7R ; IL8RA ; IL8RB ; IL9R ; MPL ; PRLR ; SOCS3 ;	AICDA|IDBG-17253|ENSG00000111732|57379|0|1| ; AKT1|IDBG-22709|ENSG00000142208|207|0|1| ; ALOX15|IDBG-19074|ENSG00000161905|246|0|1| ; BCL2L1|IDBG-63673|ENSG00000171552|598|0|1| ; BCL6|IDBG-69349|ENSG00000113916|604|0|1| ; CBL|IDBG-74417|ENSG00000110395|867|0|1| ; CCL11|IDBG-40645|ENSG00000172156|6356|0|1| ; CCL17|IDBG-33236|ENSG00000102970|6361|0|1| ; CCL26|IDBG-22717|ENSG00000006606|10344|0|1| ;…
Negative regulation of (Phosphorylation of cytokine receptor) in JAK STAT pathway	254	INOH	Homo sapiens	34	39	0.87	7.61094e-18	1.43916e-16	CSF2RA ; CSF2RB ; CSF3R ; EPOR ; GHR ; IFNAR1 ; IFNAR2;IL10RB ; IFNGR1 ; IFNGR2 ; IL10RA ; IL12RB1 ; IL12RB2 ; IL13RA1 ; IL13RA2 ; IL15RA ; IL17RA ; IL1R1 ; IL1R2 ; IL1RAP ; IL2RA ; IL2RB ; IL2RG ; IL3RA ; IL4R ; IL5RA ; IL6R ; IL6ST ; IL7R ; IL8RA ; IL8RB ; IL9R ; MPL ; PRLR ; PTPN6 ;	CD14|IDBG-49157|ENSG00000170458|929|0|1| ; CD1D|IDBG-103733|ENSG00000158473|912|0|1| ; CD36|IDBG-24023|ENSG00000135218|948|0|1| ; CD37|IDBG-62489|ENSG00000104894|951|0|1| ; CD38|IDBG-10668|ENSG00000004468|952|0|1| ; CD3D|IDBG-73628|ENSG00000167286|915|0|1| ; CD3E|IDBG-73617|ENSG00000198851|916|0|1| ; CD3G|IDBG-73647|ENSG00000160654|917|0|1| ; CD4|IDBG-15034|ENSG00000010610|920|0|1| ; CD44|IDBG-39…
Links between pyk2 and map kinases	4153	PID BIOCARTA	Homo sapiens	26	26	1	8.63793e-18	1.60898e-16	BCAR1 ; CAMK2B ; CRKL ; GNAQ ; GRB2 ; HRAS ; JUN ; MAP2K1 ; MAP2K2 ; MAP2K3 ; MAP2K4 ; MAP3K1 ; MAPK1 ; MAPK14 ; MAPK3 ; MAPK8 ; PAK1 ; PLCG1 ; PRKCA ; PRKCB ; PTK2B ; RAC1 ; RAF1 ; SHC1 ; SOS1 ; SRC ;	BCL2|IDBG-4354|ENSG00000171791|596|0|1| ; BIRC2|IDBG-69075|ENSG00000110330|329|0|1| ; BIRC3|IDBG-69045|ENSG00000023445|330|0|1| ; CHUK|IDBG-243385|ENSG00000213341|1147|0|1| ; EGFR|IDBG-16933|ENSG00000146648|1956|0|1| ; ETS1|IDBG-75897|ENSG00000134954|2113|0|1| ; FAS|IDBG-81669|ENSG00000026103|355|0|1| ; FASLG|IDBG-104856|ENSG00000117560|356|0|1| ; FOS|IDBG-12957|ENSG00000170345|2353|0|1| ; GRB2|I…
Regulation of retinoblastoma protein	5645	PID NCI	Homo sapiens	46	63	0.73	8.96068e-18	1.64455e-16	AATF ; ABL1 ; ATF2 ; ATF7 ; CCNA2 ; CCND1 ; CCND2 ; CCNE1 ; CDK2 ; CDK6 ; CDKN1A ; CDKN1B ; CDKN2A ; CEBPB ; CREBBP ; CSF2 ; CTBP1 ; DNMT1 ; E2F1 ; E2F4 ; ELF1 ; EP300 ; HDAC1 ; HDAC3 ; JUN ; MAPK11 ; MAPK14 ; MAPK9 ; MDM2 ; MET ; MITF ; PAX3 ; PPARG ; PPP2CA ; RAF1 ; RB1 ; RBBP4 ; SFTPD ; SIRT1 ; SKP2 ; SMARCA4 ; SMARCB1 ; SPI1 ; TBP ; TFDP1 ; TGFB2 ;	ABL1|IDBG-89599|ENSG00000097007|25|0|1| ; AKT1|IDBG-22709|ENSG00000142208|207|0|1| ; AR|IDBG-73722|ENSG00000169083|367|0|1| ; BAD|IDBG-53423|ENSG00000002330|572|0|1| ; CASP3|IDBG-46394|ENSG00000164305|836|0|1| ; DSP|IDBG-59899|ENSG00000096696|1832|0|1| ; DST|IDBG-91303|ENSG00000151914|667|0|1| ; EGFR|IDBG-16933|ENSG00000146648|1956|0|1| ; EIF4E|IDBG-30970|ENSG00000151247|100131693,1977|0|1| ; EIF…
Angiotensin ii mediated activation of jnk pathway via pyk2 dependent signaling	4049	PID BIOCARTA	Homo sapiens	31	34	0.91	1.24001e-17	2.24281e-16	AGT ; AGTR1 ; ATF2 ; BCAR1 ; CAMK2B ; CRKL ; EGFR ; ELK1 ; FOS ; GNAQ ; GRB2 ; HRAS ; JUN ; MAP2K1 ; MAP2K2 ; MAP2K4 ; MAP3K1 ; MAPK1 ; MAPK3 ; MAPK8 ; MEF2A ; PAK1 ; PLCG1 ; PRKCA ; PRKCB ; PTK2B ; RAC1 ; RAF1 ; SHC1 ; SOS1 ; SRC ;	ATF2|IDBG-75609|ENSG00000115966|1386|0|1| ; B2M|IDBG-9902|ENSG00000166710|567|0|1| ; CCL3|IDBG-42503|ENSG00000006075|6348|0|1| ; CCL4|IDBG-42537|ENSG00000129277|6351|0|1| ; CCR5|IDBG-30229|ENSG00000160791|1234|0|1| ; CD247|IDBG-104547|ENSG00000198821|919|0|1| ; CD3D|IDBG-73628|ENSG00000167286|915|0|1| ; CD3E|IDBG-73617|ENSG00000198851|916|0|1| ; CD3G|IDBG-73647|ENSG00000160654|917|0|1| ; CD4|IDBG…
Insulin signaling pathway	531	KEGG	Homo sapiens	75	135	0.56	1.97499e-17	3.52113e-16	ACACA ; AKT1 ; AKT2 ; AKT3 ; ARAF ; BAD ; BRAF ; CALM3 ; CBL ; CBLB ; CRK ; CRKL ; EIF4E ; EIF4E2 ; EIF4EBP1 ; ELK1 ; FOXO1 ; GRB2 ; GSK3B ; HRAS ; IKBKB ; INPP5D ; INSR ; IRS1 ; IRS2 ; IRS4 ; KRAS ; MAP2K1 ; MAP2K2 ; MAPK1 ; MAPK10 ; MAPK3 ; MAPK8 ; MAPK9 ; MKNK1 ; MKNK2 ; MTOR ; PCK1 ; PDPK1 ; PIK3CA ; PIK3CB ; PIK3CD ; PIK3CG ; PIK3R1 ; PIK3R2 ; PIK3R3 ; PKLR ; PPARGC1A ; PPP1CA ; PPP1CC ; PRK…	B2M|IDBG-9902|ENSG00000166710|567|0|1| ; BRAF|IDBG-44351|ENSG00000157764|673|0|1| ; CD247|IDBG-104547|ENSG00000198821|919|0|1| ; CD3D|IDBG-73628|ENSG00000167286|915|0|1| ; CD3E|IDBG-73617|ENSG00000198851|916|0|1| ; CD3G|IDBG-73647|ENSG00000160654|917|0|1| ; EGR1|IDBG-47191|ENSG00000120738|1958|0|1| ; ELK1|IDBG-61826|ENSG00000126767|2002|0|1| ; FASLG|IDBG-104856|ENSG00000117560|356|0|1| ; FOS|IDBG…
Trefoil factors initiate mucosal healing	4063	PID BIOCARTA	Homo sapiens	32	36	0.89	2.08586e-17	3.66641e-16	AKT1 ; APAF1 ; BAD ; CASP3 ; CASP6 ; CASP7 ; CASP9 ; CHUK ; CTNNB1 ; EGFR ; ERBB2 ; GH1 ; GHR ; GRB2 ; HRAS ; IKBKB ; IKBKG ; MAP2K1 ; MAP2K2 ; MAPK1 ; MAPK3 ; NFKBIA ; PDPK1 ; PIK3CA ; PIK3R1 ; RAF1 ; RELA ; RHOA ; RPS6KA1 ; SHC1 ; SOS1 ; TFF1 ;	AKT1|IDBG-22709|ENSG00000142208|207|0|1| ; ARNT|IDBG-102199|ENSG00000143437|405|0|1| ; CAV1|IDBG-37314|ENSG00000105974|857|0|1| ; CDC42|IDBG-93614|ENSG00000070831|998|0|1| ; CDH5|IDBG-34871|ENSG00000179776|1003|0|1| ; CTNNB1|IDBG-27347|ENSG00000168036|1499|0|1| ; EPAS1|IDBG-50208|ENSG00000116016|2034|0|1| ; FLT1|IDBG-20108|ENSG00000102755|2321|0|1| ; FYN|IDBG-95463|ENSG00000010810|2534|0|1| ; GAB…
Influence of ras and rho proteins on g1 to s transition	4175	PID BIOCARTA	Homo sapiens	27	28	0.96	4.13934e-17	7.17486e-16	AKT1 ; CCND1 ; CCNE1 ; CDK2 ; CDK6 ; CDKN1A ; CDKN1B ; CHUK ; E2F1 ; HRAS ; IKBKB ; IKBKG ; MAP2K1 ; MAP2K2 ; MAPK1 ; MAPK3 ; NFKBIA ; PAK1 ; PDPK1 ; PIK3CA ; PIK3R1 ; RAC1 ; RAF1 ; RB1 ; RELA ; RHOA ; TFDP1 ;	AKT1|IDBG-22709|ENSG00000142208|207|0|1| ; BCL10|IDBG-100044|ENSG00000142867|8915|0|1| ; CARD11|IDBG-7145|ENSG00000198286|84433|0|1| ; CBL|IDBG-74417|ENSG00000110395|867|0|1| ; CD247|IDBG-104547|ENSG00000198821|919|0|1| ; CD28|IDBG-79183|ENSG00000178562|940|0|1| ; CD3D|IDBG-73628|ENSG00000167286|915|0|1| ; CD3E|IDBG-73617|ENSG00000198851|916|0|1| ; CD3G|IDBG-73647|ENSG00000160654|917|0|1| ; CD4|I…
Role of Calcineurin-dependent NFAT signaling in lymphocytes	4225	PID NCI	Homo sapiens	39	50	0.78	5.58606e-17	9.54987e-16	BAD ; BCL2 ; BCL2L1 ; CASP3 ; CREBBP ; CSNK1A1 ; CSNK2A1 ; EP300 ; FKBP1A ; FKBP8 ; GSK3B ; KPNA2 ; KPNB1 ; MAP3K1 ; MAP3K8 ; MAPK14 ; MAPK3 ; MAPK8 ; MAPK9 ; NFATC1 ; NFATC2 ; NUP214 ; PRKACA ; PRKCA ; PRKCB ; PRKCD ; PRKCE ; PRKCG ; PRKCQ ; PRKCZ ; RCAN1 ; SFN ; XPO1 ; YWHAB ; YWHAE ; YWHAG ; YWHAH ; YWHAQ ; YWHAZ ;	AKT1|IDBG-22709|ENSG00000142208|207|0|1| ; BAD|IDBG-53423|ENSG00000002330|572|0|1| ; BCL2|IDBG-4354|ENSG00000171791|596|0|1| ; BCL2L1|IDBG-63673|ENSG00000171552|598|0|1| ; CBL|IDBG-74417|ENSG00000110395|867|0|1| ; CCNA1|IDBG-24529|ENSG00000133101|8900|0|1| ; CCNB1|IDBG-25262|ENSG00000134057|891|0|1| ; CCND1|IDBG-61868|ENSG00000110092|595|0|1| ; CCND2|IDBG-12912|ENSG00000118971|894|0|1| ; CCNE1|ID…
Angiopoietin receptor Tie2-mediated signaling	4231	PID NCI	Homo sapiens	38	48	0.79	5.73471e-17	9.67151e-16	AGTR1 ; AKT1 ; BMX ; CDKN1A ; CRK ; ELF1 ; ELK1 ; ETS1 ; FGF2 ; FN1 ; FOXO1 ; FYN ; GRB2 ; ITGA5 ; ITGB1 ; MAPK1 ; MAPK14 ; MAPK3 ; MAPK8 ; MMP2 ; NCK1 ; NFKB1 ; PAK1 ; PIK3CA ; PIK3R1 ; PLD2 ; PLG ; PTK2 ; PTPN11 ; PXN ; RAC1 ; RASA1 ; RELA ; RPS6KB1 ; SHC1 ; STAT5A ; STAT5B ; TEK ;	ARAF|IDBG-61504|ENSG00000078061|369|0|1| ; ATF2|IDBG-75609|ENSG00000115966|1386|0|1| ; CHUK|IDBG-243385|ENSG00000213341|1147|0|1| ; CREB1|IDBG-79573|ENSG00000118260|1385|0|1| ; ELK1|IDBG-61826|ENSG00000126767|2002|0|1| ; FOS|IDBG-12957|ENSG00000170345|2353|0|1| ; HRAS|IDBG-16878|ENSG00000174775|3265|0|1| ; IKBKB|IDBG-19987|ENSG00000104365|3551|0|1| ; JUN|IDBG-99221|ENSG00000177606|3725|0|1| ; MAP…
IL5	3926	NETPATH	Homo sapiens	31	35	0.89	8.47744e-17	1.41065e-15	ALOX5 ; BAX ; BTK ; CRKL ; CSF2RB ; CTNNB1 ; GRB2 ; HCK ; IL5 ; IL5RA ; JAK1 ; JAK2 ; KRAS ; LYN ; MAP2K2 ; MAPK1 ; MBP ; NFKB1 ; PIK3CG ; PRKCB ; PRKCD ; PTK2B ; PTPN11 ; RAF1 ; SDCBP ; SHC1 ; SOCS1 ; STAT5A ; STAT5B ; SYK ; YWHAZ ;	AATF|IDBG-43309|ENSG00000108270|26574|0|1| ; ABL1|IDBG-89599|ENSG00000097007|25|0|1| ; ATF2|IDBG-75609|ENSG00000115966|1386|0|1| ; ATF7|IDBG-37050|ENSG00000170653|11016|0|1| ; CCNA2|IDBG-36372|ENSG00000145386|890|0|1| ; CCND1|IDBG-61868|ENSG00000110092|595|0|1| ; CCND2|IDBG-12912|ENSG00000118971|894|0|1| ; CCNE1|IDBG-41865|ENSG00000105173|898|0|1| ; CDK2|IDBG-39545|ENSG00000123374|1017|0|1| ; CDK…
PDGFR-beta signaling pathway	5630	PID NCI	Homo sapiens	41	55	0.75	1.61762e-16	2.65631e-15	ABL1 ; AKT1 ; BCAR1 ; CBL ; CSK ; DOK1 ; FGR ; FYN ; GAB1 ; GRB10 ; GRB2 ; HCK ; HIF1A ; HRAS ; LCK ; LYN ; MYC ; NCK1 ; NCK2 ; PDGFB ; PDGFRB ; PIK3CA ; PIK3R1 ; PLCG1 ; PRKCD ; PTEN ; PTPN1 ; PTPN11 ; PTPN2 ; PTPRJ ; RAC1 ; RASA1 ; SHC1 ; SLC9A3R1 ; SOS1 ; SRC ; STAT1 ; STAT3 ; STAT5A ; STAT5B ; YES1 ;	AKT1|IDBG-22709|ENSG00000142208|207|0|1| ; AKT2|IDBG-51270|ENSG00000105221|208|0|1| ; AKT3|IDBG-107751|ENSG00000117020|10000|0|1| ; ARAF|IDBG-61504|ENSG00000078061|369|0|1| ; BRAF|IDBG-44351|ENSG00000157764|673|0|1| ; CCNA1|IDBG-24529|ENSG00000133101|8900|0|1| ; CCNA2|IDBG-36372|ENSG00000145386|890|0|1| ; CCNB1|IDBG-25262|ENSG00000134057|891|0|1| ; CDC2|IDBG-75344|ENSG00000170312|983|0|1| ; CDC25…
IL2 signaling events mediated by PI3K	5675	PID NCI	Homo sapiens	30	34	0.88	3.55537e-16	5.76248e-15	AKT1 ; BCL2 ; BCL2L1 ; E2F1 ; EIF3A ; FOXO3 ; GAB2 ; GRB2 ; HSP90AA1 ; IL2 ; IL2RA ; IL2RB ; IL2RG ; JAK1 ; JAK3 ; LCK ; MTOR ; MYB ; MYC ; NFKB1 ; PIK3CA ; PIK3R1 ; PRKCZ ; PTPN11 ; RAC1 ; RELA ; RPS6 ; RPS6KB1 ; SHC1 ; SOS1 ;	ABL1|IDBG-89599|ENSG00000097007|25|0|1| ; AKT1|IDBG-22709|ENSG00000142208|207|0|1| ; ATM|IDBG-70193|ENSG00000149311|472,651610|0|1| ; BLM|IDBG-30365|ENSG00000197299|641|0|1| ; CCND1|IDBG-61868|ENSG00000110092|595|0|1| ; CDKN1B|IDBG-20317|ENSG00000111276|1027|0|1| ; DKC1|IDBG-92073|ENSG00000130826|1736|0|1| ; E2F1|IDBG-67214|ENSG00000101412|1869|0|1| ; EGFR|IDBG-16933|ENSG00000146648|1956|0|1| ; E…
Small cell lung cancer	527	KEGG	Homo sapiens	54	86	0.63	4.65227e-16	7.44363e-15	AKT1 ; AKT2 ; AKT3 ; APAF1 ; BCL2 ; BCL2L1 ; BIRC2 ; BIRC3 ; CASP9 ; CCND1 ; CCNE1 ; CDK2 ; CDK6 ; CDKN1B ; CDKN2B ; CHUK ; COL4A2 ; E2F1 ; FN1 ; IKBKB ; IKBKG ; ITGB1 ; LAMA5 ; LAMB1 ; MYC ; NFKB1 ; NFKBIA ; NOS2 ; PIAS1 ; PIAS2 ; PIAS3 ; PIAS4 ; PIK3CA ; PIK3CB ; PIK3CD ; PIK3CG ; PIK3R1 ; PIK3R2 ; PIK3R3 ; PTEN ; PTGS2 ; PTK2 ; RB1 ; RELA ; RXRA ; SKP2 ; TP53 ; TRAF1 ; TRAF2 ; TRAF3 ; TRAF4 ; …	AKT1|IDBG-22709|ENSG00000142208|207|0|1| ; AKT2|IDBG-51270|ENSG00000105221|208|0|1| ; AKT3|IDBG-107751|ENSG00000117020|10000|0|1| ; BAD|IDBG-53423|ENSG00000002330|572|0|1| ; CASP9|IDBG-90895|ENSG00000132906|842|0|1| ; CDC42|IDBG-93614|ENSG00000070831|998|0|1| ; HRAS|IDBG-16878|ENSG00000174775|3265|0|1| ; HSPB1|IDBG-23058|ENSG00000106211|3315|0|1| ; KDR|IDBG-19161|ENSG00000128052|3791|0|1| ; KRAS|…
Nfkb activation by nontypeable hemophilus influenzae	4159	PID BIOCARTA	Homo sapiens	27	29	0.93	4.78113e-16	7.55298e-15	CHUK ; CREBBP ; DUSP1 ; EP300 ; IKBKB ; IKBKG ; IL1B ; IL8 ; MAP2K3 ; MAP2K6 ; MAP3K7 ; MAP4K4 ; MAPK11 ; MAPK14 ; MYD88 ; NFKBIA ; NR3C1 ; RELA ; SMAD3 ; SMAD4 ; TGFB1 ; TGFB2 ; TGFB3 ; TGFBR1 ; TGFBR2 ; TLR2 ; TNF ;	ACTA2|IDBG-81614|ENSG00000107796|59|0|1| ; ADRA1D|IDBG-49790|ENSG00000171873|146|0|1| ; AGT|IDBG-107363|ENSG00000135744|183|0|1| ; AGTR1|IDBG-60289|ENSG00000144891|185|0|1| ; ARAF|IDBG-61504|ENSG00000078061|369|0|1| ; ARHGEF1|IDBG-53394|ENSG00000076928|9138|0|1| ; ARHGEF11|IDBG-103650|ENSG00000132694|9826|0|1| ; ARHGEF12|IDBG-74643|ENSG00000196914|23365|0|1| ; BRAF|IDBG-44351|ENSG00000157764|673|…
Signaling events mediated by Stem cell factor receptor (c-Kit)	5696	PID NCI	Homo sapiens	39	52	0.75	6.33281e-16	9.75722e-15	AKT1 ; BAD ; BCL2 ; CBL ; CREBBP ; CRKL ; DOK1 ; EPOR ; FOXO3 ; GAB1 ; GRB10 ; GRB2 ; GSK3B ; HRAS ; JAK2 ; KIT ; LYN ; MAP2K1 ; MAP2K2 ; MAP4K1 ; MAPK3 ; MAPK8 ; MITF ; PDPK1 ; PIK3CA ; PIK3R1 ; PTEN ; PTPN11 ; PTPN6 ; RAF1 ; RPS6KB1 ; SHC1 ; SNAI2 ; SOCS1 ; SOS1 ; STAT1 ; STAT3 ; STAT5A ; VAV1 ;	ATF2|IDBG-75609|ENSG00000115966|1386|0|1| ; BAD|IDBG-53423|ENSG00000002330|572|0|1| ; BCL2L1|IDBG-63673|ENSG00000171552|598|0|1| ; CD40|IDBG-78904|ENSG00000101017|958|0|1| ; CREBBP|IDBG-12340|ENSG00000005339|1387|0|1| ; CXCR4|IDBG-71032|ENSG00000121966|7852|0|1| ; ELK1|IDBG-61826|ENSG00000126767|2002|0|1| ; EP300|IDBG-8992|ENSG00000100393|2033|0|1| ; ETS1|IDBG-75897|ENSG00000134954|2113|0|1| ; GR…
TCR signaling in naïve CD8+ T cells	4307	PID NCI	Homo sapiens	39	52	0.75	6.33281e-16	9.75722e-15	AKT1 ; B2M ; BCL10 ; CARD11 ; CBL ; CD247 ; CD28 ; CD3D ; CD3E ; CD3G ; CHUK ; CSK ; FYN ; GRB2 ; HLA-A ; HRAS ; IKBKB ; IKBKG ; KRAS ; LAT ; LCK ; LCP2 ; MALT1 ; MAP3K14 ; MAP3K8 ; PDPK1 ; PLCG1 ; PRKCA ; PRKCB ; PRKCE ; PRKCQ ; PTPN6 ; PTPRC ; RAP1A ; RASGRP1 ; SOS1 ; TRAF6 ; VAV1 ; ZAP70 ;	ADAM17|IDBG-27788|ENSG00000151694|6868|0|1| ; AKT1|IDBG-22709|ENSG00000142208|207|0|1| ; APAF1|IDBG-52364|ENSG00000120868|317|0|1| ; APP|IDBG-1100|ENSG00000142192|351|0|1| ; ARHGDIA|IDBG-72684|ENSG00000141522|396|0|1| ; BAD|IDBG-53423|ENSG00000002330|572|0|1| ; BCL2L11|IDBG-65821|ENSG00000153094|10018|0|1| ; BIRC2|IDBG-69075|ENSG00000110330|329|0|1| ; BIRC3|IDBG-69045|ENSG00000023445|330|0|1| ; C…
Pdgf signaling pathway	4071	PID BIOCARTA	Homo sapiens	25	26	0.96	8.08359e-16	1.23028e-14	CSNK2A1 ; ELK1 ; FOS ; GRB2 ; HRAS ; JAK1 ; JUN ; MAP2K1 ; MAP2K4 ; MAP3K1 ; MAPK3 ; MAPK8 ; PDGFA ; PIK3CA ; PIK3R1 ; PLCG1 ; PRKCA ; PRKCB ; RAF1 ; RASA1 ; SHC1 ; SOS1 ; SRF ; STAT1 ; STAT3 ;	ACTB|IDBG-7590|ENSG00000075624|60|0|1| ; BCAR1|IDBG-42468|ENSG00000050820|9564|0|1| ; BGN|IDBG-89505|ENSG00000182492|633|0|1| ; BRAF|IDBG-44351|ENSG00000157764|673|0|1| ; CAV1|IDBG-37314|ENSG00000105974|857|0|1| ; CD44|IDBG-39556|ENSG00000026508|960|0|1| ; CDC42|IDBG-93614|ENSG00000070831|998|0|1| ; COL1A2|IDBG-27319|ENSG00000164692|1278|0|1| ; COL3A1|IDBG-77195|ENSG00000168542|1281|0|1| ; COL4A2…
Regulation of p38-alpha and p38-beta	4288	PID NCI	Homo sapiens	28	31	0.9	9.13755e-16	1.37394e-14	CCM2 ; CDC42 ; DUSP1 ; DUSP10 ; DUSP16 ; FGR ; FYN ; HCK ; LCK ; LYN ; MAP2K3 ; MAP2K4 ; MAP2K6 ; MAP3K3 ; MAP3K7IP1 ; MAPK11 ; MAPK14 ; PAK1 ; PAK2 ; PAK3 ; PRKG1 ; RAC1 ; RALA ; RALB ; RIPK1 ; SRC ; TRAF6 ; YES1 ;	A2M|IDBG-17623|ENSG00000175899|2|0|1| ; AKT1|IDBG-22709|ENSG00000142208|207|0|1| ; BCL2L1|IDBG-63673|ENSG00000171552|598|0|1| ; CEBPB|IDBG-80858|ENSG00000172216|1051|0|1| ; CEBPD|IDBG-281563|ENSG00000221869|1052|0|1| ; CRP|IDBG-103911|ENSG00000132693|1401|0|1| ; FGG|IDBG-42165|ENSG00000171557|2266|0|1| ; FOS|IDBG-12957|ENSG00000170345|2353|0|1| ; FOXO1|IDBG-26475|ENSG00000150907|2308|0|1| ; GAB1|…
Bioactive peptide induced signaling pathway	4135	PID BIOCARTA	Homo sapiens	29	33	0.88	1.43459e-15	2.0579e-14	AGT ; AGTR2 ; CAMK2A ; CAMK2B ; CAMK2D ; CAMK2G ; FYN ; GNA11 ; GRB2 ; HRAS ; JAK2 ; MAPK1 ; MAPK14 ; MAPK3 ; MAPK8 ; MAPT ; MYLK ; PIK3CA ; PIK3R1 ; PLCG1 ; PRKCA ; PRKCB ; PTK2B ; SHC1 ; SOS1 ; STAT1 ; STAT3 ; STAT5A ; STAT5B ;	AKT1|IDBG-22709|ENSG00000142208|207|0|1| ; AKT2|IDBG-51270|ENSG00000105221|208|0|1| ; AKT3|IDBG-107751|ENSG00000117020|10000|0|1| ; ARAF|IDBG-61504|ENSG00000078061|369|0|1| ; BAD|IDBG-53423|ENSG00000002330|572|0|1| ; BRAF|IDBG-44351|ENSG00000157764|673|0|1| ; CASP9|IDBG-90895|ENSG00000132906|842|0|1| ; CCND1|IDBG-61868|ENSG00000110092|595|0|1| ; CDK6|IDBG-26773|ENSG00000105810|1021|0|1| ; CDKN2A|…
HIV-1 Nef: Negative effector of Fas and TNF-alpha	5676	PID NCI	Homo sapiens	29	33	0.88	1.43459e-15	2.0579e-14	APAF1 ; BCL2 ; BID ; BIRC3 ; CASP2 ; CASP3 ; CASP6 ; CASP7 ; CASP8 ; CASP9 ; CD247 ; CFLAR ; CHUK ; DFFA ; FADD ; FAS ; FASLG ; MAP2K7 ; MAP3K14 ; MAP3K5 ; MAPK8 ; NFKB1 ; NFKBIA ; RELA ; RIPK1 ; TNFRSF1A ; TRADD ; TRAF1 ; TRAF2 ;	ADRA1D|IDBG-49790|ENSG00000171873|146|0|1| ; ADRB1|IDBG-90231|ENSG00000043591|153|0|1| ; ADRB2|IDBG-52685|ENSG00000169252|154|0|1| ; AGTR1|IDBG-60289|ENSG00000144891|185|0|1| ; ATP2B1|IDBG-50612|ENSG00000070961|490|0|1| ; ATP2B2|IDBG-18189|ENSG00000157087|491|0|1| ; ATP2B4|IDBG-105961|ENSG00000058668|493|0|1| ; CALM3|IDBG-58805|ENSG00000160014|801,805,808|0|1| ; CAMK2A|IDBG-53452|ENSG00000070808|…
Regulation of Telomerase	4314	PID NCI	Homo sapiens	45	66	0.68	1.3956e-15	2.07346e-14	ABL1 ; AKT1 ; ATM ; BLM ; CCND1 ; CDKN1B ; DKC1 ; E2F1 ; EGFR ; ESR1 ; FOS ; HDAC1 ; HDAC2 ; HNRNPC ; HSP90AA1 ; IFNAR2;IL10RB ; IFNG ; IL2 ; IRF1 ; JUN ; MAPK1 ; MAPK3 ; MRE11A ; MTOR ; MXD1 ; MYC ; NBN ; NCL ; NFKB1 ; PTGES3 ; RBBP4 ; RBBP7 ; RPS6KB1 ; SIN3A ; SIN3B ; SMAD3 ; SP1 ; SP3 ; TERF1 ; TGFB1 ; TNKS ; WRN ; XRCC5 ; XRCC6 ; YWHAE ;	AKT1|IDBG-22709|ENSG00000142208|207|0|1| ; BCAR1|IDBG-42468|ENSG00000050820|9564|0|1| ; CAPN1|IDBG-56732|ENSG00000014216|823|0|1| ; CAV1|IDBG-37314|ENSG00000105974|857|0|1| ; CDH2|IDBG-1873|ENSG00000170558|1000|0|1| ; CRK|IDBG-14664|ENSG00000167193|1398|0|1| ; CSF1|IDBG-100920|ENSG00000184371|1435|0|1| ; CSF1R|IDBG-53268|ENSG00000182578|1436|0|1| ; CSK|IDBG-22594|ENSG00000103653|1445|0|1| ; DOK1|…
Natural killer cell mediated cytotoxicity	578	KEGG	Homo sapiens	71	132	0.54	1.43355e-15	2.10479e-14	ARAF ; BID ; BRAF ; CASP3 ; CD247 ; CSF2 ; FAS ; FASLG ; FCER1G ; FYN ; GRB2 ; GZMB ; HLA-A ; HLA-G ; HRAS ; ICAM1 ; IFNA1 ; IFNA13 ; IFNA14 ; IFNA2 ; IFNA4 ; IFNA7 ; IFNAR1 ; IFNAR2;IL10RB ; IFNB1 ; IFNG ; IFNGR1 ; IFNGR2 ; KRAS ; LAT ; LCK ; LCP2 ; MAP2K1 ; MAP2K2 ; MAPK1 ; MAPK3 ; NFATC1 ; NFATC2 ; NFATC4 ; PAK1 ; PIK3CA ; PIK3CB ; PIK3CD ; PIK3CG ; PIK3R1 ; PIK3R2 ; PIK3R3 ; PLCG1 ; PLCG2 ; P…	AKT1|IDBG-22709|ENSG00000142208|207|0|1| ; AKT2|IDBG-51270|ENSG00000105221|208|0|1| ; AKT3|IDBG-107751|ENSG00000117020|10000|0|1| ; APC|IDBG-37007|ENSG00000134982|324|0|1| ; ARAF|IDBG-61504|ENSG00000078061|369|0|1| ; AXIN1|IDBG-7404|ENSG00000103126|8312|0|1| ; BAD|IDBG-53423|ENSG00000002330|572|0|1| ; BRAF|IDBG-44351|ENSG00000157764|673|0|1| ; CASP9|IDBG-90895|ENSG00000132906|842|0|1| ; CCND1|IDB…
T cell receptor signaling pathway	4156	PID BIOCARTA	Homo sapiens	39	53	0.74	1.9014e-15	2.69653e-14	CAMK2B ; CD247 ; CD3D ; CD3E ; CD3G ; CD4 ; ELK1 ; FOS ; FYN ; GRB2 ; HLA-DRA ; HRAS ; JUN ; LAT ; LCK ; MAP2K1 ; MAP2K4 ; MAP3K1 ; MAPK3 ; MAPK8 ; NCF2 ; NFATC1 ; NFKBIA ; PIK3CA ; PIK3R1 ; PLCG1 ; PPP3CA ; PRKCA ; PRKCB ; PTPN7 ; PTPRC ; RAC1 ; RAF1 ; RALBP1 ; RELA ; SHC1 ; SOS1 ; VAV1 ; ZAP70 ;	ADRB1|IDBG-90231|ENSG00000043591|153|0|1| ; CDC2|IDBG-75344|ENSG00000170312|983|0|1| ; EGFR|IDBG-16933|ENSG00000146648|1956|0|1| ; GNA11|IDBG-16830|ENSG00000088256|2767|0|1| ; GNAI2|IDBG-36105|ENSG00000114353|2771|0|1| ; GNAQ|IDBG-72455|ENSG00000156052|2776|0|1| ; GNAS|IDBG-82827|ENSG00000087460|2778|0|1| ; GRB2|IDBG-68262|ENSG00000177885|2885|0|1| ; GUCY1A2|IDBG-69857|ENSG00000152402|2977|0|1| ;…
Trk receptor signaling mediated by PI3K and PLC-gamma	5663	PID NCI	Homo sapiens	30	35	0.86	1.96113e-15	2.74999e-14	AKT1 ; BAD ; CAMK2A ; CCND1 ; CREB1 ; EGR1 ; EPB41L1 ; FOXO3 ; GAB1 ; GRB2 ; GSK3B ; HRAS ; KRAS ; NGF ; PDPK1 ; PIK3CA ; PIK3R1 ; PLCG1 ; PRKCD ; SFN ; SHC1 ; SOS1 ; SRC ; STAT5A ; YWHAB ; YWHAE ; YWHAG ; YWHAH ; YWHAQ ; YWHAZ ;	APAF1|IDBG-52364|ENSG00000120868|317|0|1| ; BCL2|IDBG-4354|ENSG00000171791|596|0|1| ; BID|IDBG-1050|ENSG00000015475|637|0|1| ; BIRC2|IDBG-69075|ENSG00000110330|329|0|1| ; BIRC3|IDBG-69045|ENSG00000023445|330|0|1| ; CASP2|IDBG-45836|ENSG00000106144|835|0|1| ; CASP3|IDBG-46394|ENSG00000164305|836|0|1| ; CASP6|IDBG-33873|ENSG00000138794|839|0|1| ; CASP7|IDBG-90066|ENSG00000165806|840|0|1| ; CASP8|ID…
TNF receptor signaling pathway	5635	PID NCI	Homo sapiens	35	45	0.78	2.91014e-15	4.03539e-14	ADAM17 ; BIRC2 ; BIRC3 ; CASP8 ; CAV1 ; CHUK ; CYLD ; FADD ; GNB2L1 ; IKBKB ; IKBKG ; MAP2K3 ; MAP2K7 ; MAP3K1 ; MAP3K3 ; MAP3K5 ; MAP3K7 ; MAP3K7IP1 ; MAP3K7IP2 ; MAP4K4 ; NFKB1 ; PRKCI ; PRKCZ ; RELA ; RIPK1 ; SQSTM1 ; STAT1 ; TNFAIP3 ; TNFRSF1A ; TNFRSF1B ; TNIK ; TRADD ; TRAF1 ; TRAF2 ; TXN ;	ABL1|IDBG-89599|ENSG00000097007|25|0|1| ; AKT1|IDBG-22709|ENSG00000142208|207|0|1| ; BCAR1|IDBG-42468|ENSG00000050820|9564|0|1| ; CBL|IDBG-74417|ENSG00000110395|867|0|1| ; CSK|IDBG-22594|ENSG00000103653|1445|0|1| ; DOK1|IDBG-57879|ENSG00000115325|1796|0|1| ; FGR|IDBG-94937|ENSG00000000938|2268|0|1| ; FYN|IDBG-95463|ENSG00000010810|2534|0|1| ; GAB1|IDBG-39257|ENSG00000109458|2549|0|1| ; GRB10|IDBG…
Calcineurin-regulated NFAT-dependent transcription in lymphocytes	4321	PID NCI	Homo sapiens	34	43	0.79	2.99364e-15	4.10556e-14	CASP3 ; CBLB ; CD40LG ; CSF2 ; CTLA4 ; E2F1 ; EGR1 ; EGR2 ; EGR3 ; FASLG ; FOS ; FOSL1 ; FOXP3 ; GATA3 ; IFNG ; IKZF1 ; IL2 ; IL2RA ; IL3 ; IL4 ; IL5 ; IL8 ; IRF4 ; ITCH ; JUN ; JUNB ; MAF ; NFATC1 ; NFATC2 ; POU2F1 ; PPARG ; PRKCQ ; PTGS2 ; PTPN1 ;	AKT1|IDBG-22709|ENSG00000142208|207|0|1| ; AKT2|IDBG-51270|ENSG00000105221|208|0|1| ; AKT3|IDBG-107751|ENSG00000117020|10000|0|1| ; ARAF|IDBG-61504|ENSG00000078061|369|0|1| ; BAD|IDBG-53423|ENSG00000002330|572|0|1| ; BRAF|IDBG-44351|ENSG00000157764|673|0|1| ; CCND1|IDBG-61868|ENSG00000110092|595|0|1| ; CDH1|IDBG-38622|ENSG00000039068|999|0|1| ; CDK6|IDBG-26773|ENSG00000105810|1021|0|1| ; CDKN1A|I…
Inhibition of cellular proliferation by gleevec	3946	PID BIOCARTA	Homo sapiens	22	22	1	3.72621e-15	5.05469e-14	AKT1 ; BCL2 ; BCR ; CRKL ; FOS ; GRB2 ; HRAS ; JAK2 ; JUN ; MAP2K1 ; MAP2K4 ; MAP3K1 ; MAPK3 ; MAPK8 ; MYC ; PIK3CA ; PIK3R1 ; RAF1 ; SOS1 ; STAT1 ; STAT5A ; STAT5B ;	AKT1|IDBG-22709|ENSG00000142208|207|0|1| ; BCL2L11|IDBG-65821|ENSG00000153094|10018|0|1| ; BCL6|IDBG-69349|ENSG00000113916|604|0|1| ; CAT|IDBG-39262|ENSG00000121691|847|0|1| ; CCNB1|IDBG-25262|ENSG00000134057|891|0|1| ; CDK2|IDBG-39545|ENSG00000123374|1017|0|1| ; CDKN1B|IDBG-20317|ENSG00000111276|1027|0|1| ; CHUK|IDBG-243385|ENSG00000213341|1147|0|1| ; CREBBP|IDBG-12340|ENSG00000005339|1387|0|1| …
IL2 signaling events mediated by STAT5	5690	PID NCI	Homo sapiens	25	27	0.93	8.61275e-15	1.15578e-13	BCL2 ; BCL2L1 ; CCNA2 ; CCND2 ; CDK6 ; ELF1 ; FASLG ; FOXP3 ; GAB2 ; GRB2 ; IL2 ; IL2RA ; IL2RB ; IL2RG ; IL4 ; JAK1 ; JAK3 ; LCK ; MYC ; PIK3CA ; PIK3R1 ; PTPN11 ; SHC1 ; SOS1 ; SP1 ;	AKT1|IDBG-22709|ENSG00000142208|207|0|1| ; ARHGEF1|IDBG-53394|ENSG00000076928|9138|0|1| ; BCAR1|IDBG-42468|ENSG00000050820|9564|0|1| ; CASP3|IDBG-46394|ENSG00000164305|836|0|1| ; CRK|IDBG-14664|ENSG00000167193|1398|0|1| ; EGFR|IDBG-16933|ENSG00000146648|1956|0|1| ; FOS|IDBG-12957|ENSG00000170345|2353|0|1| ; GAB1|IDBG-39257|ENSG00000109458|2549|0|1| ; GNA11|IDBG-16830|ENSG00000088256|2767|0|1| ; G…
Class I PI3K signaling events	5692	PID NCI	Homo sapiens	34	44	0.77	1.03808e-14	1.3637e-13	ADAP1;COX19 ; ARF1 ; ARF6 ; ARHGEF6 ; ARHGEF7 ; BLNK ; BTK ; CYTH1 ; FGR ; FOXO3 ; FYN ; HCK ; HRAS ; HSP90AA1 ; ITK ; KRAS ; LCK ; LYN ; PDPK1 ; PLCG1 ; PLCG2 ; PREX1 ; PTEN ; RAC1 ; RAP1A ; RHOA ; SGK1 ; SOS1 ; SRC ; SYK ; TIAM1 ; VAV1 ; YES1 ; ZAP70 ;	AKT1|IDBG-22709|ENSG00000142208|207|0|1| ; AKT1S1|IDBG-63691|ENSG00000204673|84335|0|1| ; AKT2|IDBG-51270|ENSG00000105221|208|0|1| ; AKT3|IDBG-107751|ENSG00000117020|10000|0|1| ; BAD|IDBG-53423|ENSG00000002330|572|0|1| ; BCL2L1|IDBG-63673|ENSG00000171552|598|0|1| ; CASP9|IDBG-90895|ENSG00000132906|842|0|1| ; CDKN1A|IDBG-85033|ENSG00000124762|1026|0|1| ; CDKN1B|IDBG-20317|ENSG00000111276|1027|0|1|…
P75(NTR)-mediated signaling	5674	PID NCI	Homo sapiens	44	66	0.67	1.03738e-14	1.37729e-13	ADAM17 ; AKT1 ; APAF1 ; APP ; ARHGDIA ; BAD ; BCL2L11 ; BIRC2 ; BIRC3 ; CASP3 ; CASP6 ; CASP9 ; CHUK ; DIABLO ; E2F1 ; IKBKB ; IKBKG ; IRAK1 ; MAPK10 ; MAPK8 ; MAPK9 ; MMP3 ; MMP7 ; MYD88 ; NDN ; NGF ; NGFR ; NGFRAP1 ; PIK3CA ; PIK3R1 ; PLG ; PRKCI ; PRKCZ ; PSEN1 ; RAC1 ; RHOA ; RHOB ; RIPK2 ; SHC1 ; SQSTM1 ; TP53 ; TRAF6 ; XIAP ; YWHAE ;	BAD|IDBG-53423|ENSG00000002330|572|0|1| ; BCL2|IDBG-4354|ENSG00000171791|596|0|1| ; BCL2L1|IDBG-63673|ENSG00000171552|598|0|1| ; CASP3|IDBG-46394|ENSG00000164305|836|0|1| ; CREBBP|IDBG-12340|ENSG00000005339|1387|0|1| ; CSNK1A1|IDBG-52965|ENSG00000113712|1452|0|1| ; CSNK2A1|IDBG-37787|ENSG00000101266|1457|0|1| ; EP300|IDBG-8992|ENSG00000100393|2033|0|1| ; FKBP1A|IDBG-39495|ENSG00000088832|2280|0|1…
Wnt	3906	NETPATH	Homo sapiens	60	106	0.57	1.07663e-14	1.39962e-13	AKT1 ; APC ; ARRB1 ; ARRB2 ; AXIN1 ; BCL9 ; BRD7 ; BTRC ; CAMK2A ; CAMK2B ; CAMK2D ; CAMK2G ; CDC2 ; CDH1 ; CSNK1A1 ; CSNK1E ; CSNK2A1 ; CSNK2A2 ; CSNK2B;LY6G5B ; CTBP1 ; CTNNB1 ; CUL1 ; DKK1 ; DLG1 ; DLG4 ; DVL2 ; EP300 ; FHL2 ; FRAT2 ; GSK3B ; JUP ; LEF1 ; LRP6 ; MAP1B ; MAP3K4 ; MAP3K7 ; MAPK8 ; MAPK8IP1 ; MYB ; PAX2 ; PIAS4 ; PIN1 ; PPP2CA ; PPP2R5B ; PRKCA ; PRKCB ; PRKCG ; RAC1 ; RHOA ; ROR…	AKT1|IDBG-22709|ENSG00000142208|207|0|1| ; BAD|IDBG-53423|ENSG00000002330|572|0|1| ; BCL2|IDBG-4354|ENSG00000171791|596|0|1| ; CBL|IDBG-74417|ENSG00000110395|867|0|1| ; CREBBP|IDBG-12340|ENSG00000005339|1387|0|1| ; CRKL|IDBG-1833|ENSG00000099942|1399|0|1| ; DOK1|IDBG-57879|ENSG00000115325|1796|0|1| ; EPOR|IDBG-29281|ENSG00000187266|2057|0|1| ; FOXO3|IDBG-95024|ENSG00000118689|2309|0|1| ; GAB1|IDB…
Direct p53 effectors	5651	PID NCI	Homo sapiens	71	136	0.52	1.12449e-14	1.44677e-13	AFP ; APAF1 ; APC ; ATF3 ; BAX ; BBC3 ; BCL2 ; BCL2A1 ; BCL2L1 ; BCL6 ; BID ; BNIP3L ; CASP1 ; CASP10 ; CASP6 ; CAV1 ; CCNB1 ; CD82 ; CDKN1A ; CREBBP ; CTSD ; DDX5 ; DKK1 ; DUSP1 ; E2F1 ; EGFR ; EP300 ; FAS ; FOXA1 ; GADD45A ; HDAC2 ; HGF ; HTT ; IRF5 ; JUN ; KAT2A ; MAP4K4 ; MCL1 ; MDM2 ; MET ; MMP2 ; NFYA ; NFYB ; NFYC ; NLRC4 ; PLK3 ; PMAIP1 ; PML ; PRDM1 ; PRMT1 ; PTEN ; PYCARD ; RB1 ; SERPIN…	AKT1|IDBG-22709|ENSG00000142208|207|0|1| ; B2M|IDBG-9902|ENSG00000166710|567|0|1| ; BCL10|IDBG-100044|ENSG00000142867|8915|0|1| ; CARD11|IDBG-7145|ENSG00000198286|84433|0|1| ; CBL|IDBG-74417|ENSG00000110395|867|0|1| ; CD247|IDBG-104547|ENSG00000198821|919|0|1| ; CD28|IDBG-79183|ENSG00000178562|940|0|1| ; CD3D|IDBG-73628|ENSG00000167286|915|0|1| ; CD3E|IDBG-73617|ENSG00000198851|916|0|1| ; CD3G|ID…
Mtor signaling pathway	4110	PID BIOCARTA	Homo sapiens	23	24	0.96	1.55074e-14	1.93533e-13	AKT1 ; EIF3A ; EIF4A1 ; EIF4B ; EIF4E ; EIF4EBP1 ; EIF4G1 ; FKBP1A ; GH1 ; GHR ; IRS1 ; MKNK1 ; MTOR ; PDPK1 ; PIK3CA ; PIK3R1 ; PPP2R5D ; PTEN ; RHEB ; RPS6 ; RPS6KB1 ; TSC1 ; TSC2 ;	CAMK2B|IDBG-14499|ENSG00000058404|816|0|1| ; CD247|IDBG-104547|ENSG00000198821|919|0|1| ; CD3D|IDBG-73628|ENSG00000167286|915|0|1| ; CD3E|IDBG-73617|ENSG00000198851|916|0|1| ; CD3G|IDBG-73647|ENSG00000160654|917|0|1| ; CD4|IDBG-15034|ENSG00000010610|920|0|1| ; ELK1|IDBG-61826|ENSG00000126767|2002|0|1| ; FOS|IDBG-12957|ENSG00000170345|2353|0|1| ; FYN|IDBG-95463|ENSG00000010810|2534|0|1| ; GRB2|IDB…
Tpo signaling pathway	4124	PID BIOCARTA	Homo sapiens	23	24	0.96	1.55074e-14	1.93533e-13	CSNK2A1 ; ELK1 ; FOS ; GRB2 ; HRAS ; JAK2 ; JUN ; MAP2K1 ; MAPK3 ; MPL ; PIK3CA ; PIK3R1 ; PLCG1 ; PRKCA ; PRKCB ; RAF1 ; RASA1 ; SHC1 ; SOS1 ; STAT1 ; STAT3 ; STAT5A ; STAT5B ;	ABL1|IDBG-89599|ENSG00000097007|25|0|1| ; CCND1|IDBG-61868|ENSG00000110092|595|0|1| ; CDC42|IDBG-93614|ENSG00000070831|998|0|1| ; CRK|IDBG-14664|ENSG00000167193|1398|0|1| ; CRKL|IDBG-1833|ENSG00000099942|1399|0|1| ; DNAJA3|IDBG-12754|ENSG00000103423|9093|0|1| ; DNM1|IDBG-87752|ENSG00000106976|1759|0|1| ; DOCK1|IDBG-93118|ENSG00000150760|1793|0|1| ; GAB1|IDBG-39257|ENSG00000109458|2549|0|1| ; GAB2…
Fc epsilon receptor i signaling in mast cells	4183	PID BIOCARTA	Homo sapiens	26	29	0.9	1.55039e-14	1.97438e-13	BTK ; ELK1 ; FCER1G ; FOS ; GRB2 ; HRAS ; JUN ; LYN ; MAP2K1 ; MAP2K2 ; MAP2K4 ; MAP2K7 ; MAP3K1 ; MAPK1 ; MAPK3 ; MAPK8 ; PAK2 ; PIK3CA ; PIK3R1 ; PLCG1 ; PRKCB ; RAF1 ; SHC1 ; SOS1 ; SYK ; VAV1 ;	ADAM17|IDBG-27788|ENSG00000151694|6868|0|1| ; APP|IDBG-1100|ENSG00000142192|351|0|1| ; CIR|IDBG-75361|ENSG00000138433|9541|0|1| ; CUL1|IDBG-46918|ENSG00000055130|8454|0|1| ; EP300|IDBG-8992|ENSG00000100393|2033|0|1| ; FHL1|IDBG-87389|ENSG00000022267|2273|0|1| ; GATA1|IDBG-63880|ENSG00000102145|2623|0|1| ; GSK3B|IDBG-51663|ENSG00000082701|2932|0|1| ; HDAC1|IDBG-95712|ENSG00000116478|3065|0|1| ; HD…
Nf-kb signaling pathway	3978	PID BIOCARTA	Homo sapiens	21	21	1	1.69601e-14	2.09567e-13	CHUK ; FADD ; IKBKB ; IKBKG ; IL1A ; IL1R1 ; IRAK1 ; MAP3K1 ; MAP3K7 ; MAP3K7IP1 ; MAP4K4 ; MYD88 ; NFKB1 ; NFKBIA ; RELA ; RIPK1 ; TLR4 ; TNF ; TNFRSF1A ; TRADD ; TRAF6 ;	ADAM17|IDBG-27788|ENSG00000151694|6868|0|1| ; APAF1|IDBG-52364|ENSG00000120868|317|0|1| ; APBB1|IDBG-28785|ENSG00000166313|322|0|1| ; APP|IDBG-1100|ENSG00000142192|351|0|1| ; BAD|IDBG-53423|ENSG00000002330|572|0|1| ; BID|IDBG-1050|ENSG00000015475|637|0|1| ; CALM3|IDBG-58805|ENSG00000160014|801,805,808|0|1| ; CAPN1|IDBG-56732|ENSG00000014216|823|0|1| ; CAPN2|IDBG-106873|ENSG00000162909|824|0|1| ; …
Bcr signaling pathway	4023	PID BIOCARTA	Homo sapiens	27	31	0.87	2.30648e-14	2.82205e-13	BCR ; BLNK ; BTK ; CAMK2B ; CSNK2A1 ; ELK1 ; FOS ; GRB2 ; HRAS ; JUN ; LYN ; MAP2K1 ; MAP3K1 ; MAPK14 ; MAPK3 ; MAPK8 ; NFATC1 ; PLCG1 ; PPP3CA ; PRKCA ; PRKCB ; RAC1 ; RAF1 ; SHC1 ; SOS1 ; SYK ; VAV1 ;	AKT1|IDBG-22709|ENSG00000142208|207|0|1| ; CAMK2A|IDBG-53452|ENSG00000070808|815|0|1| ; CAMK2B|IDBG-14499|ENSG00000058404|816|0|1| ; CAMK2D|IDBG-34988|ENSG00000145349|817|0|1| ; CAMK2G|IDBG-78703|ENSG00000148660|818|0|1| ; CASP1|IDBG-69618|ENSG00000137752|440068,834|0|1| ; CBL|IDBG-74417|ENSG00000110395|867|0|1| ; CEBPB|IDBG-80858|ENSG00000172216|1051|0|1| ; CREBBP|IDBG-12340|ENSG00000005339|1387…
Cell cycle: g1/s check point	3958	PID BIOCARTA	Homo sapiens	24	26	0.92	3.63748e-14	4.40735e-13	ABL1 ; ATM ; ATR ; CCNA1 ; CCND1 ; CCNE1 ; CDC2 ; CDC25A ; CDK2 ; CDK6 ; CDKN1A ; CDKN1B ; CDKN2A ; CDKN2B ; E2F1 ; GSK3B ; HDAC1 ; RB1 ; SKP2 ; SMAD3 ; SMAD4 ; TFDP1 ; TGFB1 ; TP53 ;	AGTR1|IDBG-60289|ENSG00000144891|185|0|1| ; AKT1|IDBG-22709|ENSG00000142208|207|0|1| ; BMX|IDBG-46340|ENSG00000102010|660|0|1| ; CDKN1A|IDBG-85033|ENSG00000124762|1026|0|1| ; CRK|IDBG-14664|ENSG00000167193|1398|0|1| ; ELF1|IDBG-26868|ENSG00000120690|1997|0|1| ; ELK1|IDBG-61826|ENSG00000126767|2002|0|1| ; ETS1|IDBG-75897|ENSG00000134954|2113|0|1| ; FGF2|IDBG-37039|ENSG00000138685|2247|0|1| ; FN1|I…
ErbB2/ErbB3 signaling events	5653	PID NCI	Homo sapiens	30	37	0.81	3.87326e-14	4.64791e-13	AKT1 ; BAD ; CDC42 ; CHRNA1 ; DOCK7 ; ERBB2 ; FOS ; GRB2 ; HRAS ; JAK2 ; JUN ; KRAS ; MAP2K1 ; MAP2K2 ; MAPK1 ; MAPK10 ; MAPK3 ; MAPK8 ; MAPK9 ; MTOR ; NF2 ; NFATC4 ; PRKACA ; PTPN11 ; RAC1 ; RAF1 ; SHC1 ; SOS1 ; SRC ; STAT3 ;	ADAM17|IDBG-27788|ENSG00000151694|6868|0|1| ; ATP6V0B|IDBG-97633|ENSG00000117410|533|0|1| ; CASP3|IDBG-46394|ENSG00000164305|836|0|1| ; CCL5|IDBG-42204|ENSG00000161570|6352|0|1| ; CDC42|IDBG-93614|ENSG00000070831|998|0|1| ; CHUK|IDBG-243385|ENSG00000213341|1147|0|1| ; CSK|IDBG-22594|ENSG00000103653|1445|0|1| ; CXCL1|IDBG-24070|ENSG00000163739|2919|0|1| ; EGFR|IDBG-16933|ENSG00000146648|1956|0|1| …
MTOR signaling pathway	4276	PID NCI	Homo sapiens	25	28	0.89	6.3447e-14	7.46998e-13	AKT1 ; EEF2 ; EIF3A ; EIF4A1 ; EIF4E ; EIF4EBP1 ; EIF4G1 ; FKBP1A ; INSR ; IRS1 ; MAP3K5 ; MKNK1 ; MLST8 ; MTOR ; PDPK1 ; PIK3CA ; PIK3R1 ; PPP2R5D ; PTEN ; RHEB ; RPS6 ; RPS6KB1 ; RPTOR ; TSC1 ; TSC2 ;	APAF1|IDBG-52364|ENSG00000120868|317|0|1| ; ATM|IDBG-70193|ENSG00000149311|472,651610|0|1| ; BRCA1|IDBG-52172|ENSG00000012048|672|0|1| ; CASP7|IDBG-90066|ENSG00000165806|840|0|1| ; CBX5|IDBG-37553|ENSG00000094916|23468|0|1| ; CCNA2|IDBG-36372|ENSG00000145386|890|0|1| ; CCNE1|IDBG-41865|ENSG00000105173|898|0|1| ; CDC2|IDBG-75344|ENSG00000170312|983|0|1| ; CDC25A|IDBG-32204|ENSG00000164045|993|0|1|…
Role of erbb2 in signal transduction and oncology	4019	PID BIOCARTA	Homo sapiens	25	28	0.89	6.3447e-14	7.46998e-13	AKT1 ; EGFR ; EP300 ; ERBB2 ; ERBB4 ; ESR1 ; GRB2 ; GRIP1 ; HRAS ; IL6 ; IL6R ; JAK1 ; JAK2 ; JAK3 ; MAP2K1 ; MAP2K2 ; MAPK1 ; MAPK3 ; PDPK1 ; PIK3CA ; PIK3R1 ; RAF1 ; SHC1 ; SOS1 ; STAT3 ;	CHD3|IDBG-27053|ENSG00000170004|1107|0|1| ; CREBBP|IDBG-12340|ENSG00000005339|1387|0|1| ; EP300|IDBG-8992|ENSG00000100393|2033|0|1| ; FBXW11|IDBG-57611|ENSG00000072803|23291|0|1| ; GATA1|IDBG-63880|ENSG00000102145|2623|0|1| ; GATA2|IDBG-55213|ENSG00000179348|2624|0|1| ; HDAC1|IDBG-95712|ENSG00000116478|3065|0|1| ; HDAC2|IDBG-95591|ENSG00000196591|3066|0|1| ; HDAC3|IDBG-50725|ENSG00000171720|8841|…
TGF-beta receptor signaling	5617	PID NCI	Homo sapiens	36	50	0.72	7.19297e-14	8.38956e-13	ARRB2 ; AXIN1 ; CAMK2A ; CAV1 ; CTNNB1 ; FKBP1A ; GRB2 ; ITCH ; MAP3K7 ; MAP3K7IP1 ; MAP3K7IP2 ; OCLN ; PARD6A ; PDPK1 ; PML ; PPP1CA ; PPP1R15A ; PPP2CA ; PPP2CB ; RHOA ; RPS6KB1 ; SHC1 ; SKIL ; SMAD2 ; SMAD3 ; SMAD4 ; SMAD7 ; SMURF1 ; SOS1 ; STRAP ; TGFBR1 ; TGFBR2 ; TGFBR3 ; WWP1 ; XIAP ; YWHAE ;	CHUK|IDBG-243385|ENSG00000213341|1147|0|1| ; ECSIT|IDBG-29564|ENSG00000130159|51295|0|1| ; FOS|IDBG-12957|ENSG00000170345|2353|0|1| ; IFNA1|IDBG-54276|ENSG00000197919|3439|0|1| ; IFNB1|IDBG-53485|ENSG00000171855|3456|0|1| ; IKBKB|IDBG-19987|ENSG00000104365|3551|0|1| ; IKBKG|IDBG-91846|ENSG00000073009|8517|0|1| ; IL1A|IDBG-66482|ENSG00000115008|3552|0|1| ; IL1B|IDBG-66519|ENSG00000125538|3553|0|1|…
Ras signaling pathway	4082	PID BIOCARTA	Homo sapiens	20	20	1	7.71558e-14	8.91578e-13	AKT1 ; BAD ; BCL2L1 ; CASP9 ; CDC42 ; CHUK ; FOXO4 ; HRAS ; PDPK1 ; PIK3CA ; PIK3R1 ; PLD1 ; RAC1 ; RAF1 ; RALA ; RALBP1 ; RALGDS ; RHOA ; SOS1 ; VAV1 ;	ARRB2|IDBG-19263|ENSG00000141480|409|0|1| ; AXIN1|IDBG-7404|ENSG00000103126|8312|0|1| ; CAMK2A|IDBG-53452|ENSG00000070808|815|0|1| ; CAV1|IDBG-37314|ENSG00000105974|857|0|1| ; CTNNB1|IDBG-27347|ENSG00000168036|1499|0|1| ; FKBP1A|IDBG-39495|ENSG00000088832|2280|0|1| ; GRB2|IDBG-68262|ENSG00000177885|2885|0|1| ; ITCH|IDBG-68143|ENSG00000078747|83737|0|1| ; MAP3K7|IDBG-94374|ENSG00000135341|6885|0|1…
TGF-beta signaling pathway	465	KEGG	Homo sapiens	51	86	0.59	8.71191e-14	9.97474e-13	ACVR1 ; ACVR1B ; ACVR2A ; ACVR2B ; ACVRL1 ; BMP2 ; BMP6 ; BMP7 ; BMPR1A ; BMPR1B ; BMPR2 ; CDKN2B ; CREBBP ; CUL1 ; E2F4 ; EP300 ; GDF5 ; ID1 ; ID3 ; IFNG ; INHBA ; MAPK1 ; MAPK3 ; MYC ; PITX2 ; PPP2CA ; PPP2CB ; PPP2R1A ; RBL1 ; RBL2 ; RBX1 ; RHOA ; ROCK2 ; RPS6KB1 ; SKP1 ; SMAD1 ; SMAD2 ; SMAD3 ; SMAD4 ; SMAD6 ; SMAD7 ; SMURF1 ; SP1 ; TFDP1 ; TGFB1 ; TGFB2 ; TGFB3 ; TGFBR1 ; TGFBR2 ; THBS1 ; TN…	AKT1|IDBG-22709|ENSG00000142208|207|0|1| ; AKT2|IDBG-51270|ENSG00000105221|208|0|1| ; AKT3|IDBG-107751|ENSG00000117020|10000|0|1| ; BRAF|IDBG-44351|ENSG00000157764|673|0|1| ; EIF4B|IDBG-35510|ENSG00000063046|1975|0|1| ; EIF4E|IDBG-30970|ENSG00000151247|100131693,1977|0|1| ; EIF4E2|IDBG-83304|ENSG00000135930|9470|0|1| ; EIF4EBP1|IDBG-17284|ENSG00000187840|1978|0|1| ; HIF1A|IDBG-8510|ENSG0000010064…
FAS signaling pathway (CD95)	4298	PID NCI	Homo sapiens	28	34	0.82	1.34247e-13	1.52309e-12	BCL2 ; BID ; CASP10 ; CASP3 ; CASP6 ; CASP7 ; CASP8 ; CFLAR ; CHUK ; DFFA ; FADD ; FAF1 ; FAS ; FASLG ; HGF ; IL6 ; MAP2K4 ; MAP3K1 ; MAP3K7 ; MAPK8 ; MET ; NFKB1 ; PAK2 ; PARP1 ; PRKDC ; PTPN13 ; RIPK1 ; SPTAN1 ;	AKT1|IDBG-22709|ENSG00000142208|207|0|1| ; ARHGEF1|IDBG-53394|ENSG00000076928|9138|0|1| ; ARRB2|IDBG-19263|ENSG00000141480|409|0|1| ; DNM1|IDBG-87752|ENSG00000106976|1759|0|1| ; EGFR|IDBG-16933|ENSG00000146648|1956|0|1| ; FGR|IDBG-94937|ENSG00000000938|2268|0|1| ; FYN|IDBG-95463|ENSG00000010810|2534|0|1| ; GNA11|IDBG-16830|ENSG00000088256|2767|0|1| ; GNA15|IDBG-16917|ENSG00000060558|2769|0|1| ; G…
Neurotrophic factor-mediated Trk receptor signaling	5703	PID NCI	Homo sapiens	39	58	0.67	2.27679e-13	2.55985e-12	ABL1 ; CCND1 ; CDC42 ; CRK ; CRKL ; DNAJA3 ; DNM1 ; DOCK1 ; GAB1 ; GAB2 ; GIPC1 ; GRB2 ; HRAS ; KRAS ; MAP2K1 ; MAPK1 ; MAPK3 ; NGF ; NGFR ; NTRK1 ; NTRK2 ; NTRK3 ; PIK3CA ; PIK3R1 ; PLCG1 ; PRKCI ; PRKCZ ; PTPN11 ; RAC1 ; RAP1A ; RAP1B ; RASA1 ; RIT1 ; RIT2 ; SHC1 ; SOS1 ; SQSTM1 ; STAT3 ; TIAM1 ;	ADIPOQ|IDBG-69167|ENSG00000181092|9370|0|1| ; AKT1|IDBG-22709|ENSG00000142208|207|0|1| ; AKT2|IDBG-51270|ENSG00000105221|208|0|1| ; AKT3|IDBG-107751|ENSG00000117020|10000|0|1| ; CD36|IDBG-24023|ENSG00000135218|948|0|1| ; CHUK|IDBG-243385|ENSG00000213341|1147|0|1| ; IKBKB|IDBG-19987|ENSG00000104365|3551|0|1| ; IKBKG|IDBG-91846|ENSG00000073009|8517|0|1| ; IRS1|IDBG-82407|ENSG00000169047|3667|0|1| ;…
Fas signaling pathway (cd95)	4088	PID BIOCARTA	Homo sapiens	19	19	1	3.50823e-13	3.90917e-12	CASP10 ; CASP3 ; CASP7 ; CASP8 ; CFLAR ; FADD ; FAF1 ; FAS ; FASLG ; MAP2K4 ; MAP3K1 ; MAP3K7 ; MAPK8 ; PAK1 ; PAK2 ; PRKDC ; PTPN13 ; RB1 ; RIPK2 ;	ARAF|IDBG-61504|ENSG00000078061|369|0|1| ; ATF4|IDBG-8409|ENSG00000128272|468,643159|0|1| ; BRAF|IDBG-44351|ENSG00000157764|673|0|1| ; CALM3|IDBG-58805|ENSG00000160014|801,805,808|0|1| ; CAMK2A|IDBG-53452|ENSG00000070808|815|0|1| ; CAMK2B|IDBG-14499|ENSG00000058404|816|0|1| ; CAMK2D|IDBG-34988|ENSG00000145349|817|0|1| ; CAMK2G|IDBG-78703|ENSG00000148660|818|0|1| ; CREBBP|IDBG-12340|ENSG0000000533…
Signaling events mediated by HDAC Class I	4266	PID NCI	Homo sapiens	37	54	0.69	3.85465e-13	4.25717e-12	CHD3 ; CREBBP ; EP300 ; FBXW11 ; GATA1 ; GATA2 ; HDAC1 ; HDAC2 ; HDAC3 ; KAT2B ; MBD2 ; MBD3 ; MTA2 ; MXD1 ; NCOR1 ; NCOR2 ; NFKB1 ; NFKBIA ; NUP153 ; NUP214 ; PPARG ; PRKACA ; PRMT5 ; RANGAP1 ; RBBP4 ; RBBP7 ; RELA ; SIN3A ; SIN3B ; SMAD7 ; SMURF1 ; STAT3 ; SUMO1 ; TNFRSF1A ; UBE2I ; WDR77 ; XPO1 ;	ADAM17|IDBG-27788|ENSG00000151694|6868|0|1| ; BIRC2|IDBG-69075|ENSG00000110330|329|0|1| ; BIRC3|IDBG-69045|ENSG00000023445|330|0|1| ; CASP8|IDBG-78534|ENSG00000064012|841|0|1| ; CAV1|IDBG-37314|ENSG00000105974|857|0|1| ; CHUK|IDBG-243385|ENSG00000213341|1147|0|1| ; CYLD|IDBG-30697|ENSG00000083799|1540|0|1| ; FADD|IDBG-62144|ENSG00000168040|8772|0|1| ; GNB2L1|IDBG-63034|ENSG00000204628|10399|0|1| …
MTOR signaling pathway	405	KEGG	Homo sapiens	36	52	0.69	4.93707e-13	5.40479e-12	AKT1 ; AKT2 ; AKT3 ; BRAF ; EIF4B ; EIF4E ; EIF4E2 ; EIF4EBP1 ; HIF1A ; MAPK1 ; MAPK3 ; MLST8 ; MTOR ; PDPK1 ; PIK3CA ; PIK3CB ; PIK3CD ; PIK3CG ; PIK3R1 ; PIK3R2 ; PIK3R3 ; PRKAA1 ; PRKAA2 ; RHEB ; RICTOR ; RPS6 ; RPS6KA1 ; RPS6KA2 ; RPS6KA3 ; RPS6KB1 ; RPTOR ; TSC1 ; TSC2 ; ULK1 ; ULK2 ; VEGFA ;	ABL1|IDBG-89599|ENSG00000097007|25|0|1| ; AKT1|IDBG-22709|ENSG00000142208|207|0|1| ; ATM|IDBG-70193|ENSG00000149311|472,651610|0|1| ; ATR|IDBG-59521|ENSG00000175054|545,648152,651921|0|1| ; CCNA2|IDBG-36372|ENSG00000145386|890|0|1| ; CDK2|IDBG-39545|ENSG00000123374|1017|0|1| ; CDKN2A|IDBG-54547|ENSG00000147889|1029|0|1| ; CHEK1|IDBG-75536|ENSG00000149554|1111|0|1| ; CHEK2|IDBG-3314|ENSG0000018376…
EPO signaling pathway	5704	PID NCI	Homo sapiens	27	33	0.82	5.05417e-13	5.48487e-12	BCL2 ; BCL2L1 ; BTK ; CBL ; CRKL ; EPOR ; GAB1 ; GRB2 ; HRAS ; IRS2 ; JAK2 ; LYN ; MAPK14 ; MAPK8 ; NFKB1 ; PIK3R1 ; PLCG1 ; PLCG2 ; PTPN11 ; PTPN6 ; RAP1A ; SHC1 ; SOCS3 ; SOS1 ; STAT1 ; STAT5A ; STAT5B ;	APAF1|IDBG-52364|ENSG00000120868|317|0|1| ; ATM|IDBG-70193|ENSG00000149311|472,651610|0|1| ; ATR|IDBG-59521|ENSG00000175054|545,648152,651921|0|1| ; BAX|IDBG-61459|ENSG00000087088|581|0|1| ; BBC3|IDBG-59341|ENSG00000105327|27113|0|1| ; BID|IDBG-1050|ENSG00000015475|637|0|1| ; CASP3|IDBG-46394|ENSG00000164305|836|0|1| ; CASP8|IDBG-78534|ENSG00000064012|841|0|1| ; CASP9|IDBG-90895|ENSG00000132906|8…
Signaling mediated by p38-alpha and p38-beta	5634	PID NCI	Homo sapiens	28	35	0.8	5.2952e-13	5.6969e-12	ATF1 ; ATF2 ; CEBPB ; CREB1 ; DDIT3 ; EIF4E ; EIF4EBP1 ; ELK4 ; ESR1 ; HSPB1 ; JUN ; KRT8 ; MAPK11 ; MAPK14 ; MAPKAPK2 ; MAPKAPK3 ; MAPKAPK5 ; MEF2A ; MITF ; MKNK1 ; NOS2 ; PLA2G4A ; PPARGC1A ; PTGS2 ; RPS6KA4 ; RPS6KA5 ; TP53 ; USF1 ;	AP2M1|IDBG-67524|ENSG00000161203|1173|0|1| ; APAF1|IDBG-52364|ENSG00000120868|317|0|1| ; BAX|IDBG-61459|ENSG00000087088|581|0|1| ; BBC3|IDBG-59341|ENSG00000105327|27113|0|1| ; CASP3|IDBG-46394|ENSG00000164305|836|0|1| ; CASP8|IDBG-78534|ENSG00000064012|841|0|1| ; CASP9|IDBG-90895|ENSG00000132906|842|0|1| ; CLTC|IDBG-61767|ENSG00000141367|1213|0|1| ; CREB1|IDBG-79573|ENSG00000118260|1385|0|1| ; CR…
Regulation of eif-4e and p70s6 kinase	4068	PID BIOCARTA	Homo sapiens	22	24	0.92	6.41836e-13	6.84625e-12	AKT1 ; EIF4A1 ; EIF4E ; EIF4EBP1 ; EIF4G1 ; GH1 ; GHR ; IRS1 ; MAPK1 ; MAPK14 ; MAPK3 ; MKNK1 ; MTOR ; PABPC1 ; PDPK1 ; PIK3CA ; PIK3R1 ; PPP2CA ; PRKCA ; PRKCB ; PTEN ; RPS6KB1 ;	CD14|IDBG-49157|ENSG00000170458|929|0|1| ; CHUK|IDBG-243385|ENSG00000213341|1147|0|1| ; ECSIT|IDBG-29564|ENSG00000130159|51295|0|1| ; EIF2AK2|IDBG-44867|ENSG00000055332|5610|0|1| ; ELK1|IDBG-61826|ENSG00000126767|2002|0|1| ; FOS|IDBG-12957|ENSG00000170345|2353|0|1| ; IKBKB|IDBG-19987|ENSG00000104365|3551|0|1| ; IKBKG|IDBG-91846|ENSG00000073009|8517|0|1| ; IRAK1|IDBG-90782|ENSG00000184216|3654|0|1…
Integrins in angiogenesis	5707	PID NCI	Homo sapiens	34	48	0.71	7.79198e-13	8.241e-12	AKT1 ; BCAR1 ; CASP8 ; CBL ; CD47 ; CDKN1B ; CSF1 ; CSF1R ; F11R ; FGF2 ; FN1 ; HSP90AA1 ; IGF1R ; ILK ; IRS1 ; ITGB3 ; KDR ; MAPK1 ; MAPK3 ; PIK3CA ; PIK3R1 ; PTK2 ; PTK2B ; PTPN11 ; PXN ; RAC1 ; RHOA ; RPS6KB1 ; SDC1 ; SRC ; TGFBR2 ; VCL ; VEGFA ; VTN ;	CSF2RA|IDBG-39400|ENSG00000198223|1438|0|1| ; CSF2RB|IDBG-6178|ENSG00000100368|1439|0|1| ; CSF3R|IDBG-96377|ENSG00000119535|1441|0|1| ; EPOR|IDBG-29281|ENSG00000187266|2057|0|1| ; GHR|IDBG-18930|ENSG00000112964|2690|0|1| ; IFNAR1|IDBG-2095|ENSG00000142166|3454|0|1| ; IFNAR2;IL10RB|IDBG-1973|ENSG00000159110|3455,3588|0|1| ; IFNGR1|IDBG-97020|ENSG00000027697|3459|0|1| ; IFNGR2|IDBG-2140|ENSG0000015…
P38 MAPK signaling pathway	4240	PID NCI	Homo sapiens	23	26	0.88	1.04786e-12	1.09893e-11	ATM ; CAMK2B ; CCM2 ; GADD45A ; MAP2K3 ; MAP2K6 ; MAP3K1 ; MAP3K10 ; MAP3K3 ; MAP3K4 ; MAP3K5 ; MAP3K6 ; MAP3K7 ; MAP3K7IP1 ; MAP3K7IP2 ; MAPK11 ; MAPK14 ; RAC1 ; TAOK1 ; TAOK2 ; TRAF2 ; TRAF6 ; TXN ;	CSF2RA|IDBG-39400|ENSG00000198223|1438|0|1| ; CSF2RB|IDBG-6178|ENSG00000100368|1439|0|1| ; CSF3R|IDBG-96377|ENSG00000119535|1441|0|1| ; EPOR|IDBG-29281|ENSG00000187266|2057|0|1| ; GHR|IDBG-18930|ENSG00000112964|2690|0|1| ; IFNAR1|IDBG-2095|ENSG00000142166|3454|0|1| ; IFNAR2;IL10RB|IDBG-1973|ENSG00000159110|3455,3588|0|1| ; IFNGR1|IDBG-97020|ENSG00000027697|3459|0|1| ; IFNGR2|IDBG-2140|ENSG0000015…
Thromboxane A2 receptor signaling	4207	PID NCI	Homo sapiens	36	53	0.68	1.21312e-12	1.26165e-11	AKT1 ; ARHGEF1 ; ARRB2 ; DNM1 ; EGFR ; FGR ; FYN ; GNA11 ; GNA15 ; GNAI2 ; GNAQ ; HCK ; ICAM1 ; LCK ; LYN ; MAPK11 ; MAPK14 ; PLCB2 ; PRKACA ; PRKCA ; PRKCB ; PRKCD ; PRKCE ; PRKCG ; PRKCQ ; PRKCZ ; PRKG1 ; RAB11A ; RAC1 ; RHOA ; SELE ; SLC9A3R1 ; SRC ; SYK ; VCAM1 ; YES1 ;	CASP3|IDBG-46394|ENSG00000164305|836|0|1| ; CBLB|IDBG-48442|ENSG00000114423|868|0|1| ; CD40LG|IDBG-87653|ENSG00000102245|959|0|1| ; CSF2|IDBG-41275|ENSG00000164400|1437|0|1| ; CTLA4|IDBG-79215|ENSG00000163599|1493|0|1| ; E2F1|IDBG-67214|ENSG00000101412|1869|0|1| ; EGR1|IDBG-47191|ENSG00000120738|1958|0|1| ; EGR2|IDBG-75626|ENSG00000122877|1959|0|1| ; EGR3|IDBG-11219|ENSG00000179388|1960|0|1| ; FA…
VEGF signaling pathway	432	KEGG	Homo sapiens	45	75	0.6	1.43343e-12	1.47844e-11	AKT1 ; AKT2 ; AKT3 ; BAD ; CASP9 ; CDC42 ; HRAS ; HSPB1 ; KDR ; KRAS ; MAP2K1 ; MAP2K2 ; MAPK1 ; MAPK11 ; MAPK12 ; MAPK13 ; MAPK14 ; MAPK3 ; MAPKAPK2 ; MAPKAPK3 ; NFATC1 ; NFATC2 ; NFATC4 ; PIK3CA ; PIK3CB ; PIK3CD ; PIK3CG ; PIK3R1 ; PIK3R2 ; PIK3R3 ; PLA2G4A ; PLCG1 ; PLCG2 ; PPP3CA ; PRKCA ; PRKCB ; PRKCG ; PTGS2 ; PTK2 ; PXN ; RAC1 ; RAC2 ; RAF1 ; SRC ; VEGFA ;	ADAP1;COX19|IDBG-6297|ENSG00000105963|11033,90639|0|1| ; ARF1|IDBG-107128|ENSG00000143761|375|0|1| ; ARF6|IDBG-5864|ENSG00000165527|382|0|1| ; ARHGEF6|IDBG-87668|ENSG00000129675|9459|0|1| ; ARHGEF7|IDBG-51160|ENSG00000102606|8874|0|1| ; BLNK|IDBG-83724|ENSG00000095585|29760|0|1| ; BTK|IDBG-79651|ENSG00000010671|695|0|1| ; CYTH1|IDBG-70852|ENSG00000108669|9267|0|1| ; FGR|IDBG-94937|ENSG00000000938…
Akt signaling pathway	4177	PID BIOCARTA	Homo sapiens	18	18	1	1.59436e-12	1.61769e-11	AKT1 ; BAD ; CASP9 ; CHUK ; FASLG ; FOXO1 ; FOXO3 ; FOXO4 ; GH1 ; GHR ; HSP90AA1 ; NFKBIA ; PDPK1 ; PIK3CA ; PIK3R1 ; PPP2CA ; RELA ; YWHAH ;	AKT1|IDBG-22709|ENSG00000142208|207|0|1| ; BCAR1|IDBG-42468|ENSG00000050820|9564|0|1| ; CASP8|IDBG-78534|ENSG00000064012|841|0|1| ; CBL|IDBG-74417|ENSG00000110395|867|0|1| ; CD47|IDBG-48744|ENSG00000196776|961|0|1| ; CDKN1B|IDBG-20317|ENSG00000111276|1027|0|1| ; CSF1|IDBG-100920|ENSG00000184371|1435|0|1| ; CSF1R|IDBG-53268|ENSG00000182578|1436|0|1| ; F11R|IDBG-104131|ENSG00000158769|50848|0|1| ; …
TRAF6 Mediated Induction of the antiviral cytokine IFN-alpha/beta cascade	1337	REACTOME	Homo sapiens	18	18	1	1.59436e-12	1.61769e-11	ATF2 ; CHUK ; IKBKB ; IKBKG ; JUN ; MAP3K7 ; MAP3K7IP1 ; MAP3K7IP2 ; MAPK1 ; MAPK8 ; NFKB1 ; NFKB2 ; NFKBIA ; NFKBIB ; RELA ; TICAM1 ; TLR3 ; TRAF6 ;	CALM3|IDBG-58805|ENSG00000160014|801,805,808|0|1| ; CAMK2A|IDBG-53452|ENSG00000070808|815|0|1| ; CAMK2B|IDBG-14499|ENSG00000058404|816|0|1| ; CAMK2D|IDBG-34988|ENSG00000145349|817|0|1| ; CAMK2G|IDBG-78703|ENSG00000148660|818|0|1| ; CREB1|IDBG-79573|ENSG00000118260|1385|0|1| ; CREBBP|IDBG-12340|ENSG00000005339|1387|0|1| ; CTNNB1|IDBG-27347|ENSG00000168036|1499|0|1| ; DVL2|IDBG-23761|ENSG0000000497…
HGF signaling pathway	24	INOH	Homo sapiens	25	30	0.83	1.71977e-12	1.71701e-11	CRK ; CRKL ; DOCK1 ; GAB1 ; GRB2 ; HGF ; HRAS ; KRAS ; MET ; PIK3CA ; PIK3CB ; PIK3CD ; PIK3R1 ; PLCG1 ; PLCG2 ; PTPN11 ; RAC1 ; RAC2 ; RAF1 ; RAP1A ; RAP1B ; SHC1 ; SOS1 ; SOS2 ; SRC ;	ADRA1D|IDBG-49790|ENSG00000171873|146|0|1| ; ADRA2A|IDBG-89698|ENSG00000150594|150|0|1| ; ADRB1|IDBG-90231|ENSG00000043591|153|0|1| ; ADRB2|IDBG-52685|ENSG00000169252|154|0|1| ; AGTR1|IDBG-60289|ENSG00000144891|185|0|1| ; AGTR2|IDBG-83075|ENSG00000180772|186|0|1| ; C3AR1|IDBG-16768|ENSG00000171860|719|0|1| ; CTSG|IDBG-4005|ENSG00000100448|1511|0|1| ; F2RL1|IDBG-29713|ENSG00000164251|2150|0|1| ; F…
Vegf hypoxia and angiogenesis	3979	PID BIOCARTA	Homo sapiens	25	30	0.83	1.71977e-12	1.71701e-11	AKT1 ; ARNT ; BCAR1 ; CAMK2B ; CAV1 ; CSK ; FLT1 ; GRB2 ; HIF1A ; HRAS ; HSP90AA1 ; KDR ; PDPK1 ; PIK3CA ; PIK3R1 ; PLCG1 ; PRKCA ; PRKCB ; PTK2 ; PXN ; SHC1 ; SOS1 ; SRC ; VEGFA ; VHL ;	CASP1|IDBG-69618|ENSG00000137752|440068,834|0|1| ; CHUK|IDBG-243385|ENSG00000213341|1147|0|1| ; IKBKB|IDBG-19987|ENSG00000104365|3551|0|1| ; IKBKG|IDBG-91846|ENSG00000073009|8517|0|1| ; IL1A|IDBG-66482|ENSG00000115008|3552|0|1| ; IL1B|IDBG-66519|ENSG00000125538|3553|0|1| ; IL1R1|IDBG-64088|ENSG00000115594|3554|0|1| ; IL1R2|IDBG-64053|ENSG00000115590|7850|0|1| ; IL1RAP|IDBG-69682|ENSG00000196083|3…
AndrogenReceptor	3909	NETPATH	Homo sapiens	52	94	0.55	2.25243e-12	2.23098e-11	AKT1 ; APPL1 ; AR ; ATF2 ; BRCA1 ; CAV1 ; CCND1 ; CCNE1 ; CDC2 ; CDC37 ; CDK9 ; CREBBP ; CTNNB1 ; EP300 ; ESR1 ; FHL2 ; FLNA ; GAPDH ; GTF2F1 ; HDAC1 ; IL6ST ; JUN ; KAT2B ; KAT5 ; MAPK1 ; MDM2 ; MNAT1 ; NCOA2 ; NCOA3 ; NCOR2 ; NR3C1 ; PA2G4 ; PIAS1 ; PIAS2 ; PIAS3 ; PIAS4 ; POU2F1 ; PRMT1 ; PRPF6 ; PTEN ; PXN ; RANBP9 ; RB1 ; RELA ; RUNX1 ; SIN3A ; SMAD3 ; SMAD4 ; SP1 ; SRY ; STAT3 ; UBE2I ;	AR|IDBG-73722|ENSG00000169083|367|0|1| ; CREBBP|IDBG-12340|ENSG00000005339|1387|0|1| ; DNAJA1|IDBG-56413|ENSG00000086061|3301|0|1| ; EGR1|IDBG-47191|ENSG00000120738|1958|0|1| ; EP300|IDBG-8992|ENSG00000100393|2033|0|1| ; FOXO1|IDBG-26475|ENSG00000150907|2308|0|1| ; GATA2|IDBG-55213|ENSG00000179348|2624|0|1| ; GNB2L1|IDBG-63034|ENSG00000204628|10399|0|1| ; GSK3B|IDBG-51663|ENSG00000082701|2932|0|1…
Downstream TCR signaling	1273	REACTOME	Homo sapiens	32	45	0.71	3.14666e-12	3.09215e-11	BCL10 ; CARD11 ; CD247 ; CD3D ; CD3E ; CD3G ; CD4 ; CHUK ; IKBKB ; IKBKG ; INPP5D ; LCK ; LOC100130702 ; MALT1 ; MAP3K7 ; MAP3K7IP2 ; NFKB1 ; NFKBIA ; PDPK1 ; PIK3CA ; PIK3CB ; PIK3R1 ; PIK3R2 ; PRKCQ ; PTEN ; RELA ; RIPK2 ; RPS27A ; TRAF6 ; UBB ; UBE2N ; UBE2V1;TMEM189;TMEM189-UBE2V1 ;	AKT1|IDBG-22709|ENSG00000142208|207|0|1| ; ARNT|IDBG-102199|ENSG00000143437|405|0|1| ; BNIP3|IDBG-93314|ENSG00000176171|664|0|1| ; COPS5|IDBG-24191|ENSG00000121022|10987|0|1| ; CREB1|IDBG-79573|ENSG00000118260|1385|0|1| ; CREBBP|IDBG-12340|ENSG00000005339|1387|0|1| ; CXCL12|IDBG-71595|ENSG00000107562|6387|0|1| ; CXCR4|IDBG-71032|ENSG00000121966|7852|0|1| ; EGLN1|IDBG-107429|ENSG00000135766|54583|…
Leukocyte transendothelial migration	510	KEGG	Homo sapiens	59	114	0.52	3.36324e-12	3.27916e-11	ACTB ; ACTN1 ; ACTN2 ; BCAR1 ; CDC42 ; CDH5 ; CTNNA1 ; CTNNB1 ; CTNND1 ; CXCL12 ; CXCR4 ; CYBA ; CYBB ; EZR ; F11R ; GNAI2 ; ICAM1 ; ITGAM ; ITGB1 ; ITK ; MAPK11 ; MAPK12 ; MAPK13 ; MAPK14 ; MLLT4 ; MMP2 ; MMP9 ; MSN ; NCF1 ; NCF2 ; NCF4 ; NOX1 ; OCLN ; PIK3CA ; PIK3CB ; PIK3CD ; PIK3CG ; PIK3R1 ; PIK3R2 ; PIK3R3 ; PLCG1 ; PLCG2 ; PRKCA ; PRKCB ; PRKCG ; PTK2 ; PTK2B ; PTPN11 ; PXN ; RAC1 ; RAC2 …	AKT1|IDBG-22709|ENSG00000142208|207|0|1| ; APAF1|IDBG-52364|ENSG00000120868|317|0|1| ; BAD|IDBG-53423|ENSG00000002330|572|0|1| ; CASP3|IDBG-46394|ENSG00000164305|836|0|1| ; CASP6|IDBG-33873|ENSG00000138794|839|0|1| ; CASP7|IDBG-90066|ENSG00000165806|840|0|1| ; CASP9|IDBG-90895|ENSG00000132906|842|0|1| ; CHUK|IDBG-243385|ENSG00000213341|1147|0|1| ; CTNNB1|IDBG-27347|ENSG00000168036|1499|0|1| ; EGF…
LPA receptor mediated events	4280	PID NCI	Homo sapiens	40	64	0.63	3.9788e-12	3.84926e-11	AKT1 ; ARHGEF1 ; BCAR1 ; CASP3 ; CRK ; EGFR ; FOS ; GAB1 ; GNA11 ; GNA15 ; GNAI2 ; GNAQ ; GSK3B ; HRAS ; IL6 ; IL8 ; JUN ; LPAR2 ; LYN ; MAPT ; MMP2 ; MMP9 ; NFKB1 ; NFKBIA ; PIK3CB ; PIK3R1 ; PLCG1 ; PLD2 ; PRKCD ; PRKCE ; PRKD1 ; PTK2 ; PTK2B ; PXN ; RAC1 ; RELA ; RHOA ; SRC ; TIAM1 ; TRIP6 ;	BCL10|IDBG-100044|ENSG00000142867|8915|0|1| ; CARD11|IDBG-7145|ENSG00000198286|84433|0|1| ; CD247|IDBG-104547|ENSG00000198821|919|0|1| ; CD3D|IDBG-73628|ENSG00000167286|915|0|1| ; CD3E|IDBG-73617|ENSG00000198851|916|0|1| ; CD3G|IDBG-73647|ENSG00000160654|917|0|1| ; CD4|IDBG-15034|ENSG00000010610|920|0|1| ; CHUK|IDBG-243385|ENSG00000213341|1147|0|1| ; IKBKB|IDBG-19987|ENSG00000104365|3551|0|1| ; I…
IL27-mediated signaling events	4282	PID NCI	Homo sapiens	22	25	0.88	4.22602e-12	4.05698e-11	EBI3 ; GATA3 ; IFNG ; IL12A ; IL12B ; IL12RB1 ; IL12RB2 ; IL18 ; IL1B ; IL2 ; IL27 ; IL6 ; IL6ST ; JAK1 ; JAK2 ; STAT1 ; STAT2 ; STAT3 ; STAT4 ; STAT5A ; TGFB1 ; TYK2 ;	AKT1|IDBG-22709|ENSG00000142208|207|0|1| ; CAMK2A|IDBG-53452|ENSG00000070808|815|0|1| ; CBL|IDBG-74417|ENSG00000110395|867|0|1| ; CDH1|IDBG-38622|ENSG00000039068|999|0|1| ; CDH2|IDBG-1873|ENSG00000170558|1000|0|1| ; CTNND1|IDBG-47085|ENSG00000198561|1500|0|1| ; CTTN|IDBG-62310|ENSG00000085733|2017|0|1| ; FGFR1|IDBG-17796|ENSG00000077782|2260|0|1| ; FOS|IDBG-12957|ENSG00000170345|2353|0|1| ; GAB1|…
GnRH signaling pathway	412	KEGG	Homo sapiens	53	98	0.54	4.5765e-12	4.3599e-11	ATF4 ; CALM3 ; CAMK2A ; CAMK2B ; CAMK2D ; CAMK2G ; CDC42 ; EGFR ; ELK1 ; GNA11 ; GNAQ ; GNAS ; GRB2 ; HRAS ; ITPR1 ; ITPR3 ; JUN ; KRAS ; MAP2K1 ; MAP2K2 ; MAP2K3 ; MAP2K4 ; MAP2K6 ; MAP2K7 ; MAP3K1 ; MAP3K2 ; MAP3K3 ; MAP3K4 ; MAPK1 ; MAPK10 ; MAPK11 ; MAPK12 ; MAPK13 ; MAPK14 ; MAPK3 ; MAPK8 ; MAPK9 ; MMP14 ; MMP2 ; PLA2G4A ; PLCB2 ; PLD1 ; PLD2 ; PRKACA ; PRKACB ; PRKCA ; PRKCB ; PRKCD ; PTK2B…	APAF1|IDBG-52364|ENSG00000120868|317|0|1| ; APP|IDBG-1100|ENSG00000142192|351|0|1| ; BAX|IDBG-61459|ENSG00000087088|581|0|1| ; BCL2|IDBG-4354|ENSG00000171791|596|0|1| ; BID|IDBG-1050|ENSG00000015475|637|0|1| ; BIRC2|IDBG-69075|ENSG00000110330|329|0|1| ; BIRC3|IDBG-69045|ENSG00000023445|330|0|1| ; CASP1|IDBG-69618|ENSG00000137752|440068,834|0|1| ; CASP10|IDBG-78470|ENSG00000003400|843|0|1| ; CASP2…
Signaling events regulated by Ret tyrosine kinase	4296	PID NCI	Homo sapiens	29	39	0.74	5.37119e-12	5.07821e-11	BCAR1 ; CREB1 ; CRK ; DOK1 ; GAB1 ; GRB10 ; GRB2 ; HRAS ; IRS1 ; IRS2 ; JUN ; MAPK1 ; MAPK3 ; MAPK8 ; NCK1 ; PIK3CA ; PIK3R1 ; PRKACA ; PRKCA ; PTK2 ; PTPN11 ; PXN ; RAC1 ; RAP1A ; RASA1 ; RHOA ; SHC1 ; SOS1 ; SRC ;	AKT1|IDBG-22709|ENSG00000142208|207|0|1| ; BCAR1|IDBG-42468|ENSG00000050820|9564|0|1| ; COL1A2|IDBG-27319|ENSG00000164692|1278|0|1| ; COL3A1|IDBG-77195|ENSG00000168542|1281|0|1| ; CRK|IDBG-14664|ENSG00000167193|1398|0|1| ; FOS|IDBG-12957|ENSG00000170345|2353|0|1| ; GNA11|IDBG-16830|ENSG00000088256|2767|0|1| ; GNA15|IDBG-16917|ENSG00000060558|2769|0|1| ; GNAI2|IDBG-36105|ENSG00000114353|2771|0|1| …
Egf signaling pathway	4162	PID BIOCARTA	Homo sapiens	19	20	0.95	5.55049e-12	5.13112e-11	EGFR ; ELK1 ; GRB2 ; HRAS ; JAK1 ; MAP2K1 ; MAP2K4 ; MAP3K1 ; MAPK8 ; PIK3CA ; PIK3R1 ; PLCG1 ; PRKCA ; PRKCB ; RASA1 ; SHC1 ; SOS1 ; STAT1 ; STAT3 ;	B2M|IDBG-9902|ENSG00000166710|567|0|1| ; CANX|IDBG-61587|ENSG00000127022|821|0|1| ; CD4|IDBG-15034|ENSG00000010610|920|0|1| ; CD74|IDBG-53594|ENSG00000019582|972|0|1| ; CIITA|IDBG-14377|ENSG00000179583|4261|0|1| ; CREB1|IDBG-79573|ENSG00000118260|1385|0|1| ; CTSB|IDBG-7654|ENSG00000164733|1508|0|1| ; CTSS|IDBG-102189|ENSG00000163131|1520|0|1| ; HLA-A|IDBG-125377|ENSG00000206503|3105|0|1| ; HLA-DO…
Fas signaling pathway	6	INOH	Homo sapiens	19	20	0.95	5.55049e-12	5.13112e-11	BAX ; BID ; CASP8 ; FADD ; FAS ; FASLG ; MAP2K4 ; MAP2K7 ; MAP3K5 ; MAPK10 ; MAPK8 ; MAPK9 ; SFN ; YWHAB ; YWHAE ; YWHAG ; YWHAH ; YWHAQ ; YWHAZ ;	ABL1|IDBG-89599|ENSG00000097007|25|0|1| ; ARHGEF12|IDBG-74643|ENSG00000196914|23365|0|1| ; CDC42|IDBG-93614|ENSG00000070831|998|0|1| ; CXCL12|IDBG-71595|ENSG00000107562|6387|0|1| ; CXCR4|IDBG-71032|ENSG00000121966|7852|0|1| ; FYN|IDBG-95463|ENSG00000010810|2534|0|1| ; GNAI2|IDBG-36105|ENSG00000114353|2771|0|1| ; GSK3B|IDBG-51663|ENSG00000082701|2932|0|1| ; HRAS|IDBG-16878|ENSG00000174775|3265|0|1…
Igf-1 signaling pathway	4168	PID BIOCARTA	Homo sapiens	19	20	0.95	5.55049e-12	5.13112e-11	CSNK2A1 ; ELK1 ; FOS ; GRB2 ; HRAS ; IGF1R ; IRS1 ; JUN ; MAP2K1 ; MAPK3 ; MAPK8 ; PIK3CA ; PIK3R1 ; PTPN11 ; RAF1 ; RASA1 ; SHC1 ; SOS1 ; SRF ;	AGT|IDBG-107363|ENSG00000135744|183|0|1| ; AGTR1|IDBG-60289|ENSG00000144891|185|0|1| ; ATF2|IDBG-75609|ENSG00000115966|1386|0|1| ; BCAR1|IDBG-42468|ENSG00000050820|9564|0|1| ; CAMK2B|IDBG-14499|ENSG00000058404|816|0|1| ; CRKL|IDBG-1833|ENSG00000099942|1399|0|1| ; EGFR|IDBG-16933|ENSG00000146648|1956|0|1| ; ELK1|IDBG-61826|ENSG00000126767|2002|0|1| ; FOS|IDBG-12957|ENSG00000170345|2353|0|1| ; GNAQ…
Ceramide signaling pathway	4149	PID BIOCARTA	Homo sapiens	26	33	0.79	7.0318e-12	6.40561e-11	BAD ; BAX ; BCL2 ; BIRC3 ; CASP8 ; CHUK ; FADD ; IKBKB ; IKBKG ; KSR1 ; MAP2K1 ; MAP2K2 ; MAP2K4 ; MAP3K1 ; MAP4K4 ; MAPK1 ; MAPK3 ; MAPK8 ; NFKBIA ; RAF1 ; RELA ; RIPK1 ; TNF ; TNFRSF1A ; TRADD ; TRAF2 ;	ALOX5|IDBG-71893|ENSG00000012779|240|0|1| ; BAX|IDBG-61459|ENSG00000087088|581|0|1| ; BTK|IDBG-79651|ENSG00000010671|695|0|1| ; CRKL|IDBG-1833|ENSG00000099942|1399|0|1| ; CSF2RB|IDBG-6178|ENSG00000100368|1439|0|1| ; CTNNB1|IDBG-27347|ENSG00000168036|1499|0|1| ; GRB2|IDBG-68262|ENSG00000177885|2885|0|1| ; HCK|IDBG-64463|ENSG00000101336|3055|0|1| ; IL5|IDBG-42236|ENSG00000113525|3567|0|1| ; IL5RA|I…
Role of egf receptor transactivation by gpcrs in cardiac hypertrophy	3987	PID BIOCARTA	Homo sapiens	26	33	0.79	7.0318e-12	6.40561e-11	AGT ; AGTR2 ; CHUK ; EGFR ; FOS ; GNA11 ; GRB2 ; HRAS ; IKBKB ; IKBKG ; JUN ; MAP2K1 ; MAP2K2 ; MAPK1 ; MAPK3 ; MYC ; NFKBIA ; PLCG1 ; PRKCA ; PRKCB ; RAF1 ; RELA ; RHOA ; RPS6KA1 ; SHC1 ; SOS1 ;	AKT1|IDBG-22709|ENSG00000142208|207|0|1| ; AKT2|IDBG-51270|ENSG00000105221|208|0|1| ; CAV1|IDBG-37314|ENSG00000105974|857|0|1| ; CBL|IDBG-74417|ENSG00000110395|867|0|1| ; CRK|IDBG-14664|ENSG00000167193|1398|0|1| ; DOK1|IDBG-57879|ENSG00000115325|1796|0|1| ; EIF4EBP1|IDBG-17284|ENSG00000187840|1978|0|1| ; EXOC2|IDBG-55886|ENSG00000112685|55770|0|1| ; EXOC3|IDBG-10290|ENSG00000180104|11336|0|1| ; E…
Nerve growth factor pathway (ngf)	4099	PID BIOCARTA	Homo sapiens	17	17	1	7.24208e-12	6.54936e-11	CSNK2A1 ; ELK1 ; FOS ; GRB2 ; HRAS ; JUN ; MAP2K1 ; MAPK3 ; MAPK8 ; NGF ; NGFR ; PIK3CA ; PIK3R1 ; PLCG1 ; RAF1 ; SHC1 ; SOS1 ;	AKT1|IDBG-22709|ENSG00000142208|207|0|1| ; BCL2|IDBG-4354|ENSG00000171791|596|0|1| ; BCL2L1|IDBG-63673|ENSG00000171552|598|0|1| ; E2F1|IDBG-67214|ENSG00000101412|1869|0|1| ; EIF3A|IDBG-90993|ENSG00000107581|8661|0|1| ; FOXO3|IDBG-95024|ENSG00000118689|2309|0|1| ; GAB2|IDBG-65975|ENSG00000033327|9846|0|1| ; GRB2|IDBG-68262|ENSG00000177885|2885|0|1| ; HSP90AA1|IDBG-20861|ENSG00000080824|3320|0|1| ;…
Insulin Pathway	4222	PID NCI	Homo sapiens	31	44	0.7	1.02572e-11	9.20931e-11	AKT1 ; AKT2 ; CAV1 ; CBL ; CRK ; DOK1 ; EIF4EBP1 ; EXOC2 ; EXOC3 ; EXOC4 ; FOXO3 ; GRB10 ; GRB2 ; HRAS ; INSR ; IRS1 ; NCK1 ; NCK2 ; PARD6A ; PDPK1 ; PIK3CA ; PIK3R1 ; PRKCI ; PRKCZ ; PTPN1 ; PTPN11 ; RASA1 ; RPS6KB1 ; SGK1 ; SHC1 ; SOS1 ;	AKT1|IDBG-22709|ENSG00000142208|207|0|1| ; BAD|IDBG-53423|ENSG00000002330|572|0|1| ; CAMK2A|IDBG-53452|ENSG00000070808|815|0|1| ; CCND1|IDBG-61868|ENSG00000110092|595|0|1| ; CREB1|IDBG-79573|ENSG00000118260|1385|0|1| ; EGR1|IDBG-47191|ENSG00000120738|1958|0|1| ; EPB41L1|IDBG-72099|ENSG00000088367|2036|0|1| ; FOXO3|IDBG-95024|ENSG00000118689|2309|0|1| ; GAB1|IDBG-39257|ENSG00000109458|2549|0|1| ; …
Hematopoietic cell lineage	415	KEGG	Homo sapiens	48	86	0.56	1.03425e-11	9.21961e-11	CD14 ; CD1D ; CD36 ; CD37 ; CD38 ; CD3D ; CD3E ; CD3G ; CD4 ; CD44 ; CD9 ; CR2 ; CSF1 ; CSF1R ; CSF2 ; CSF2RA ; CSF3R ; EPOR ; FCER2 ; FCGR1A ; FLT3 ; GP1BA ; HLA-DRA ; IL11 ; IL11RA ; IL1A ; IL1B ; IL1R1 ; IL1R2 ; IL2RA ; IL3 ; IL3RA ; IL4 ; IL4R ; IL5 ; IL5RA ; IL6 ; IL6R ; IL7 ; IL7R ; IL9R ; ITGA5 ; ITGAM ; ITGB3 ; KIT ; MS4A1 ; TFRC ; TNF ;	AKT1|IDBG-22709|ENSG00000142208|207|0|1| ; BAD|IDBG-53423|ENSG00000002330|572|0|1| ; CDC42|IDBG-93614|ENSG00000070831|998|0|1| ; CHRNA1|IDBG-75528|ENSG00000138435|1134|0|1| ; DOCK7|IDBG-99358|ENSG00000116641|85440|0|1| ; ERBB2|IDBG-46068|ENSG00000141736|2064|0|1| ; FOS|IDBG-12957|ENSG00000170345|2353|0|1| ; GRB2|IDBG-68262|ENSG00000177885|2885|0|1| ; HRAS|IDBG-16878|ENSG00000174775|3265|0|1| ; JA…
Canonical NF-kappaB pathway	4247	PID NCI	Homo sapiens	20	22	0.91	1.1143e-11	9.65731e-11	ATM ; BCL10 ; BIRC2 ; CHUK ; CYLD ; FBXW11 ; IKBKB ; IKBKG ; MALT1 ; NFKB1 ; NFKBIA ; NOD2 ; PRKCA ; RELA ; RIPK2 ; TNFAIP3 ; TNFRSF1A ; TRAF6 ; UBE2D3 ; XPO1 ;	ARAF|IDBG-61504|ENSG00000078061|369|0|1| ; BRAF|IDBG-44351|ENSG00000157764|673|0|1| ; CCND1|IDBG-61868|ENSG00000110092|595|0|1| ; CDH1|IDBG-38622|ENSG00000039068|999|0|1| ; CDKN1A|IDBG-85033|ENSG00000124762|1026|0|1| ; CDKN2A|IDBG-54547|ENSG00000147889|1029|0|1| ; DAPK1|IDBG-74918|ENSG00000196730|1612|0|1| ; DAPK3|IDBG-18095|ENSG00000167657|1613|0|1| ; E2F1|IDBG-67214|ENSG00000101412|1869|0|1| ; …
Erk1/erk2 mapk signaling pathway	4174	PID BIOCARTA	Homo sapiens	20	22	0.91	1.1143e-11	9.65731e-11	ELK1 ; GRB2 ; HRAS ; MAP2K1 ; MAP2K2 ; MAPK1 ; MAPK3 ; MKNK1 ; MKNK2 ; MYC ; NGF ; NGFR ; PPP2R5D ; RAF1 ; RPS6KA1 ; RPS6KA5 ; SHC1 ; SOS1 ; SRC ; STAT3 ;	ADIPOQ|IDBG-69167|ENSG00000181092|9370|0|1| ; IKBKB|IDBG-19987|ENSG00000104365|3551|0|1| ; INSR|IDBG-22529|ENSG00000171105|3643|0|1| ; IRS1|IDBG-82407|ENSG00000169047|3667|0|1| ; IRS2|IDBG-50213|ENSG00000185950|8660|0|1| ; IRS4|IDBG-82160|ENSG00000133124|8471|0|1| ; MAPK1|IDBG-2147|ENSG00000100030|5594|0|1| ; MAPK10|IDBG-28343|ENSG00000109339|5602|0|1| ; MAPK3|IDBG-25745|ENSG00000102882|5595|0|1|…
Growth hormone signaling pathway	4113	PID BIOCARTA	Homo sapiens	20	22	0.91	1.1143e-11	9.65731e-11	CISH ; GH1 ; GHR ; GRB2 ; HNF1A ; INSR ; IRS1 ; JAK2 ; PIK3CA ; PIK3R1 ; PLCG1 ; PRKCA ; PRKCB ; PTPN6 ; RPS6KA1 ; SHC1 ; SOS1 ; SRF ; STAT5A ; STAT5B ;	AKT1|IDBG-22709|ENSG00000142208|207|0|1| ; APPL1|IDBG-41092|ENSG00000157500|26060|0|1| ; AR|IDBG-73722|ENSG00000169083|367|0|1| ; BRCA1|IDBG-52172|ENSG00000012048|672|0|1| ; CASP8|IDBG-78534|ENSG00000064012|841|0|1| ; CCND1|IDBG-61868|ENSG00000110092|595|0|1| ; CDK6|IDBG-26773|ENSG00000105810|1021|0|1| ; CDKN2A|IDBG-54547|ENSG00000147889|1029|0|1| ; CTNNB1|IDBG-27347|ENSG00000168036|1499|0|1| ; F…
TRAIL signaling pathway	4258	PID NCI	Homo sapiens	20	22	0.91	1.1143e-11	9.65731e-11	CASP10 ; CASP8 ; CFLAR ; CHUK ; DAP3 ; FADD ; IKBKB ; IKBKG ; MAP2K4 ; MAP3K1 ; MAPK1 ; MAPK3 ; MAPK8 ; RIPK1 ; TNFRSF10A ; TNFRSF10B ; TNFRSF10C ; TNFSF10 ; TRADD ; TRAF2 ;	AKT1|IDBG-22709|ENSG00000142208|207|0|1| ; BAD|IDBG-53423|ENSG00000002330|572|0|1| ; BCAR1|IDBG-42468|ENSG00000050820|9564|0|1| ; CRK|IDBG-14664|ENSG00000167193|1398|0|1| ; CRKL|IDBG-1833|ENSG00000099942|1399|0|1| ; GNB2L1|IDBG-63034|ENSG00000204628|10399|0|1| ; GRB10|IDBG-16688|ENSG00000106070|2887|0|1| ; GRB2|IDBG-68262|ENSG00000177885|2885|0|1| ; HRAS|IDBG-16878|ENSG00000174775|3265|0|1| ; IGF…
Bladder cancer	514	KEGG	Homo sapiens	30	42	0.71	1.26935e-11	1.09251e-10	ARAF ; BRAF ; CCND1 ; CDH1 ; CDKN1A ; CDKN2A ; DAPK1 ; DAPK3 ; E2F1 ; EGFR ; ERBB2 ; HRAS ; IL8 ; KRAS ; MAP2K1 ; MAP2K2 ; MAPK1 ; MAPK3 ; MDM2 ; MMP1 ; MMP2 ; MMP9 ; MYC ; RAF1 ; RASSF1 ; RB1 ; RPS6KA5 ; THBS1 ; TP53 ; VEGFA ;	AGT|IDBG-107363|ENSG00000135744|183|0|1| ; AGTR2|IDBG-83075|ENSG00000180772|186|0|1| ; CAMK2A|IDBG-53452|ENSG00000070808|815|0|1| ; CAMK2B|IDBG-14499|ENSG00000058404|816|0|1| ; CAMK2D|IDBG-34988|ENSG00000145349|817|0|1| ; CAMK2G|IDBG-78703|ENSG00000148660|818|0|1| ; FYN|IDBG-95463|ENSG00000010810|2534|0|1| ; GNA11|IDBG-16830|ENSG00000088256|2767|0|1| ; GRB2|IDBG-68262|ENSG00000177885|2885|0|1| ; …
IL23-mediated signaling events	5694	PID NCI	Homo sapiens	27	36	0.75	2.11106e-11	1.80453e-10	CCL2 ; CD3E ; CD4 ; CXCL1 ; CXCL9 ; IFNG ; IL12B ; IL12RB1 ; IL18 ; IL1B ; IL2 ; IL23A ; IL23R ; IL6 ; JAK2 ; NFKB1 ; NFKBIA ; NOS2 ; PIK3CA ; PIK3R1 ; RELA ; SOCS3 ; STAT1 ; STAT3 ; STAT4 ; STAT5A ; TYK2 ;	APAF1|IDBG-52364|ENSG00000120868|317|0|1| ; BCL2|IDBG-4354|ENSG00000171791|596|0|1| ; BID|IDBG-1050|ENSG00000015475|637|0|1| ; BIRC3|IDBG-69045|ENSG00000023445|330|0|1| ; CASP2|IDBG-45836|ENSG00000106144|835|0|1| ; CASP3|IDBG-46394|ENSG00000164305|836|0|1| ; CASP6|IDBG-33873|ENSG00000138794|839|0|1| ; CASP7|IDBG-90066|ENSG00000165806|840|0|1| ; CASP8|IDBG-78534|ENSG00000064012|841|0|1| ; CASP9|ID…
Transcription factor creb and its extracellular signals	4014	PID BIOCARTA	Homo sapiens	22	26	0.85	2.17059e-11	1.84279e-10	AKT1 ; CAMK2A ; CAMK2B ; CAMK2D ; CAMK2G ; CREB1 ; GRB2 ; HRAS ; MAPK1 ; MAPK14 ; MAPK3 ; PDPK1 ; PIK3CA ; PIK3R1 ; PRKACB ; PRKAR1A ; PRKCA ; PRKCB ; RPS6KA1 ; RPS6KA5 ; SHC1 ; SOS1 ;	BCAR1|IDBG-42468|ENSG00000050820|9564|0|1| ; CREB1|IDBG-79573|ENSG00000118260|1385|0|1| ; CRK|IDBG-14664|ENSG00000167193|1398|0|1| ; DOK1|IDBG-57879|ENSG00000115325|1796|0|1| ; GAB1|IDBG-39257|ENSG00000109458|2549|0|1| ; GRB10|IDBG-16688|ENSG00000106070|2887|0|1| ; GRB2|IDBG-68262|ENSG00000177885|2885|0|1| ; HRAS|IDBG-16878|ENSG00000174775|3265|0|1| ; IRS1|IDBG-82407|ENSG00000169047|3667|0|1| ; I…
Trk receptor signaling mediated by the MAPK pathway	5640	PID NCI	Homo sapiens	26	34	0.76	2.35896e-11	1.98918e-10	BRAF ; CREB1 ; EGR1 ; ELK1 ; FOS ; HRAS ; KRAS ; MAP2K1 ; MAP2K3 ; MAP2K5 ; MAP2K6 ; MAP3K2 ; MAPK1 ; MAPK14 ; MAPK3 ; MAPKAPK2 ; PRKCD ; RAF1 ; RAP1A ; RAP1B ; RIT1 ; RIT2 ; RPS6KA1 ; RPS6KA5 ; RUSC1 ; SRF ;	AKT1S1|IDBG-63691|ENSG00000204673|84335|0|1| ; CDC37|IDBG-27267|ENSG00000105401|11140|0|1| ; CREB1|IDBG-79573|ENSG00000118260|1385|0|1| ; CTSD|IDBG-19613|ENSG00000117984|1509|0|1| ; ESR1|IDBG-97997|ENSG00000091831|2099|0|1| ; EZR|IDBG-98477|ENSG00000092820|7430|0|1| ; GSK3B|IDBG-51663|ENSG00000082701|2932|0|1| ; HSP90AA1|IDBG-20861|ENSG00000080824|3320|0|1| ; MLST8|IDBG-10142|ENSG00000167965|6422…
Cell cycle	473	KEGG	Homo sapiens	61	124	0.49	2.40666e-11	2.01578e-10	ABL1 ; ATM ; ATR ; CCNA1 ; CCNA2 ; CCNB1 ; CCND1 ; CCND2 ; CCNE1 ; CDC2 ; CDC25A ; CDK2 ; CDK6 ; CDKN1A ; CDKN1B ; CDKN1C ; CDKN2A ; CDKN2B ; CHEK1 ; CHEK2 ; CREBBP ; CUL1 ; E2F1 ; E2F4 ; EP300 ; ESPL1 ; GADD45A ; GSK3B ; HDAC1 ; HDAC2 ; MAD2L1 ; MCM3 ; MCM7 ; MDM2 ; MYC ; PLK1 ; PRKDC ; RB1 ; RBL1 ; RBL2 ; RBX1 ; SFN ; SKP1 ; SKP2 ; SMAD2 ; SMAD3 ; SMAD4 ; STAG2 ; TFDP1 ; TGFB1 ; TGFB2 ; TGFB3 ;…	ABL1|IDBG-89599|ENSG00000097007|25|0|1| ; ACTB|IDBG-7590|ENSG00000075624|60|0|1| ; CD14|IDBG-49157|ENSG00000170458|929|0|1| ; CDC42|IDBG-93614|ENSG00000070831|998|0|1| ; CDH1|IDBG-38622|ENSG00000039068|999|0|1| ; CTNNB1|IDBG-27347|ENSG00000168036|1499|0|1| ; CTTN|IDBG-62310|ENSG00000085733|2017|0|1| ; EZR|IDBG-98477|ENSG00000092820|7430|0|1| ; FYN|IDBG-95463|ENSG00000010810|2534|0|1| ; ITGB1|IDBG…
Alpha-synuclein signaling	5648	PID NCI	Homo sapiens	25	32	0.78	2.53182e-11	2.10647e-10	BAD ; CSNK2A1 ; FGR ; FKBP1A ; FYN ; HCK ; LCK ; LYN ; MAPK1 ; MAPK3 ; PARK2 ; PLCB2 ; PLD1 ; PLD2 ; PPP2R5D ; PRKCD ; PTK2B ; SLC6A3 ; SNCA ; SRC ; SYK ; TH ; UBE2L3 ; UCHL1 ; YES1 ;	ARAF|IDBG-61504|ENSG00000078061|369|0|1| ; BRAF|IDBG-44351|ENSG00000157764|673|0|1| ; GNA11|IDBG-16830|ENSG00000088256|2767|0|1| ; GNAI2|IDBG-36105|ENSG00000114353|2771|0|1| ; GNAQ|IDBG-72455|ENSG00000156052|2776|0|1| ; GNAS|IDBG-82827|ENSG00000087460|2778|0|1| ; GUCY1A2|IDBG-69857|ENSG00000152402|2977|0|1| ; GUCY1A3|IDBG-42375|ENSG00000164116|2982|0|1| ; HRAS|IDBG-16878|ENSG00000174775|3265|0|1|…
Human cytomegalovirus and map kinase pathways	4000	PID BIOCARTA	Homo sapiens	16	16	1	3.28791e-11	2.6819e-10	AKT1 ; CREB1 ; MAP2K1 ; MAP2K2 ; MAP2K3 ; MAP2K6 ; MAP3K1 ; MAPK1 ; MAPK14 ; MAPK3 ; PDPK1 ; PIK3CA ; PIK3R1 ; RB1 ; RELA ; SP1 ;	CCM2|IDBG-15466|ENSG00000136280|83605|0|1| ; CDC42|IDBG-93614|ENSG00000070831|998|0|1| ; DUSP1|IDBG-57812|ENSG00000120129|1843|0|1| ; DUSP10|IDBG-106785|ENSG00000143507|11221|0|1| ; DUSP16|IDBG-20236|ENSG00000111266|80824|0|1| ; FGR|IDBG-94937|ENSG00000000938|2268|0|1| ; FYN|IDBG-95463|ENSG00000010810|2534|0|1| ; HCK|IDBG-64463|ENSG00000101336|3055|0|1| ; LCK|IDBG-95667|ENSG00000182866|3932|0|1| …
IL-7	5612	NETPATH	Homo sapiens	16	16	1	3.28791e-11	2.6819e-10	BCL2L11 ; FYN ; IL2RG ; IL7 ; IL7R ; IRS1 ; IRS2 ; JAK1 ; JAK3 ; LYN ; MCL1 ; PIK3R1 ; PTK2B ; STAT3 ; STAT5A ; STAT5B ;	BCL2|IDBG-4354|ENSG00000171791|596|0|1| ; BID|IDBG-1050|ENSG00000015475|637|0|1| ; CASP10|IDBG-78470|ENSG00000003400|843|0|1| ; CASP3|IDBG-46394|ENSG00000164305|836|0|1| ; CASP6|IDBG-33873|ENSG00000138794|839|0|1| ; CASP7|IDBG-90066|ENSG00000165806|840|0|1| ; CASP8|IDBG-78534|ENSG00000064012|841|0|1| ; CFLAR|IDBG-78386|ENSG00000003402|8837|0|1| ; CHUK|IDBG-243385|ENSG00000213341|1147|0|1| ; DFFA|…
PI3K/AKT signalling	1397	REACTOME	Homo sapiens	16	16	1	3.28791e-11	2.6819e-10	AKT1 ; IRS1 ; IRS2 ; MLST8 ; MTOR ; NGF ; NTRK1 ; PDPK1 ; PIK3CA ; PIK3CB ; PIK3R1 ; PIK3R2 ; RHOA ; RICTOR ; THEM4 ; TRIB3 ;	ATF1|IDBG-32838|ENSG00000123268|466|0|1| ; ATF2|IDBG-75609|ENSG00000115966|1386|0|1| ; CEBPB|IDBG-80858|ENSG00000172216|1051|0|1| ; CREB1|IDBG-79573|ENSG00000118260|1385|0|1| ; DDIT3|IDBG-42805|ENSG00000175197|1649|0|1| ; EIF4E|IDBG-30970|ENSG00000151247|100131693,1977|0|1| ; EIF4EBP1|IDBG-17284|ENSG00000187840|1978|0|1| ; ELK4|IDBG-106151|ENSG00000158711|2005|0|1| ; ESR1|IDBG-97997|ENSG000000918…
Regulation of Androgen receptor activity	5672	PID NCI	Homo sapiens	33	50	0.66	3.57694e-11	2.89871e-10	AR ; CREBBP ; DNAJA1 ; EGR1 ; EP300 ; FOXO1 ; GATA2 ; GNB2L1 ; GSK3B ; HDAC1 ; HDAC7 ; HSP90AA1 ; JUN ; KAT2B ; KAT5 ; KLK3 ; MAP2K4 ; MAP2K6 ; MAPK14 ; MAPK8 ; MDM2 ; NCOA2 ; NR3C1 ; PKN1 ; POU2F1 ; REL ; RXRA ; SIRT1 ; SMARCA2 ; SMARCC1 ; SMARCE1 ; SRC ; SRY ;	AKT1|IDBG-22709|ENSG00000142208|207|0|1| ; CASP3|IDBG-46394|ENSG00000164305|836|0|1| ; CASP7|IDBG-90066|ENSG00000165806|840|0|1| ; CD9|IDBG-13612|ENSG00000010278|928|0|1| ; CDH1|IDBG-38622|ENSG00000039068|999|0|1| ; EGFR|IDBG-16933|ENSG00000146648|1956|0|1| ; ERBB2|IDBG-46068|ENSG00000141736|2064|0|1| ; GRB2|IDBG-68262|ENSG00000177885|2885|0|1| ; HRAS|IDBG-16878|ENSG00000174775|3265|0|1| ; IL1A|I…
Melanoma	490	KEGG	Homo sapiens	41	70	0.59	4.24332e-11	3.41656e-10	AKT1 ; AKT2 ; AKT3 ; ARAF ; BAD ; BRAF ; CCND1 ; CDH1 ; CDK6 ; CDKN1A ; CDKN2A ; E2F1 ; EGFR ; FGF2 ; FGF20 ; FGFR1 ; HGF ; HRAS ; IGF1R ; KRAS ; MAP2K1 ; MAP2K2 ; MAPK1 ; MAPK3 ; MDM2 ; MET ; MITF ; PDGFA ; PDGFB ; PDGFRB ; PIK3CA ; PIK3CB ; PIK3CD ; PIK3CG ; PIK3R1 ; PIK3R2 ; PIK3R3 ; PTEN ; RAF1 ; RB1 ; TP53 ;	AKT1|IDBG-22709|ENSG00000142208|207|0|1| ; ELANE|IDBG-13111|ENSG00000197561|1991|0|1| ; FGR|IDBG-94937|ENSG00000000938|2268|0|1| ; FN1|IDBG-80237|ENSG00000115414|2335|0|1| ; FYN|IDBG-95463|ENSG00000010810|2534|0|1| ; GP1BA|IDBG-20143|ENSG00000185245|2811|0|1| ; HCK|IDBG-64463|ENSG00000101336|3055|0|1| ; HMGB1|IDBG-21100|ENSG00000189403|100130561,10357,3146|0|1| ; HP;HPR|IDBG-41488|ENSG00000197711…
FGF signaling pathway	5620	PID NCI	Homo sapiens	32	48	0.67	4.76541e-11	3.81232e-10	AKT1 ; CAMK2A ; CBL ; CDH1 ; CDH2 ; CTNND1 ; CTTN ; FGFR1 ; FOS ; GAB1 ; GRB2 ; HGF ; IL17RD ; JUN ; MAPK1 ; MAPK3 ; MET ; MMP9 ; PDPK1 ; PIK3CA ; PIK3R1 ; PLAUR ; PLCG1 ; PTK2B ; PTPN11 ; RPS6KA1 ; SHC1 ; SOS1 ; SPRY2 ; SRC ; STAT1 ; STAT5B ;	CAPN1|IDBG-56732|ENSG00000014216|823|0|1| ; CAPNS1|IDBG-46584|ENSG00000126247|826|0|1| ; CASP1|IDBG-69618|ENSG00000137752|440068,834|0|1| ; CHUK|IDBG-243385|ENSG00000213341|1147|0|1| ; IKBKAP|IDBG-79889|ENSG00000070061|8518|0|1| ; IL1A|IDBG-66482|ENSG00000115008|3552|0|1| ; IL1B|IDBG-66519|ENSG00000125538|3553|0|1| ; IL1R1|IDBG-64088|ENSG00000115594|3554|0|1| ; IL1R2|IDBG-64053|ENSG00000115590|78…
CXCR3-mediated signaling events	5665	PID NCI	Homo sapiens	27	37	0.73	6.16461e-11	4.90028e-10	AKT1 ; ARRB1 ; CCL11 ; CXCL10 ; CXCL11 ; CXCL13 ; CXCL9 ; DNM1 ; GNAI2 ; HRAS ; KRAS ; MAP2K1 ; MAP2K2 ; MAP2K3 ; MAP2K6 ; MAPK1 ; MAPK11 ; MAPK14 ; MAPK3 ; MAPKAP1 ; MLST8 ; MTOR ; PDPK1 ; PF4 ; RAF1 ; RICTOR ; SRC ;	AKT1|IDBG-22709|ENSG00000142208|207|0|1| ; CCND1|IDBG-61868|ENSG00000110092|595|0|1| ; CCNE1|IDBG-41865|ENSG00000105173|898|0|1| ; CDK2|IDBG-39545|ENSG00000123374|1017|0|1| ; CDK6|IDBG-26773|ENSG00000105810|1021|0|1| ; CDKN1A|IDBG-85033|ENSG00000124762|1026|0|1| ; CDKN1B|IDBG-20317|ENSG00000111276|1027|0|1| ; CHUK|IDBG-243385|ENSG00000213341|1147|0|1| ; E2F1|IDBG-67214|ENSG00000101412|1869|0|1| ;…
Ctcf: first multivalent nuclear factor	4040	PID BIOCARTA	Homo sapiens	20	23	0.87	6.75623e-11	5.303e-10	BCR ; CDKN1B ; CDKN2A ; CTCF ; MDM2 ; MTOR ; MYC ; PIK3CA ; PIK3R1 ; PPP2R5D ; PTEN ; RPS6KB1 ; SMAD1 ; SMAD4 ; SMAD6 ; TGFB1 ; TGFB2 ; TGFB3 ; TGFBR1 ; TGFBR2 ;	CHUK|IDBG-243385|ENSG00000213341|1147|0|1| ; CREBBP|IDBG-12340|ENSG00000005339|1387|0|1| ; DUSP1|IDBG-57812|ENSG00000120129|1843|0|1| ; EP300|IDBG-8992|ENSG00000100393|2033|0|1| ; IKBKB|IDBG-19987|ENSG00000104365|3551|0|1| ; IKBKG|IDBG-91846|ENSG00000073009|8517|0|1| ; IL1B|IDBG-66519|ENSG00000125538|3553|0|1| ; IL8|IDBG-23954|ENSG00000169429|3576|0|1| ; MAP2K3|IDBG-35553|ENSG00000034152|5606,650…
Tnf/stress related signaling	4103	PID BIOCARTA	Homo sapiens	20	23	0.87	6.75623e-11	5.303e-10	ATF1 ; CASP2 ; CHUK ; IKBKB ; IKBKG ; JUN ; MAP2K3 ; MAP2K4 ; MAP2K6 ; MAP2K7 ; MAP3K1 ; MAP4K4 ; MAPK14 ; MAPK8 ; RIPK1 ; TANK ; TNF ; TNFRSF1A ; TRADD ; TRAF2 ;	BCR|IDBG-2349|ENSG00000186716|100133163,613|0|1| ; BLNK|IDBG-83724|ENSG00000095585|29760|0|1| ; BTK|IDBG-79651|ENSG00000010671|695|0|1| ; CAMK2B|IDBG-14499|ENSG00000058404|816|0|1| ; CSNK2A1|IDBG-37787|ENSG00000101266|1457|0|1| ; ELK1|IDBG-61826|ENSG00000126767|2002|0|1| ; FOS|IDBG-12957|ENSG00000170345|2353|0|1| ; GRB2|IDBG-68262|ENSG00000177885|2885|0|1| ; HRAS|IDBG-16878|ENSG00000174775|3265|0…
Osteopontin-mediated events	4206	PID NCI	Homo sapiens	23	29	0.79	9.43718e-11	7.31528e-10	BCAR1 ; CD44 ; CHUK ; FOS ; ILK ; ITGB3 ; JUN ; MAP3K1 ; MAP3K14 ; MAPK1 ; MAPK3 ; MAPK8 ; MMP2 ; MMP9 ; NFKB1 ; NFKBIA ; PIK3CA ; PIK3R1 ; PTK2B ; RAC1 ; RELA ; ROCK2 ; SYK ;	BCL2|IDBG-4354|ENSG00000171791|596|0|1| ; BCL2L1|IDBG-63673|ENSG00000171552|598|0|1| ; BTK|IDBG-79651|ENSG00000010671|695|0|1| ; CBL|IDBG-74417|ENSG00000110395|867|0|1| ; CRKL|IDBG-1833|ENSG00000099942|1399|0|1| ; EPOR|IDBG-29281|ENSG00000187266|2057|0|1| ; GAB1|IDBG-39257|ENSG00000109458|2549|0|1| ; GRB2|IDBG-68262|ENSG00000177885|2885|0|1| ; HRAS|IDBG-16878|ENSG00000174775|3265|0|1| ; IRS2|IDBG…
The information processing pathway at the ifn beta enhancer	3944	PID BIOCARTA	Homo sapiens	23	29	0.79	9.43718e-11	7.31528e-10	ACTB ; ATF2 ; CREBBP ; GTF2B ; GTF2F1 ; HMGB1 ; IFNB1 ; IRF1 ; IRF2 ; IRF3 ; IRF4 ; IRF5 ; IRF6 ; IRF7 ; JUN ; KAT2B ; NR3C1 ; RELA ; SMARCA4 ; SMARCB1 ; SMARCC1 ; SMARCC2 ; SMARCE1 ;	CCL2|IDBG-40504|ENSG00000108691|6347|0|1| ; CD3E|IDBG-73617|ENSG00000198851|916|0|1| ; CD4|IDBG-15034|ENSG00000010610|920|0|1| ; CXCL1|IDBG-24070|ENSG00000163739|2919|0|1| ; CXCL9|IDBG-25111|ENSG00000138755|4283|0|1| ; IFNG|IDBG-45916|ENSG00000111537|3458|0|1| ; IL12B|IDBG-55893|ENSG00000113302|3593|0|1| ; IL12RB1|IDBG-37559|ENSG00000096996|3594|0|1| ; IL18|IDBG-71390|ENSG00000150782|3606|0|1| ; …
Atm signaling pathway	3932	PID BIOCARTA	Homo sapiens	17	18	0.94	1.03253e-10	7.90553e-10	ABL1 ; ATM ; ATR ; BRCA1 ; CHEK1 ; CHEK2 ; GADD45A ; JUN ; MAPK8 ; MDM2 ; NFKBIA ; RAD51 ; RBBP8 ; RELA ; TP53 ; TP73 ; TREX1 ;	AKT1|IDBG-22709|ENSG00000142208|207|0|1| ; ARRB1|IDBG-64687|ENSG00000137486|408|0|1| ; CCL11|IDBG-40645|ENSG00000172156|6356|0|1| ; CXCL10|IDBG-25212|ENSG00000169245|3627|0|1| ; CXCL11|IDBG-25238|ENSG00000169248|6373|0|1| ; CXCL13|IDBG-25774|ENSG00000156234|10563|0|1| ; CXCL9|IDBG-25111|ENSG00000138755|4283|0|1| ; DNM1|IDBG-87752|ENSG00000106976|1759|0|1| ; GNAI2|IDBG-36105|ENSG00000114353|2771|0…
Internal ribosome entry pathway	3997	PID BIOCARTA	Homo sapiens	17	18	0.94	1.03253e-10	7.90553e-10	CASP1 ; CASP10 ; CASP2 ; CASP3 ; CASP4 ; CASP5 ; CASP6 ; CASP7 ; CASP8 ; CASP9 ; EIF3A ; EIF4A1 ; EIF4E ; EIF4G1 ; EIF4G2 ; EIF4G3 ; PTBP1 ;	AKT1|IDBG-22709|ENSG00000142208|207|0|1| ; AXIN1|IDBG-7404|ENSG00000103126|8312|0|1| ; BTRC|IDBG-87102|ENSG00000166167|8945|0|1| ; CCND1|IDBG-61868|ENSG00000110092|595|0|1| ; CD14|IDBG-49157|ENSG00000170458|929|0|1| ; CHUK|IDBG-243385|ENSG00000213341|1147|0|1| ; CSNK2A1|IDBG-37787|ENSG00000101266|1457|0|1| ; CTNNB1|IDBG-27347|ENSG00000168036|1499|0|1| ; DKK1|IDBG-74684|ENSG00000107984|22943|0|1| …
Sprouty regulation of tyrosine kinase signals	4142	PID BIOCARTA	Homo sapiens	18	20	0.9	1.89825e-10	1.44452e-09	CBL ; EGFR ; GRB2 ; HRAS ; MAP2K1 ; MAP2K2 ; MAPK1 ; MAPK3 ; PTPRB ; RAF1 ; RASA1 ; SH3KBP1 ; SHC1 ; SOS1 ; SPRY1 ; SPRY2 ; SPRY4 ; SRC ;	ACVR1|IDBG-72930|ENSG00000115170|90|0|1| ; ACVR1B|IDBG-33695|ENSG00000135503|91|0|1| ; ACVR2A|IDBG-71761|ENSG00000121989|92|0|1| ; ACVR2B|IDBG-25934|ENSG00000114739|93|0|1| ; ACVRL1|IDBG-33826|ENSG00000139567|94|0|1| ; BMPR1A|IDBG-81081|ENSG00000107779|657|0|1| ; BMPR1B|IDBG-30667|ENSG00000138696|658|0|1| ; BMPR2|IDBG-78880|ENSG00000204217|659|0|1| ; PSMA7|IDBG-83912|ENSG00000101182|5688|0|1| ; P…
Caspase cascade in apoptosis	5698	PID NCI	Homo sapiens	32	50	0.64	2.37305e-10	1.79489e-09	APAF1 ; APP ; BAX ; BCL2 ; BID ; BIRC2 ; BIRC3 ; CASP1 ; CASP10 ; CASP2 ; CASP3 ; CASP4 ; CASP6 ; CASP7 ; CASP8 ; CASP9 ; DFFA ; DIABLO ; GZMB ; KRT18 ; MAP3K1 ; PARP1 ; PTK2 ; RIPK1 ; SPTAN1 ; SREBF1 ; TFAP2A ; TNFRSF1A ; TRADD ; TRAF2 ; VIM ; XIAP ;	ALS2|IDBG-78753|ENSG00000003393|57679|0|1| ; APAF1|IDBG-52364|ENSG00000120868|317|0|1| ; BAD|IDBG-53423|ENSG00000002330|572|0|1| ; BAX|IDBG-61459|ENSG00000087088|581|0|1| ; BCL2|IDBG-4354|ENSG00000171791|596|0|1| ; BCL2L1|IDBG-63673|ENSG00000171552|598|0|1| ; BID|IDBG-1050|ENSG00000015475|637|0|1| ; CASP1|IDBG-69618|ENSG00000137752|440068,834|0|1| ; CASP3|IDBG-46394|ENSG00000164305|836|0|1| ; CAS…
LKB1 signaling events	4309	PID NCI	Homo sapiens	29	43	0.67	2.56552e-10	1.92878e-09	AKT1S1 ; CDC37 ; CREB1 ; CTSD ; ESR1 ; EZR ; GSK3B ; HSP90AA1 ; MLST8 ; MTOR ; MYC ; PRKACA ; PSEN2 ; RHEB ; RPTOR ; SFN ; SIK2 ; SMAD4 ; SMARCD3 ; STRADB ; TP53 ; TSC1 ; TSC2 ; YWHAB ; YWHAE ; YWHAG ; YWHAH ; YWHAQ ; YWHAZ ;	ACTN1|IDBG-10222|ENSG00000072110|87|0|1| ; ACTN2|IDBG-107634|ENSG00000077522|88|0|1| ; C1QA|IDBG-93718|ENSG00000173372|712|0|1| ; C1QB|IDBG-93747|ENSG00000173369|713|0|1| ; C1QC|IDBG-93737|ENSG00000159189|714|0|1| ; C1R|IDBG-15930|ENSG00000159403|715|0|1| ; C1S|IDBG-15857|ENSG00000182326|716|0|1| ; C3|IDBG-21798|ENSG00000125730|100133511,653879,718|0|1| ; C4A|IDBG-303444|ENSG00000224389|720,721|0…
Cell cycle: g2/m checkpoint	3977	PID BIOCARTA	Homo sapiens	19	22	0.86	2.67567e-10	1.99954e-09	ATM ; ATR ; BRCA1 ; CCNB1 ; CDC2 ; CDC34 ; CDKN1A ; CHEK1 ; CHEK2 ; EP300 ; GADD45A ; MDM2 ; MYT1 ; PRKDC ; RPS6KA1 ; SFN ; TP53 ; WEE1 ; YWHAH ;	EIF3A|IDBG-90993|ENSG00000107581|8661|0|1| ; EIF3B|IDBG-6921|ENSG00000106263|8662|0|1| ; EIF3C|IDBG-23122|ENSG00000184110|8663|0|1| ; EIF3D|IDBG-5983|ENSG00000100353|8664|0|1| ; EIF3E|IDBG-32393|ENSG00000104408|3646|0|1| ; EIF3F|IDBG-30424|ENSG00000175390|8665|0|1| ; EIF3G|IDBG-26498|ENSG00000130811|8666|0|1| ; EIF3H|IDBG-33353|ENSG00000147677|8667|0|1| ; EIF3I|IDBG-95635|ENSG00000084623|8668|0|1…
Fc gamma R-mediated phagocytosis	4359	KEGG	Homo sapiens	49	95	0.52	2.7483e-10	2.0416e-09	AKT1 ; AKT2 ; AKT3 ; ARF6 ; CDC42 ; CRK ; CRKL ; DNM1 ; FCGR1A ; FCGR2A ; GAB2 ; HCK ; INPP5D ; LAT ; LYN ; MAP2K1 ; MAPK1 ; MAPK3 ; NCF1 ; PAK1 ; PIK3CA ; PIK3CB ; PIK3CD ; PIK3CG ; PIK3R1 ; PIK3R2 ; PIK3R3 ; PIP5K1C ; PLA2G4A ; PLCG1 ; PLCG2 ; PLD1 ; PLD2 ; PRKCA ; PRKCB ; PRKCD ; PRKCE ; PRKCG ; PTPRC ; RAC1 ; RAC2 ; RAF1 ; RPS6KB1 ; SYK ; VASP ; VAV1 ; WAS ; WASF1 ; WASF3 ;	BCAR1|IDBG-42468|ENSG00000050820|9564|0|1| ; CAMK2B|IDBG-14499|ENSG00000058404|816|0|1| ; CRKL|IDBG-1833|ENSG00000099942|1399|0|1| ; GNAQ|IDBG-72455|ENSG00000156052|2776|0|1| ; GRB2|IDBG-68262|ENSG00000177885|2885|0|1| ; HRAS|IDBG-16878|ENSG00000174775|3265|0|1| ; JUN|IDBG-99221|ENSG00000177606|3725|0|1| ; MAP2K1|IDBG-18019|ENSG00000169032|5604|0|1| ; MAP2K2|IDBG-18293|ENSG00000126934|5605|0|1| ;…
EGF receptor-proximal signaling	5664	PID NCI	Homo sapiens	22	28	0.79	3.41653e-10	2.50813e-09	CBL ; EGFR ; GAB1 ; GRB2 ; HRAS ; KRAS ; MAPK1 ; MAPK3 ; NCK1 ; NCK2 ; PAK1 ; PLCG1 ; PTK2 ; PTPN1 ; PTPN11 ; PTPN6 ; RASA1 ; SHC1 ; SOS1 ; SPRY2 ; STAT1 ; STAT3 ;	BTK|IDBG-79651|ENSG00000010671|695|0|1| ; ELK1|IDBG-61826|ENSG00000126767|2002|0|1| ; FCER1G|IDBG-104229|ENSG00000158869|2207|0|1| ; FOS|IDBG-12957|ENSG00000170345|2353|0|1| ; GRB2|IDBG-68262|ENSG00000177885|2885|0|1| ; HRAS|IDBG-16878|ENSG00000174775|3265|0|1| ; JUN|IDBG-99221|ENSG00000177606|3725|0|1| ; LYN|IDBG-22229|ENSG00000147507|4067|0|1| ; MAP2K1|IDBG-18019|ENSG00000169032|5604|0|1| ; MAP…
Role of mef2d in t-cell apoptosis	4085	PID BIOCARTA	Homo sapiens	22	28	0.79	3.41653e-10	2.50813e-09	CAMK2B ; CAPN2 ; CAPNS1 ; CD247 ; CD3D ; CD3E ; CD3G ; CD4 ; EP300 ; FYN ; HDAC1 ; HDAC2 ; HLA-DRA ; LAT ; LCK ; NFATC1 ; PLCG1 ; PPP3CA ; PRKCA ; PRKCB ; PTPRC ; ZAP70 ;	BAD|IDBG-53423|ENSG00000002330|572|0|1| ; BAX|IDBG-61459|ENSG00000087088|581|0|1| ; BCL2|IDBG-4354|ENSG00000171791|596|0|1| ; BIRC3|IDBG-69045|ENSG00000023445|330|0|1| ; CASP8|IDBG-78534|ENSG00000064012|841|0|1| ; CHUK|IDBG-243385|ENSG00000213341|1147|0|1| ; FADD|IDBG-62144|ENSG00000168040|8772|0|1| ; IKBKB|IDBG-19987|ENSG00000104365|3551|0|1| ; IKBKG|IDBG-91846|ENSG00000073009|8517|0|1| ; KSR1|I…
P53 pathway	5699	PID NCI	Homo sapiens	35	58	0.6	3.64164e-10	2.65776e-09	ABL1 ; AKT1 ; ATM ; ATR ; CCNA2 ; CDK2 ; CDKN2A ; CHEK1 ; CHEK2 ; CREBBP ; CSNK1A1 ; CSNK1E ; CSNK1G2 ; DYRK2 ; E4F1 ; EP300 ; GSK3B ; KAT2B ; KAT5 ; MAPK14 ; MAPK8 ; MAPK9 ; MDM2 ; NEDD8 ; PIN1 ; PPP2CA ; PPP2R4 ; PRKCD ; PRMT5 ; RASSF1 ; SKP2 ; TP53 ; TRIM28 ; UBE2D1 ; USP7 ;	AGT|IDBG-107363|ENSG00000135744|183|0|1| ; AGTR2|IDBG-83075|ENSG00000180772|186|0|1| ; CHUK|IDBG-243385|ENSG00000213341|1147|0|1| ; EGFR|IDBG-16933|ENSG00000146648|1956|0|1| ; FOS|IDBG-12957|ENSG00000170345|2353|0|1| ; GNA11|IDBG-16830|ENSG00000088256|2767|0|1| ; GRB2|IDBG-68262|ENSG00000177885|2885|0|1| ; HRAS|IDBG-16878|ENSG00000174775|3265|0|1| ; IKBKB|IDBG-19987|ENSG00000104365|3551|0|1| ; IK…
Inactivation of gsk3 by akt causes accumulation of b-catenin in alveolar macrophages	4022	PID BIOCARTA	Homo sapiens	27	39	0.69	4.312e-10	3.12871e-09	AKT1 ; AXIN1 ; BTRC ; CCND1 ; CD14 ; CHUK ; CSNK2A1 ; CTNNB1 ; DKK1 ; EIF2AK2 ; GSK3B ; IKBKB ; IKBKG ; IRAK1 ; LEF1 ; LRP6 ; LY96 ; MYD88 ; NFKBIA ; PDPK1 ; PIK3CA ; PIK3R1 ; PPP2R5D ; RELA ; TIRAP ; TLR4 ; TOLLIP ;	BRAF|IDBG-44351|ENSG00000157764|673|0|1| ; CREB1|IDBG-79573|ENSG00000118260|1385|0|1| ; EGR1|IDBG-47191|ENSG00000120738|1958|0|1| ; ELK1|IDBG-61826|ENSG00000126767|2002|0|1| ; FOS|IDBG-12957|ENSG00000170345|2353|0|1| ; HRAS|IDBG-16878|ENSG00000174775|3265|0|1| ; KRAS|IDBG-23889|ENSG00000133703|3845|0|1| ; MAP2K1|IDBG-18019|ENSG00000169032|5604|0|1| ; MAP2K3|IDBG-35553|ENSG00000034152|5606,650832|…
Wnt signaling pathway	445	KEGG	Homo sapiens	67	150	0.45	5.43149e-10	3.91821e-09	APC ; AXIN1 ; BTRC ; CAMK2A ; CAMK2B ; CAMK2D ; CAMK2G ; CCND1 ; CCND2 ; CHD8 ; CREBBP ; CSNK1A1 ; CSNK1E ; CSNK2A1 ; CSNK2A2 ; CSNK2B;LY6G5B ; CTBP1 ; CTNNB1 ; CUL1 ; DKK1 ; DVL2 ; EP300 ; FBXW11 ; FOSL1 ; FRAT2 ; GSK3B ; JUN ; LEF1 ; LRP6 ; MAP3K7 ; MAPK10 ; MAPK8 ; MAPK9 ; MMP7 ; MYC ; NFATC1 ; NFATC2 ; NFATC4 ; PLCB2 ; PPP2CA ; PPP2CB ; PPP2R1A ; PPP2R5B ; PPP2R5D ; PPP3CA ; PRKACA ; PRKACB ;…	ACVR1|IDBG-72930|ENSG00000115170|90|0|1| ; ACVR1B|IDBG-33695|ENSG00000135503|91|0|1| ; ACVR2A|IDBG-71761|ENSG00000121989|92|0|1| ; ACVR2B|IDBG-25934|ENSG00000114739|93|0|1| ; ACVRL1|IDBG-33826|ENSG00000139567|94|0|1| ; BMP2|IDBG-52330|ENSG00000125845|650|0|1| ; BMP3|IDBG-26583|ENSG00000152785|651|0|1| ; BMP6|IDBG-60018|ENSG00000153162|654|0|1| ; BMP7|IDBG-82028|ENSG00000101144|655|0|1| ; BMPR1A|I…
Atypical NF-kappaB pathway	4302	PID NCI	Homo sapiens	14	14	1	6.76665e-10	4.69154e-09	ARRB2 ; BCL3 ; FBXW11 ; IKBKB ; LCK ; MAPK14 ; NFKB1 ; NFKBIA ; PIK3CA ; PIK3R1 ; REL ; RELA ; SRC ; SYK ;	APC|IDBG-37007|ENSG00000134982|324|0|1| ; AXIN1|IDBG-7404|ENSG00000103126|8312|0|1| ; CCND1|IDBG-61868|ENSG00000110092|595|0|1| ; CREBBP|IDBG-12340|ENSG00000005339|1387|0|1| ; CSNK1A1|IDBG-52965|ENSG00000113712|1452|0|1| ; CSNK2A1|IDBG-37787|ENSG00000101266|1457|0|1| ; CTBP1|IDBG-6522|ENSG00000159692|1487|0|1| ; CTNNB1|IDBG-27347|ENSG00000168036|1499|0|1| ; DKK1|IDBG-74684|ENSG00000107984|22943|0…
IKK activation signaling (through PKC beta and CARMA1:BCL10:MALT1)	84	INOH	Homo sapiens	14	14	1	6.76665e-10	4.69154e-09	BCL10 ; CARD11 ; CHUK ; IKBKB ; IKBKG ; MALT1 ; MAP3K7 ; MAP3K7IP1 ; MAP3K7IP2 ; MAP3K7IP3 ; PRKCB ; TRAF6 ; UBE2N ; UBE2V1;TMEM189;TMEM189-UBE2V1 ;	AKT1|IDBG-22709|ENSG00000142208|207|0|1| ; ARRB2|IDBG-19263|ENSG00000141480|409|0|1| ; CREBBP|IDBG-12340|ENSG00000005339|1387|0|1| ; CSNK1A1|IDBG-52965|ENSG00000113712|1452|0|1| ; CSNK1E|IDBG-236645|ENSG00000213923|1454|0|1| ; CSNK1G2|IDBG-15174|ENSG00000133275|1455|0|1| ; FBXW11|IDBG-57611|ENSG00000072803|23291|0|1| ; GLI2|IDBG-68270|ENSG00000074047|2736|0|1| ; GLI3|IDBG-13536|ENSG00000106571|27…
IKK activation signaling (through PKC theta and CARMA1:BCL10:MALT1)	130	INOH	Homo sapiens	14	14	1	6.76665e-10	4.69154e-09	BCL10 ; CARD11 ; CHUK ; IKBKB ; IKBKG ; MALT1 ; MAP3K7 ; MAP3K7IP1 ; MAP3K7IP2 ; MAP3K7IP3 ; PRKCQ ; TRAF6 ; UBE2N ; UBE2V1;TMEM189;TMEM189-UBE2V1 ;	AXIN1|IDBG-7404|ENSG00000103126|8312|0|1| ; BTRC|IDBG-87102|ENSG00000166167|8945|0|1| ; CSNK1A1|IDBG-52965|ENSG00000113712|1452|0|1| ; CUL1|IDBG-46918|ENSG00000055130|8454|0|1| ; LOC100130702|IDBG-38441|ENSG00000196084|100130702|0|1| ; PSMA7|IDBG-83912|ENSG00000101182|5688|0|1| ; PSMB10|IDBG-37710|ENSG00000205220|5699|0|1| ; PSMB5|IDBG-2988|ENSG00000100804|5693|0|1| ; PSMB8|IDBG-81522|ENSG0000020…
IL-1 signaling pathway (through p38 cascade)	278	INOH	Homo sapiens	14	14	1	6.76665e-10	4.69154e-09	IL1A ; IL1B ; IL1R1 ; IL1RAP ; IRAK1 ; IRAK4 ; MAP3K7 ; MAP3K7IP1 ; MAP3K7IP2 ; MYD88 ; TOLLIP ; TRAF6 ; UBE2N ; UBE2V1;TMEM189;TMEM189-UBE2V1 ;	CDK2|IDBG-39545|ENSG00000123374|1017|0|1| ; CDKN1A|IDBG-85033|ENSG00000124762|1026|0|1| ; LOC100130702|IDBG-38441|ENSG00000196084|100130702|0|1| ; MCM3|IDBG-90549|ENSG00000112118|4172|0|1| ; MCM7|IDBG-30522|ENSG00000166508|4176|0|1| ; PSMA7|IDBG-83912|ENSG00000101182|5688|0|1| ; PSMB10|IDBG-37710|ENSG00000205220|5699|0|1| ; PSMB5|IDBG-2988|ENSG00000100804|5693|0|1| ; PSMB8|IDBG-81522|ENSG00000204…
IL-1signaling(throughIKK-NFkBcascade)(canonical)	62	INOH	Homo sapiens	14	14	1	6.76665e-10	4.69154e-09	IL1A ; IL1B ; IL1R1 ; IL1RAP ; IRAK1 ; IRAK4 ; MAP3K7 ; MAP3K7IP1 ; MAP3K7IP2 ; MYD88 ; TOLLIP ; TRAF6 ; UBE2N ; UBE2V1;TMEM189;TMEM189-UBE2V1 ;	EIF3A|IDBG-90993|ENSG00000107581|8661|0|1| ; EIF3B|IDBG-6921|ENSG00000106263|8662|0|1| ; EIF3C|IDBG-23122|ENSG00000184110|8663|0|1| ; EIF3D|IDBG-5983|ENSG00000100353|8664|0|1| ; EIF3E|IDBG-32393|ENSG00000104408|3646|0|1| ; EIF3F|IDBG-30424|ENSG00000175390|8665|0|1| ; EIF3G|IDBG-26498|ENSG00000130811|8666|0|1| ; EIF3H|IDBG-33353|ENSG00000147677|8667|0|1| ; EIF3I|IDBG-95635|ENSG00000084623|8668|0|1…
IL-1signaling(throughJNKcascade)(canonical)	184	INOH	Homo sapiens	14	14	1	6.76665e-10	4.69154e-09	IL1A ; IL1B ; IL1R1 ; IL1RAP ; IRAK1 ; IRAK4 ; MAP3K7 ; MAP3K7IP1 ; MAP3K7IP2 ; MYD88 ; TOLLIP ; TRAF6 ; UBE2N ; UBE2V1;TMEM189;TMEM189-UBE2V1 ;	CD28|IDBG-79183|ENSG00000178562|940|0|1| ; CD4|IDBG-15034|ENSG00000010610|920|0|1| ; CD40|IDBG-78904|ENSG00000101017|958|0|1| ; CD40LG|IDBG-87653|ENSG00000102245|959|0|1| ; CDH1|IDBG-38622|ENSG00000039068|999|0|1| ; CDH2|IDBG-1873|ENSG00000170558|1000|0|1| ; CDH3|IDBG-38528|ENSG00000062038|1001|0|1| ; CDH5|IDBG-34871|ENSG00000179776|1003|0|1| ; CTLA4|IDBG-79215|ENSG00000163599|1493|0|1| ; F11R|ID…
Il 2 signaling pathway	3954	PID BIOCARTA	Homo sapiens	14	14	1	6.76665e-10	4.69154e-09	GRB2 ; HRAS ; IL2 ; IL2RA ; IL2RB ; IL2RG ; JAK1 ; JAK3 ; LCK ; SHC1 ; SOS1 ; STAT5A ; STAT5B ; SYK ;	CSNK2A1|IDBG-37787|ENSG00000101266|1457|0|1| ; ELK1|IDBG-61826|ENSG00000126767|2002|0|1| ; FOS|IDBG-12957|ENSG00000170345|2353|0|1| ; GRB2|IDBG-68262|ENSG00000177885|2885|0|1| ; HRAS|IDBG-16878|ENSG00000174775|3265|0|1| ; JAK1|IDBG-99443|ENSG00000162434|3716|0|1| ; JUN|IDBG-99221|ENSG00000177606|3725|0|1| ; MAP2K1|IDBG-18019|ENSG00000169032|5604|0|1| ; MAP2K4|IDBG-31021|ENSG00000065559|6416|0|1| …
Type II diabetes mellitus	577	KEGG	Homo sapiens	30	47	0.64	9.61355e-10	6.62857e-09	ADIPOQ ; IKBKB ; INSR ; IRS1 ; IRS2 ; IRS4 ; MAPK1 ; MAPK10 ; MAPK3 ; MAPK8 ; MAPK9 ; MTOR ; PIK3CA ; PIK3CB ; PIK3CD ; PIK3CG ; PIK3R1 ; PIK3R2 ; PIK3R3 ; PKLR ; PKM2 ; PRKCD ; PRKCE ; PRKCZ ; SLC2A4 ; SOCS1 ; SOCS2 ; SOCS3 ; SOCS4 ; TNF ;	BCL2|IDBG-4354|ENSG00000171791|596|0|1| ; BCL2L1|IDBG-63673|ENSG00000171552|598|0|1| ; CCNA2|IDBG-36372|ENSG00000145386|890|0|1| ; CCND2|IDBG-12912|ENSG00000118971|894|0|1| ; CDK6|IDBG-26773|ENSG00000105810|1021|0|1| ; ELF1|IDBG-26868|ENSG00000120690|1997|0|1| ; FASLG|IDBG-104856|ENSG00000117560|356|0|1| ; FOXP3|IDBG-66215|ENSG00000049768|50943|0|1| ; GAB2|IDBG-65975|ENSG00000033327|9846|0|1| ; G…
E-cadherin signaling in keratinocytes	5677	PID NCI	Homo sapiens	18	21	0.86	1.05212e-09	7.1751e-09	AKT1 ; AKT2 ; CDH1 ; CTNNA1 ; CTNNB1 ; CTNND1 ; EGFR ; FYN ; JUB ; JUP ; PIK3CA ; PIK3R1 ; PLCG1 ; RAC1 ; RHOA ; SRC ; VASP ; ZYX ;	AKT1|IDBG-22709|ENSG00000142208|207|0|1| ; EEF2|IDBG-18151|ENSG00000167658|1938|0|1| ; EIF3A|IDBG-90993|ENSG00000107581|8661|0|1| ; EIF4A1|IDBG-25777|ENSG00000161960|1973|0|1| ; EIF4E|IDBG-30970|ENSG00000151247|100131693,1977|0|1| ; EIF4EBP1|IDBG-17284|ENSG00000187840|1978|0|1| ; EIF4G1|IDBG-67809|ENSG00000114867|1981|0|1| ; FKBP1A|IDBG-39495|ENSG00000088832|2280|0|1| ; INSR|IDBG-22529|ENSG000001…
P38 signaling mediated by MAPKAP kinases	5667	PID NCI	Homo sapiens	18	21	0.86	1.05212e-09	7.1751e-09	CREB1 ; HSPB1 ; MAPK11 ; MAPK14 ; MAPKAPK2 ; MAPKAPK3 ; RAF1 ; SFN ; SRF ; TCF3 ; TH ; TSC2 ; YWHAB ; YWHAE ; YWHAG ; YWHAH ; YWHAQ ; YWHAZ ;	AKT1|IDBG-22709|ENSG00000142208|207|0|1| ; EGFR|IDBG-16933|ENSG00000146648|1956|0|1| ; EP300|IDBG-8992|ENSG00000100393|2033|0|1| ; ERBB2|IDBG-46068|ENSG00000141736|2064|0|1| ; ERBB4|IDBG-79992|ENSG00000178568|2066|0|1| ; ESR1|IDBG-97997|ENSG00000091831|2099|0|1| ; GRB2|IDBG-68262|ENSG00000177885|2885|0|1| ; GRIP1|IDBG-45676|ENSG00000155974|23426|0|1| ; HRAS|IDBG-16878|ENSG00000174775|3265|0|1| ; …
Retinoic acid receptors-mediated signaling	5657	PID NCI	Homo sapiens	22	29	0.76	1.11882e-09	7.58853e-09	AKT1 ; CDC2 ; CREBBP ; EP300 ; HDAC1 ; HDAC3 ; KAT2B ; MAPK1 ; MAPK14 ; MAPK3 ; MAPK8 ; MNAT1 ; NCOA2 ; NCOA3 ; NCOR2 ; PRKACA ; PRKCA ; PRKCG ; RARA ; RARG ; RXRA ; VDR ;	CRK|IDBG-14664|ENSG00000167193|1398|0|1| ; CRKL|IDBG-1833|ENSG00000099942|1399|0|1| ; DOCK1|IDBG-93118|ENSG00000150760|1793|0|1| ; GAB1|IDBG-39257|ENSG00000109458|2549|0|1| ; GRB2|IDBG-68262|ENSG00000177885|2885|0|1| ; HGF|IDBG-24150|ENSG00000019991|3082|0|1| ; HRAS|IDBG-16878|ENSG00000174775|3265|0|1| ; KRAS|IDBG-23889|ENSG00000133703|3845|0|1| ; MET|IDBG-37371|ENSG00000105976|4233|0|1| ; PIK3CA…
Epithelial cell signaling in Helicobacter pylori infection	457	KEGG	Homo sapiens	38	68	0.56	1.43962e-09	9.71161e-09	ADAM17 ; ATP6V0B ; CASP3 ; CCL5 ; CDC42 ; CHUK ; CSK ; CXCL1 ; EGFR ; F11R ; IKBKB ; IKBKG ; IL8 ; IL8RA ; IL8RB ; JUN ; LYN ; MAP2K4 ; MAP3K14 ; MAPK10 ; MAPK11 ; MAPK12 ; MAPK13 ; MAPK14 ; MAPK8 ; MAPK9 ; MET ; NFKB1 ; NFKBIA ; NOD1 ; PAK1 ; PLCG1 ; PLCG2 ; PTPN11 ; RAC1 ; RELA ; SRC ; TJP1 ;	AKT1|IDBG-22709|ENSG00000142208|207|0|1| ; ARNT|IDBG-102199|ENSG00000143437|405|0|1| ; BCAR1|IDBG-42468|ENSG00000050820|9564|0|1| ; CAMK2B|IDBG-14499|ENSG00000058404|816|0|1| ; CAV1|IDBG-37314|ENSG00000105974|857|0|1| ; CSK|IDBG-22594|ENSG00000103653|1445|0|1| ; FLT1|IDBG-20108|ENSG00000102755|2321|0|1| ; GRB2|IDBG-68262|ENSG00000177885|2885|0|1| ; HIF1A|IDBG-8510|ENSG00000100644|3091|0|1| ; HRAS…
E-cadherin signaling in the nascent adherens junction	5660	PID NCI	Homo sapiens	25	36	0.69	1.75755e-09	1.17926e-08	AKT1 ; ARF6 ; CCND1 ; CDC42 ; CDH1 ; CRK ; CTNNA1 ; CTNNB1 ; CTNND1 ; CTTN ; DLG1 ; IQGAP1 ; JUP ; MLLT4 ; NME1;NME2;NME1-NME2 ; PIK3CA ; PIK3R1 ; PIP5K1C ; RAC1 ; RAP1A ; RAP1B ; RHOA ; SRC ; TIAM1 ; TJP1 ;	BAD|IDBG-53423|ENSG00000002330|572|0|1| ; CSNK2A1|IDBG-37787|ENSG00000101266|1457|0|1| ; FGR|IDBG-94937|ENSG00000000938|2268|0|1| ; FKBP1A|IDBG-39495|ENSG00000088832|2280|0|1| ; FYN|IDBG-95463|ENSG00000010810|2534|0|1| ; HCK|IDBG-64463|ENSG00000101336|3055|0|1| ; LCK|IDBG-95667|ENSG00000182866|3932|0|1| ; LYN|IDBG-22229|ENSG00000147507|4067|0|1| ; MAPK1|IDBG-2147|ENSG00000100030|5594|0|1| ; MAPK3…
Bone remodeling	4036	PID BIOCARTA	Homo sapiens	15	16	0.94	1.89395e-09	1.26398e-08	CHUK ; FOS ; FOSL1 ; FOSL2 ; IFNAR1 ; IFNAR2;IL10RB ; IFNB1 ; IKBKB ; IKBKG ; IRF9 ; MAPK8 ; NFKBIA ; RELA ; TNFRSF11A ; TRAF6 ;	AKT1|IDBG-22709|ENSG00000142208|207|0|1| ; ARF6|IDBG-5864|ENSG00000165527|382|0|1| ; CCND1|IDBG-61868|ENSG00000110092|595|0|1| ; CDC42|IDBG-93614|ENSG00000070831|998|0|1| ; CDH1|IDBG-38622|ENSG00000039068|999|0|1| ; CRK|IDBG-14664|ENSG00000167193|1398|0|1| ; CTNNA1|IDBG-47369|ENSG00000044115|1495|0|1| ; CTNNB1|IDBG-27347|ENSG00000168036|1499|0|1| ; CTNND1|IDBG-47085|ENSG00000198561|1500|0|1| ; CT…
IL-7 signaling pathway(JAK1 JAK3 STAT5)	300	INOH	Homo sapiens	13	13	1	3.0674e-09	2.00425e-08	BAD ; IL2RG ; IL7 ; IL7R ; JAK1 ; JAK3 ; PIK3CA ; PIK3CB ; PIK3CD ; PIK3R1 ; PIK3R2 ; STAT5A ; STAT5B ;	ACAP1|IDBG-24566|ENSG00000072818|9744|0|1| ; ADRB2|IDBG-52685|ENSG00000169252|154|0|1| ; ARF6|IDBG-5864|ENSG00000165527|382|0|1| ; BIN1|IDBG-68691|ENSG00000136717|274|0|1| ; CDH1|IDBG-38622|ENSG00000039068|999|0|1| ; CLTC|IDBG-61767|ENSG00000141367|1213|0|1| ; CTNNA1|IDBG-47369|ENSG00000044115|1495|0|1| ; CTNNB1|IDBG-27347|ENSG00000168036|1499|0|1| ; CTNND1|IDBG-47085|ENSG00000198561|1500|0|1| ; …
P38 cascade	68	INOH	Homo sapiens	13	13	1	3.0674e-09	2.00425e-08	ATF2 ; MAP2K1 ; MAP2K2 ; MAP2K3 ; MAP2K4 ; MAP2K5 ; MAP2K6 ; MAP2K7 ; MAP3K1 ; MAPK11 ; MAPK12 ; MAPK13 ; MAPK14 ;	A2M|IDBG-17623|ENSG00000175899|2|0|1| ; ACTN1|IDBG-10222|ENSG00000072110|87|0|1| ; ACTN2|IDBG-107634|ENSG00000077522|88|0|1| ; APP|IDBG-1100|ENSG00000142192|351|0|1| ; CD36|IDBG-24023|ENSG00000135218|948|0|1| ; CD9|IDBG-13612|ENSG00000010278|928|0|1| ; CLU|IDBG-14287|ENSG00000120885|1191|0|1| ; FGA|IDBG-42099|ENSG00000171560|2243|0|1| ; FGG|IDBG-42165|ENSG00000171557|2266|0|1| ; FN1|IDBG-80237|EN…
P38 cascade	88	INOH	Homo sapiens	13	13	1	3.0674e-09	2.00425e-08	ATF2 ; MAP2K1 ; MAP2K2 ; MAP2K3 ; MAP2K4 ; MAP2K5 ; MAP2K6 ; MAP2K7 ; MAP3K7 ; MAPK11 ; MAPK12 ; MAPK13 ; MAPK14 ;	CUL5|IDBG-70098|ENSG00000166266|8065|0|1| ; LOC100130702|IDBG-38441|ENSG00000196084|100130702|0|1| ; PSMA7|IDBG-83912|ENSG00000101182|5688|0|1| ; PSMB10|IDBG-37710|ENSG00000205220|5699|0|1| ; PSMB5|IDBG-2988|ENSG00000100804|5693|0|1| ; PSMB8|IDBG-81522|ENSG00000204264|5696|0|1| ; PSMB9|IDBG-81611|ENSG00000204261|5698|0|1| ; PSMC1|IDBG-15761|ENSG00000100764|5700|0|1| ; PSMC2|IDBG-34377|ENSG0000016…
Trka receptor signaling pathway	4028	PID BIOCARTA	Homo sapiens	13	13	1	3.0674e-09	2.00425e-08	AKT1 ; GRB2 ; HRAS ; NGF ; NTRK1 ; PDPK1 ; PIK3CA ; PIK3R1 ; PLCG1 ; PRKCA ; PRKCB ; SHC1 ; SOS1 ;	CDK2|IDBG-39545|ENSG00000123374|1017|0|1| ; CDKN1A|IDBG-85033|ENSG00000124762|1026|0|1| ; CUL1|IDBG-46918|ENSG00000055130|8454|0|1| ; LOC100130702|IDBG-38441|ENSG00000196084|100130702|0|1| ; PSMA7|IDBG-83912|ENSG00000101182|5688|0|1| ; PSMB10|IDBG-37710|ENSG00000205220|5699|0|1| ; PSMB5|IDBG-2988|ENSG00000100804|5693|0|1| ; PSMB8|IDBG-81522|ENSG00000204264|5696|0|1| ; PSMB9|IDBG-81611|ENSG0000020…
Regulation of cell cycle progression by plk3	4109	PID BIOCARTA	Homo sapiens	16	18	0.89	3.16162e-09	2.05505e-08	APAF1 ; ATM ; ATR ; BAX ; CASP3 ; CASP6 ; CASP7 ; CASP9 ; CCNB1 ; CDC2 ; CHEK1 ; CHEK2 ; PLK3 ; TP53 ; TREX1 ; YWHAH ;	A2M|IDBG-17623|ENSG00000175899|2|0|1| ; C1QA|IDBG-93718|ENSG00000173372|712|0|1| ; C1QB|IDBG-93747|ENSG00000173369|713|0|1| ; C1QC|IDBG-93737|ENSG00000159189|714|0|1| ; C1R|IDBG-15930|ENSG00000159403|715|0|1| ; C1S|IDBG-15857|ENSG00000182326|716|0|1| ; C3|IDBG-21798|ENSG00000125730|100133511,653879,718|0|1| ; C3AR1|IDBG-16768|ENSG00000171860|719|0|1| ; C4A|IDBG-303444|ENSG00000224389|720,721|0|1|…
A6b1 and a6b4 Integrin signaling	5689	PID NCI	Homo sapiens	28	44	0.64	3.8938e-09	2.51786e-08	AKT1 ; CASP3 ; CASP7 ; CD9 ; CDH1 ; EGFR ; ERBB2 ; GRB2 ; HRAS ; IL1A ; ITGB1 ; LAMA5 ; LAMB1 ; MET ; MST1R ; PIK3CA ; PIK3R1 ; PRKCA ; RPS6KB1 ; RXRA ; SFN ; SHC1 ; YWHAB ; YWHAE ; YWHAG ; YWHAH ; YWHAQ ; YWHAZ ;	CDC2|IDBG-75344|ENSG00000170312|983|0|1| ; LOC100130702|IDBG-38441|ENSG00000196084|100130702|0|1| ; MAD2L1|IDBG-35919|ENSG00000164109|4085|0|1| ; PSMA7|IDBG-83912|ENSG00000101182|5688|0|1| ; PSMB10|IDBG-37710|ENSG00000205220|5699|0|1| ; PSMB5|IDBG-2988|ENSG00000100804|5693|0|1| ; PSMB8|IDBG-81522|ENSG00000204264|5696|0|1| ; PSMB9|IDBG-81611|ENSG00000204261|5698|0|1| ; PSMC1|IDBG-15761|ENSG0000010…
Tgf beta signaling pathway	4035	PID BIOCARTA	Homo sapiens	17	20	0.85	4.10495e-09	2.64071e-08	CDH1 ; CREBBP ; EP300 ; MAP2K1 ; MAP3K7 ; MAP3K7IP1 ; MAPK3 ; SKIL ; SMAD2 ; SMAD3 ; SMAD4 ; SMAD7 ; TGFB1 ; TGFB2 ; TGFB3 ; TGFBR1 ; TGFBR2 ;	AURKA|IDBG-81805|ENSG00000087586|6790|0|1| ; LOC100130702|IDBG-38441|ENSG00000196084|100130702|0|1| ; PLK1|IDBG-20740|ENSG00000166851|5347|0|1| ; PSMA7|IDBG-83912|ENSG00000101182|5688|0|1| ; PSMB10|IDBG-37710|ENSG00000205220|5699|0|1| ; PSMB5|IDBG-2988|ENSG00000100804|5693|0|1| ; PSMB8|IDBG-81522|ENSG00000204264|5696|0|1| ; PSMB9|IDBG-81611|ENSG00000204261|5698|0|1| ; PSMC1|IDBG-15761|ENSG0000010…
Role of erk5 in neuronal survival pathway	4147	PID BIOCARTA	Homo sapiens	20	26	0.77	4.34786e-09	2.76844e-08	AKT1 ; CREB1 ; GRB2 ; HRAS ; MAP2K1 ; MAP2K2 ; MAP2K5 ; MAPK1 ; MAPK3 ; MEF2A ; NGF ; NTRK1 ; PDPK1 ; PIK3CA ; PIK3R1 ; PLCG1 ; RAF1 ; RPS6KA1 ; SHC1 ; SOS1 ;	ABL1|IDBG-89599|ENSG00000097007|25|0|1| ; ATM|IDBG-70193|ENSG00000149311|472,651610|0|1| ; ATR|IDBG-59521|ENSG00000175054|545,648152,651921|0|1| ; CCNA1|IDBG-24529|ENSG00000133101|8900|0|1| ; CCND1|IDBG-61868|ENSG00000110092|595|0|1| ; CCNE1|IDBG-41865|ENSG00000105173|898|0|1| ; CDC2|IDBG-75344|ENSG00000170312|983|0|1| ; CDC25A|IDBG-32204|ENSG00000164045|993|0|1| ; CDK2|IDBG-39545|ENSG00000123374…
VEGFR1 specific signals	5670	PID NCI	Homo sapiens	20	26	0.77	4.34786e-09	2.76844e-08	AKT1 ; CAV1 ; CBL ; CD2AP ; FLT1 ; GAB1 ; HIF1A ; HSP90AA1 ; MAPK1 ; MAPK3 ; NCK1 ; PDPK1 ; PIK3CA ; PIK3R1 ; PLCG1 ; PRKACA ; PRKCA ; PTPN11 ; RASA1 ; VEGFA ;	BTRC|IDBG-87102|ENSG00000166167|8945|0|1| ; CD4|IDBG-15034|ENSG00000010610|920|0|1| ; LOC100130702|IDBG-38441|ENSG00000196084|100130702|0|1| ; PSMA7|IDBG-83912|ENSG00000101182|5688|0|1| ; PSMB10|IDBG-37710|ENSG00000205220|5699|0|1| ; PSMB5|IDBG-2988|ENSG00000100804|5693|0|1| ; PSMB8|IDBG-81522|ENSG00000204264|5696|0|1| ; PSMB9|IDBG-81611|ENSG00000204261|5698|0|1| ; PSMC1|IDBG-15761|ENSG0000010076…
Syndecan-2-mediated signaling events	5669	PID NCI	Homo sapiens	23	33	0.7	7.17096e-09	4.54282e-08	BAX ; CASK ; CASP3 ; CSF2 ; EZR ; FN1 ; GNB2L1 ; HRAS ; IL8 ; ITGA5 ; ITGB1 ; MAPK1 ; MAPK3 ; MAPK8 ; MMP2 ; NF1 ; PRKACA ; PRKCD ; RASA1 ; RHOA ; SDCBP ; SRC ; TGFB1 ;	BTRC|IDBG-87102|ENSG00000166167|8945|0|1| ; CUL1|IDBG-46918|ENSG00000055130|8454|0|1| ; LOC100130702|IDBG-38441|ENSG00000196084|100130702|0|1| ; PSMA7|IDBG-83912|ENSG00000101182|5688|0|1| ; PSMB10|IDBG-37710|ENSG00000205220|5699|0|1| ; PSMB5|IDBG-2988|ENSG00000100804|5693|0|1| ; PSMB8|IDBG-81522|ENSG00000204264|5696|0|1| ; PSMB9|IDBG-81611|ENSG00000204261|5698|0|1| ; PSMC1|IDBG-15761|ENSG00000100…
Ubiquitin mediated proteolysis	519	KEGG	Homo sapiens	59	133	0.44	8.09532e-09	5.00146e-08	BIRC2 ; BIRC3 ; BIRC6 ; BRCA1 ; BTRC ; CBL ; CBLB ; CDC34 ; CUL1 ; CUL2 ; CUL3 ; CUL4A ; CUL4B ; CUL5 ; CUL7 ; FBXO2 ; FBXO4 ; FBXW11 ; FBXW8 ; HERC3 ; ITCH ; KEAP1 ; MAP3K1 ; MDM2 ; NEDD4 ; PARK2 ; PIAS1 ; PIAS2 ; PIAS3 ; PIAS4 ; PML ; RBX1 ; RNF7 ; SAE1 ; SIAH1 ; SKP1 ; SKP2 ; SMURF1 ; SOCS1 ; SOCS3 ; TCEB1 ; TCEB2 ; TRAF6 ; TRIM37 ; UBA1 ; UBA2 ; UBE2D1 ; UBE2D2 ; UBE2D3 ; UBE2E1 ; UBE2E3 ; UB…	AK1|IDBG-86687|ENSG00000106992|203|0|1| ; GDA|IDBG-70608|ENSG00000119125|9615|0|1| ; GUCY1A2|IDBG-69857|ENSG00000152402|2977|0|1| ; GUCY1A3|IDBG-42375|ENSG00000164116|2982|0|1| ; IMPDH2|IDBG-34157|ENSG00000178035|3615|0|1| ; NME1;NME2;NME1-NME2|IDBG-59608|ENSG00000011052|4830,4831,654364|0|1| ; NPR2|IDBG-64127|ENSG00000159899|4882|0|1| ; NUDT2|IDBG-59421|ENSG00000164978|318|0|1| ; PDE4A|IDBG-2730…
CD28 dependent PI3K/Akt signaling	5809	REACTOME	Homo sapiens	14	15	0.93	8.06123e-09	5.00518e-08	AKT1 ; CD28 ; FYN ; LCK ; MAP3K14 ; MAP3K8 ; MLST8 ; MTOR ; PDPK1 ; PIK3CA ; PIK3R1 ; RICTOR ; THEM4 ; TRIB3 ;	AKT1|IDBG-22709|ENSG00000142208|207|0|1| ; EIF3A|IDBG-90993|ENSG00000107581|8661|0|1| ; EIF4A1|IDBG-25777|ENSG00000161960|1973|0|1| ; EIF4B|IDBG-35510|ENSG00000063046|1975|0|1| ; EIF4E|IDBG-30970|ENSG00000151247|100131693,1977|0|1| ; EIF4EBP1|IDBG-17284|ENSG00000187840|1978|0|1| ; EIF4G1|IDBG-67809|ENSG00000114867|1981|0|1| ; FKBP1A|IDBG-39495|ENSG00000088832|2280|0|1| ; GH1|IDBG-64276|ENSG000001…
Calcium signaling by hbx of hepatitis b virus	4105	PID BIOCARTA	Homo sapiens	14	15	0.93	8.06123e-09	5.00518e-08	CAMK2B ; CREB1 ; CSNK2A1 ; FOS ; GRB2 ; HRAS ; JUN ; MAP2K1 ; MAPK3 ; PTK2B ; RAF1 ; SHC1 ; SOS1 ; SRC ;	CSNK2A1|IDBG-37787|ENSG00000101266|1457|0|1| ; ELK1|IDBG-61826|ENSG00000126767|2002|0|1| ; FOS|IDBG-12957|ENSG00000170345|2353|0|1| ; GRB2|IDBG-68262|ENSG00000177885|2885|0|1| ; HRAS|IDBG-16878|ENSG00000174775|3265|0|1| ; JAK2|IDBG-47039|ENSG00000096968|3717|0|1| ; JUN|IDBG-99221|ENSG00000177606|3725|0|1| ; MAP2K1|IDBG-18019|ENSG00000169032|5604|0|1| ; MAPK3|IDBG-25745|ENSG00000102882|5595|0|1| ;…
Il-7 signal transduction	4180	PID BIOCARTA	Homo sapiens	14	15	0.93	8.06123e-09	5.00518e-08	BCL2 ; CREBBP ; EP300 ; FYN ; IL2RG ; JAK1 ; JAK3 ; LCK ; NMI ; PIK3CA ; PIK3R1 ; PTK2B ; STAT5A ; STAT5B ;	ATM|IDBG-70193|ENSG00000149311|472,651610|0|1| ; CAMK2B|IDBG-14499|ENSG00000058404|816|0|1| ; CCM2|IDBG-15466|ENSG00000136280|83605|0|1| ; GADD45A|IDBG-99580|ENSG00000116717|1647|0|1| ; MAP2K3|IDBG-35553|ENSG00000034152|5606,650832|0|1| ; MAP2K6|IDBG-66516|ENSG00000108984|5608|0|1| ; MAP3K1|IDBG-22000|ENSG00000095015|4214|0|1| ; MAP3K10|IDBG-51212|ENSG00000130758|4294|0|1| ; MAP3K3|IDBG-63432|ENS…
Pten dependent cell cycle arrest and apoptosis	4181	PID BIOCARTA	Homo sapiens	14	15	0.93	8.06123e-09	5.00518e-08	AKT1 ; BCAR1 ; CDKN1B ; FASLG ; FOXO3 ; GRB2 ; ILK ; ITGB1 ; PIK3CA ; PIK3R1 ; PTEN ; PTK2 ; SHC1 ; SOS1 ;	BCAR1|IDBG-42468|ENSG00000050820|9564|0|1| ; CD44|IDBG-39556|ENSG00000026508|960|0|1| ; CHUK|IDBG-243385|ENSG00000213341|1147|0|1| ; FOS|IDBG-12957|ENSG00000170345|2353|0|1| ; ILK|IDBG-29381|ENSG00000166333|3611|0|1| ; ITGB3|IDBG-55899|ENSG00000056345|3690|0|1| ; JUN|IDBG-99221|ENSG00000177606|3725|0|1| ; MAP3K1|IDBG-22000|ENSG00000095015|4214|0|1| ; MAP3K14|IDBG-54829|ENSG00000006062|9020|0|1| ;…
IL12 signaling mediated by STAT4	5616	PID NCI	Homo sapiens	21	29	0.72	1.11116e-08	6.79766e-08	CD247 ; CD28 ; CD3D ; CD3E ; CD3G ; CD4 ; CREBBP ; FOS ; IFNG ; IL13 ; IL18 ; IL2 ; IL2RA ; IRF1 ; JUN ; MAPK8 ; MAPK9 ; PIAS2 ; STAT3 ; STAT4 ; TGFB1 ;	ACTB|IDBG-7590|ENSG00000075624|60|0|1| ; ATF2|IDBG-75609|ENSG00000115966|1386|0|1| ; CREBBP|IDBG-12340|ENSG00000005339|1387|0|1| ; GTF2B|IDBG-100140|ENSG00000137947|2959|0|1| ; GTF2F1|IDBG-21234|ENSG00000125651|2962|0|1| ; HMGB1|IDBG-21100|ENSG00000189403|100130561,10357,3146|0|1| ; IFNB1|IDBG-53485|ENSG00000171855|3456|0|1| ; IRF1|IDBG-42125|ENSG00000125347|3659|0|1| ; IRF2|IDBG-46310|ENSG000001…
P38 mapk signaling pathway	4081	PID BIOCARTA	Homo sapiens	21	29	0.72	1.11116e-08	6.79766e-08	ATF2 ; CDC42 ; CREB1 ; DDIT3 ; ELK1 ; H3F3A ; HRAS ; HSPB1 ; MAP2K4 ; MAP2K6 ; MAP3K1 ; MAP3K5 ; MAPK14 ; MAPKAPK2 ; MAPKAPK5 ; MEF2A ; MKNK1 ; MYC ; RAC1 ; RPS6KA5 ; STAT1 ;	BAX|IDBG-61459|ENSG00000087088|581|0|1| ; CASK|IDBG-57627|ENSG00000147044|8573|0|1| ; CASP3|IDBG-46394|ENSG00000164305|836|0|1| ; CSF2|IDBG-41275|ENSG00000164400|1437|0|1| ; EZR|IDBG-98477|ENSG00000092820|7430|0|1| ; FN1|IDBG-80237|ENSG00000115414|2335|0|1| ; GNB2L1|IDBG-63034|ENSG00000204628|10399|0|1| ; HRAS|IDBG-16878|ENSG00000174775|3265|0|1| ; IL8|IDBG-23954|ENSG00000169429|3576|0|1| ; ITGA5…
E2F transcription factor network	4269	PID NCI	Homo sapiens	38	72	0.53	1.23348e-08	7.50918e-08	APAF1 ; ATM ; BRCA1 ; CASP7 ; CBX5 ; CCNA2 ; CCNE1 ; CDC2 ; CDC25A ; CDK2 ; CDKN1A ; CDKN1B ; CDKN2A ; CREBBP ; E2F1 ; E2F4 ; E2F6 ; EP300 ; HDAC1 ; KAT2A ; KAT2B ; MCL1 ; MCM3 ; MYC ; PRMT5 ; RB1 ; RBBP4 ; RBBP8 ; RBL1 ; RBL2 ; SIRT1 ; SMARCA2 ; SP1 ; TFDP1 ; TP73 ; TRIM28 ; TRRAP ; WASF1 ;	ADRB2|IDBG-52685|ENSG00000169252|154|0|1| ; AGT|IDBG-107363|ENSG00000135744|183|0|1| ; AGTR2|IDBG-83075|ENSG00000180772|186|0|1| ; CCL11|IDBG-40645|ENSG00000172156|6356|0|1| ; CCL4|IDBG-42537|ENSG00000129277|6351|0|1| ; CCR3|IDBG-30125|ENSG00000183625|1232|0|1| ; CCR5|IDBG-30229|ENSG00000160791|1234|0|1| ; CD247|IDBG-104547|ENSG00000198821|919|0|1| ; CD3D|IDBG-73628|ENSG00000167286|915|0|1| ; CD3…
Syndecan-1-mediated signaling events	5695	PID NCI	Homo sapiens	15	17	0.88	1.27755e-08	7.73973e-08	CASK ; CCL5 ; HGF ; LAMA5 ; MAPK1 ; MAPK3 ; MET ; MMP1 ; MMP7 ; MMP9 ; PPIB ; PRKACA ; SDC1 ; SDCBP ; TGFB1 ;	CDC42|IDBG-93614|ENSG00000070831|998|0|1| ; DNM1|IDBG-87752|ENSG00000106976|1759|0|1| ; GRB2|IDBG-68262|ENSG00000177885|2885|0|1| ; HRAS|IDBG-16878|ENSG00000174775|3265|0|1| ; ITSN1|IDBG-2505|ENSG00000205726|6453|0|1| ; KRAS|IDBG-23889|ENSG00000133703|3845|0|1| ; MAP2K1|IDBG-18019|ENSG00000169032|5604|0|1| ; MAP4K4|IDBG-63853|ENSG00000071054|9448|0|1| ; MAPK1|IDBG-2147|ENSG00000100030|5594|0|1| ;…
IL9	3907	NETPATH	Homo sapiens	12	12	1	1.38979e-08	8.18138e-08	GRB2 ; IL2RG ; IL9 ; IL9R ; IRS1 ; IRS2 ; JAK1 ; JAK3 ; KAT5 ; PIK3R1 ; STAT3 ; VCP ;	BIRC5|IDBG-70554|ENSG00000089685|332|0|1| ; BRCA2|IDBG-22703|ENSG00000139618|675|0|1| ; CCNA2|IDBG-36372|ENSG00000145386|890|0|1| ; CCNB1|IDBG-25262|ENSG00000134057|891|0|1| ; CCND1|IDBG-61868|ENSG00000110092|595|0|1| ; CCNE1|IDBG-41865|ENSG00000105173|898|0|1| ; CDC2|IDBG-75344|ENSG00000170312|983|0|1| ; CDK2|IDBG-39545|ENSG00000123374|1017|0|1| ; CDKN2A|IDBG-54547|ENSG00000147889|1029|0|1| ; CH…
Il 3 signaling pathway	3967	PID BIOCARTA	Homo sapiens	12	12	1	1.38979e-08	8.18138e-08	CSF2RB ; FOS ; GRB2 ; HRAS ; IL3 ; IL3RA ; JAK2 ; PTPN6 ; SHC1 ; SOS1 ; STAT5A ; STAT5B ;	CREBBP|IDBG-12340|ENSG00000005339|1387|0|1| ; DUSP1|IDBG-57812|ENSG00000120129|1843|0|1| ; DUT|IDBG-10926|ENSG00000128951|1854|0|1| ; EP300|IDBG-8992|ENSG00000100393|2033|0|1| ; FABP1|IDBG-60424|ENSG00000163586|2168|0|1| ; HSD17B4|IDBG-38417|ENSG00000133835|3295|0|1| ; HSP90AA1|IDBG-20861|ENSG00000080824|3320|0|1| ; HSPA1B|IDBG-79309|ENSG00000204388|3303,3304|0|1| ; JUN|IDBG-99221|ENSG00000177606…
JNK cascade	306	INOH	Homo sapiens	12	12	1	1.38979e-08	8.18138e-08	JUN ; MAP2K1 ; MAP2K2 ; MAP2K3 ; MAP2K4 ; MAP2K5 ; MAP2K6 ; MAP2K7 ; MAP3K7 ; MAPK10 ; MAPK8 ; MAPK9 ;	LOC100130702|IDBG-38441|ENSG00000196084|100130702|0|1| ; PSMA7|IDBG-83912|ENSG00000101182|5688|0|1| ; PSMB10|IDBG-37710|ENSG00000205220|5699|0|1| ; PSMB5|IDBG-2988|ENSG00000100804|5693|0|1| ; PSMB8|IDBG-81522|ENSG00000204264|5696|0|1| ; PSMB9|IDBG-81611|ENSG00000204261|5698|0|1| ; PSMC1|IDBG-15761|ENSG00000100764|5700|0|1| ; PSMC2|IDBG-34377|ENSG00000161057|5701|0|1| ; PSMC3|IDBG-43355|ENSG000001…
JNK cascade	128	INOH	Homo sapiens	12	12	1	1.38979e-08	8.18138e-08	JUN ; MAP2K1 ; MAP2K2 ; MAP2K3 ; MAP2K4 ; MAP2K5 ; MAP2K6 ; MAP2K7 ; MAP3K1 ; MAPK10 ; MAPK8 ; MAPK9 ;	LOC100130702|IDBG-38441|ENSG00000196084|100130702|0|1| ; PSMA7|IDBG-83912|ENSG00000101182|5688|0|1| ; PSMB10|IDBG-37710|ENSG00000205220|5699|0|1| ; PSMB5|IDBG-2988|ENSG00000100804|5693|0|1| ; PSMB8|IDBG-81522|ENSG00000204264|5696|0|1| ; PSMB9|IDBG-81611|ENSG00000204261|5698|0|1| ; PSMC1|IDBG-15761|ENSG00000100764|5700|0|1| ; PSMC2|IDBG-34377|ENSG00000161057|5701|0|1| ; PSMC3|IDBG-43355|ENSG000001…
NF-kB signaling	160	INOH	Homo sapiens	12	12	1	1.38979e-08	8.18138e-08	BTRC ; CHUK ; CUL1 ; IKBKB ; IKBKG ; MAP3K7 ; NFKB1 ; NFKBIA ; NFKBIB ; NFKBIE ; RELA ; SKP1 ;	AKT1|IDBG-22709|ENSG00000142208|207|0|1| ; BCL2|IDBG-4354|ENSG00000171791|596|0|1| ; BCR|IDBG-2349|ENSG00000186716|100133163,613|0|1| ; CRKL|IDBG-1833|ENSG00000099942|1399|0|1| ; FOS|IDBG-12957|ENSG00000170345|2353|0|1| ; GRB2|IDBG-68262|ENSG00000177885|2885|0|1| ; HRAS|IDBG-16878|ENSG00000174775|3265|0|1| ; JAK2|IDBG-47039|ENSG00000096968|3717|0|1| ; JUN|IDBG-99221|ENSG00000177606|3725|0|1| ; MA…
Tnfr2 signaling pathway	4004	PID BIOCARTA	Homo sapiens	12	12	1	1.38979e-08	8.18138e-08	LTA ; MAP3K1 ; MAP3K14 ; NFKBIA ; RELA ; RIPK1 ; TANK ; TNFAIP3 ; TNFRSF1B ; TRAF1 ; TRAF2 ; TRAF3 ;	AKT1|IDBG-22709|ENSG00000142208|207|0|1| ; EIF4A1|IDBG-25777|ENSG00000161960|1973|0|1| ; EIF4E|IDBG-30970|ENSG00000151247|100131693,1977|0|1| ; EIF4EBP1|IDBG-17284|ENSG00000187840|1978|0|1| ; EIF4G1|IDBG-67809|ENSG00000114867|1981|0|1| ; GH1|IDBG-64276|ENSG00000189162|2688|0|1| ; GHR|IDBG-18930|ENSG00000112964|2690|0|1| ; IRS1|IDBG-82407|ENSG00000169047|3667|0|1| ; MAPK1|IDBG-2147|ENSG00000100030…
Calcium signaling in the CD4+ TCR pathway	5638	PID NCI	Homo sapiens	19	25	0.76	1.52592e-08	8.89883e-08	CD40LG ; CSF2 ; FASLG ; FKBP1A ; FOS ; FOSL1 ; IFNG ; IL2 ; IL2RA ; IL3 ; IL4 ; JUN ; JUNB ; NFATC1 ; NFATC2 ; POU2F1 ; PRKACA ; PTGS2 ; RCAN1 ;	EBI3|IDBG-18580|ENSG00000105246|10148|0|1| ; GATA3|IDBG-52615|ENSG00000107485|2625|0|1| ; IFNG|IDBG-45916|ENSG00000111537|3458|0|1| ; IL12A|IDBG-63368|ENSG00000168811|3592|0|1| ; IL12B|IDBG-55893|ENSG00000113302|3593|0|1| ; IL12RB1|IDBG-37559|ENSG00000096996|3594|0|1| ; IL12RB2|IDBG-99563|ENSG00000081985|3595|0|1| ; IL18|IDBG-71390|ENSG00000150782|3606|0|1| ; IL1B|IDBG-66519|ENSG00000125538|3553|…
Nephrin/Neph1 signaling in the kidney podocyte	5702	PID NCI	Homo sapiens	19	25	0.76	1.52592e-08	8.89883e-08	AKT1 ; ARRB2 ; BAD ; CD2AP ; FYN ; GRB2 ; JUN ; MAP2K4 ; MAPK10 ; MAPK8 ; MAPK9 ; NCK1 ; NCK2 ; PARD6A ; PLCG1 ; PRKCI ; PRKCZ ; RAC1 ; TJP1 ;	AKT1|IDBG-22709|ENSG00000142208|207|0|1| ; CAMK2A|IDBG-53452|ENSG00000070808|815|0|1| ; CAMK2B|IDBG-14499|ENSG00000058404|816|0|1| ; CAMK2D|IDBG-34988|ENSG00000145349|817|0|1| ; CAMK2G|IDBG-78703|ENSG00000148660|818|0|1| ; CREB1|IDBG-79573|ENSG00000118260|1385|0|1| ; GRB2|IDBG-68262|ENSG00000177885|2885|0|1| ; HRAS|IDBG-16878|ENSG00000174775|3265|0|1| ; MAPK1|IDBG-2147|ENSG00000100030|5594|0|1| ;…
Down-stream signal transduction	5244	REACTOME	Homo sapiens	16	19	0.84	1.58791e-08	9.21726e-08	BCAR1 ; GRB2 ; HRAS ; KRAS ; NCK1 ; NCK2 ; PDGFRB ; PIK3CA ; PIK3CB ; PIK3R1 ; PIK3R2 ; PLCG1 ; PTPN11 ; RASA1 ; SOS1 ; SRC ;	CBL|IDBG-74417|ENSG00000110395|867|0|1| ; EGFR|IDBG-16933|ENSG00000146648|1956|0|1| ; GAB1|IDBG-39257|ENSG00000109458|2549|0|1| ; GRB2|IDBG-68262|ENSG00000177885|2885|0|1| ; HRAS|IDBG-16878|ENSG00000174775|3265|0|1| ; KRAS|IDBG-23889|ENSG00000133703|3845|0|1| ; MAPK1|IDBG-2147|ENSG00000100030|5594|0|1| ; MAPK3|IDBG-25745|ENSG00000102882|5595|0|1| ; NCK1|IDBG-58017|ENSG00000158092|4690|0|1| ; NCK2…
Adipocytokine signaling pathway	590	KEGG	Homo sapiens	36	67	0.54	1.60331e-08	9.26356e-08	ADIPOQ ; AKT1 ; AKT2 ; AKT3 ; CD36 ; CHUK ; IKBKB ; IKBKG ; IRS1 ; IRS2 ; IRS4 ; JAK2 ; MAPK10 ; MAPK8 ; MAPK9 ; MTOR ; NFKB1 ; NFKBIA ; NFKBIB ; NFKBIE ; PCK1 ; PPARGC1A ; PRKAA1 ; PRKAA2 ; PRKCQ ; PTPN11 ; RELA ; RXRA ; SLC2A4 ; SOCS3 ; STAT3 ; TNF ; TNFRSF1A ; TNFRSF1B ; TRADD ; TRAF2 ;	CAMK2B|IDBG-14499|ENSG00000058404|816|0|1| ; CAPN2|IDBG-106873|ENSG00000162909|824|0|1| ; CAPNS1|IDBG-46584|ENSG00000126247|826|0|1| ; CD247|IDBG-104547|ENSG00000198821|919|0|1| ; CD3D|IDBG-73628|ENSG00000167286|915|0|1| ; CD3E|IDBG-73617|ENSG00000198851|916|0|1| ; CD3G|IDBG-73647|ENSG00000160654|917|0|1| ; CD4|IDBG-15034|ENSG00000010610|920|0|1| ; EP300|IDBG-8992|ENSG00000100393|2033|0|1| ; FYN|…
Induction of apoptosis through dr3 and dr4/5 death receptors	4039	PID BIOCARTA	Homo sapiens	18	23	0.78	1.66966e-08	9.55842e-08	BID ; CASP10 ; CASP3 ; CASP6 ; CASP7 ; CASP8 ; DFFA ; FADD ; MAP3K14 ; PARP1 ; RIPK1 ; SPTAN1 ; TNFRSF10A ; TNFRSF10B ; TNFSF10 ; TNFSF13;TNFSF12;TNFSF12-TNFSF13 ; TRADD ; TRAF2 ;	AKT1|IDBG-22709|ENSG00000142208|207|0|1| ; CDC2|IDBG-75344|ENSG00000170312|983|0|1| ; CREBBP|IDBG-12340|ENSG00000005339|1387|0|1| ; EP300|IDBG-8992|ENSG00000100393|2033|0|1| ; HDAC1|IDBG-95712|ENSG00000116478|3065|0|1| ; HDAC3|IDBG-50725|ENSG00000171720|8841|0|1| ; KAT2B|IDBG-21805|ENSG00000114166|8850|0|1| ; MAPK1|IDBG-2147|ENSG00000100030|5594|0|1| ; MAPK14|IDBG-84613|ENSG00000112062|1432|0|1| …
Paxillin-independent events mediated by a4b1 and a4b7	5632	PID NCI	Homo sapiens	18	23	0.78	1.66966e-08	9.55842e-08	ARF6 ; BCAR1 ; CBL ; CD44 ; CRK ; CRKL ; DOCK1 ; EPOR ; ITGB1 ; JAK2 ; PIK3CA ; PIK3R1 ; PTK2 ; PXN ; RAC1 ; RHOA ; SRC ; VCAM1 ;	ACTN1|IDBG-10222|ENSG00000072110|87|0|1| ; ACTN2|IDBG-107634|ENSG00000077522|88|0|1| ; BCAR1|IDBG-42468|ENSG00000050820|9564|0|1| ; BCR|IDBG-2349|ENSG00000186716|100133163,613|0|1| ; CAPN1|IDBG-56732|ENSG00000014216|823|0|1| ; CAV1|IDBG-37314|ENSG00000105974|857|0|1| ; CRKL|IDBG-1833|ENSG00000099942|1399|0|1| ; CSK|IDBG-22594|ENSG00000103653|1445|0|1| ; FYN|IDBG-95463|ENSG00000010810|2534|0|1| ; …
Arf6 trafficking events	4243	PID NCI	Homo sapiens	25	39	0.64	2.17519e-08	1.23956e-07	ACAP1 ; ADRB2 ; ARF6 ; BIN1 ; CDH1 ; CLTC ; CTNNA1 ; CTNNB1 ; CTNND1 ; EXOC2 ; EXOC3 ; EXOC4 ; IL2RA ; JUP ; KLC1;C14orf153 ; MAPK8IP3 ; NME1;NME2;NME1-NME2 ; PIP5K1C ; PLD1 ; PLD2 ; RALA ; SDC1 ; SLC2A4 ; SPAG9 ; TSHR ;	BCL6|IDBG-69349|ENSG00000113916|604|0|1| ; ESR1|IDBG-97997|ENSG00000091831|2099|0|1| ; GATA1|IDBG-63880|ENSG00000102145|2623|0|1| ; GATA2|IDBG-55213|ENSG00000179348|2624|0|1| ; HDAC3|IDBG-50725|ENSG00000171720|8841|0|1| ; HDAC4|IDBG-84594|ENSG00000068024|9759|0|1| ; HDAC5|IDBG-53295|ENSG00000108840|10014|0|1| ; HDAC7|IDBG-29060|ENSG00000061273|51564|0|1| ; HSP90AA1|IDBG-20861|ENSG00000080824|3320…
Integrin signaling pathway	4024	PID BIOCARTA	Homo sapiens	22	32	0.69	2.28558e-08	1.29655e-07	ACTN1 ; ACTN2 ; BCAR1 ; BCR ; CAPN1 ; CAV1 ; CRKL ; CSK ; FYN ; GRB2 ; HRAS ; ITGB1 ; MAPK8 ; PPP1R12B ; PTK2 ; PXN ; RHOA ; SHC1 ; SOS1 ; SRC ; VCL ; ZYX ;	AKT1|IDBG-22709|ENSG00000142208|207|0|1| ; BCAR1|IDBG-42468|ENSG00000050820|9564|0|1| ; ESR1|IDBG-97997|ENSG00000091831|2099|0|1| ; GNA11|IDBG-16830|ENSG00000088256|2767|0|1| ; GNA15|IDBG-16917|ENSG00000060558|2769|0|1| ; GNAI2|IDBG-36105|ENSG00000114353|2771|0|1| ; GNAQ|IDBG-72455|ENSG00000156052|2776|0|1| ; GRB2|IDBG-68262|ENSG00000177885|2885|0|1| ; HRAS|IDBG-16878|ENSG00000174775|3265|0|1| ; …
Long-term potentiation	507	KEGG	Homo sapiens	36	68	0.53	2.68674e-08	1.51722e-07	ARAF ; ATF4 ; BRAF ; CALM3 ; CAMK2A ; CAMK2B ; CAMK2D ; CAMK2G ; CREBBP ; EP300 ; GNAQ ; GRIN2C ; HRAS ; ITPR1 ; ITPR3 ; KRAS ; MAP2K1 ; MAP2K2 ; MAPK1 ; MAPK3 ; PLCB2 ; PPP1CA ; PPP1CC ; PPP1R12A ; PPP3CA ; PRKACA ; PRKACB ; PRKCA ; PRKCB ; PRKCG ; RAF1 ; RAP1A ; RAP1B ; RPS6KA1 ; RPS6KA2 ; RPS6KA3 ;	BMP2|IDBG-52330|ENSG00000125845|650|0|1| ; BMP6|IDBG-60018|ENSG00000153162|654|0|1| ; BMP7|IDBG-82028|ENSG00000101144|655|0|1| ; BMPR1A|IDBG-81081|ENSG00000107779|657|0|1| ; BMPR1B|IDBG-30667|ENSG00000138696|658|0|1| ; BMPR2|IDBG-78880|ENSG00000204217|659|0|1| ; GSK3B|IDBG-51663|ENSG00000082701|2932|0|1| ; HFE2|IDBG-101703|ENSG00000168509|148738|0|1| ; MAP3K7|IDBG-94374|ENSG00000135341|6885|0|1| …
ErbB4 signaling events	4294	PID NCI	Homo sapiens	21	30	0.7	2.92993e-08	1.63971e-07	ADAM17 ; DLG4 ; ERBB2 ; ERBB4 ; FYN ; GRB2 ; ITCH ; JAK2 ; MAP3K7IP2 ; MAPK1 ; MAPK3 ; MDM2 ; NCOR1 ; NEDD4 ; PRL ; PRLR ; SHC1 ; STAT5A ; STAT5B ; WWOX ; WWP1 ;	ACVR1|IDBG-72930|ENSG00000115170|90|0|1| ; ACVR1B|IDBG-33695|ENSG00000135503|91|0|1| ; ACVRL1|IDBG-33826|ENSG00000139567|94|0|1| ; BMPR1A|IDBG-81081|ENSG00000107779|657|0|1| ; BMPR1B|IDBG-30667|ENSG00000138696|658|0|1| ; PSMA7|IDBG-83912|ENSG00000101182|5688|0|1| ; PSMB10|IDBG-37710|ENSG00000205220|5699|0|1| ; PSMB5|IDBG-2988|ENSG00000100804|5693|0|1| ; PSMC1|IDBG-15761|ENSG00000100764|5700|0|1| …
Fmlp induced chemokine gene expression in hmc-1 cells	4092	PID BIOCARTA	Homo sapiens	21	30	0.7	2.92993e-08	1.63971e-07	CAMK2B ; ELK1 ; GNA15 ; HRAS ; MAP2K1 ; MAP2K2 ; MAP2K3 ; MAP2K6 ; MAPK1 ; MAPK14 ; MAPK3 ; NCF2 ; NFATC1 ; NFKBIA ; PAK1 ; PPP3CA ; PRKCA ; PRKCB ; RAC1 ; RAF1 ; RELA ;	AP1B1|IDBG-3567|ENSG00000100280|162|0|1| ; AR|IDBG-73722|ENSG00000169083|367|0|1| ; BRCA1|IDBG-52172|ENSG00000012048|672|0|1| ; CDKN1B|IDBG-20317|ENSG00000111276|1027|0|1| ; CEBPB|IDBG-80858|ENSG00000172216|1051|0|1| ; CREBBP|IDBG-12340|ENSG00000005339|1387|0|1| ; EP300|IDBG-8992|ENSG00000100393|2033|0|1| ; ESR1|IDBG-97997|ENSG00000091831|2099|0|1| ; FOS|IDBG-12957|ENSG00000170345|2353|0|1| ; FOX…
Apoptotic signaling in response to dna damage	4073	PID BIOCARTA	Homo sapiens	13	14	0.93	3.4147e-08	1.84482e-07	AKT1 ; APAF1 ; ATM ; BAD ; BAX ; BCL2 ; BCL2L1 ; BID ; CASP3 ; CASP6 ; CASP7 ; CASP9 ; TP53 ;	ARHGEF6|IDBG-87668|ENSG00000129675|9459|0|1| ; ARHGEF7|IDBG-51160|ENSG00000102606|8874|0|1| ; CDC42|IDBG-93614|ENSG00000070831|998|0|1| ; CHRNA1|IDBG-75528|ENSG00000138435|1134|0|1| ; CTTN|IDBG-62310|ENSG00000085733|2017|0|1| ; EGFR|IDBG-16933|ENSG00000146648|1956|0|1| ; GIT2|IDBG-56520|ENSG00000139436|9815|0|1| ; ITGB1|IDBG-68302|ENSG00000150093|3688|0|1| ; JUN|IDBG-99221|ENSG00000177606|3725|0|…
Gene expression of SOCS by STAT dimer	172	INOH	Homo sapiens	13	14	0.93	3.4147e-08	1.84482e-07	SOCS1 ; SOCS2 ; SOCS3 ; SOCS4 ; SOCS5 ; SOCS7 ; STAT1 ; STAT2 ; STAT3 ; STAT4 ; STAT5A ; STAT5B ; STAT6 ;	CD28|IDBG-79183|ENSG00000178562|940|0|1| ; CD40|IDBG-78904|ENSG00000101017|958|0|1| ; CD40LG|IDBG-87653|ENSG00000102245|959|0|1| ; CTLA4|IDBG-79215|ENSG00000163599|1493|0|1| ; FAS|IDBG-81669|ENSG00000026103|355|0|1| ; FASLG|IDBG-104856|ENSG00000117560|356|0|1| ; GZMB|IDBG-4054|ENSG00000100453|3002|0|1| ; HLA-A|IDBG-125377|ENSG00000206503|3105|0|1| ; HLA-DOB;TAP2|IDBG-81449|ENSG00000204267|3112,68…
Il 4 signaling pathway	4069	PID BIOCARTA	Homo sapiens	13	14	0.93	3.4147e-08	1.84482e-07	AKT1 ; FCER2 ; GRB2 ; HLA-DRA ; HMGA1 ; IL2RG ; IL4 ; IL4R ; JAK1 ; JAK3 ; RPS6KB1 ; SHC1 ; STAT6 ;	LOC100130702|IDBG-38441|ENSG00000196084|100130702|0|1| ; PAK2|IDBG-71333|ENSG00000180370|5062|0|1| ; PSMA7|IDBG-83912|ENSG00000101182|5688|0|1| ; PSMB10|IDBG-37710|ENSG00000205220|5699|0|1| ; PSMB5|IDBG-2988|ENSG00000100804|5693|0|1| ; PSMB8|IDBG-81522|ENSG00000204264|5696|0|1| ; PSMB9|IDBG-81611|ENSG00000204261|5698|0|1| ; PSMC1|IDBG-15761|ENSG00000100764|5700|0|1| ; PSMC2|IDBG-34377|ENSG0000016…
Ras signaling in the CD4+ TCR pathway	5643	PID NCI	Homo sapiens	13	14	0.93	3.4147e-08	1.84482e-07	BRAF ; ELK1 ; FOS ; HRAS ; KRAS ; MAP2K1 ; MAP3K8 ; MAPK1 ; MAPK3 ; PRKCA ; PRKCB ; PTPN7 ; RAF1 ;	CDC25A|IDBG-32204|ENSG00000164045|993|0|1| ; LOC100130702|IDBG-38441|ENSG00000196084|100130702|0|1| ; PSMA7|IDBG-83912|ENSG00000101182|5688|0|1| ; PSMB10|IDBG-37710|ENSG00000205220|5699|0|1| ; PSMB5|IDBG-2988|ENSG00000100804|5693|0|1| ; PSMB8|IDBG-81522|ENSG00000204264|5696|0|1| ; PSMB9|IDBG-81611|ENSG00000204261|5698|0|1| ; PSMC1|IDBG-15761|ENSG00000100764|5700|0|1| ; PSMC2|IDBG-34377|ENSG000001…
TNFR1 signaling pathway	116	INOH	Homo sapiens	13	14	0.93	3.4147e-08	1.84482e-07	BAX ; BID ; CASP8 ; CFLAR ; FADD ; ITCH ; MAP3K5 ; RIPK1 ; RIPK2 ; RIPK3 ; TNFRSF1A ; TRADD ; TRAF2 ;	CDK2|IDBG-39545|ENSG00000123374|1017|0|1| ; LOC100130702|IDBG-38441|ENSG00000196084|100130702|0|1| ; PSMA7|IDBG-83912|ENSG00000101182|5688|0|1| ; PSMB10|IDBG-37710|ENSG00000205220|5699|0|1| ; PSMB5|IDBG-2988|ENSG00000100804|5693|0|1| ; PSMB8|IDBG-81522|ENSG00000204264|5696|0|1| ; PSMB9|IDBG-81611|ENSG00000204261|5698|0|1| ; PSMC1|IDBG-15761|ENSG00000100764|5700|0|1| ; PSMC2|IDBG-34377|ENSG0000016…
Toll-like receptor signaling pathway (p38 cascade)	324	INOH	Homo sapiens	13	14	0.93	3.4147e-08	1.84482e-07	CD14 ; IRAK1 ; IRAK4 ; LY96 ; MAP3K7 ; MAP3K7IP1 ; MAP3K7IP2 ; MYD88 ; TLR4 ; TOLLIP ; TRAF6 ; UBE2N ; UBE2V1;TMEM189;TMEM189-UBE2V1 ;	CCND1|IDBG-61868|ENSG00000110092|595|0|1| ; LOC100130702|IDBG-38441|ENSG00000196084|100130702|0|1| ; PSMA7|IDBG-83912|ENSG00000101182|5688|0|1| ; PSMB10|IDBG-37710|ENSG00000205220|5699|0|1| ; PSMB5|IDBG-2988|ENSG00000100804|5693|0|1| ; PSMB8|IDBG-81522|ENSG00000204264|5696|0|1| ; PSMB9|IDBG-81611|ENSG00000204261|5698|0|1| ; PSMC1|IDBG-15761|ENSG00000100764|5700|0|1| ; PSMC2|IDBG-34377|ENSG0000016…
Toll-like receptor signaling pathway (through JNK cascade)(Canonical)	120	INOH	Homo sapiens	13	14	0.93	3.4147e-08	1.84482e-07	CD14 ; IRAK1 ; IRAK4 ; LY96 ; MAP3K7 ; MAP3K7IP1 ; MAP3K7IP2 ; MYD88 ; TLR4 ; TOLLIP ; TRAF6 ; UBE2N ; UBE2V1;TMEM189;TMEM189-UBE2V1 ;	CSTF2|IDBG-79279|ENSG00000101811|1478|0|1| ; DHX9|IDBG-105280|ENSG00000135829|1660|0|1| ; FUS|IDBG-27917|ENSG00000089280|2521|0|1| ; GTF2F1|IDBG-21234|ENSG00000125651|2962|0|1| ; HNRNPA1|IDBG-37588|ENSG00000135486|3178,645691|0|1| ; HNRNPA2B1|IDBG-10118|ENSG00000122566|3181|0|1| ; HNRNPC|IDBG-2589|ENSG00000092199|3183|0|1| ; HNRNPD|IDBG-26735|ENSG00000138668|3184|0|1| ; HNRNPK|IDBG-73948|ENSG0000…
Toll-like receptor signaling pathway (through LPS, TLR4, MyD88, IRAK, TAK1 and IKK-NF-kappaB cascade)(Canonical)	28	INOH	Homo sapiens	13	14	0.93	3.4147e-08	1.84482e-07	CD14 ; IRAK1 ; IRAK4 ; LY96 ; MAP3K7 ; MAP3K7IP1 ; MAP3K7IP2 ; MYD88 ; TLR4 ; TOLLIP ; TRAF6 ; UBE2N ; UBE2V1;TMEM189;TMEM189-UBE2V1 ;	CHUK|IDBG-243385|ENSG00000213341|1147|0|1| ; FADD|IDBG-62144|ENSG00000168040|8772|0|1| ; IKBKB|IDBG-19987|ENSG00000104365|3551|0|1| ; IKBKG|IDBG-91846|ENSG00000073009|8517|0|1| ; IL1A|IDBG-66482|ENSG00000115008|3552|0|1| ; IL1R1|IDBG-64088|ENSG00000115594|3554|0|1| ; IRAK1|IDBG-90782|ENSG00000184216|3654|0|1| ; MAP3K1|IDBG-22000|ENSG00000095015|4214|0|1| ; MAP3K7|IDBG-94374|ENSG00000135341|6885|0…
Pathogenic Escherichia coli infection - EHEC	434	KEGG	Homo sapiens	29	50	0.58	4.2033e-08	2.26109e-07	ABL1 ; ACTB ; CD14 ; CDC42 ; CDH1 ; CTNNB1 ; CTTN ; EZR ; FYN ; ITGB1 ; KRT18 ; LY96 ; NCK1 ; NCK2 ; NCL ; OCLN ; PRKCA ; RHOA ; ROCK2 ; TLR4 ; TLR5 ; TUBA1A ; TUBA1B ; TUBA4A ; TUBB ; TUBB3 ; WAS ; YWHAQ ; YWHAZ ;	CD247|IDBG-104547|ENSG00000198821|919|0|1| ; CD28|IDBG-79183|ENSG00000178562|940|0|1| ; CD3D|IDBG-73628|ENSG00000167286|915|0|1| ; CD3E|IDBG-73617|ENSG00000198851|916|0|1| ; CD3G|IDBG-73647|ENSG00000160654|917|0|1| ; CD4|IDBG-15034|ENSG00000010610|920|0|1| ; CREBBP|IDBG-12340|ENSG00000005339|1387|0|1| ; FOS|IDBG-12957|ENSG00000170345|2353|0|1| ; IFNG|IDBG-45916|ENSG00000111537|3458|0|1| ; IL13|ID…
Cadmium induces dna synthesis and proliferation in macrophages	4178	PID BIOCARTA	Homo sapiens	14	16	0.88	5.12322e-08	2.74411e-07	FOS ; HRAS ; JUN ; MAP2K1 ; MAP2K2 ; MAPK1 ; MAPK3 ; MYC ; NFKBIA ; PRKCA ; PRKCB ; RAF1 ; RELA ; TNF ;	ATF2|IDBG-75609|ENSG00000115966|1386|0|1| ; CDC42|IDBG-93614|ENSG00000070831|998|0|1| ; CREB1|IDBG-79573|ENSG00000118260|1385|0|1| ; DDIT3|IDBG-42805|ENSG00000175197|1649|0|1| ; ELK1|IDBG-61826|ENSG00000126767|2002|0|1| ; H3F3A|IDBG-107003|ENSG00000163041|3020,3021,644914|0|1| ; HRAS|IDBG-16878|ENSG00000174775|3265|0|1| ; HSPB1|IDBG-23058|ENSG00000106211|3315|0|1| ; MAP2K4|IDBG-31021|ENSG00000065…
Mets affect on macrophage differentiation	4075	PID BIOCARTA	Homo sapiens	15	18	0.83	6.0845e-08	3.23126e-07	CSF1 ; CSF1R ; E2F1 ; E2F4 ; ETS1 ; FOS ; HDAC2 ; HDAC5 ; HRAS ; JUN ; NCOR2 ; RBL1 ; RBL2 ; SIN3A ; SIN3B ;	ADAM17|IDBG-27788|ENSG00000151694|6868|0|1| ; DLG4|IDBG-23446|ENSG00000132535|1742|0|1| ; ERBB2|IDBG-46068|ENSG00000141736|2064|0|1| ; ERBB4|IDBG-79992|ENSG00000178568|2066|0|1| ; FYN|IDBG-95463|ENSG00000010810|2534|0|1| ; GRB2|IDBG-68262|ENSG00000177885|2885|0|1| ; ITCH|IDBG-68143|ENSG00000078747|83737|0|1| ; JAK2|IDBG-47039|ENSG00000096968|3717|0|1| ; MAP3K7IP2|IDBG-97690|ENSG00000055208|23118|…
Amb2 Integrin signaling	5628	PID NCI	Homo sapiens	28	48	0.58	6.07534e-08	3.24018e-07	AKT1 ; ELANE ; FGR ; FN1 ; FYN ; GP1BA ; HCK ; HMGB1 ; HP;HPR ; ICAM1 ; IL6 ; ITGAM ; LCK ; LYN ; MMP2 ; MMP9 ; MST1R ; NFKB1 ; PLAT ; PLAUR ; PLG ; PRKCZ ; RAP1A ; RAP1B ; RHOA ; SRC ; VTN ; YES1 ;	CAMK2B|IDBG-14499|ENSG00000058404|816|0|1| ; ELK1|IDBG-61826|ENSG00000126767|2002|0|1| ; GNA15|IDBG-16917|ENSG00000060558|2769|0|1| ; HRAS|IDBG-16878|ENSG00000174775|3265|0|1| ; MAP2K1|IDBG-18019|ENSG00000169032|5604|0|1| ; MAP2K2|IDBG-18293|ENSG00000126934|5605|0|1| ; MAP2K3|IDBG-35553|ENSG00000034152|5606,650832|0|1| ; MAP2K6|IDBG-66516|ENSG00000108984|5608|0|1| ; MAPK1|IDBG-2147|ENSG0000010003…
IKK-NFkB cascade	114	INOH	Homo sapiens	11	11	1	6.29369e-08	3.31415e-07	CHUK ; IKBKB ; IKBKG ; NFKB1 ; NFKBIA ; NFKBIB ; NFKBIE ; RELA ; RIPK1 ; RIPK2 ; RIPK3 ;	ADRB2|IDBG-52685|ENSG00000169252|154|0|1| ; AGT|IDBG-107363|ENSG00000135744|183|0|1| ; AGTR2|IDBG-83075|ENSG00000180772|186|0|1| ; ARRB1|IDBG-64687|ENSG00000137486|408|0|1| ; CCL11|IDBG-40645|ENSG00000172156|6356|0|1| ; CCL4|IDBG-42537|ENSG00000129277|6351|0|1| ; CCR3|IDBG-30125|ENSG00000183625|1232|0|1| ; CCR5|IDBG-30229|ENSG00000160791|1234|0|1| ; CXCL12|IDBG-71595|ENSG00000107562|6387|0|1| ; C…
Viral dsRNA:TLR3:TRIF Complex Activates RIP1	1585	REACTOME	Homo sapiens	11	11	1	6.29369e-08	3.31415e-07	CHUK ; IKBKB ; IKBKG ; NFKB1 ; NFKB2 ; NFKBIA ; NFKBIB ; RELA ; RIPK1 ; TICAM1 ; TLR3 ;	BAX|IDBG-61459|ENSG00000087088|581|0|1| ; C1QA|IDBG-93718|ENSG00000173372|712|0|1| ; C1QB|IDBG-93747|ENSG00000173369|713|0|1| ; C1QC|IDBG-93737|ENSG00000159189|714|0|1| ; CCL5|IDBG-42204|ENSG00000161570|6352|0|1| ; EGR1|IDBG-47191|ENSG00000120738|1958|0|1| ; ELK1|IDBG-61826|ENSG00000126767|2002|0|1| ; FYN|IDBG-95463|ENSG00000010810|2534|0|1| ; HSPA1B|IDBG-79309|ENSG00000204388|3303,3304|0|1| ; HS…
Roles of Ã? arrestin dependent recruitment of src kinases in gpcr signaling	4114	PID BIOCARTA	Homo sapiens	21	31	0.68	7.18594e-08	3.76809e-07	ADRB2 ; AGT ; AGTR2 ; ARRB1 ; CCL11 ; CCL4 ; CCR3 ; CCR5 ; CXCL12 ; CXCR4 ; DNM1 ; FGR ; HCK ; HRAS ; HTR2C ; MAP2K1 ; MAP2K2 ; MAPK1 ; MAPK3 ; RAF1 ; SRC ;	ACTN1|IDBG-10222|ENSG00000072110|87|0|1| ; AQP3|IDBG-57960|ENSG00000165272|360|0|1| ; ARF6|IDBG-5864|ENSG00000165527|382|0|1| ; CDH1|IDBG-38622|ENSG00000039068|999|0|1| ; CTNNA1|IDBG-47369|ENSG00000044115|1495|0|1| ; CTNNB1|IDBG-27347|ENSG00000168036|1499|0|1| ; CTNND1|IDBG-47085|ENSG00000198561|1500|0|1| ; EGFR|IDBG-16933|ENSG00000146648|1956|0|1| ; EXOC3|IDBG-10290|ENSG00000180104|11336|0|1| ; …
NOTCH	3916	NETPATH	Homo sapiens	39	79	0.49	8.71709e-08	4.55185e-07	ADAM17 ; APP ; CIR ; CUL1 ; EP300 ; FHL1 ; GATA1 ; GSK3B ; HDAC1 ; HDAC2 ; ITCH ; JAK2 ; KAT2B ; LCK ; LEF1 ; MAPK1 ; MAPK3 ; NCOR1 ; NCOR2 ; NFKB1 ; NFKBIA ; NOTCH1 ; NUMBL ; PIK3R1 ; PIK3R2 ; PSEN1 ; PSEN2 ; RBPJ ; RBX1 ; RELA ; SIN3A ; SKP1 ; SKP2 ; SMAD1 ; SMAD3 ; SMAD4 ; SPEN ; STAT3 ; TCF3 ;	LOC100130702|IDBG-38441|ENSG00000196084|100130702|0|1| ; PSMA7|IDBG-83912|ENSG00000101182|5688|0|1| ; PSMB10|IDBG-37710|ENSG00000205220|5699|0|1| ; PSMB5|IDBG-2988|ENSG00000100804|5693|0|1| ; PSMB8|IDBG-81522|ENSG00000204264|5696|0|1| ; PSMB9|IDBG-81611|ENSG00000204261|5698|0|1| ; PSMC1|IDBG-15761|ENSG00000100764|5700|0|1| ; PSMC2|IDBG-34377|ENSG00000161057|5701|0|1| ; PSMC3|IDBG-43355|ENSG000001…
BARD1 signaling events	5684	PID NCI	Homo sapiens	20	29	0.69	9.37455e-08	4.87477e-07	ATM ; ATR ; BARD1 ; BRCA1 ; CCNE1 ; CDK2 ; EWSR1 ; FANCA ; FANCF ; MRE11A ; NBN ; NPM1 ; PRKDC ; RAD51 ; RBBP8 ; TP53 ; UBE2D3 ; UBE2L3 ; XRCC5 ; XRCC6 ;	LOC100130702|IDBG-38441|ENSG00000196084|100130702|0|1| ; PSMA7|IDBG-83912|ENSG00000101182|5688|0|1| ; PSMB10|IDBG-37710|ENSG00000205220|5699|0|1| ; PSMB5|IDBG-2988|ENSG00000100804|5693|0|1| ; PSMB8|IDBG-81522|ENSG00000204264|5696|0|1| ; PSMB9|IDBG-81611|ENSG00000204261|5698|0|1| ; PSMC1|IDBG-15761|ENSG00000100764|5700|0|1| ; PSMC2|IDBG-34377|ENSG00000161057|5701|0|1| ; PSMC3|IDBG-43355|ENSG000001…
P53 signaling pathway	597	KEGG	Homo sapiens	35	68	0.51	1.06417e-07	5.51075e-07	APAF1 ; ATM ; ATR ; BAX ; BBC3 ; BID ; CASP3 ; CASP8 ; CASP9 ; CCNB1 ; CCND1 ; CCND2 ; CCNE1 ; CCNG2 ; CD82 ; CDC2 ; CDK2 ; CDK6 ; CDKN1A ; CDKN2A ; CHEK1 ; CHEK2 ; FAS ; GADD45A ; MDM2 ; PMAIP1 ; PTEN ; SERPINB5 ; SFN ; SIAH1 ; THBS1 ; TNFRSF10B ; TP53 ; TP73 ; TSC2 ;	EIF3A|IDBG-90993|ENSG00000107581|8661|0|1| ; EIF3B|IDBG-6921|ENSG00000106263|8662|0|1| ; EIF3C|IDBG-23122|ENSG00000184110|8663|0|1| ; EIF3D|IDBG-5983|ENSG00000100353|8664|0|1| ; EIF3E|IDBG-32393|ENSG00000104408|3646|0|1| ; EIF3F|IDBG-30424|ENSG00000175390|8665|0|1| ; EIF3G|IDBG-26498|ENSG00000130811|8666|0|1| ; EIF3H|IDBG-33353|ENSG00000147677|8667|0|1| ; EIF3I|IDBG-95635|ENSG00000084623|8668|0|1…
Ephrin B reverse signaling	5623	PID NCI	Homo sapiens	19	27	0.7	1.19939e-07	6.1853e-07	CXCR4 ; DNM1 ; FGR ; FYN ; HCK ; ITGB3 ; LCK ; LYN ; MAP2K4 ; MAP3K7 ; MAPK8 ; NCK2 ; PIK3CA ; PIK3R1 ; PTPN13 ; RAC1 ; SRC ; TIAM1 ; YES1 ;	CALM3|IDBG-58805|ENSG00000160014|801,805,808|0|1| ; DGKZ|IDBG-41544|ENSG00000149091|8525|0|1| ; INPP5D|IDBG-83441|ENSG00000168918|3635|0|1| ; ITPR1|IDBG-14187|ENSG00000150995|3708|0|1| ; ITPR3|IDBG-82972|ENSG00000096433|3710|0|1| ; PIK3CA|IDBG-66003|ENSG00000121879|5290|0|1| ; PIK3CB|IDBG-58598|ENSG00000051382|5291|0|1| ; PIK3CD|IDBG-88554|ENSG00000171608|5293|0|1| ; PIK3CG|IDBG-35338|ENSG0000010…
TGF-betasuperfamilysignalingpathway(canonical)	304	INOH	Homo sapiens	26	44	0.59	1.26169e-07	6.4798e-07	ACVR1 ; ACVR1B ; ACVR2A ; ACVR2B ; ACVRL1 ; BMP2 ; BMP3 ; BMP6 ; BMP7 ; BMPR1A ; BMPR1B ; BMPR2 ; CREBBP ; EP300 ; INHA ; INHBA ; SMAD1 ; SMAD2 ; SMAD3 ; SMAD4 ; SMARCA4 ; TGFB1 ; TGFB2 ; TGFB3 ; TGFBR1 ; TGFBR2 ;	CD36|IDBG-24023|ENSG00000135218|948|0|1| ; CD44|IDBG-39556|ENSG00000026508|960|0|1| ; CD47|IDBG-48744|ENSG00000196776|961|0|1| ; COL1A2|IDBG-27319|ENSG00000164692|1278|0|1| ; COL3A1|IDBG-77195|ENSG00000168542|1281|0|1| ; COL4A2|IDBG-50538|ENSG00000134871|1284|0|1| ; COL5A1|IDBG-91757|ENSG00000130635|1289|0|1| ; FN1|IDBG-80237|ENSG00000115414|2335|0|1| ; GP1BA|IDBG-20143|ENSG00000185245|2811|0|1| …
Endothelins	2659	PID NCI	Homo sapiens	32	60	0.53	1.27303e-07	6.51124e-07	AKT1 ; BCAR1 ; COL1A2 ; COL3A1 ; CRK ; FOS ; GNA11 ; GNA15 ; GNAI2 ; GNAQ ; HRAS ; JAK2 ; JUN ; MAP2K1 ; MAP2K2 ; MAPK1 ; MAPK14 ; MAPK3 ; MAPK8 ; MMP1 ; PLA2G4A ; PLCB2 ; PRKCA ; PRKCB ; PRKCD ; PRKCE ; PRKCG ; PRKCQ ; PTK2B ; RAC1 ; RAF1 ; SRC ;	APAF1|IDBG-52364|ENSG00000120868|317|0|1| ; CASP3|IDBG-46394|ENSG00000164305|836|0|1| ; CASP9|IDBG-90895|ENSG00000132906|842|0|1| ; HTRA2|IDBG-57753|ENSG00000115317|27429|0|1| ; MT-ND6|IDBG-108142|ENSG00000198695|4541|0|1| ; NDUFA9|IDBG-13148|ENSG00000139180|4704|0|1| ; NDUFB10|IDBG-9472|ENSG00000140990|4716|0|1| ; NDUFB6|IDBG-56034|ENSG00000165264|4712|0|1| ; NDUFB9|IDBG-35072|ENSG00000147684|47…
Il 6 signaling pathway	3992	PID BIOCARTA	Homo sapiens	12	13	0.92	1.43863e-07	7.2105e-07	CEBPB ; GRB2 ; HRAS ; IL6 ; IL6R ; JAK1 ; JAK2 ; JAK3 ; PTPN11 ; SHC1 ; SOS1 ; STAT3 ;	AKT1|IDBG-22709|ENSG00000142208|207|0|1| ; BAD|IDBG-53423|ENSG00000002330|572|0|1| ; BCL2L1|IDBG-63673|ENSG00000171552|598|0|1| ; CASP9|IDBG-90895|ENSG00000132906|842|0|1| ; CDC42|IDBG-93614|ENSG00000070831|998|0|1| ; CHUK|IDBG-243385|ENSG00000213341|1147|0|1| ; FOXO4|IDBG-74840|ENSG00000184481|4303|0|1| ; HRAS|IDBG-16878|ENSG00000174775|3265|0|1| ; PDPK1|IDBG-10648|ENSG00000140992|5170|0|1| ; PI…
Melanocyte development and pigmentation pathway	4062	PID BIOCARTA	Homo sapiens	12	13	0.92	1.43863e-07	7.2105e-07	BCL2 ; CREB1 ; EP300 ; HRAS ; KIT ; MAP2K1 ; MAP2K2 ; MAPK1 ; MAPK3 ; MITF ; RAF1 ; RPS6KA1 ;	ATM|IDBG-70193|ENSG00000149311|472,651610|0|1| ; BCL10|IDBG-100044|ENSG00000142867|8915|0|1| ; BIRC2|IDBG-69075|ENSG00000110330|329|0|1| ; CHUK|IDBG-243385|ENSG00000213341|1147|0|1| ; CYLD|IDBG-30697|ENSG00000083799|1540|0|1| ; FBXW11|IDBG-57611|ENSG00000072803|23291|0|1| ; IKBKB|IDBG-19987|ENSG00000104365|3551|0|1| ; IKBKG|IDBG-91846|ENSG00000073009|8517|0|1| ; MALT1|IDBG-3930|ENSG00000172175|10…
Multiple antiapoptotic pathways from igf-1r signaling lead to bad phosphorylation	4076	PID BIOCARTA	Homo sapiens	12	13	0.92	1.43863e-07	7.2105e-07	BAD ; GRB2 ; HRAS ; IGF1R ; IRS1 ; MAPK3 ; PIK3CA ; PIK3R1 ; RAF1 ; SHC1 ; SOS1 ; YWHAH ;	ELK1|IDBG-61826|ENSG00000126767|2002|0|1| ; GRB2|IDBG-68262|ENSG00000177885|2885|0|1| ; HRAS|IDBG-16878|ENSG00000174775|3265|0|1| ; MAP2K1|IDBG-18019|ENSG00000169032|5604|0|1| ; MAP2K2|IDBG-18293|ENSG00000126934|5605|0|1| ; MAPK1|IDBG-2147|ENSG00000100030|5594|0|1| ; MAPK3|IDBG-25745|ENSG00000102882|5595|0|1| ; MKNK1|IDBG-98137|ENSG00000079277|8569|0|1| ; MKNK2|IDBG-15316|ENSG00000099875|2872|0|1…
The 41bb-dependent immune response	3936	PID BIOCARTA	Homo sapiens	12	13	0.92	1.43863e-07	7.2105e-07	ATF2 ; IFNG ; IL2 ; IL4 ; JUN ; MAP2K3 ; MAP2K6 ; MAP3K5 ; MAPK14 ; RELA ; TNFRSF9 ; TRAF2 ;	CISH|IDBG-37175|ENSG00000114737|1154|0|1| ; GH1|IDBG-64276|ENSG00000189162|2688|0|1| ; GHR|IDBG-18930|ENSG00000112964|2690|0|1| ; GRB2|IDBG-68262|ENSG00000177885|2885|0|1| ; HNF1A|IDBG-61093|ENSG00000135100|6927|0|1| ; INSR|IDBG-22529|ENSG00000171105|3643|0|1| ; IRS1|IDBG-82407|ENSG00000169047|3667|0|1| ; JAK2|IDBG-47039|ENSG00000096968|3717|0|1| ; PIK3CA|IDBG-66003|ENSG00000121879|5290|0|1| ; PI…
Gap junction	436	KEGG	Homo sapiens	42	89	0.47	1.42173e-07	7.24214e-07	ADRB1 ; CDC2 ; EGFR ; GNA11 ; GNAI2 ; GNAQ ; GNAS ; GRB2 ; GUCY1A2 ; GUCY1A3 ; HRAS ; HTR2B ; HTR2C ; ITPR1 ; ITPR3 ; KRAS ; MAP2K1 ; MAP2K2 ; MAP2K5 ; MAP3K2 ; MAPK1 ; MAPK3 ; PDGFA ; PDGFB ; PDGFRB ; PLCB2 ; PRKACA ; PRKACB ; PRKCA ; PRKCB ; PRKCG ; PRKG1 ; RAF1 ; SOS1 ; SOS2 ; SRC ; TJP1 ; TUBA1A ; TUBA1B ; TUBA4A ; TUBB ; TUBB3 ;	CASP10|IDBG-78470|ENSG00000003400|843|0|1| ; CASP8|IDBG-78534|ENSG00000064012|841|0|1| ; CFLAR|IDBG-78386|ENSG00000003402|8837|0|1| ; CHUK|IDBG-243385|ENSG00000213341|1147|0|1| ; DAP3|IDBG-103299|ENSG00000132676|7818|0|1| ; FADD|IDBG-62144|ENSG00000168040|8772|0|1| ; IKBKB|IDBG-19987|ENSG00000104365|3551|0|1| ; IKBKG|IDBG-91846|ENSG00000073009|8517|0|1| ; MAP2K4|IDBG-31021|ENSG00000065559|6416|0|…
TGF beta receptor complex degradation signaling	206	INOH	Homo sapiens	27	47	0.57	1.62686e-07	8.12128e-07	ACVR1 ; ACVR1B ; ACVR2A ; ACVR2B ; ACVRL1 ; BMPR1A ; BMPR1B ; BMPR2 ; PSMA7 ; PSMB10 ; PSMB5 ; PSMC1 ; PSMC2 ; PSMC3 ; PSMC5 ; PSMD1 ; PSMD11 ; PSMD12 ; PSMD13 ; PSMD2 ; PSMD3 ; PSMD4 ; PSMD7 ; SMAD7 ; SMURF1 ; TGFBR1 ; TGFBR2 ;	BCR|IDBG-2349|ENSG00000186716|100133163,613|0|1| ; CDKN1B|IDBG-20317|ENSG00000111276|1027|0|1| ; CDKN2A|IDBG-54547|ENSG00000147889|1029|0|1| ; CTCF|IDBG-36980|ENSG00000102974|10664|0|1| ; MDM2|IDBG-46431|ENSG00000135679|4193|0|1| ; MTOR|IDBG-89258|ENSG00000198793|2475|0|1| ; MYC|IDBG-35442|ENSG00000136997|4609|0|1| ; PIK3CA|IDBG-66003|ENSG00000121879|5290|0|1| ; PIK3R1|IDBG-25037|ENSG00000145675|…
Caspase cascade in apoptosis	4166	PID BIOCARTA	Homo sapiens	17	23	0.74	1.8104e-07	8.9658e-07	APAF1 ; BIRC2 ; BIRC3 ; CASP1 ; CASP10 ; CASP2 ; CASP3 ; CASP4 ; CASP6 ; CASP7 ; CASP8 ; CASP9 ; DFFA ; GZMB ; PARP1 ; SREBF1 ; XIAP ;	ATF1|IDBG-32838|ENSG00000123268|466|0|1| ; CASP2|IDBG-45836|ENSG00000106144|835|0|1| ; CHUK|IDBG-243385|ENSG00000213341|1147|0|1| ; IKBKB|IDBG-19987|ENSG00000104365|3551|0|1| ; IKBKG|IDBG-91846|ENSG00000073009|8517|0|1| ; JUN|IDBG-99221|ENSG00000177606|3725|0|1| ; MAP2K3|IDBG-35553|ENSG00000034152|5606,650832|0|1| ; MAP2K4|IDBG-31021|ENSG00000065559|6416|0|1| ; MAP2K6|IDBG-66516|ENSG00000108984|5…
Cyclins and cell cycle regulation	4145	PID BIOCARTA	Homo sapiens	17	23	0.74	1.8104e-07	8.9658e-07	CCNA1 ; CCNB1 ; CCND1 ; CCND2 ; CCNE1 ; CDC2 ; CDC25A ; CDK2 ; CDK6 ; CDKN1A ; CDKN1B ; CDKN2A ; CDKN2B ; E2F1 ; RB1 ; RBL1 ; TFDP1 ;	AKT1|IDBG-22709|ENSG00000142208|207|0|1| ; CREB1|IDBG-79573|ENSG00000118260|1385|0|1| ; GRB2|IDBG-68262|ENSG00000177885|2885|0|1| ; HRAS|IDBG-16878|ENSG00000174775|3265|0|1| ; MAP2K1|IDBG-18019|ENSG00000169032|5604|0|1| ; MAP2K2|IDBG-18293|ENSG00000126934|5605|0|1| ; MAP2K5|IDBG-18592|ENSG00000137764|5607|0|1| ; MAPK1|IDBG-2147|ENSG00000100030|5594|0|1| ; MAPK3|IDBG-25745|ENSG00000102882|5595|0|1…
Il12 and stat4 dependent signaling pathway in th1 development	4054	PID BIOCARTA	Homo sapiens	13	15	0.87	2.03704e-07	1.00483e-06	CCR5 ; IFNG ; IL12A ; IL12B ; IL12RB1 ; IL12RB2 ; JAK2 ; JUN ; MAP2K6 ; MAPK14 ; MAPK8 ; STAT4 ; TYK2 ;	AKT1|IDBG-22709|ENSG00000142208|207|0|1| ; CAV1|IDBG-37314|ENSG00000105974|857|0|1| ; CBL|IDBG-74417|ENSG00000110395|867|0|1| ; CD2AP|IDBG-90083|ENSG00000198087|23607|0|1| ; FLT1|IDBG-20108|ENSG00000102755|2321|0|1| ; GAB1|IDBG-39257|ENSG00000109458|2549|0|1| ; HIF1A|IDBG-8510|ENSG00000100644|3091|0|1| ; HSP90AA1|IDBG-20861|ENSG00000080824|3320|0|1| ; MAPK1|IDBG-2147|ENSG00000100030|5594|0|1| ; M…
Erk and pi-3 kinase are necessary for collagen binding in corneal epithelia	4125	PID BIOCARTA	Homo sapiens	20	30	0.67	2.22638e-07	1.08962e-06	ACTN1 ; ACTN2 ; BCAR1 ; CAPN1 ; CSK ; ITGB1 ; MAP2K1 ; MAPK1 ; MAPK3 ; MYLK ; PFN1 ; PIK3CA ; PIK3R1 ; PLCG1 ; PTK2 ; PXN ; RHOA ; SRC ; VCL ; ZYX ;	ATM|IDBG-70193|ENSG00000149311|472,651610|0|1| ; ATR|IDBG-59521|ENSG00000175054|545,648152,651921|0|1| ; BARD1|IDBG-80113|ENSG00000138376|580|0|1| ; BRCA1|IDBG-52172|ENSG00000012048|672|0|1| ; CCNE1|IDBG-41865|ENSG00000105173|898|0|1| ; CDK2|IDBG-39545|ENSG00000123374|1017|0|1| ; EWSR1|IDBG-3488|ENSG00000182944|2130|0|1| ; FANCA|IDBG-48213|ENSG00000187741|2175|0|1| ; FANCF|IDBG-36200|ENSG00000183…
Mcalpain and friends in cell motility	4086	PID BIOCARTA	Homo sapiens	20	30	0.67	2.22638e-07	1.08962e-06	CAPN1 ; CAPN2 ; CAPNS1 ; EGFR ; EZR ; GRB2 ; HRAS ; ITGB1 ; MAP2K1 ; MAP2K2 ; MAPK1 ; MAPK3 ; MYLK ; PRKACB ; PRKAR1A ; PTK2 ; PXN ; RAC1 ; SHC1 ; SOS1 ;	ACTN1|IDBG-10222|ENSG00000072110|87|0|1| ; ACTN2|IDBG-107634|ENSG00000077522|88|0|1| ; BCAR1|IDBG-42468|ENSG00000050820|9564|0|1| ; CAPN1|IDBG-56732|ENSG00000014216|823|0|1| ; CSK|IDBG-22594|ENSG00000103653|1445|0|1| ; ITGB1|IDBG-68302|ENSG00000150093|3688|0|1| ; MAP2K1|IDBG-18019|ENSG00000169032|5604|0|1| ; MAPK1|IDBG-2147|ENSG00000100030|5594|0|1| ; MAPK3|IDBG-25745|ENSG00000102882|5595|0|1| ; …
Hypoxic and oxygen homeostasis regulation of HIF-1-alpha	5646	PID NCI	Homo sapiens	15	19	0.79	2.29467e-07	1.11865e-06	ARNT ; CDKN2A ; COPS5 ; CUL2 ; EGLN1 ; EGLN2 ; EGLN3 ; GNB2L1 ; HIF1A ; HSP90AA1 ; RBX1 ; TCEB1 ; TCEB2 ; TP53 ; VHL ;	CAPN1|IDBG-56732|ENSG00000014216|823|0|1| ; CAPN2|IDBG-106873|ENSG00000162909|824|0|1| ; CAPNS1|IDBG-46584|ENSG00000126247|826|0|1| ; EGFR|IDBG-16933|ENSG00000146648|1956|0|1| ; EZR|IDBG-98477|ENSG00000092820|7430|0|1| ; GRB2|IDBG-68262|ENSG00000177885|2885|0|1| ; HRAS|IDBG-16878|ENSG00000174775|3265|0|1| ; ITGB1|IDBG-68302|ENSG00000150093|3688|0|1| ; MAP2K1|IDBG-18019|ENSG00000169032|5604|0|1| ;…
Map kinase inactivation of smrt corepressor	4027	PID BIOCARTA	Homo sapiens	14	17	0.82	2.30697e-07	1.12027e-06	EGFR ; GRB2 ; HRAS ; MAP2K1 ; MAP2K4 ; MAP3K1 ; MAPK14 ; NCOR2 ; RAC1 ; RARA ; RXRA ; SHC1 ; SOS1 ; ZBTB16 ;	AXIN1|IDBG-7404|ENSG00000103126|8312|0|1| ; CAMK2G|IDBG-78703|ENSG00000148660|818|0|1| ; CDC42|IDBG-93614|ENSG00000070831|998|0|1| ; CDH2|IDBG-1873|ENSG00000170558|1000|0|1| ; CTNNA1|IDBG-47369|ENSG00000044115|1495|0|1| ; CTNNB1|IDBG-27347|ENSG00000168036|1499|0|1| ; CTNND1|IDBG-47085|ENSG00000198561|1500|0|1| ; CTTN|IDBG-62310|ENSG00000085733|2017|0|1| ; DCTN1|IDBG-57205|ENSG00000204843|1639|0|1…
Presenilin action in Notch and Wnt signaling	4299	PID NCI	Homo sapiens	26	45	0.58	2.36098e-07	1.14206e-06	APC ; AXIN1 ; CCND1 ; CREBBP ; CSNK1A1 ; CSNK2A1 ; CTBP1 ; CTNNB1 ; DKK1 ; FBXW11 ; FOS ; GSK3B ; HDAC1 ; HNF1A ; JUN ; LRP6 ; MAP3K7 ; MAP3K7IP1 ; MAPK1 ; MAPK3 ; MYC ; NEDD4 ; NOTCH1 ; PPP2R5D ; PSEN1 ; RBPJ ;	APEX1|IDBG-2246|ENSG00000100823|328|0|1| ; ARNT|IDBG-102199|ENSG00000143437|405|0|1| ; CREBBP|IDBG-12340|ENSG00000005339|1387|0|1| ; EGLN1|IDBG-107429|ENSG00000135766|54583|0|1| ; EGLN2|IDBG-52264|ENSG00000171570|112398|0|1| ; EGLN3|IDBG-4515|ENSG00000129521|112399|0|1| ; EIF3E|IDBG-32393|ENSG00000104408|3646|0|1| ; ELK1|IDBG-61826|ENSG00000126767|2002|0|1| ; EP300|IDBG-8992|ENSG00000100393|2033|…
AKT phosphorylates targets in the cytosol	1366	REACTOME	Homo sapiens	10	10	1	2.84868e-07	1.36213e-06	AKT1 ; AKT1S1 ; BAD ; CASP9 ; CDKN1A ; CDKN1B ; CHUK ; MDM2 ; PDPK1 ; TSC2 ;	AKT1|IDBG-22709|ENSG00000142208|207|0|1| ; GRB2|IDBG-68262|ENSG00000177885|2885|0|1| ; HRAS|IDBG-16878|ENSG00000174775|3265|0|1| ; ITGB3|IDBG-55899|ENSG00000056345|3690|0|1| ; MAP2K1|IDBG-18019|ENSG00000169032|5604|0|1| ; MAP2K2|IDBG-18293|ENSG00000126934|5605|0|1| ; MAPK1|IDBG-2147|ENSG00000100030|5594|0|1| ; MAPK3|IDBG-25745|ENSG00000102882|5595|0|1| ; PDGFA|IDBG-6078|ENSG00000197461|5154,72961…
E2f1 destruction pathway	4005	PID BIOCARTA	Homo sapiens	10	10	1	2.84868e-07	1.36213e-06	CCNA1 ; CCNE1 ; CDC34 ; CDK2 ; CUL1 ; E2F1 ; RB1 ; SKP1 ; SKP2 ; TFDP1 ;	AICDA|IDBG-17253|ENSG00000111732|57379|0|1| ; BLNK|IDBG-83724|ENSG00000095585|29760|0|1| ; BTK|IDBG-79651|ENSG00000010671|695|0|1| ; CD3D|IDBG-73628|ENSG00000167286|915|0|1| ; CD3E|IDBG-73617|ENSG00000198851|916|0|1| ; CD4|IDBG-15034|ENSG00000010610|920|0|1| ; CD40|IDBG-78904|ENSG00000101017|958|0|1| ; CD40LG|IDBG-87653|ENSG00000102245|959|0|1| ; CIITA|IDBG-14377|ENSG00000179583|4261|0|1| ; IKBKG…
Signaling mediated by p38-gamma and p38-delta	5686	PID NCI	Homo sapiens	10	10	1	2.84868e-07	1.36213e-06	CCND1 ; EEF2K ; MAP2K3 ; MAP2K6 ; MAPK12 ; MAPK13 ; PKN1 ; SNTA1 ; STMN1 ; ZAK ;	APC|IDBG-37007|ENSG00000134982|324|0|1| ; AXIN1|IDBG-7404|ENSG00000103126|8312|0|1| ; CCND1|IDBG-61868|ENSG00000110092|595|0|1| ; CREBBP|IDBG-12340|ENSG00000005339|1387|0|1| ; CSNK1A1|IDBG-52965|ENSG00000113712|1452|0|1| ; CSNK2A1|IDBG-37787|ENSG00000101266|1457|0|1| ; CTBP1|IDBG-6522|ENSG00000159692|1487|0|1| ; CTNNB1|IDBG-27347|ENSG00000168036|1499|0|1| ; DKK1|IDBG-74684|ENSG00000107984|22943|0…
Activation of csk by camp-dependent protein kinase inhibits signaling through the t cell receptor	4160	PID BIOCARTA	Homo sapiens	23	38	0.61	3.70302e-07	1.75052e-06	ADRB2 ; AGT ; AGTR2 ; CCL11 ; CCL4 ; CCR3 ; CCR5 ; CD247 ; CD3D ; CD3E ; CD3G ; CD4 ; CREBBP ; CSK ; CXCL12 ; CXCR4 ; HLA-DRA ; HTR2C ; LCK ; PRKACB ; PRKAR1A ; PTPRC ; ZAP70 ;	EIF3A|IDBG-90993|ENSG00000107581|8661|0|1| ; EIF3B|IDBG-6921|ENSG00000106263|8662|0|1| ; EIF3C|IDBG-23122|ENSG00000184110|8663|0|1| ; EIF3D|IDBG-5983|ENSG00000100353|8664|0|1| ; EIF3E|IDBG-32393|ENSG00000104408|3646|0|1| ; EIF3F|IDBG-30424|ENSG00000175390|8665|0|1| ; EIF3G|IDBG-26498|ENSG00000130811|8666|0|1| ; EIF3H|IDBG-33353|ENSG00000147677|8667|0|1| ; EIF3I|IDBG-95635|ENSG00000084623|8668|0|1…
EPHB forward signaling	4337	PID NCI	Homo sapiens	23	38	0.61	3.70302e-07	1.75052e-06	CDC42 ; DNM1 ; GRB2 ; HRAS ; ITSN1 ; KRAS ; MAP2K1 ; MAP4K4 ; MAPK1 ; MAPK3 ; NCK1 ; PAK1 ; PIK3CA ; PIK3R1 ; PTK2 ; PXN ; RAC1 ; RAP1A ; RAP1B ; RASA1 ; RRAS ; SRC ; TF ;	EIF3A|IDBG-90993|ENSG00000107581|8661|0|1| ; EIF3B|IDBG-6921|ENSG00000106263|8662|0|1| ; EIF3C|IDBG-23122|ENSG00000184110|8663|0|1| ; EIF3D|IDBG-5983|ENSG00000100353|8664|0|1| ; EIF3E|IDBG-32393|ENSG00000104408|3646|0|1| ; EIF3F|IDBG-30424|ENSG00000175390|8665|0|1| ; EIF3G|IDBG-26498|ENSG00000130811|8666|0|1| ; EIF3H|IDBG-33353|ENSG00000147677|8667|0|1| ; EIF3I|IDBG-95635|ENSG00000084623|8668|0|1…
FOXM1 transcription factor network	5618	PID NCI	Homo sapiens	23	38	0.61	3.70302e-07	1.75052e-06	BIRC5 ; BRCA2 ; CCNA2 ; CCNB1 ; CCND1 ; CCNE1 ; CDC2 ; CDK2 ; CDKN2A ; CHEK2 ; CREBBP ; EP300 ; ESR1 ; FOS ; MAP2K1 ; MMP2 ; MYC ; NEK2 ; PLK1 ; RB1 ; SKP2 ; SP1 ; TGFA ;	CASP10|IDBG-78470|ENSG00000003400|843|0|1| ; CASP3|IDBG-46394|ENSG00000164305|836|0|1| ; CASP7|IDBG-90066|ENSG00000165806|840|0|1| ; CASP8|IDBG-78534|ENSG00000064012|841|0|1| ; CFLAR|IDBG-78386|ENSG00000003402|8837|0|1| ; FADD|IDBG-62144|ENSG00000168040|8772|0|1| ; FAF1|IDBG-98407|ENSG00000185104|11124|0|1| ; FAS|IDBG-81669|ENSG00000026103|355|0|1| ; FASLG|IDBG-104856|ENSG00000117560|356|0|1| ; M…
HIF-1-alpha transcription factor network	5662	PID NCI	Homo sapiens	33	65	0.51	3.73375e-07	1.75838e-06	AKT1 ; ARNT ; BNIP3 ; COPS5 ; CREB1 ; CREBBP ; CXCL12 ; CXCR4 ; EGLN1 ; EGLN3 ; ENG ; EP300 ; ETS1 ; FOS ; GATA2 ; HDAC7 ; HIF1A ; HNF4A ; IGFBP1 ; JUN ; MCL1 ; NCOA2 ; NOS2 ; NPM1 ; PFKFB3 ; PGM1 ; PKM2 ; SMAD3 ; SMAD4 ; SP1 ; TF ; TFRC ; VEGFA ;	EGFR|IDBG-16933|ENSG00000146648|1956|0|1| ; ELK1|IDBG-61826|ENSG00000126767|2002|0|1| ; GRB2|IDBG-68262|ENSG00000177885|2885|0|1| ; HRAS|IDBG-16878|ENSG00000174775|3265|0|1| ; JAK1|IDBG-99443|ENSG00000162434|3716|0|1| ; MAP2K1|IDBG-18019|ENSG00000169032|5604|0|1| ; MAP2K4|IDBG-31021|ENSG00000065559|6416|0|1| ; MAP3K1|IDBG-22000|ENSG00000095015|4214|0|1| ; MAPK8|IDBG-73479|ENSG00000107643|5599|0|1…
S1P2 pathway	5700	PID NCI	Homo sapiens	18	26	0.69	3.8562e-07	1.80923e-06	CDH5 ; ELK1 ; FOS ; GNA11 ; GNA15 ; GNAI2 ; GNAQ ; IRS1 ; JUN ; MAPK1 ; MAPK14 ; MAPK3 ; MAPK8 ; PAK1 ; PIK3CA ; PIK3R1 ; RAC1 ; RHOA ;	BAX|IDBG-61459|ENSG00000087088|581|0|1| ; BID|IDBG-1050|ENSG00000015475|637|0|1| ; CASP8|IDBG-78534|ENSG00000064012|841|0|1| ; FADD|IDBG-62144|ENSG00000168040|8772|0|1| ; FAS|IDBG-81669|ENSG00000026103|355|0|1| ; FASLG|IDBG-104856|ENSG00000117560|356|0|1| ; MAP2K4|IDBG-31021|ENSG00000065559|6416|0|1| ; MAP2K7|IDBG-24000|ENSG00000076984|5609|0|1| ; MAP3K5|IDBG-96934|ENSG00000197442|4217|0|1| ; MAP…
Progesterone-mediated oocyte maturation	5712	KEGG	Homo sapiens	46	104	0.44	4.00033e-07	1.86982e-06	AKT1 ; AKT2 ; AKT3 ; ARAF ; BRAF ; CCNA1 ; CCNA2 ; CCNB1 ; CDC2 ; CDC25A ; CDK2 ; GNAI2 ; HSP90AA1 ; HSP90AB1 ; IGF1R ; KRAS ; MAD2L1 ; MAP2K1 ; MAPK1 ; MAPK10 ; MAPK11 ; MAPK12 ; MAPK13 ; MAPK14 ; MAPK3 ; MAPK8 ; MAPK9 ; PDE4A ; PDE4C ; PDE4D ; PDE6D ; PDE8A ; PIK3CA ; PIK3CB ; PIK3CD ; PIK3CG ; PIK3R1 ; PIK3R2 ; PIK3R3 ; PLK1 ; PRKACA ; PRKACB ; RAF1 ; RPS6KA1 ; RPS6KA2 ; RPS6KA3 ;	CSNK2A1|IDBG-37787|ENSG00000101266|1457|0|1| ; ELK1|IDBG-61826|ENSG00000126767|2002|0|1| ; FOS|IDBG-12957|ENSG00000170345|2353|0|1| ; GRB2|IDBG-68262|ENSG00000177885|2885|0|1| ; HRAS|IDBG-16878|ENSG00000174775|3265|0|1| ; IGF1R|IDBG-31432|ENSG00000140443|3480|0|1| ; IRS1|IDBG-82407|ENSG00000169047|3667|0|1| ; JUN|IDBG-99221|ENSG00000177606|3725|0|1| ; MAP2K1|IDBG-18019|ENSG00000169032|5604|0|1| ;…
VEGFR3 signaling in lymphatic endothelium	5701	PID NCI	Homo sapiens	17	24	0.71	4.92218e-07	2.29212e-06	AKT1 ; COL1A2 ; CREB1 ; CRK ; FN1 ; GRB2 ; ITGA5 ; ITGB1 ; MAP2K4 ; MAPK1 ; MAPK11 ; MAPK14 ; MAPK3 ; PIK3CA ; PIK3R1 ; RPS6KA1 ; SOS1 ;	ATM|IDBG-70193|ENSG00000149311|472,651610|0|1| ; ATR|IDBG-59521|ENSG00000175054|545,648152,651921|0|1| ; BRCA1|IDBG-52172|ENSG00000012048|672|0|1| ; CCNB1|IDBG-25262|ENSG00000134057|891|0|1| ; CDC2|IDBG-75344|ENSG00000170312|983|0|1| ; CDC34|IDBG-12464|ENSG00000099804|997|0|1| ; CDKN1A|IDBG-85033|ENSG00000124762|1026|0|1| ; CHEK1|IDBG-75536|ENSG00000149554|1111|0|1| ; CHEK2|IDBG-3314|ENSG00000183…
N-cadherin signaling events	5642	PID NCI	Homo sapiens	20	31	0.65	4.96781e-07	2.30477e-06	AXIN1 ; CAMK2G ; CDC42 ; CDH2 ; CTNNA1 ; CTNNB1 ; CTNND1 ; CTTN ; DCTN1 ; FGFR1 ; JUP ; KIF5B ; MAPK8 ; PIK3CA ; PIK3R1 ; PIP5K1C ; PLCG1 ; PTPN1 ; RAC1 ; RHOA ;	CD40LG|IDBG-87653|ENSG00000102245|959|0|1| ; CSF2|IDBG-41275|ENSG00000164400|1437|0|1| ; FASLG|IDBG-104856|ENSG00000117560|356|0|1| ; FKBP1A|IDBG-39495|ENSG00000088832|2280|0|1| ; FOS|IDBG-12957|ENSG00000170345|2353|0|1| ; FOSL1|IDBG-58044|ENSG00000175592|8061|0|1| ; IFNG|IDBG-45916|ENSG00000111537|3458|0|1| ; IL2|IDBG-36892|ENSG00000109471|3558|0|1| ; IL2RA|IDBG-50566|ENSG00000134460|3559|0|1| ;…
BMP2 signaling pathway(through Smad)	344	INOH	Homo sapiens	11	12	0.92	6.02367e-07	2.7638e-06	BMP2 ; BMPR1A ; BMPR1B ; BMPR2 ; CREBBP ; EP300 ; SMAD1 ; SMAD4 ; SMAD6 ; SMAD7 ; STAT3 ;	AKT1|IDBG-22709|ENSG00000142208|207|0|1| ; ARRB2|IDBG-19263|ENSG00000141480|409|0|1| ; BAD|IDBG-53423|ENSG00000002330|572|0|1| ; CD2AP|IDBG-90083|ENSG00000198087|23607|0|1| ; FYN|IDBG-95463|ENSG00000010810|2534|0|1| ; GRB2|IDBG-68262|ENSG00000177885|2885|0|1| ; JUN|IDBG-99221|ENSG00000177606|3725|0|1| ; MAP2K4|IDBG-31021|ENSG00000065559|6416|0|1| ; MAPK10|IDBG-28343|ENSG00000109339|5602|0|1| ; MA…
CD28 signaling	66	INOH	Homo sapiens	11	12	0.92	6.02367e-07	2.7638e-06	AKT1 ; AKT2 ; AKT3 ; CD28 ; LCK ; PDPK1 ; PIK3CA ; PIK3CB ; PIK3CD ; PIK3R1 ; PIK3R2 ;	CXCR4|IDBG-71032|ENSG00000121966|7852|0|1| ; DNM1|IDBG-87752|ENSG00000106976|1759|0|1| ; FGR|IDBG-94937|ENSG00000000938|2268|0|1| ; FYN|IDBG-95463|ENSG00000010810|2534|0|1| ; HCK|IDBG-64463|ENSG00000101336|3055|0|1| ; ITGB3|IDBG-55899|ENSG00000056345|3690|0|1| ; LCK|IDBG-95667|ENSG00000182866|3932|0|1| ; LYN|IDBG-22229|ENSG00000147507|4067|0|1| ; MAP2K4|IDBG-31021|ENSG00000065559|6416|0|1| ; MAP3…
EPO signaling pathway(JAK2 STAT1 STAT3 STAT5)	80	INOH	Homo sapiens	11	12	0.92	6.02367e-07	2.7638e-06	EPOR ; JAK2 ; PIK3CA ; PIK3CB ; PIK3CD ; PIK3R1 ; PIK3R2 ; STAT1 ; STAT3 ; STAT5A ; STAT5B ;	CDC42|IDBG-93614|ENSG00000070831|998|0|1| ; CDH1|IDBG-38622|ENSG00000039068|999|0|1| ; CRK|IDBG-14664|ENSG00000167193|1398|0|1| ; CTNNA1|IDBG-47369|ENSG00000044115|1495|0|1| ; CTNNB1|IDBG-27347|ENSG00000168036|1499|0|1| ; F11R|IDBG-104131|ENSG00000158769|50848|0|1| ; IQGAP1|IDBG-30204|ENSG00000140575|8826|0|1| ; ITGB3|IDBG-55899|ENSG00000056345|3690|0|1| ; MLLT4|IDBG-99115|ENSG00000130396|4301,73…
PDGFR-alpha signaling pathway	5614	PID NCI	Homo sapiens	16	22	0.73	6.10576e-07	2.78102e-06	CAV1 ; CRK ; CRKL ; CSNK2A1 ; ELK1 ; FOS ; GRB2 ; IFNG ; JAK1 ; JUN ; PIK3CA ; PIK3R1 ; PLCG1 ; SHC1 ; SOS1 ; SRF ;	BRAF|IDBG-44351|ENSG00000157764|673|0|1| ; CCND1|IDBG-61868|ENSG00000110092|595|0|1| ; CDH1|IDBG-38622|ENSG00000039068|999|0|1| ; CTNNB1|IDBG-27347|ENSG00000168036|1499|0|1| ; HRAS|IDBG-16878|ENSG00000174775|3265|0|1| ; KRAS|IDBG-23889|ENSG00000133703|3845|0|1| ; LEF1|IDBG-33529|ENSG00000138795|51176|0|1| ; MAP2K1|IDBG-18019|ENSG00000169032|5604|0|1| ; MAP2K2|IDBG-18293|ENSG00000126934|5605|0|1| …
Tumor suppressor arf inhibits ribosomal biogenesis	4089	PID BIOCARTA	Homo sapiens	16	22	0.73	6.10576e-07	2.78102e-06	ABL1 ; AKT1 ; ATM ; CDKN2A ; E2F1 ; HSP90AA1 ; HSPA1B ; MDM2 ; MYC ; NFKBIB ; PIK3CA ; PIK3R1 ; POLR1C ; RAC1 ; RB1 ; TP53 ;	ACTN1|IDBG-10222|ENSG00000072110|87|0|1| ; CCL5|IDBG-42204|ENSG00000161570|6352|0|1| ; CXCL12|IDBG-71595|ENSG00000107562|6387|0|1| ; CXCR4|IDBG-71032|ENSG00000121966|7852|0|1| ; FGF2|IDBG-37039|ENSG00000138685|2247|0|1| ; FGFR1|IDBG-17796|ENSG00000077782|2260|0|1| ; FN1|IDBG-80237|ENSG00000115414|2335|0|1| ; GIPC1|IDBG-33390|ENSG00000123159|10755|0|1| ; ITGA5|IDBG-37894|ENSG00000161638|3678|0|1| …
Nectin adhesion pathway	4239	PID NCI	Homo sapiens	19	29	0.66	6.78971e-07	3.07013e-06	CDC42 ; CDH1 ; CRK ; CTNNA1 ; CTNNB1 ; F11R ; IQGAP1 ; ITGB3 ; MLLT4 ; PDGFRB ; PIK3CA ; PIK3R1 ; PIP5K1C ; PTK2 ; PTPRM ; RAC1 ; RAP1A ; RAP1B ; SRC ;	ACAP1|IDBG-24566|ENSG00000072818|9744|0|1| ; ADAP1;COX19|IDBG-6297|ENSG00000105963|11033,90639|0|1| ; ADRB2|IDBG-52685|ENSG00000169252|154|0|1| ; AGTR1|IDBG-60289|ENSG00000144891|185|0|1| ; ARF6|IDBG-5864|ENSG00000165527|382|0|1| ; ARRB1|IDBG-64687|ENSG00000137486|408|0|1| ; ARRB2|IDBG-19263|ENSG00000141480|409|0|1| ; EGFR|IDBG-16933|ENSG00000146648|1956|0|1| ; GNA11|IDBG-16830|ENSG00000088256|27…
Thyroid cancer	500	KEGG	Homo sapiens	19	29	0.66	6.78971e-07	3.07013e-06	BRAF ; CCND1 ; CDH1 ; CTNNB1 ; HRAS ; KRAS ; LEF1 ; MAP2K1 ; MAP2K2 ; MAPK1 ; MAPK3 ; MYC ; NTRK1 ; PAX8 ; PPARG ; RXRA ; TCF7L2 ; TFG ; TP53 ;	ARAF|IDBG-61504|ENSG00000078061|369|0|1| ; BRAF|IDBG-44351|ENSG00000157764|673|0|1| ; FGF2|IDBG-37039|ENSG00000138685|2247|0|1| ; FGF20|IDBG-8423|ENSG00000078579|26281|0|1| ; FGFR1|IDBG-17796|ENSG00000077782|2260|0|1| ; GAB1|IDBG-39257|ENSG00000109458|2549|0|1| ; GRB2|IDBG-68262|ENSG00000177885|2885|0|1| ; HRAS|IDBG-16878|ENSG00000174775|3265|0|1| ; KRAS|IDBG-23889|ENSG00000133703|3845|0|1| ; PIK…
Hedgehog signaling events mediated by Gli proteins	5619	PID NCI	Homo sapiens	26	47	0.55	7.58917e-07	3.41924e-06	AKT1 ; ARRB2 ; CREBBP ; CSNK1A1 ; CSNK1E ; CSNK1G2 ; FBXW11 ; GLI2 ; GLI3 ; GNAI2 ; GSK3B ; HDAC1 ; HDAC2 ; KIF3A ; LGALS3 ; MAP2K1 ; PIAS1 ; PRKACA ; PRKCD ; PTCH1 ; RBBP4 ; RBBP7 ; SIN3A ; SIN3B ; SPOP ; XPO1 ;	AKT1|IDBG-22709|ENSG00000142208|207|0|1| ; CAMK2B|IDBG-14499|ENSG00000058404|816|0|1| ; CREBBP|IDBG-12340|ENSG00000005339|1387|0|1| ; GATA4|IDBG-7434|ENSG00000136574|2626|0|1| ; GRB2|IDBG-68262|ENSG00000177885|2885|0|1| ; GSK3B|IDBG-51663|ENSG00000082701|2932|0|1| ; HDAC5|IDBG-53295|ENSG00000108840|10014|0|1| ; HRAS|IDBG-16878|ENSG00000174775|3265|0|1| ; MAPK8|IDBG-73479|ENSG00000107643|5599|0|1|…
Phosphorylation of mek1 by cdk5/p35 down regulates the map kinase pathway	4118	PID BIOCARTA	Homo sapiens	12	14	0.86	8.02162e-07	3.60107e-06	EGR1 ; GRB2 ; HRAS ; MAP2K1 ; MAP2K2 ; MAPK1 ; MAPK3 ; NGF ; NGFR ; RAF1 ; SHC1 ; SOS1 ;	IFNG|IDBG-45916|ENSG00000111537|3458|0|1| ; PSMA7|IDBG-83912|ENSG00000101182|5688|0|1| ; PSMB10|IDBG-37710|ENSG00000205220|5699|0|1| ; PSMB5|IDBG-2988|ENSG00000100804|5693|0|1| ; PSMB8|IDBG-81522|ENSG00000204264|5696|0|1| ; PSMB9|IDBG-81611|ENSG00000204261|5698|0|1| ; PSMC1|IDBG-15761|ENSG00000100764|5700|0|1| ; PSMC2|IDBG-34377|ENSG00000161057|5701|0|1| ; PSMC3|IDBG-43355|ENSG00000165916|5702|0|…
Cellular roles of Anthrax toxin	5613	PID NCI	Homo sapiens	13	16	0.81	8.64417e-07	3.83912e-06	CASP1 ; IL18 ; IL1B ; MAP2K1 ; MAP2K2 ; MAP2K3 ; MAP2K4 ; MAP2K6 ; MAP2K7 ; MAPK1 ; MAPK3 ; NLRP1 ; VCAM1 ;	AKT1|IDBG-22709|ENSG00000142208|207|0|1| ; BAD|IDBG-53423|ENSG00000002330|572|0|1| ; CASP9|IDBG-90895|ENSG00000132906|842|0|1| ; CHUK|IDBG-243385|ENSG00000213341|1147|0|1| ; FASLG|IDBG-104856|ENSG00000117560|356|0|1| ; FOXO1|IDBG-26475|ENSG00000150907|2308|0|1| ; FOXO3|IDBG-95024|ENSG00000118689|2309|0|1| ; FOXO4|IDBG-74840|ENSG00000184481|4303|0|1| ; GH1|IDBG-64276|ENSG00000189162|2688|0|1| ; GH…
NGF signaling pathway	262	INOH	Homo sapiens	13	16	0.81	8.64417e-07	3.83912e-06	ARAF ; BRAF ; GRB2 ; HRAS ; KRAS ; NGF ; NTRK1 ; PLCG1 ; PRKCD ; RAF1 ; SHC1 ; SOS1 ; SOS2 ;	ATF2|IDBG-75609|ENSG00000115966|1386|0|1| ; CHUK|IDBG-243385|ENSG00000213341|1147|0|1| ; IKBKB|IDBG-19987|ENSG00000104365|3551|0|1| ; IKBKG|IDBG-91846|ENSG00000073009|8517|0|1| ; JUN|IDBG-99221|ENSG00000177606|3725|0|1| ; MAP3K7|IDBG-94374|ENSG00000135341|6885|0|1| ; MAP3K7IP1|IDBG-8281|ENSG00000100324|10454|0|1| ; MAP3K7IP2|IDBG-97690|ENSG00000055208|23118|0|1| ; MAPK1|IDBG-2147|ENSG00000100030|…
Regulation of cytoplasmic and nuclear SMAD2/3 signaling	5626	PID NCI	Homo sapiens	13	16	0.81	8.64417e-07	3.83912e-06	KPNA2 ; KPNB1 ; MAP3K1 ; MAPK1 ; MAPK3 ; NUP153 ; NUP214 ; PIAS4 ; PPM1A ; SMAD2 ; SMAD3 ; SMAD4 ; UBE2I ;	CBL|IDBG-74417|ENSG00000110395|867|0|1| ; EGFR|IDBG-16933|ENSG00000146648|1956|0|1| ; GRB2|IDBG-68262|ENSG00000177885|2885|0|1| ; HRAS|IDBG-16878|ENSG00000174775|3265|0|1| ; MAP2K1|IDBG-18019|ENSG00000169032|5604|0|1| ; MAP2K2|IDBG-18293|ENSG00000126934|5605|0|1| ; MAPK1|IDBG-2147|ENSG00000100030|5594|0|1| ; MAPK3|IDBG-25745|ENSG00000102882|5595|0|1| ; PTPRB|IDBG-47655|ENSG00000127329|5787|0|1| ;…
Control of gene expression by vitamin d receptor	4029	PID BIOCARTA	Homo sapiens	18	27	0.67	9.16982e-07	4.05813e-06	ACTL6A ; COPS2 ; CREBBP ; EP300 ; HDAC1 ; KAT2B ; MED1 ; NCOA2 ; NCOA3 ; NCOR1 ; PRMT1 ; RXRA ; SMARCA4 ; SMARCC1 ; SMARCC2 ; SMARCE1 ; TSC2 ; VDR ;	AKT1|IDBG-22709|ENSG00000142208|207|0|1| ; AKT2|IDBG-51270|ENSG00000105221|208|0|1| ; CDH1|IDBG-38622|ENSG00000039068|999|0|1| ; CTNNA1|IDBG-47369|ENSG00000044115|1495|0|1| ; CTNNB1|IDBG-27347|ENSG00000168036|1499|0|1| ; CTNND1|IDBG-47085|ENSG00000198561|1500|0|1| ; EGFR|IDBG-16933|ENSG00000146648|1956|0|1| ; FYN|IDBG-95463|ENSG00000010810|2534|0|1| ; JUB|IDBG-2966|ENSG00000129474|84962|0|1| ; JU…
Signaling events mediated by HDAC Class III	4335	PID NCI	Homo sapiens	17	25	0.68	1.22002e-06	5.36123e-06	BAX ; CDKN1A ; CREBBP ; EP300 ; FHL2 ; FOXO1 ; FOXO3 ; FOXO4 ; HDAC4 ; HIST1H1E ; HOXA10 ; KAT2B ; PPARGC1A ; SIRT1 ; TP53 ; TUBA1B ; XRCC6 ;	CREB1|IDBG-79573|ENSG00000118260|1385|0|1| ; HSPB1|IDBG-23058|ENSG00000106211|3315|0|1| ; MAPK11|IDBG-13123|ENSG00000185386|5600|0|1| ; MAPK14|IDBG-84613|ENSG00000112062|1432|0|1| ; MAPKAPK2|IDBG-106265|ENSG00000162889|9261|0|1| ; MAPKAPK3|IDBG-37235|ENSG00000114738|7867|0|1| ; RAF1|IDBG-19277|ENSG00000132155|5894|0|1| ; SFN|IDBG-94738|ENSG00000175793|2810|0|1| ; SRF|IDBG-87849|ENSG00000112658|67…
Skeletal muscle hypertrophy is regulated via akt-mtor pathway	4155	PID BIOCARTA	Homo sapiens	17	25	0.68	1.22002e-06	5.36123e-06	AKT1 ; EIF4A1 ; EIF4E ; EIF4EBP1 ; EIF4G1 ; GSK3B ; IGF1R ; MKNK1 ; MTOR ; PABPC1 ; PDPK1 ; PIK3CA ; PIK3R1 ; PPP2R5D ; PTEN ; RPS6 ; RPS6KB1 ;	BID|IDBG-1050|ENSG00000015475|637|0|1| ; CASP10|IDBG-78470|ENSG00000003400|843|0|1| ; CASP3|IDBG-46394|ENSG00000164305|836|0|1| ; CASP6|IDBG-33873|ENSG00000138794|839|0|1| ; CASP7|IDBG-90066|ENSG00000165806|840|0|1| ; CASP8|IDBG-78534|ENSG00000064012|841|0|1| ; DFFA|IDBG-89047|ENSG00000160049|1676|0|1| ; FADD|IDBG-62144|ENSG00000168040|8772|0|1| ; MAP3K14|IDBG-54829|ENSG00000006062|9020|0|1| ; PA…
Activation of Pro-Caspase 8	1922	REACTOME	Homo sapiens	9	9	1	1.28873e-06	5.56519e-06	CASP8 ; FADD ; FAS ; FASLG ; RIPK1 ; TNFRSF10B ; TNFSF10 ; TRADD ; TRAF2 ;	ARF6|IDBG-5864|ENSG00000165527|382|0|1| ; BCAR1|IDBG-42468|ENSG00000050820|9564|0|1| ; CBL|IDBG-74417|ENSG00000110395|867|0|1| ; CD44|IDBG-39556|ENSG00000026508|960|0|1| ; CRK|IDBG-14664|ENSG00000167193|1398|0|1| ; CRKL|IDBG-1833|ENSG00000099942|1399|0|1| ; DOCK1|IDBG-93118|ENSG00000150760|1793|0|1| ; EPOR|IDBG-29281|ENSG00000187266|2057|0|1| ; ITGB1|IDBG-68302|ENSG00000150093|3688|0|1| ; JAK2|ID…
Cd40l signaling pathway	4093	PID BIOCARTA	Homo sapiens	9	9	1	1.28873e-06	5.56519e-06	CD40 ; CD40LG ; MAP3K1 ; MAP4K4 ; NFKBIA ; RELA ; TNFAIP3 ; TRAF3 ; TRAF6 ;	CDH5|IDBG-34871|ENSG00000179776|1003|0|1| ; ELK1|IDBG-61826|ENSG00000126767|2002|0|1| ; FOS|IDBG-12957|ENSG00000170345|2353|0|1| ; GNA11|IDBG-16830|ENSG00000088256|2767|0|1| ; GNA15|IDBG-16917|ENSG00000060558|2769|0|1| ; GNAI2|IDBG-36105|ENSG00000114353|2771|0|1| ; GNAQ|IDBG-72455|ENSG00000156052|2776|0|1| ; IRS1|IDBG-82407|ENSG00000169047|3667|0|1| ; JUN|IDBG-99221|ENSG00000177606|3725|0|1| ; MA…
MyD88 cascade	6487	REACTOME	Homo sapiens	9	9	1	1.28873e-06	5.56519e-06	ECSIT ; IRAK1 ; IRAK3 ; IRAK4 ; MAP3K1 ; MYD88 ; SIGIRR ; TIRAP ; TRAF6 ;	ACTL6A|IDBG-66303|ENSG00000136518|86|0|1| ; COPS2|IDBG-11343|ENSG00000166200|9318|0|1| ; CREBBP|IDBG-12340|ENSG00000005339|1387|0|1| ; EP300|IDBG-8992|ENSG00000100393|2033|0|1| ; HDAC1|IDBG-95712|ENSG00000116478|3065|0|1| ; KAT2B|IDBG-21805|ENSG00000114166|8850|0|1| ; MED1|IDBG-45623|ENSG00000125686|5469|0|1| ; NCOA2|IDBG-24827|ENSG00000140396|10499|0|1| ; NCOA3|IDBG-79741|ENSG00000124151|8202|0|…
No2-dependent il-12 pathway in nk cells	3943	PID BIOCARTA	Homo sapiens	9	9	1	1.28873e-06	5.56519e-06	IFNG ; IL12A ; IL12B ; IL12RB1 ; IL12RB2 ; JAK2 ; NOS2 ; STAT4 ; TYK2 ;	CD28|IDBG-79183|ENSG00000178562|940|0|1| ; CD40|IDBG-78904|ENSG00000101017|958|0|1| ; CD40LG|IDBG-87653|ENSG00000102245|959|0|1| ; FAS|IDBG-81669|ENSG00000026103|355|0|1| ; FASLG|IDBG-104856|ENSG00000117560|356|0|1| ; GZMB|IDBG-4054|ENSG00000100453|3002|0|1| ; HLA-A|IDBG-125377|ENSG00000206503|3105|0|1| ; HLA-DOB;TAP2|IDBG-81449|ENSG00000204267|3112,6891|0|1| ; HLA-DRA|IDBG-80796|ENSG00000204287|…
Pertussis toxin-insensitive ccr5 signaling in macrophage	4060	PID BIOCARTA	Homo sapiens	9	9	1	1.28873e-06	5.56519e-06	CCL2 ; CCL4 ; CCR5 ; CXCL12 ; CXCR4 ; FOS ; GNAQ ; JUN ; PLCG1 ;	AKT1|IDBG-22709|ENSG00000142208|207|0|1| ; CAMK2B|IDBG-14499|ENSG00000058404|816|0|1| ; CAV1|IDBG-37314|ENSG00000105974|857|0|1| ; CHRNA1|IDBG-75528|ENSG00000138435|1134|0|1| ; FLT1|IDBG-20108|ENSG00000102755|2321|0|1| ; GNAQ|IDBG-72455|ENSG00000156052|2776|0|1| ; GUCY1A2|IDBG-69857|ENSG00000152402|2977|0|1| ; GUCY1A3|IDBG-42375|ENSG00000164116|2982|0|1| ; HSP90AA1|IDBG-20861|ENSG00000080824|3320…
Prion diseases	4396	KEGG	Homo sapiens	21	35	0.6	1.47481e-06	6.34678e-06	BAX ; C1QA ; C1QB ; C1QC ; CCL5 ; EGR1 ; ELK1 ; FYN ; HSPA1B ; HSPA5 ; IL1A ; IL1B ; IL6 ; MAP2K1 ; MAP2K2 ; MAPK1 ; MAPK3 ; NOTCH1 ; PRKACA ; PRKACB ; STIP1 ;	AURKA|IDBG-81805|ENSG00000087586|6790|0|1| ; BTRC|IDBG-87102|ENSG00000166167|8945|0|1| ; CCNB1|IDBG-25262|ENSG00000134057|891|0|1| ; CDC2|IDBG-75344|ENSG00000170312|983|0|1| ; CENPE|IDBG-32488|ENSG00000138778|1062|0|1| ; FBXO5|IDBG-98150|ENSG00000112029|26271|0|1| ; FBXW11|IDBG-57611|ENSG00000072803|23291|0|1| ; GOLGA2|IDBG-87806|ENSG00000167110|2801|0|1| ; PAK1|IDBG-65610|ENSG00000149269|5058|0|…
Regulation of bad phosphorylation	4146	PID BIOCARTA	Homo sapiens	16	23	0.7	1.59237e-06	6.82914e-06	AKT1 ; BAD ; BAX ; BCL2 ; BCL2L1 ; CSF2RB ; IGF1R ; IL3 ; IL3RA ; KIT ; PDPK1 ; PIK3CA ; PIK3R1 ; PRKACB ; PRKAR1A ; YWHAH ;	PSMA7|IDBG-83912|ENSG00000101182|5688|0|1| ; PSMB10|IDBG-37710|ENSG00000205220|5699|0|1| ; PSMB5|IDBG-2988|ENSG00000100804|5693|0|1| ; PSMB8|IDBG-81522|ENSG00000204264|5696|0|1| ; PSMB9|IDBG-81611|ENSG00000204261|5698|0|1| ; PSMC1|IDBG-15761|ENSG00000100764|5700|0|1| ; PSMC2|IDBG-34377|ENSG00000161057|5701|0|1| ; PSMC3|IDBG-43355|ENSG00000165916|5702|0|1| ; PSMC5|IDBG-63742|ENSG00000087191|5705|0…
Regulation of actin cytoskeleton	404	KEGG	Homo sapiens	76	209	0.36	1.60394e-06	6.85518e-06	ACTB ; ACTN1 ; ACTN2 ; APC ; ARAF ; ARHGEF1 ; ARHGEF12 ; ARHGEF6 ; ARHGEF7 ; BCAR1 ; BRAF ; CD14 ; CDC42 ; CRK ; CRKL ; CSK ; DOCK1 ; EGFR ; EZR ; FGF2 ; FGF20 ; FGFR1 ; FN1 ; HRAS ; IQGAP1 ; ITGA5 ; ITGAM ; ITGB1 ; ITGB3 ; ITGB5 ; ITGB6 ; KRAS ; MAP2K1 ; MAP2K2 ; MAPK1 ; MAPK3 ; MSN ; MYH9 ; MYLK ; MYLK2 ; PAK1 ; PAK2 ; PAK3 ; PDGFA ; PDGFB ; PDGFRB ; PFN1 ; PFN2 ; PIK3CA ; PIK3CB ; PIK3CD ; PIK…	CDH1|IDBG-38622|ENSG00000039068|999|0|1| ; COL1A2|IDBG-27319|ENSG00000164692|1278|0|1| ; F11R|IDBG-104131|ENSG00000158769|50848|0|1| ; FBN1|IDBG-10989|ENSG00000166147|2200|0|1| ; FGA|IDBG-42099|ENSG00000171560|2243|0|1| ; FGG|IDBG-42165|ENSG00000171557|2266|0|1| ; FN1|IDBG-80237|ENSG00000115414|2335|0|1| ; ITGA5|IDBG-37894|ENSG00000161638|3678|0|1| ; ITGAM|IDBG-28139|ENSG00000169896|3684|0|1| ; I…
Coregulation of Androgen receptor activity	4204	PID NCI	Homo sapiens	30	60	0.5	1.91559e-06	8.15922e-06	AKT1 ; APPL1 ; AR ; BRCA1 ; CASP8 ; CCND1 ; CDK6 ; CDKN2A ; CTNNB1 ; FHL2 ; FKBP4 ; HNRNPA1 ; KLK3 ; MED1 ; NCOA2 ; PA2G4 ; PAWR ; PIAS1 ; PIAS3 ; PIAS4 ; PRDX1 ; PRKDC ; PTK2B ; RANBP9 ; RPS6KA3 ; SRF ; TCF4 ; UBE2I ; XRCC5 ; XRCC6 ;	DHX9|IDBG-105280|ENSG00000135829|1660|0|1| ; FUS|IDBG-27917|ENSG00000089280|2521|0|1| ; GTF2F1|IDBG-21234|ENSG00000125651|2962|0|1| ; HNRNPA1|IDBG-37588|ENSG00000135486|3178,645691|0|1| ; HNRNPA2B1|IDBG-10118|ENSG00000122566|3181|0|1| ; HNRNPC|IDBG-2589|ENSG00000092199|3183|0|1| ; HNRNPD|IDBG-26735|ENSG00000138668|3184|0|1| ; HNRNPK|IDBG-73948|ENSG00000165119|3190|0|1| ; HNRNPM|IDBG-24810|ENSG000…
Signaling events mediated by HDAC Class II	4290	PID NCI	Homo sapiens	22	38	0.58	1.93142e-06	8.1987e-06	BCL6 ; ESR1 ; GATA1 ; GATA2 ; HDAC3 ; HDAC4 ; HDAC5 ; HDAC7 ; HSP90AA1 ; NCOR2 ; NR3C1 ; NUP153 ; NUP214 ; RANGAP1 ; RFXANK ; SRF ; SUMO1 ; TUBA1B ; UBE2I ; XPO1 ; YWHAB ; YWHAE ;	CSNK2A1|IDBG-37787|ENSG00000101266|1457|0|1| ; ELK1|IDBG-61826|ENSG00000126767|2002|0|1| ; FOS|IDBG-12957|ENSG00000170345|2353|0|1| ; GRB2|IDBG-68262|ENSG00000177885|2885|0|1| ; HRAS|IDBG-16878|ENSG00000174775|3265|0|1| ; JUN|IDBG-99221|ENSG00000177606|3725|0|1| ; MAP2K1|IDBG-18019|ENSG00000169032|5604|0|1| ; MAPK3|IDBG-25745|ENSG00000102882|5595|0|1| ; MAPK8|IDBG-73479|ENSG00000107643|5599|0|1| …
HIF-2-alpha transcription factor network	4194	PID NCI	Homo sapiens	20	33	0.61	2.10918e-06	8.89275e-06	APEX1 ; ARNT ; CREBBP ; EGLN1 ; EGLN2 ; EGLN3 ; EIF3E ; ELK1 ; EP300 ; EPAS1 ; ETS1 ; FLT1 ; KDR ; MMP14 ; SIRT1 ; SP1 ; TCEB1 ; TCEB2 ; VEGFA ; VHL ;	ABL1|IDBG-89599|ENSG00000097007|25|0|1| ; ATM|IDBG-70193|ENSG00000149311|472,651610|0|1| ; ATR|IDBG-59521|ENSG00000175054|545,648152,651921|0|1| ; BRCA1|IDBG-52172|ENSG00000012048|672|0|1| ; CHEK1|IDBG-75536|ENSG00000149554|1111|0|1| ; CHEK2|IDBG-3314|ENSG00000183765|100132032,100133012,100133489,100134007,100134304,11200|0|1| ; GADD45A|IDBG-99580|ENSG00000116717|1647|0|1| ; JUN|IDBG-99221|ENSG00…
Phospholipids as signalling intermediaries	3981	PID BIOCARTA	Homo sapiens	20	33	0.61	2.10918e-06	8.89275e-06	AKT1 ; GRB2 ; HRAS ; ITGB3 ; MAP2K1 ; MAP2K2 ; MAPK1 ; MAPK3 ; PDGFA ; PDPK1 ; PIK3CA ; PIK3R1 ; PRKCA ; PRKCB ; PTK2 ; RAC1 ; RAF1 ; SHC1 ; SOS1 ; SRC ;	CASP1|IDBG-69618|ENSG00000137752|440068,834|0|1| ; CASP10|IDBG-78470|ENSG00000003400|843|0|1| ; CASP2|IDBG-45836|ENSG00000106144|835|0|1| ; CASP3|IDBG-46394|ENSG00000164305|836|0|1| ; CASP4|IDBG-69557|ENSG00000196954|837|0|1| ; CASP5|IDBG-69591|ENSG00000137757|838|0|1| ; CASP6|IDBG-33873|ENSG00000138794|839|0|1| ; CASP7|IDBG-90066|ENSG00000165806|840|0|1| ; CASP8|IDBG-78534|ENSG00000064012|841|0|…
Mechanism of gene regulation by peroxisome proliferators via ppara	3965	PID BIOCARTA	Homo sapiens	23	41	0.56	2.39447e-06	1.00616e-05	CREBBP ; DUSP1 ; DUT ; EP300 ; FABP1 ; HSD17B4 ; HSP90AA1 ; HSPA1B ; JUN ; MAPK1 ; MAPK3 ; MED1 ; MYC ; NCOR1 ; NCOR2 ; NFKBIA ; NOS2 ; PPARGC1A ; RB1 ; RELA ; RXRA ; SP1 ; TNF ;	CDH1|IDBG-38622|ENSG00000039068|999|0|1| ; CREBBP|IDBG-12340|ENSG00000005339|1387|0|1| ; EP300|IDBG-8992|ENSG00000100393|2033|0|1| ; MAP2K1|IDBG-18019|ENSG00000169032|5604|0|1| ; MAP3K7|IDBG-94374|ENSG00000135341|6885|0|1| ; MAP3K7IP1|IDBG-8281|ENSG00000100324|10454|0|1| ; MAPK3|IDBG-25745|ENSG00000102882|5595|0|1| ; SKIL|IDBG-64482|ENSG00000136603|6498|0|1| ; SMAD2|IDBG-3127|ENSG00000175387|4087…
Cell to cell adhesion signaling	4013	PID BIOCARTA	Homo sapiens	10	11	0.91	2.50418e-06	1.02803e-05	BCAR1 ; CDH1 ; CSK ; CTNNA1 ; CTNNB1 ; PTK2 ; PTPN11 ; PXN ; SRC ; VCL ;	APAF1|IDBG-52364|ENSG00000120868|317|0|1| ; BIRC2|IDBG-69075|ENSG00000110330|329|0|1| ; BIRC3|IDBG-69045|ENSG00000023445|330|0|1| ; CASP1|IDBG-69618|ENSG00000137752|440068,834|0|1| ; CASP10|IDBG-78470|ENSG00000003400|843|0|1| ; CASP2|IDBG-45836|ENSG00000106144|835|0|1| ; CASP3|IDBG-46394|ENSG00000164305|836|0|1| ; CASP4|IDBG-69557|ENSG00000196954|837|0|1| ; CASP6|IDBG-33873|ENSG00000138794|839|0|…
Epo signaling pathway	4020	PID BIOCARTA	Homo sapiens	10	11	0.91	2.50418e-06	1.02803e-05	EPOR ; GRB2 ; HRAS ; JAK2 ; PLCG1 ; PTPN6 ; SHC1 ; SOS1 ; STAT5A ; STAT5B ;	CCNA1|IDBG-24529|ENSG00000133101|8900|0|1| ; CCNB1|IDBG-25262|ENSG00000134057|891|0|1| ; CCND1|IDBG-61868|ENSG00000110092|595|0|1| ; CCND2|IDBG-12912|ENSG00000118971|894|0|1| ; CCNE1|IDBG-41865|ENSG00000105173|898|0|1| ; CDC2|IDBG-75344|ENSG00000170312|983|0|1| ; CDC25A|IDBG-32204|ENSG00000164045|993|0|1| ; CDK2|IDBG-39545|ENSG00000123374|1017|0|1| ; CDK6|IDBG-26773|ENSG00000105810|1021|0|1| ; CD…
Lck and fyn tyrosine kinases in initiation of tcr activation	4116	PID BIOCARTA	Homo sapiens	10	11	0.91	2.50418e-06	1.02803e-05	CD247 ; CD3D ; CD3E ; CD3G ; CD4 ; FYN ; HLA-DRA ; LCK ; PTPRC ; ZAP70 ;	AKT1|IDBG-22709|ENSG00000142208|207|0|1| ; COL1A2|IDBG-27319|ENSG00000164692|1278|0|1| ; CREB1|IDBG-79573|ENSG00000118260|1385|0|1| ; CRK|IDBG-14664|ENSG00000167193|1398|0|1| ; FN1|IDBG-80237|ENSG00000115414|2335|0|1| ; GRB2|IDBG-68262|ENSG00000177885|2885|0|1| ; ITGA5|IDBG-37894|ENSG00000161638|3678|0|1| ; ITGB1|IDBG-68302|ENSG00000150093|3688|0|1| ; MAP2K4|IDBG-31021|ENSG00000065559|6416|0|1| ;…
Negative regulation of (nuclear import of R-smad:smad4) in TGF beta super family signaling pathway	190	INOH	Homo sapiens	10	11	0.91	2.50418e-06	1.02803e-05	MAPK1 ; MAPK10 ; MAPK11 ; MAPK12 ; MAPK13 ; MAPK14 ; MAPK3 ; MAPK8 ; MAPK9 ; SMAD1 ;	BAX|IDBG-61459|ENSG00000087088|581|0|1| ; CDKN1A|IDBG-85033|ENSG00000124762|1026|0|1| ; CREBBP|IDBG-12340|ENSG00000005339|1387|0|1| ; EP300|IDBG-8992|ENSG00000100393|2033|0|1| ; FHL2|IDBG-64511|ENSG00000115641|2274|0|1| ; FOXO1|IDBG-26475|ENSG00000150907|2308|0|1| ; FOXO3|IDBG-95024|ENSG00000118689|2309|0|1| ; FOXO4|IDBG-74840|ENSG00000184481|4303|0|1| ; HDAC4|IDBG-84594|ENSG00000068024|9759|0|1|…
Signal attenuation	1989	REACTOME	Homo sapiens	10	11	0.91	2.50418e-06	1.02803e-05	CRK ; DOK1 ; GRB10 ; GRB2 ; INSR ; IRS1 ; IRS2 ; MAPK3 ; SHC1 ; SOS1 ;	AKT1|IDBG-22709|ENSG00000142208|207|0|1| ; EIF4A1|IDBG-25777|ENSG00000161960|1973|0|1| ; EIF4E|IDBG-30970|ENSG00000151247|100131693,1977|0|1| ; EIF4EBP1|IDBG-17284|ENSG00000187840|1978|0|1| ; EIF4G1|IDBG-67809|ENSG00000114867|1981|0|1| ; GSK3B|IDBG-51663|ENSG00000082701|2932|0|1| ; IGF1R|IDBG-31432|ENSG00000140443|3480|0|1| ; MKNK1|IDBG-98137|ENSG00000079277|8569|0|1| ; MTOR|IDBG-89258|ENSG000001…
Toll-like receptor signaling pathway (through ECSIT, MEKK1, MKKs, JNK cascade)	220	INOH	Homo sapiens	10	11	0.91	2.50418e-06	1.02803e-05	CD14 ; ECSIT ; IRAK1 ; IRAK4 ; LY96 ; MAP3K1 ; MYD88 ; TLR4 ; TOLLIP ; TRAF6 ;	AKT1|IDBG-22709|ENSG00000142208|207|0|1| ; AKT2|IDBG-51270|ENSG00000105221|208|0|1| ; GSK3B|IDBG-51663|ENSG00000082701|2932|0|1| ; INSR|IDBG-22529|ENSG00000171105|3643|0|1| ; LNPEP|IDBG-34882|ENSG00000113441|4012|0|1| ; PPP1CC|IDBG-57303|ENSG00000186298|5501|0|1| ; PRKCI|IDBG-64428|ENSG00000163558|5584|0|1| ; PRKCZ|IDBG-86108|ENSG00000067606|5590|0|1| ; SFN|IDBG-94738|ENSG00000175793|2810|0|1| ; …
Toll-like receptor signaling pathway (through ECSIT, MEKK1, MKKs, p38 cascade)	240	INOH	Homo sapiens	10	11	0.91	2.50418e-06	1.02803e-05	CD14 ; ECSIT ; IRAK1 ; IRAK4 ; LY96 ; MAP3K1 ; MYD88 ; TLR4 ; TOLLIP ; TRAF6 ;	AKT1|IDBG-22709|ENSG00000142208|207|0|1| ; AR|IDBG-73722|ENSG00000169083|367|0|1| ; CDC42|IDBG-93614|ENSG00000070831|998|0|1| ; CREB1|IDBG-79573|ENSG00000118260|1385|0|1| ; FOS|IDBG-12957|ENSG00000170345|2353|0|1| ; GNAI2|IDBG-36105|ENSG00000114353|2771|0|1| ; HRAS|IDBG-16878|ENSG00000174775|3265|0|1| ; MAP2K1|IDBG-18019|ENSG00000169032|5604|0|1| ; MAP2K2|IDBG-18293|ENSG00000126934|5605|0|1| ; MA…
Insulin-mediated glucose transport	5659	PID NCI	Homo sapiens	17	26	0.65	2.79612e-06	1.14038e-05	AKT1 ; AKT2 ; GSK3B ; INSR ; LNPEP ; PPP1CC ; PRKCI ; PRKCZ ; SFN ; SLC2A4 ; TBC1D4 ; YWHAB ; YWHAE ; YWHAG ; YWHAH ; YWHAQ ; YWHAZ ;	ADRB2|IDBG-52685|ENSG00000169252|154|0|1| ; AGT|IDBG-107363|ENSG00000135744|183|0|1| ; AGTR2|IDBG-83075|ENSG00000180772|186|0|1| ; ARRB1|IDBG-64687|ENSG00000137486|408|0|1| ; CCL11|IDBG-40645|ENSG00000172156|6356|0|1| ; CCL4|IDBG-42537|ENSG00000129277|6351|0|1| ; CCR3|IDBG-30125|ENSG00000183625|1232|0|1| ; CCR5|IDBG-30229|ENSG00000160791|1234|0|1| ; CXCL12|IDBG-71595|ENSG00000107562|6387|0|1| ; C…
Nongenotropic Androgen signaling	5624	PID NCI	Homo sapiens	17	26	0.65	2.79612e-06	1.14038e-05	AKT1 ; AR ; CDC42 ; CREB1 ; FOS ; GNAI2 ; HRAS ; MAP2K1 ; MAP2K2 ; MAPK1 ; MAPK3 ; PIK3CA ; PIK3R1 ; PTK2 ; RAC1 ; RAF1 ; SRC ;	AKT1|IDBG-22709|ENSG00000142208|207|0|1| ; AKT3|IDBG-107751|ENSG00000117020|10000|0|1| ; CXCR4|IDBG-71032|ENSG00000121966|7852|0|1| ; FLT1|IDBG-20108|ENSG00000102755|2321|0|1| ; GNA11|IDBG-16830|ENSG00000088256|2767|0|1| ; GNA15|IDBG-16917|ENSG00000060558|2769|0|1| ; GNAI2|IDBG-36105|ENSG00000114353|2771|0|1| ; GNAQ|IDBG-72455|ENSG00000156052|2776|0|1| ; ITGB3|IDBG-55899|ENSG00000056345|3690|0|1|…
Erythropoietin mediated neuroprotection through nf-kb	4161	PID BIOCARTA	Homo sapiens	11	13	0.85	3.12414e-06	1.24965e-05	ARNT ; CDKN1A ; COPS5 ; CREB1 ; EP300 ; EPOR ; HIF1A ; JAK2 ; JUN ; NFKBIA ; RELA ;	AKT1|IDBG-22709|ENSG00000142208|207|0|1| ; CBL|IDBG-74417|ENSG00000110395|867|0|1| ; CRKL|IDBG-1833|ENSG00000099942|1399|0|1| ; FYN|IDBG-95463|ENSG00000010810|2534|0|1| ; GSK3B|IDBG-51663|ENSG00000082701|2932|0|1| ; ITGB1|IDBG-68302|ENSG00000150093|3688|0|1| ; MAP1B|IDBG-27538|ENSG00000131711|4131|0|1| ; MAP2K7|IDBG-24000|ENSG00000076984|5609|0|1| ; MAP3K11|IDBG-57450|ENSG00000173327|4296|0|1| ; …
Il-10 anti-inflammatory signaling pathway	4128	PID BIOCARTA	Homo sapiens	11	13	0.85	3.12414e-06	1.24965e-05	BLVRA ; IFNAR2;IL10RB ; IL10 ; IL10RA ; IL1A ; IL6 ; JAK1 ; MAP2K6 ; MAP3K5 ; MAPK14 ; TNF ;	AXIN1|IDBG-7404|ENSG00000103126|8312|0|1| ; BTRC|IDBG-87102|ENSG00000166167|8945|0|1| ; CCND1|IDBG-61868|ENSG00000110092|595|0|1| ; CREBBP|IDBG-12340|ENSG00000005339|1387|0|1| ; CSNK2A1|IDBG-37787|ENSG00000101266|1457|0|1| ; CTBP1|IDBG-6522|ENSG00000159692|1487|0|1| ; CTNNB1|IDBG-27347|ENSG00000168036|1499|0|1| ; DKK1|IDBG-74684|ENSG00000107984|22943|0|1| ; GSK3B|IDBG-51663|ENSG00000082701|2932|0…
JNK signaling in the CD4+ TCR pathway	5637	PID NCI	Homo sapiens	11	13	0.85	3.12414e-06	1.24965e-05	CRK ; CRKL ; JUN ; LCP2 ; MAP2K4 ; MAP3K1 ; MAP3K7 ; MAP3K8 ; MAP4K1 ; MAPK8 ; PRKCB ;	ATG12|IDBG-37900|ENSG00000145782|9140|0|1| ; ATG5|IDBG-94856|ENSG00000057663|9474|0|1| ; BECN1|IDBG-51769|ENSG00000126581|8678|0|1| ; GABARAP|IDBG-23900|ENSG00000170296|11337|0|1| ; GABARAPL1|IDBG-18678|ENSG00000139112|23710|0|1| ; GABARAPL2|IDBG-42625|ENSG00000034713|11345|0|1| ; IFNA1|IDBG-54276|ENSG00000197919|3439|0|1| ; IFNA13|IDBG-299546|ENSG00000233816|3447|0|1| ; IFNA14|IDBG-299539|ENSG00…
Rb tumor suppressor/checkpoint signaling in response to dna damage	3939	PID BIOCARTA	Homo sapiens	11	13	0.85	3.12414e-06	1.24965e-05	ATM ; CDC2 ; CDK2 ; CDKN1A ; CHEK1 ; E2F1 ; MYT1 ; RB1 ; TP53 ; WEE1 ; YWHAH ;	CD247|IDBG-104547|ENSG00000198821|919|0|1| ; CD3D|IDBG-73628|ENSG00000167286|915|0|1| ; CD3E|IDBG-73617|ENSG00000198851|916|0|1| ; CD3G|IDBG-73647|ENSG00000160654|917|0|1| ; CD4|IDBG-15034|ENSG00000010610|920|0|1| ; GRB2|IDBG-68262|ENSG00000177885|2885|0|1| ; LAT|IDBG-239499|ENSG00000213658|27040|0|1| ; LCK|IDBG-95667|ENSG00000182866|3932|0|1| ; NFKB1|IDBG-31974|ENSG00000109320|4790|0|1| ; PLCG1|…
Regulation of p27 phosphorylation during cell cycle progression	4070	PID BIOCARTA	Homo sapiens	11	13	0.85	3.12414e-06	1.24965e-05	CCNE1 ; CDK2 ; CDKN1B ; CUL1 ; E2F1 ; NEDD8 ; RB1 ; RBX1 ; SKP1 ; SKP2 ; TFDP1 ;	PSMA7|IDBG-83912|ENSG00000101182|5688|0|1| ; PSMB10|IDBG-37710|ENSG00000205220|5699|0|1| ; PSMB5|IDBG-2988|ENSG00000100804|5693|0|1| ; PSMC1|IDBG-15761|ENSG00000100764|5700|0|1| ; PSMC2|IDBG-34377|ENSG00000161057|5701|0|1| ; PSMC3|IDBG-43355|ENSG00000165916|5702|0|1| ; PSMC5|IDBG-63742|ENSG00000087191|5705|0|1| ; PSMD1|IDBG-83029|ENSG00000173692|5707|0|1| ; PSMD11|IDBG-40157|ENSG00000108671|5717|…
Stress induction of hsp regulation	4047	PID BIOCARTA	Homo sapiens	11	13	0.85	3.12414e-06	1.24965e-05	APAF1 ; BCL2 ; CASP3 ; CASP9 ; FAS ; FASLG ; HSPB1 ; IL1A ; MAPKAPK2 ; MAPKAPK3 ; TNF ;	ADRB2|IDBG-52685|ENSG00000169252|154|0|1| ; AGT|IDBG-107363|ENSG00000135744|183|0|1| ; AGTR2|IDBG-83075|ENSG00000180772|186|0|1| ; AKT1|IDBG-22709|ENSG00000142208|207|0|1| ; CAMK2B|IDBG-14499|ENSG00000058404|816|0|1| ; CAV1|IDBG-37314|ENSG00000105974|857|0|1| ; CCL11|IDBG-40645|ENSG00000172156|6356|0|1| ; CCL4|IDBG-42537|ENSG00000129277|6351|0|1| ; CCR3|IDBG-30125|ENSG00000183625|1232|0|1| ; CCR5…
Arf6 downstream pathway	4316	PID NCI	Homo sapiens	12	15	0.8	3.19599e-06	1.27025e-05	ARF1 ; ARF6 ; MAPK1 ; MAPK3 ; NME1;NME2;NME1-NME2 ; PLAUR ; PLD1 ; PLD2 ; RAB11A ; RAC1 ; RHOA ; TIAM1 ;	CD28|IDBG-79183|ENSG00000178562|940|0|1| ; FAS|IDBG-81669|ENSG00000026103|355|0|1| ; FASLG|IDBG-104856|ENSG00000117560|356|0|1| ; GZMB|IDBG-4054|ENSG00000100453|3002|0|1| ; HLA-A|IDBG-125377|ENSG00000206503|3105|0|1| ; HLA-DOB;TAP2|IDBG-81449|ENSG00000204267|3112,6891|0|1| ; HLA-DRA|IDBG-80796|ENSG00000204287|3122|0|1| ; HLA-G|IDBG-73885|ENSG00000204632|3135|0|1| ; HSPD1|IDBG-77925|ENSG0000014438…
Telomeres telomerase cellular aging and immortality	4017	PID BIOCARTA	Homo sapiens	12	15	0.8	3.19599e-06	1.27025e-05	AKT1 ; BCL2 ; KRAS ; MYC ; PPP2R5D ; PRKCA ; RB1 ; TERF1 ; TNKS ; TP53 ; XRCC5 ; XRCC6 ;	ADAM17|IDBG-27788|ENSG00000151694|6868|0|1| ; CIR|IDBG-75361|ENSG00000138433|9541|0|1| ; CREBBP|IDBG-12340|ENSG00000005339|1387|0|1| ; CTBP1|IDBG-6522|ENSG00000159692|1487|0|1| ; DVL2|IDBG-23761|ENSG00000004975|1856|0|1| ; EP300|IDBG-8992|ENSG00000100393|2033|0|1| ; HDAC1|IDBG-95712|ENSG00000116478|3065|0|1| ; HDAC2|IDBG-95591|ENSG00000196591|3066|0|1| ; KAT2A|IDBG-50287|ENSG00000108773|2648|0|1|…
Plasma membrane estrogen receptor signaling	4244	PID NCI	Homo sapiens	22	39	0.56	3.50704e-06	1.38946e-05	AKT1 ; BCAR1 ; ESR1 ; GNA11 ; GNA15 ; GNAI2 ; GNAQ ; GRB2 ; HRAS ; IGF1R ; KRAS ; MAPK11 ; MMP2 ; MMP9 ; MSN ; PIK3CA ; PIK3R1 ; PLCB2 ; RHOA ; ROCK2 ; SOS1 ; SRC ;	ACTB|IDBG-7590|ENSG00000075624|60|0|1| ; ACTN1|IDBG-10222|ENSG00000072110|87|0|1| ; ACTN2|IDBG-107634|ENSG00000077522|88|0|1| ; CDH2|IDBG-1873|ENSG00000170558|1000|0|1| ; CTNNA1|IDBG-47369|ENSG00000044115|1495|0|1| ; CTNNB1|IDBG-27347|ENSG00000168036|1499|0|1| ; DSP|IDBG-59899|ENSG00000096696|1832|0|1| ; EMD|IDBG-91213|ENSG00000102119|2010|0|1| ; ITGA5|IDBG-37894|ENSG00000161638|3678|0|1| ; ITGB1…
Glypican 1 network	4256	PID NCI	Homo sapiens	16	24	0.67	3.79268e-06	1.49787e-05	APP ; FGF2 ; FGFR1 ; FGR ; FLT1 ; FYN ; HCK ; LCK ; LYN ; SERPINC1 ; SMAD2 ; SRC ; TGFBR1 ; TGFBR2 ; VEGFA ; YES1 ;	B2M|IDBG-9902|ENSG00000166710|567|0|1| ; C3|IDBG-21798|ENSG00000125730|100133511,653879,718|0|1| ; CD200|IDBG-49799|ENSG00000091972|4345|0|1| ; CD247|IDBG-104547|ENSG00000198821|919|0|1| ; CD3D|IDBG-73628|ENSG00000167286|915|0|1| ; CD3E|IDBG-73617|ENSG00000198851|916|0|1| ; CD3G|IDBG-73647|ENSG00000160654|917|0|1| ; CD40|IDBG-78904|ENSG00000101017|958|0|1| ; CD40LG|IDBG-87653|ENSG00000102245|959|…
Primary immunodeficiency	2815	KEGG	Homo sapiens	20	34	0.59	4.05771e-06	1.59748e-05	AICDA ; BLNK ; BTK ; CD3D ; CD3E ; CD4 ; CD40 ; CD40LG ; CIITA ; IKBKG ; IL2RG ; IL7R ; JAK3 ; LCK ; PTPRC ; RFX5 ; RFXANK ; TAP1 ; TNFRSF13C ; ZAP70 ;	AKT1|IDBG-22709|ENSG00000142208|207|0|1| ; CREB1|IDBG-79573|ENSG00000118260|1385|0|1| ; MAP2K1|IDBG-18019|ENSG00000169032|5604|0|1| ; MAP2K2|IDBG-18293|ENSG00000126934|5605|0|1| ; MAP2K3|IDBG-35553|ENSG00000034152|5606,650832|0|1| ; MAP2K6|IDBG-66516|ENSG00000108984|5608|0|1| ; MAP3K1|IDBG-22000|ENSG00000095015|4214|0|1| ; MAPK1|IDBG-2147|ENSG00000100030|5594|0|1| ; MAPK14|IDBG-84613|ENSG00000112…
BMP2 signaling pathway(through TAK1)	356	INOH	Homo sapiens	8	8	1	5.82724e-06	2.22398e-05	BMP2 ; BMPR1A ; BMPR1B ; BMPR2 ; MAP3K7 ; MAP3K7IP1 ; SMAD6 ; XIAP ;	BCL2L11|IDBG-65821|ENSG00000153094|10018|0|1| ; FYN|IDBG-95463|ENSG00000010810|2534|0|1| ; IL2RG|IDBG-74884|ENSG00000147168|3561|0|1| ; IL7|IDBG-26153|ENSG00000104432|3574|0|1| ; IL7R|IDBG-16161|ENSG00000168685|3575|0|1| ; IRS1|IDBG-82407|ENSG00000169047|3667|0|1| ; IRS2|IDBG-50213|ENSG00000185950|8660|0|1| ; JAK1|IDBG-99443|ENSG00000162434|3716|0|1| ; JAK3|IDBG-37201|ENSG00000105639|3640,3718|0|…
ERK cascade	98	INOH	Homo sapiens	8	8	1	5.82724e-06	2.22398e-05	ARAF ; BRAF ; ELK1 ; MAP2K1 ; MAP2K2 ; MAPK1 ; MAPK3 ; RAF1 ;	AKT1|IDBG-22709|ENSG00000142208|207|0|1| ; IRS1|IDBG-82407|ENSG00000169047|3667|0|1| ; IRS2|IDBG-50213|ENSG00000185950|8660|0|1| ; MLST8|IDBG-10142|ENSG00000167965|64223|0|1| ; MTOR|IDBG-89258|ENSG00000198793|2475|0|1| ; NGF|IDBG-101347|ENSG00000134259|4803|0|1| ; NTRK1|IDBG-103632|ENSG00000198400|4914|0|1| ; PDPK1|IDBG-10648|ENSG00000140992|5170|0|1| ; PIK3CA|IDBG-66003|ENSG00000121879|5290|0|1|…
ERK cascade	298	INOH	Homo sapiens	8	8	1	5.82724e-06	2.22398e-05	ARAF ; BRAF ; ELK1 ; MAP2K1 ; MAP2K2 ; MAPK1 ; MAPK3 ; RAF1 ;	APAF1|IDBG-52364|ENSG00000120868|317|0|1| ; ATM|IDBG-70193|ENSG00000149311|472,651610|0|1| ; ATR|IDBG-59521|ENSG00000175054|545,648152,651921|0|1| ; BAX|IDBG-61459|ENSG00000087088|581|0|1| ; CASP3|IDBG-46394|ENSG00000164305|836|0|1| ; CASP6|IDBG-33873|ENSG00000138794|839|0|1| ; CASP7|IDBG-90066|ENSG00000165806|840|0|1| ; CASP9|IDBG-90895|ENSG00000132906|842|0|1| ; CCNB1|IDBG-25262|ENSG00000134057…
Gene expression of SOCS1 by STAT dimer	14	INOH	Homo sapiens	8	8	1	5.82724e-06	2.22398e-05	SOCS1 ; STAT1 ; STAT2 ; STAT3 ; STAT4 ; STAT5A ; STAT5B ; STAT6 ;	BCAR1|IDBG-42468|ENSG00000050820|9564|0|1| ; GRB2|IDBG-68262|ENSG00000177885|2885|0|1| ; HRAS|IDBG-16878|ENSG00000174775|3265|0|1| ; KRAS|IDBG-23889|ENSG00000133703|3845|0|1| ; NCK1|IDBG-58017|ENSG00000158092|4690|0|1| ; NCK2|IDBG-64634|ENSG00000071051|8440|0|1| ; PDGFRB|IDBG-53326|ENSG00000113721|5159|0|1| ; PIK3CA|IDBG-66003|ENSG00000121879|5290|0|1| ; PIK3CB|IDBG-58598|ENSG00000051382|5291|0|1…
Gene expression of SOCS3 by STAT dimer	144	INOH	Homo sapiens	8	8	1	5.82724e-06	2.22398e-05	SOCS3 ; STAT1 ; STAT2 ; STAT3 ; STAT4 ; STAT5A ; STAT5B ; STAT6 ;	CAV1|IDBG-37314|ENSG00000105974|857|0|1| ; CRK|IDBG-14664|ENSG00000167193|1398|0|1| ; CRKL|IDBG-1833|ENSG00000099942|1399|0|1| ; CSNK2A1|IDBG-37787|ENSG00000101266|1457|0|1| ; ELK1|IDBG-61826|ENSG00000126767|2002|0|1| ; FOS|IDBG-12957|ENSG00000170345|2353|0|1| ; GRB2|IDBG-68262|ENSG00000177885|2885|0|1| ; IFNG|IDBG-45916|ENSG00000111537|3458|0|1| ; JAK1|IDBG-99443|ENSG00000162434|3716|0|1| ; JUN|…
IKK-NF-kappaB cascade	86	INOH	Homo sapiens	8	8	1	5.82724e-06	2.22398e-05	CHUK ; IKBKB ; IKBKG ; NFKB1 ; NFKBIA ; NFKBIB ; NFKBIE ; RELA ;	ABL1|IDBG-89599|ENSG00000097007|25|0|1| ; AKT1|IDBG-22709|ENSG00000142208|207|0|1| ; ATM|IDBG-70193|ENSG00000149311|472,651610|0|1| ; CDKN2A|IDBG-54547|ENSG00000147889|1029|0|1| ; E2F1|IDBG-67214|ENSG00000101412|1869|0|1| ; HSP90AA1|IDBG-20861|ENSG00000080824|3320|0|1| ; HSPA1B|IDBG-79309|ENSG00000204388|3303,3304|0|1| ; MDM2|IDBG-46431|ENSG00000135679|4193|0|1| ; MYC|IDBG-35442|ENSG00000136997|4…
Negative feedback regulation pathway of TGF beta superfamily signaling by (binding of smad6/7 and TGF beta receptor I)	156	INOH	Homo sapiens	8	8	1	5.82724e-06	2.22398e-05	ACVR1 ; ACVR1B ; ACVRL1 ; BMPR1A ; BMPR1B ; SMAD6 ; SMAD7 ; TGFBR1 ;	AKT1|IDBG-22709|ENSG00000142208|207|0|1| ; BAD|IDBG-53423|ENSG00000002330|572|0|1| ; BAX|IDBG-61459|ENSG00000087088|581|0|1| ; BCL2|IDBG-4354|ENSG00000171791|596|0|1| ; BCL2L1|IDBG-63673|ENSG00000171552|598|0|1| ; CSF2RB|IDBG-6178|ENSG00000100368|1439|0|1| ; IGF1R|IDBG-31432|ENSG00000140443|3480|0|1| ; IL3|IDBG-41115|ENSG00000164399|3562|0|1| ; IL3RA|IDBG-39718|ENSG00000185291|3563|0|1| ; KIT|IDB…
P38 cascade	94	INOH	Homo sapiens	8	8	1	5.82724e-06	2.22398e-05	ATF2 ; MAP2K3 ; MAP2K6 ; MAP3K7 ; MAPK11 ; MAPK12 ; MAPK13 ; MAPK14 ;	APP|IDBG-1100|ENSG00000142192|351|0|1| ; FGF2|IDBG-37039|ENSG00000138685|2247|0|1| ; FGFR1|IDBG-17796|ENSG00000077782|2260|0|1| ; FGR|IDBG-94937|ENSG00000000938|2268|0|1| ; FLT1|IDBG-20108|ENSG00000102755|2321|0|1| ; FYN|IDBG-95463|ENSG00000010810|2534|0|1| ; HCK|IDBG-64463|ENSG00000101336|3055|0|1| ; LCK|IDBG-95667|ENSG00000182866|3932|0|1| ; LYN|IDBG-22229|ENSG00000147507|4067|0|1| ; SERPINC1|I…
Stat3 signaling pathway	4083	PID BIOCARTA	Homo sapiens	8	8	1	5.82724e-06	2.22398e-05	JAK1 ; JAK2 ; JAK3 ; MAPK1 ; MAPK3 ; MTOR ; STAT3 ; TYK2 ;	CAMK2B|IDBG-14499|ENSG00000058404|816|0|1| ; CREB1|IDBG-79573|ENSG00000118260|1385|0|1| ; ELK1|IDBG-61826|ENSG00000126767|2002|0|1| ; GNAQ|IDBG-72455|ENSG00000156052|2776|0|1| ; HRAS|IDBG-16878|ENSG00000174775|3265|0|1| ; MAP2K1|IDBG-18019|ENSG00000169032|5604|0|1| ; MAPK3|IDBG-25745|ENSG00000102882|5595|0|1| ; NFATC1|IDBG-5452|ENSG00000131196|4772|0|1| ; PLCG1|IDBG-75238|ENSG00000124181|5335|0|1…
TGF beta signaling pathway(through TAK1)	338	INOH	Homo sapiens	8	8	1	5.82724e-06	2.22398e-05	MAP3K7 ; MAP3K7IP1 ; TGFB1 ; TGFB2 ; TGFB3 ; TGFBR1 ; TGFBR2 ; XIAP ;	ATF3|IDBG-106549|ENSG00000162772|467|0|1| ; CCNA2|IDBG-36372|ENSG00000145386|890|0|1| ; CCNE1|IDBG-41865|ENSG00000105173|898|0|1| ; CDK2|IDBG-39545|ENSG00000123374|1017|0|1| ; ELK1|IDBG-61826|ENSG00000126767|2002|0|1| ; ELK4|IDBG-106151|ENSG00000158711|2005|0|1| ; ID1|IDBG-63543|ENSG00000125968|3397|0|1| ; ID3|IDBG-93963|ENSG00000117318|3399|0|1| ; IFI16|IDBG-103852|ENSG00000163565|3428|0|1| ; PA…
Syndecan-4-mediated signaling events	5682	PID NCI	Homo sapiens	19	32	0.59	5.86036e-06	2.22979e-05	ACTN1 ; CCL5 ; CXCL12 ; CXCR4 ; FGF2 ; FGFR1 ; FN1 ; GIPC1 ; ITGA5 ; ITGB1 ; MMP9 ; PLG ; PRKCA ; PRKCD ; PTK2 ; RAC1 ; RHOA ; SDCBP ; THBS1 ;	AXIN1|IDBG-7404|ENSG00000103126|8312|0|1| ; CCND2|IDBG-12912|ENSG00000118971|894|0|1| ; CREBBP|IDBG-12340|ENSG00000005339|1387|0|1| ; CSNK2A1|IDBG-37787|ENSG00000101266|1457|0|1| ; CTNNB1|IDBG-27347|ENSG00000168036|1499|0|1| ; DKK1|IDBG-74684|ENSG00000107984|22943|0|1| ; EP300|IDBG-8992|ENSG00000100393|2033|0|1| ; GSK3B|IDBG-51663|ENSG00000082701|2932|0|1| ; HDAC1|IDBG-95712|ENSG00000116478|3065|…
Role of Ã?-arrestins in the activation and targeting of map kinases	3945	PID BIOCARTA	Homo sapiens	17	27	0.63	5.99066e-06	2.27244e-05	ADRB2 ; AGT ; AGTR2 ; ARRB1 ; CCL11 ; CCL4 ; CCR3 ; CCR5 ; CXCL12 ; CXCR4 ; DNM1 ; HTR2C ; MAP2K1 ; MAP2K2 ; MAPK1 ; MAPK3 ; RAF1 ;	AKT1|IDBG-22709|ENSG00000142208|207|0|1| ; ARHGEF7|IDBG-51160|ENSG00000102606|8874|0|1| ; AURKA|IDBG-81805|ENSG00000087586|6790|0|1| ; BIRC5|IDBG-70554|ENSG00000089685|332|0|1| ; BRCA1|IDBG-52172|ENSG00000012048|672|0|1| ; GADD45A|IDBG-99580|ENSG00000116717|1647|0|1| ; GSK3B|IDBG-51663|ENSG00000082701|2932|0|1| ; JUB|IDBG-2966|ENSG00000129474|84962|0|1| ; MDM2|IDBG-46431|ENSG00000135679|4193|0|1|…
Amyotrophic lateral sclerosis (ALS)	2798	KEGG	Homo sapiens	27	54	0.5	6.24051e-06	2.36005e-05	ALS2 ; APAF1 ; BAD ; BAX ; BCL2 ; BCL2L1 ; BID ; CASP1 ; CASP3 ; CASP9 ; CAT ; GRIN2C ; MAP2K3 ; MAP2K6 ; MAP3K5 ; MAPK11 ; MAPK12 ; MAPK13 ; MAPK14 ; NEFL ; NOS2 ; PPP3CA ; RAC1 ; TNF ; TNFRSF1A ; TNFRSF1B ; TP53 ;	ADRB2|IDBG-52685|ENSG00000169252|154|0|1| ; AGT|IDBG-107363|ENSG00000135744|183|0|1| ; AGTR2|IDBG-83075|ENSG00000180772|186|0|1| ; CCL11|IDBG-40645|ENSG00000172156|6356|0|1| ; CCL4|IDBG-42537|ENSG00000129277|6351|0|1| ; CCR3|IDBG-30125|ENSG00000183625|1232|0|1| ; CCR5|IDBG-30229|ENSG00000160791|1234|0|1| ; CXCL12|IDBG-71595|ENSG00000107562|6387|0|1| ; CXCR4|IDBG-71032|ENSG00000121966|7852|0|1| ; …
Hypoxia and p53 in the cardiovascular system	4091	PID BIOCARTA	Homo sapiens	14	20	0.7	6.6097e-06	2.49212e-05	AKT1 ; ATM ; BAX ; CDKN1A ; EP300 ; FHL2 ; GADD45A ; HIF1A ; HSP90AA1 ; HSPA1B ; MAPK8 ; MDM2 ; NFKBIB ; TP53 ;	CDC2|IDBG-75344|ENSG00000170312|983|0|1| ; CSNK1E|IDBG-236645|ENSG00000213923|1454|0|1| ; DCTN1|IDBG-57205|ENSG00000204843|1639|0|1| ; DYNC1H1|IDBG-20700|ENSG00000197102|1778|0|1| ; DYNLL1|IDBG-60661|ENSG00000088986|8655|0|1| ; HSP90AA1|IDBG-20861|ENSG00000080824|3320|0|1| ; NEK2|IDBG-106516|ENSG00000117650|4751|0|1| ; PLK1|IDBG-20740|ENSG00000166851|5347|0|1| ; PPP2R1A|IDBG-66700|ENSG00000105568…
Tight junction	522	KEGG	Homo sapiens	51	130	0.39	7.45703e-06	2.80313e-05	ACTB ; ACTN1 ; ACTN2 ; AKT1 ; AKT2 ; AKT3 ; CASK ; CDC42 ; CSNK2A1 ; CSNK2A2 ; CSNK2B;LY6G5B ; CTNNA1 ; CTNNB1 ; CTTN ; EPB41L1 ; EXOC3 ; EXOC4 ; F11R ; GNAI2 ; HRAS ; INADL ; KRAS ; MLLT4 ; MYH1 ; MYH9 ; OCLN ; PARD3 ; PARD6A ; PARD6B ; PARD6G ; PPP2CA ; PPP2CB ; PPP2R1A ; PRKCA ; PRKCB ; PRKCD ; PRKCE ; PRKCG ; PRKCI ; PRKCQ ; PRKCZ ; PTEN ; RHOA ; RRAS ; RRAS2 ; SPTAN1 ; SRC ; TJP1 ; TJP3 ; YE…	CDC2|IDBG-75344|ENSG00000170312|983|0|1| ; CSNK1E|IDBG-236645|ENSG00000213923|1454|0|1| ; DCTN1|IDBG-57205|ENSG00000204843|1639|0|1| ; DYNC1H1|IDBG-20700|ENSG00000197102|1778|0|1| ; DYNLL1|IDBG-60661|ENSG00000088986|8655|0|1| ; HSP90AA1|IDBG-20861|ENSG00000080824|3320|0|1| ; NEK2|IDBG-106516|ENSG00000117650|4751|0|1| ; PLK1|IDBG-20740|ENSG00000166851|5347|0|1| ; PPP2R1A|IDBG-66700|ENSG00000105568…
Gata3 participate in activating the th2 cytokine genes expression	4080	PID BIOCARTA	Homo sapiens	13	18	0.72	8.38096e-06	3.12222e-05	GATA3 ; IL13 ; IL1A ; IL4 ; IL5 ; JUNB ; MAF ; MAP2K3 ; MAP2K6 ; MAPK14 ; NFATC1 ; PRKACB ; PRKAR1A ;	CDC2|IDBG-75344|ENSG00000170312|983|0|1| ; CSNK1E|IDBG-236645|ENSG00000213923|1454|0|1| ; DCTN1|IDBG-57205|ENSG00000204843|1639|0|1| ; DYNC1H1|IDBG-20700|ENSG00000197102|1778|0|1| ; DYNLL1|IDBG-60661|ENSG00000088986|8655|0|1| ; HSP90AA1|IDBG-20861|ENSG00000080824|3320|0|1| ; NEK2|IDBG-106516|ENSG00000117650|4751|0|1| ; PLK1|IDBG-20740|ENSG00000166851|5347|0|1| ; PPP2R1A|IDBG-66700|ENSG00000105568…
The co-stimulatory signal during t-cell activation	4018	PID BIOCARTA	Homo sapiens	13	18	0.72	8.38096e-06	3.12222e-05	CD247 ; CD28 ; CD3D ; CD3E ; CD3G ; CTLA4 ; GRB2 ; HLA-DRA ; ITK ; LCK ; PIK3CA ; PIK3R1 ; PTPN11 ;	CHUK|IDBG-243385|ENSG00000213341|1147|0|1| ; FOS|IDBG-12957|ENSG00000170345|2353|0|1| ; FOSL1|IDBG-58044|ENSG00000175592|8061|0|1| ; FOSL2|IDBG-41072|ENSG00000075426|2355|0|1| ; IFNAR1|IDBG-2095|ENSG00000142166|3454|0|1| ; IFNAR2;IL10RB|IDBG-1973|ENSG00000159110|3455,3588|0|1| ; IFNB1|IDBG-53485|ENSG00000171855|3456|0|1| ; IKBKB|IDBG-19987|ENSG00000104365|3551|0|1| ; IKBKG|IDBG-91846|ENSG00000073…
Signaling pathway from g-protein families	3956	PID BIOCARTA	Homo sapiens	16	25	0.64	8.3663e-06	3.13548e-05	CAMK2B ; CREB1 ; ELK1 ; GNAQ ; HRAS ; MAP2K1 ; MAPK3 ; NFATC1 ; PLCG1 ; PPP3CA ; PRKACB ; PRKAR1A ; PRKCA ; PRKCB ; RAF1 ; RPS6KA3 ;	CASK|IDBG-57627|ENSG00000147044|8573|0|1| ; CCL5|IDBG-42204|ENSG00000161570|6352|0|1| ; HGF|IDBG-24150|ENSG00000019991|3082|0|1| ; LAMA5|IDBG-84449|ENSG00000130702|3911|0|1| ; MAPK1|IDBG-2147|ENSG00000100030|5594|0|1| ; MAPK3|IDBG-25745|ENSG00000102882|5595|0|1| ; MET|IDBG-37371|ENSG00000105976|4233|0|1| ; MMP1|IDBG-69221|ENSG00000196611|4312|0|1| ; MMP7|IDBG-69118|ENSG00000137673|4316|0|1| ; MMP…
The igf-1 receptor and longevity	4182	PID BIOCARTA	Homo sapiens	12	16	0.75	1.01907e-05	3.77389e-05	AKT1 ; CAT ; FOXO3 ; GRB2 ; HRAS ; IGF1R ; IRS1 ; PDPK1 ; PIK3CA ; PIK3R1 ; SHC1 ; SOS1 ;	CSF1|IDBG-100920|ENSG00000184371|1435|0|1| ; CSF1R|IDBG-53268|ENSG00000182578|1436|0|1| ; E2F1|IDBG-67214|ENSG00000101412|1869|0|1| ; E2F4|IDBG-36221|ENSG00000205250|1874|0|1| ; ETS1|IDBG-75897|ENSG00000134954|2113|0|1| ; FOS|IDBG-12957|ENSG00000170345|2353|0|1| ; HDAC2|IDBG-95591|ENSG00000196591|3066|0|1| ; HDAC5|IDBG-53295|ENSG00000108840|10014|0|1| ; HRAS|IDBG-16878|ENSG00000174775|3265|0|1| ;…
Ucalpain and friends in cell spread	3968	PID BIOCARTA	Homo sapiens	12	16	0.75	1.01907e-05	3.77389e-05	ACTN1 ; ACTN2 ; CAPN1 ; CAPNS1 ; EZR ; ITGB1 ; PTK2 ; PXN ; RAC1 ; RHOA ; SPTAN1 ; SRC ;	ARNT|IDBG-102199|ENSG00000143437|405|0|1| ; CDKN2A|IDBG-54547|ENSG00000147889|1029|0|1| ; COPS5|IDBG-24191|ENSG00000121022|10987|0|1| ; CUL2|IDBG-69264|ENSG00000108094|8453|0|1| ; EGLN1|IDBG-107429|ENSG00000135766|54583|0|1| ; EGLN2|IDBG-52264|ENSG00000171570|112398|0|1| ; EGLN3|IDBG-4515|ENSG00000129521|112399|0|1| ; GNB2L1|IDBG-63034|ENSG00000204628|10399|0|1| ; HIF1A|IDBG-8510|ENSG00000100644|…
JNK cascade	366	INOH	Homo sapiens	9	10	0.9	1.03235e-05	3.78934e-05	FOS ; FOSL1 ; FOSL2 ; JUN ; MAP2K1 ; MAP2K2 ; MAPK10 ; MAPK8 ; MAPK9 ;	ATF2|IDBG-75609|ENSG00000115966|1386|0|1| ; BMP2|IDBG-52330|ENSG00000125845|650|0|1| ; BMP7|IDBG-82028|ENSG00000101144|655|0|1| ; BMPR1A|IDBG-81081|ENSG00000107779|657|0|1| ; BMPR2|IDBG-78880|ENSG00000204217|659|0|1| ; GATA4|IDBG-7434|ENSG00000136574|2626|0|1| ; MAP3K7|IDBG-94374|ENSG00000135341|6885|0|1| ; SMAD1|IDBG-39936|ENSG00000170365|4086|0|1| ; SMAD4|IDBG-3485|ENSG00000141646|4089|0|1| ; S…
Regulation of splicing through sam68	4048	PID BIOCARTA	Homo sapiens	9	10	0.9	1.03235e-05	3.78934e-05	CDC2 ; HRAS ; MAP2K1 ; MAP2K2 ; MAPK1 ; MAPK3 ; RAF1 ; RASA1 ; SRC ;	ARHGEF1|IDBG-53394|ENSG00000076928|9138|0|1| ; MAP3K1|IDBG-22000|ENSG00000095015|4214|0|1| ; MYLK|IDBG-53043|ENSG00000065534|4638|0|1| ; NCF2|IDBG-105312|ENSG00000116701|4688|0|1| ; PAK1|IDBG-65610|ENSG00000149269|5058|0|1| ; PIK3CA|IDBG-66003|ENSG00000121879|5290|0|1| ; PIK3R1|IDBG-25037|ENSG00000145675|5295|0|1| ; PLD1|IDBG-64867|ENSG00000075651|5337|0|1| ; PPP1R12B|IDBG-105846|ENSG00000077157|…
Regulation of transcriptional activity by pml	3937	PID BIOCARTA	Homo sapiens	9	10	0.9	1.03235e-05	3.78934e-05	CREBBP ; PAX3 ; PML ; RB1 ; SIRT1 ; SP100 ; SUMO1 ; TP53 ; UBE2I ;	AFP|IDBG-23783|ENSG00000081051|174|0|1| ; AKT1|IDBG-22709|ENSG00000142208|207|0|1| ; CEBPB|IDBG-80858|ENSG00000172216|1051|0|1| ; CREB1|IDBG-79573|ENSG00000118260|1385|0|1| ; FOXA1|IDBG-5104|ENSG00000129514|3169|0|1| ; HNF1A|IDBG-61093|ENSG00000135100|6927|0|1| ; HNF4A|IDBG-76498|ENSG00000101076|3172|0|1| ; IGFBP1|IDBG-15764|ENSG00000146678|3484|0|1| ; NF1|IDBG-39462|ENSG00000196712|4763|0|1| ; N…
Double stranded rna induced gene expression	4037	PID BIOCARTA	Homo sapiens	11	14	0.79	1.1638e-05	4.25932e-05	CHUK ; DNAJC3 ; EIF2AK2 ; IFNA1 ; IFNB1 ; IKBKB ; IKBKG ; MAP4K4 ; NFKBIA ; RELA ; TP53 ;	ACTB|IDBG-7590|ENSG00000075624|60|0|1| ; ARF1|IDBG-107128|ENSG00000143761|375|0|1| ; ATP6V0B|IDBG-97633|ENSG00000117410|533|0|1| ; CFTR|IDBG-37713|ENSG00000001626|1080|0|1| ; GNAS|IDBG-82827|ENSG00000087460|2778|0|1| ; KCNQ1|IDBG-22998|ENSG00000053918|3784|0|1| ; PLCG1|IDBG-75238|ENSG00000124181|5335|0|1| ; PLCG2|IDBG-43723|ENSG00000197943|5336|0|1| ; PRKACA|IDBG-32929|ENSG00000072062|5566|0|1| ;…
S1P3 pathway	4195	PID NCI	Homo sapiens	17	28	0.61	1.21031e-05	4.41656e-05	AKT1 ; AKT3 ; CXCR4 ; FLT1 ; GNA11 ; GNA15 ; GNAI2 ; GNAQ ; ITGB3 ; JAK2 ; MAPK1 ; MAPK3 ; PDGFRB ; RAC1 ; RHOA ; SRC ; VEGFA ;	BMP2|IDBG-52330|ENSG00000125845|650|0|1| ; BMP6|IDBG-60018|ENSG00000153162|654|0|1| ; BMP7|IDBG-82028|ENSG00000101144|655|0|1| ; BTRC|IDBG-87102|ENSG00000166167|8945|0|1| ; CSNK1A1|IDBG-52965|ENSG00000113712|1452|0|1| ; CSNK1E|IDBG-236645|ENSG00000213923|1454|0|1| ; CSNK1G2|IDBG-15174|ENSG00000133275|1455|0|1| ; FBXW11|IDBG-57611|ENSG00000072803|23291|0|1| ; GLI2|IDBG-68270|ENSG00000074047|2736|0…
Canonical Wnt signaling pathway	4224	PID NCI	Homo sapiens	20	36	0.56	1.33755e-05	4.86664e-05	APC ; AXIN1 ; CCND1 ; CREBBP ; CSNK1A1 ; CSNK2A1 ; CTBP1 ; CTNNB1 ; DKK1 ; FBXW11 ; GSK3B ; HDAC1 ; HNF1A ; LEF1 ; LRP6 ; MYC ; PPP2R5D ; SMAD4 ; TCF3 ; TCF4 ;	ACTB|IDBG-7590|ENSG00000075624|60|0|1| ; ADRB1|IDBG-90231|ENSG00000043591|153|0|1| ; EMD|IDBG-91213|ENSG00000102119|2010|0|1| ; GNAS|IDBG-82827|ENSG00000087460|2778|0|1| ; ITGA5|IDBG-37894|ENSG00000161638|3678|0|1| ; ITGB1|IDBG-68302|ENSG00000150093|3688|0|1| ; ITGB3|IDBG-55899|ENSG00000056345|3690|0|1| ; ITGB5|IDBG-53924|ENSG00000082781|3693|0|1| ; ITGB6|IDBG-73389|ENSG00000115221|3694|0|1| ; PR…
Control of skeletal myogenesis by hdac and calcium/calmodulin-dependent kinase (camk)	4087	PID BIOCARTA	Homo sapiens	14	21	0.67	1.57757e-05	5.72328e-05	AKT1 ; CAMK2B ; CREBBP ; EP300 ; GRIP1 ; HDAC5 ; KAT2B ; MAPK14 ; MEF2A ; NFATC1 ; PDPK1 ; PIK3CA ; PIK3R1 ; YWHAH ;	ACTB|IDBG-7590|ENSG00000075624|60|0|1| ; AGT|IDBG-107363|ENSG00000135744|183|0|1| ; EMD|IDBG-91213|ENSG00000102119|2010|0|1| ; IL6|IDBG-9462|ENSG00000136244|3569|0|1| ; ITGA5|IDBG-37894|ENSG00000161638|3678|0|1| ; ITGB1|IDBG-68302|ENSG00000150093|3688|0|1| ; ITGB3|IDBG-55899|ENSG00000056345|3690|0|1| ; ITGB5|IDBG-53924|ENSG00000082781|3693|0|1| ; ITGB6|IDBG-73389|ENSG00000115221|3694|0|1| ; PRKAA…
BMP receptor signaling	5671	PID NCI	Homo sapiens	22	42	0.52	1.75278e-05	6.32216e-05	BMP2 ; BMP6 ; BMP7 ; BMPR1A ; BMPR1B ; BMPR2 ; GSK3B ; HFE2 ; MAP3K7 ; MAP3K7IP1 ; MAP3K7IP2 ; MAPK1 ; NUP214 ; PPM1A ; PPP1CA ; PPP1R15A ; SMAD1 ; SMAD4 ; SMAD6 ; SMAD7 ; SMURF1 ; XIAP ;	ARRB2|IDBG-19263|ENSG00000141480|409|0|1| ; BCL3|IDBG-56568|ENSG00000069399|602|0|1| ; FBXW11|IDBG-57611|ENSG00000072803|23291|0|1| ; IKBKB|IDBG-19987|ENSG00000104365|3551|0|1| ; LCK|IDBG-95667|ENSG00000182866|3932|0|1| ; MAPK14|IDBG-84613|ENSG00000112062|1432|0|1| ; NFKB1|IDBG-31974|ENSG00000109320|4790|0|1| ; NFKBIA|IDBG-4758|ENSG00000100906|4792|0|1| ; PIK3CA|IDBG-66003|ENSG00000121879|5290|0|…
TGF beta receptor I degradation signaling	238	INOH	Homo sapiens	22	42	0.52	1.75278e-05	6.32216e-05	ACVR1 ; ACVR1B ; ACVRL1 ; BMPR1A ; BMPR1B ; PSMA7 ; PSMB10 ; PSMB5 ; PSMC1 ; PSMC2 ; PSMC3 ; PSMC5 ; PSMD1 ; PSMD11 ; PSMD12 ; PSMD13 ; PSMD2 ; PSMD3 ; PSMD4 ; PSMD7 ; SMAD7 ; TGFBR1 ;	BCL10|IDBG-100044|ENSG00000142867|8915|0|1| ; CARD11|IDBG-7145|ENSG00000198286|84433|0|1| ; CHUK|IDBG-243385|ENSG00000213341|1147|0|1| ; IKBKB|IDBG-19987|ENSG00000104365|3551|0|1| ; IKBKG|IDBG-91846|ENSG00000073009|8517|0|1| ; MALT1|IDBG-3930|ENSG00000172175|10892|0|1| ; MAP3K7|IDBG-94374|ENSG00000135341|6885|0|1| ; MAP3K7IP1|IDBG-8281|ENSG00000100324|10454|0|1| ; MAP3K7IP2|IDBG-97690|ENSG0000005…
Paxillin-dependent events mediated by a4b1	5687	PID NCI	Homo sapiens	13	19	0.68	2.11378e-05	7.58047e-05	ARF6 ; BCAR1 ; CBL ; CRK ; CRKL ; DOCK1 ; ITGB1 ; PIK3CA ; PIK3R1 ; PRKACA ; PXN ; RAC1 ; VCAM1 ;	BCL10|IDBG-100044|ENSG00000142867|8915|0|1| ; CARD11|IDBG-7145|ENSG00000198286|84433|0|1| ; CHUK|IDBG-243385|ENSG00000213341|1147|0|1| ; IKBKB|IDBG-19987|ENSG00000104365|3551|0|1| ; IKBKG|IDBG-91846|ENSG00000073009|8517|0|1| ; MALT1|IDBG-3930|ENSG00000172175|10892|0|1| ; MAP3K7|IDBG-94374|ENSG00000135341|6885|0|1| ; MAP3K7IP1|IDBG-8281|ENSG00000100324|10454|0|1| ; MAP3K7IP2|IDBG-97690|ENSG0000005…
Role of mal in rho-mediated activation of srf	4123	PID BIOCARTA	Homo sapiens	13	19	0.68	2.11378e-05	7.58047e-05	CDC42 ; HNF1A ; HRAS ; MAP2K1 ; MAP2K2 ; MAP3K1 ; MAPK1 ; MAPK3 ; MAPK8 ; RAC1 ; RAF1 ; RHOA ; SRF ;	IL1A|IDBG-66482|ENSG00000115008|3552|0|1| ; IL1B|IDBG-66519|ENSG00000125538|3553|0|1| ; IL1R1|IDBG-64088|ENSG00000115594|3554|0|1| ; IL1RAP|IDBG-69682|ENSG00000196083|3556|0|1| ; IRAK1|IDBG-90782|ENSG00000184216|3654|0|1| ; IRAK4|IDBG-28022|ENSG00000198001|51135|0|1| ; MAP3K7|IDBG-94374|ENSG00000135341|6885|0|1| ; MAP3K7IP1|IDBG-8281|ENSG00000100324|10454|0|1| ; MAP3K7IP2|IDBG-97690|ENSG000000552…
Reelin signaling pathway	4331	PID NCI	Homo sapiens	17	29	0.59	2.32205e-05	8.30351e-05	AKT1 ; CBL ; CRKL ; FYN ; GSK3B ; ITGB1 ; MAP1B ; MAP2K7 ; MAP3K11 ; MAPK8 ; MAPK8IP1 ; MAPT ; NCK2 ; PIK3CA ; PIK3R1 ; RAP1A ; RELN ;	IL1A|IDBG-66482|ENSG00000115008|3552|0|1| ; IL1B|IDBG-66519|ENSG00000125538|3553|0|1| ; IL1R1|IDBG-64088|ENSG00000115594|3554|0|1| ; IL1RAP|IDBG-69682|ENSG00000196083|3556|0|1| ; IRAK1|IDBG-90782|ENSG00000184216|3654|0|1| ; IRAK4|IDBG-28022|ENSG00000198001|51135|0|1| ; MAP3K7|IDBG-94374|ENSG00000135341|6885|0|1| ; MAP3K7IP1|IDBG-8281|ENSG00000100324|10454|0|1| ; MAP3K7IP2|IDBG-97690|ENSG000000552…
BH3-only proteins associate with and inactivate anti-apoptotic BCL-2 members	1930	REACTOME	Homo sapiens	7	7	1	2.63357e-05	9.02937e-05	BAD ; BBC3 ; BCL2 ; BCL2L1 ; BCL2L11 ; BID ; PMAIP1 ;	IL1A|IDBG-66482|ENSG00000115008|3552|0|1| ; IL1B|IDBG-66519|ENSG00000125538|3553|0|1| ; IL1R1|IDBG-64088|ENSG00000115594|3554|0|1| ; IL1RAP|IDBG-69682|ENSG00000196083|3556|0|1| ; IRAK1|IDBG-90782|ENSG00000184216|3654|0|1| ; IRAK4|IDBG-28022|ENSG00000198001|51135|0|1| ; MAP3K7|IDBG-94374|ENSG00000135341|6885|0|1| ; MAP3K7IP1|IDBG-8281|ENSG00000100324|10454|0|1| ; MAP3K7IP2|IDBG-97690|ENSG000000552…
CREB phosphorylation	1270	REACTOME	Homo sapiens	7	7	1	2.63357e-05	9.02937e-05	ATF1 ; CREB1 ; MAPKAPK2 ; RPS6KA1 ; RPS6KA2 ; RPS6KA3 ; RPS6KA5 ;	GRB2|IDBG-68262|ENSG00000177885|2885|0|1| ; HRAS|IDBG-16878|ENSG00000174775|3265|0|1| ; IL2|IDBG-36892|ENSG00000109471|3558|0|1| ; IL2RA|IDBG-50566|ENSG00000134460|3559|0|1| ; IL2RB|IDBG-6418|ENSG00000100385|3560|0|1| ; IL2RG|IDBG-74884|ENSG00000147168|3561|0|1| ; JAK1|IDBG-99443|ENSG00000162434|3716|0|1| ; JAK3|IDBG-37201|ENSG00000105639|3640,3718|0|1| ; LCK|IDBG-95667|ENSG00000182866|3932|0|1| …
ERK cascade	280	INOH	Homo sapiens	7	7	1	2.63357e-05	9.02937e-05	ARAF ; BRAF ; MAP2K1 ; MAP2K2 ; MAPK1 ; MAPK3 ; RAF1 ;	AKT1|IDBG-22709|ENSG00000142208|207|0|1| ; CD28|IDBG-79183|ENSG00000178562|940|0|1| ; FYN|IDBG-95463|ENSG00000010810|2534|0|1| ; LCK|IDBG-95667|ENSG00000182866|3932|0|1| ; MAP3K14|IDBG-54829|ENSG00000006062|9020|0|1| ; MAP3K8|IDBG-66703|ENSG00000107968|1326|0|1| ; MLST8|IDBG-10142|ENSG00000167965|64223|0|1| ; MTOR|IDBG-89258|ENSG00000198793|2475|0|1| ; PDPK1|IDBG-10648|ENSG00000140992|5170|0|1| ;…
ERK cascade	274	INOH	Homo sapiens	7	7	1	2.63357e-05	9.02937e-05	ARAF ; BRAF ; MAP2K1 ; MAP2K2 ; MAPK1 ; MAPK3 ; RAF1 ;	CAMK2B|IDBG-14499|ENSG00000058404|816|0|1| ; CREB1|IDBG-79573|ENSG00000118260|1385|0|1| ; CSNK2A1|IDBG-37787|ENSG00000101266|1457|0|1| ; FOS|IDBG-12957|ENSG00000170345|2353|0|1| ; GRB2|IDBG-68262|ENSG00000177885|2885|0|1| ; HRAS|IDBG-16878|ENSG00000174775|3265|0|1| ; JUN|IDBG-99221|ENSG00000177606|3725|0|1| ; MAP2K1|IDBG-18019|ENSG00000169032|5604|0|1| ; MAPK3|IDBG-25745|ENSG00000102882|5595|0|1|…
ERK cascade	252	INOH	Homo sapiens	7	7	1	2.63357e-05	9.02937e-05	ARAF ; BRAF ; MAP2K1 ; MAP2K2 ; MAPK1 ; MAPK3 ; RAF1 ;	BCL2|IDBG-4354|ENSG00000171791|596|0|1| ; CREBBP|IDBG-12340|ENSG00000005339|1387|0|1| ; EP300|IDBG-8992|ENSG00000100393|2033|0|1| ; FYN|IDBG-95463|ENSG00000010810|2534|0|1| ; IL2RG|IDBG-74884|ENSG00000147168|3561|0|1| ; JAK1|IDBG-99443|ENSG00000162434|3716|0|1| ; JAK3|IDBG-37201|ENSG00000105639|3640,3718|0|1| ; LCK|IDBG-95667|ENSG00000182866|3932|0|1| ; NMI|IDBG-72072|ENSG00000123609|9111|0|1| ; …
IL-12 signaling pathway(JAK2 TYK2 STAT4)	388	INOH	Homo sapiens	7	7	1	2.63357e-05	9.02937e-05	IL12A ; IL12B ; IL12RB1 ; IL12RB2 ; JAK2 ; STAT4 ; TYK2 ;	AKT1|IDBG-22709|ENSG00000142208|207|0|1| ; BCAR1|IDBG-42468|ENSG00000050820|9564|0|1| ; CDKN1B|IDBG-20317|ENSG00000111276|1027|0|1| ; FASLG|IDBG-104856|ENSG00000117560|356|0|1| ; FOXO3|IDBG-95024|ENSG00000118689|2309|0|1| ; GRB2|IDBG-68262|ENSG00000177885|2885|0|1| ; ILK|IDBG-29381|ENSG00000166333|3611|0|1| ; ITGB1|IDBG-68302|ENSG00000150093|3688|0|1| ; PIK3CA|IDBG-66003|ENSG00000121879|5290|0|1|…
IL-2 signaling pathway(JAK1 JAK3 STAT5)	382	INOH	Homo sapiens	7	7	1	2.63357e-05	9.02937e-05	IL2RA ; IL2RB ; IL2RG ; JAK1 ; JAK3 ; STAT5A ; STAT5B ;	FOS|IDBG-12957|ENSG00000170345|2353|0|1| ; HRAS|IDBG-16878|ENSG00000174775|3265|0|1| ; JUN|IDBG-99221|ENSG00000177606|3725|0|1| ; MAP2K1|IDBG-18019|ENSG00000169032|5604|0|1| ; MAP2K2|IDBG-18293|ENSG00000126934|5605|0|1| ; MAPK1|IDBG-2147|ENSG00000100030|5594|0|1| ; MAPK3|IDBG-25745|ENSG00000102882|5595|0|1| ; MYC|IDBG-35442|ENSG00000136997|4609|0|1| ; NFKBIA|IDBG-4758|ENSG00000100906|4792|0|1| ; …
IL-3 signaling pathway(JAK1 JAK2 STAT5)	402	INOH	Homo sapiens	7	7	1	2.63357e-05	9.02937e-05	CSF2RB ; IL3 ; IL3RA ; JAK1 ; JAK2 ; STAT5A ; STAT5B ;	EGFR|IDBG-16933|ENSG00000146648|1956|0|1| ; GRB2|IDBG-68262|ENSG00000177885|2885|0|1| ; HRAS|IDBG-16878|ENSG00000174775|3265|0|1| ; MAP2K1|IDBG-18019|ENSG00000169032|5604|0|1| ; MAP2K4|IDBG-31021|ENSG00000065559|6416|0|1| ; MAP3K1|IDBG-22000|ENSG00000095015|4214|0|1| ; MAPK14|IDBG-84613|ENSG00000112062|1432|0|1| ; NCOR2|IDBG-63911|ENSG00000196498|9612|0|1| ; RAC1|IDBG-8115|ENSG00000136238|5879|0|…
IL-4 signaling pathway(JAK1 JAK3 STAT6)	378	INOH	Homo sapiens	7	7	1	2.63357e-05	9.02937e-05	IL2RG ; IL4 ; IL4R ; JAK1 ; JAK3 ; PTPN6 ; STAT6 ;	AKT1|IDBG-22709|ENSG00000142208|207|0|1| ; ATM|IDBG-70193|ENSG00000149311|472,651610|0|1| ; BAX|IDBG-61459|ENSG00000087088|581|0|1| ; CDKN1A|IDBG-85033|ENSG00000124762|1026|0|1| ; EP300|IDBG-8992|ENSG00000100393|2033|0|1| ; FHL2|IDBG-64511|ENSG00000115641|2274|0|1| ; GADD45A|IDBG-99580|ENSG00000116717|1647|0|1| ; HIF1A|IDBG-8510|ENSG00000100644|3091|0|1| ; HSP90AA1|IDBG-20861|ENSG00000080824|3320…
JNK cascade	314	INOH	Homo sapiens	7	7	1	2.63357e-05	9.02937e-05	ITCH ; MAP2K4 ; MAP2K7 ; MAP3K5 ; MAPK10 ; MAPK8 ; MAPK9 ;	AKT1|IDBG-22709|ENSG00000142208|207|0|1| ; CAMK2B|IDBG-14499|ENSG00000058404|816|0|1| ; CREBBP|IDBG-12340|ENSG00000005339|1387|0|1| ; EP300|IDBG-8992|ENSG00000100393|2033|0|1| ; GRIP1|IDBG-45676|ENSG00000155974|23426|0|1| ; HDAC5|IDBG-53295|ENSG00000108840|10014|0|1| ; KAT2B|IDBG-21805|ENSG00000114166|8850|0|1| ; MAPK14|IDBG-84613|ENSG00000112062|1432|0|1| ; MEF2A|IDBG-31725|ENSG00000068305|4205|…
JNK cascade	100	INOH	Homo sapiens	7	7	1	2.63357e-05	9.02937e-05	JUN ; MAP2K4 ; MAP2K7 ; MAP3K5 ; MAPK10 ; MAPK8 ; MAPK9 ;	CCL11|IDBG-40645|ENSG00000172156|6356|0|1| ; CCR3|IDBG-30125|ENSG00000183625|1232|0|1| ; GNAQ|IDBG-72455|ENSG00000156052|2776|0|1| ; HRAS|IDBG-16878|ENSG00000174775|3265|0|1| ; MAP2K1|IDBG-18019|ENSG00000169032|5604|0|1| ; MAPK1|IDBG-2147|ENSG00000100030|5594|0|1| ; MAPK3|IDBG-25745|ENSG00000102882|5595|0|1| ; PPP1R12B|IDBG-105846|ENSG00000077157|4660|0|1| ; PRKCA|IDBG-65194|ENSG00000154229|5578|…
P38 cascade	234	INOH	Homo sapiens	7	7	1	2.63357e-05	9.02937e-05	ATF2 ; MAP2K6 ; MAP3K7 ; MAPK11 ; MAPK12 ; MAPK13 ; MAPK14 ;	B2M|IDBG-9902|ENSG00000166710|567|0|1| ; CD28|IDBG-79183|ENSG00000178562|940|0|1| ; HLA-A|IDBG-125377|ENSG00000206503|3105|0|1| ; IL18|IDBG-71390|ENSG00000150782|3606|0|1| ; LAT|IDBG-239499|ENSG00000213658|27040|0|1| ; MAP2K1|IDBG-18019|ENSG00000169032|5604|0|1| ; MAPK3|IDBG-25745|ENSG00000102882|5595|0|1| ; PAK1|IDBG-65610|ENSG00000149269|5058|0|1| ; PIK3CA|IDBG-66003|ENSG00000121879|5290|0|1| ;…
PI3K Cascade	1445	REACTOME	Homo sapiens	7	7	1	2.63357e-05	9.02937e-05	DOK1 ; IRS1 ; IRS2 ; PIK3CA ; PIK3CB ; PIK3R1 ; PIK3R2 ;	ATM|IDBG-70193|ENSG00000149311|472,651610|0|1| ; ATR|IDBG-59521|ENSG00000175054|545,648152,651921|0|1| ; BRCA1|IDBG-52172|ENSG00000012048|672|0|1| ; BRCA2|IDBG-22703|ENSG00000139618|675|0|1| ; CHEK1|IDBG-75536|ENSG00000149554|1111|0|1| ; CHEK2|IDBG-3314|ENSG00000183765|100132032,100133012,100133489,100134007,100134304,11200|0|1| ; FANCA|IDBG-48213|ENSG00000187741|2175|0|1| ; FANCF|IDBG-36200|ENSG…
TRAM Cascade	1483	REACTOME	Homo sapiens	7	7	1	2.63357e-05	9.02937e-05	IRF3 ; LY96 ; RIPK1 ; TBK1 ; TICAM1 ; TLR4 ; TMED7;TICAM2 ;	AGT|IDBG-107363|ENSG00000135744|183|0|1| ; BCAR1|IDBG-42468|ENSG00000050820|9564|0|1| ; CCNA2|IDBG-36372|ENSG00000145386|890|0|1| ; CCNE1|IDBG-41865|ENSG00000105173|898|0|1| ; CDK2|IDBG-39545|ENSG00000123374|1017|0|1| ; CDKN1A|IDBG-85033|ENSG00000124762|1026|0|1| ; EGR1|IDBG-47191|ENSG00000120738|1958|0|1| ; ITGB1|IDBG-68302|ENSG00000150093|3688|0|1| ; MAPK1|IDBG-2147|ENSG00000100030|5594|0|1| ; …
Tsp-1 induced apoptosis in microvascular endothelial cell	3984	PID BIOCARTA	Homo sapiens	7	7	1	2.63357e-05	9.02937e-05	CASP3 ; CD36 ; FOS ; FYN ; GZMA ; JUN ; MAPK14 ;	ADRB2|IDBG-52685|ENSG00000169252|154|0|1| ; AGT|IDBG-107363|ENSG00000135744|183|0|1| ; AKT1|IDBG-22709|ENSG00000142208|207|0|1| ; CAMK2B|IDBG-14499|ENSG00000058404|816|0|1| ; CAV1|IDBG-37314|ENSG00000105974|857|0|1| ; CCL11|IDBG-40645|ENSG00000172156|6356|0|1| ; CCL4|IDBG-42537|ENSG00000129277|6351|0|1| ; CXCL12|IDBG-71595|ENSG00000107562|6387|0|1| ; HSP90AA1|IDBG-20861|ENSG00000080824|3320|0|1| …
Chaperones modulate interferon signaling pathway	3952	PID BIOCARTA	Homo sapiens	12	17	0.71	2.76308e-05	9.44746e-05	CHUK ; DNAJA3 ; HSPA1B ; IFNG ; IFNGR1 ; IKBKB ; IKBKG ; JAK2 ; NFKBIA ; RB1 ; RELA ; TP53 ;	CD247|IDBG-104547|ENSG00000198821|919|0|1| ; CD3D|IDBG-73628|ENSG00000167286|915|0|1| ; CD3E|IDBG-73617|ENSG00000198851|916|0|1| ; CD3G|IDBG-73647|ENSG00000160654|917|0|1| ; CD4|IDBG-15034|ENSG00000010610|920|0|1| ; LAT|IDBG-239499|ENSG00000213658|27040|0|1| ; LCK|IDBG-95667|ENSG00000182866|3932|0|1| ; PLCG1|IDBG-75238|ENSG00000124181|5335|0|1| ; PLCG2|IDBG-43723|ENSG00000197943|5336|0|1| ; PRKCQ…
FOXA1 transcription factor network	5652	PID NCI	Homo sapiens	22	43	0.51	2.84251e-05	9.69248e-05	AP1B1 ; AR ; BRCA1 ; CDKN1B ; CEBPB ; CREBBP ; EP300 ; ESR1 ; FOS ; FOXA1 ; JUN ; KLK3 ; NCOA3 ; NFIA ; POU2F1 ; SERPINA1 ; SFTPA1B;SFTPA1 ; SFTPA2 ; SFTPD ; SP1 ; TFF1 ; VTN ;	BLNK|IDBG-83724|ENSG00000095585|29760|0|1| ; FYN|IDBG-95463|ENSG00000010810|2534|0|1| ; GRB2|IDBG-68262|ENSG00000177885|2885|0|1| ; LCK|IDBG-95667|ENSG00000182866|3932|0|1| ; PIK3CA|IDBG-66003|ENSG00000121879|5290|0|1| ; PIK3CB|IDBG-58598|ENSG00000051382|5291|0|1| ; PIK3CD|IDBG-88554|ENSG00000171608|5293|0|1| ; PIK3R1|IDBG-25037|ENSG00000145675|5295|0|1| ; PIK3R2|IDBG-37719|ENSG00000105647|5296|0…
Exocytosis of Alpha granule	1620	REACTOME	Homo sapiens	25	52	0.48	3.24867e-05	0.000110472	A2M ; ACTN1 ; ACTN2 ; APP ; CD36 ; CD9 ; CLU ; FGA ; FGG ; FN1 ; GP1BA ; HGF ; ITGB3 ; PF4 ; PLG ; PPBP ; SERPINA1 ; SERPING1 ; SPARC ; TGFB1 ; TGFB2 ; TGFB3 ; THBS1 ; TIMP1 ; VWF ;	CD28|IDBG-79183|ENSG00000178562|940|0|1| ; FAS|IDBG-81669|ENSG00000026103|355|0|1| ; FASLG|IDBG-104856|ENSG00000117560|356|0|1| ; GZMB|IDBG-4054|ENSG00000100453|3002|0|1| ; HLA-A|IDBG-125377|ENSG00000206503|3105|0|1| ; HLA-DOB;TAP2|IDBG-81449|ENSG00000204267|3112,6891|0|1| ; HLA-DRA|IDBG-80796|ENSG00000204287|3122|0|1| ; HLA-G|IDBG-73885|ENSG00000204632|3135|0|1| ; IFNG|IDBG-45916|ENSG00000111537…
ID	3912	NETPATH	Homo sapiens	16	27	0.59	3.36974e-05	0.000113968	ATF3 ; CCNA2 ; CCNE1 ; CDK2 ; ELK1 ; ELK4 ; ID1 ; ID3 ; IFI16 ; PAX2 ; PAX5 ; PAX8 ; PSMD4 ; RB1 ; SMAD3 ; TCF3 ;	AURKA|IDBG-81805|ENSG00000087586|6790|0|1| ; BIRC5|IDBG-70554|ENSG00000089685|332|0|1| ; CBX5|IDBG-37553|ENSG00000094916|23468|0|1| ; CUL3|IDBG-82331|ENSG00000036257|8452|0|1| ; MYLK|IDBG-53043|ENSG00000065534|4638|0|1| ; NCL|IDBG-83089|ENSG00000115053|4691|0|1| ; NPM1|IDBG-57453|ENSG00000181163|440577,4869|0|1| ; PEBP1|IDBG-59730|ENSG00000089220|5037|0|1| ; PPP1CC|IDBG-57303|ENSG00000186298|5501…
Multi-step regulation of transcription by pitx2	4152	PID BIOCARTA	Homo sapiens	16	27	0.59	3.36974e-05	0.000113968	AXIN1 ; CCND2 ; CREBBP ; CSNK2A1 ; CTNNB1 ; DKK1 ; EP300 ; GSK3B ; HDAC1 ; KAT5 ; LEF1 ; LRP6 ; MED1 ; PITX2 ; PPP2R5D ; TRRAP ;	CD44|IDBG-39556|ENSG00000026508|960|0|1| ; CTNNB1|IDBG-27347|ENSG00000168036|1499|0|1| ; DKK1|IDBG-74684|ENSG00000107984|22943|0|1| ; LEF1|IDBG-33529|ENSG00000138795|51176|0|1| ; MAP3K7|IDBG-94374|ENSG00000135341|6885|0|1| ; SDC1|IDBG-32196|ENSG00000115884|6382|0|1| ; SFN|IDBG-94738|ENSG00000175793|2810|0|1| ; TCF7L2|IDBG-89861|ENSG00000148737|6934|0|1| ; YWHAB|IDBG-76944|ENSG00000166913|7529|0|1…
Arf6 signaling events	4308	PID NCI	Homo sapiens	19	35	0.54	3.41485e-05	0.000115182	ACAP1 ; ADAP1;COX19 ; ADRB2 ; AGTR1 ; ARF6 ; ARRB1 ; ARRB2 ; EGFR ; GNA11 ; GNA15 ; GNAQ ; GULP1 ; HGF ; ITGB3 ; MET ; NCK1 ; PXN ; SRC ; TSHR ;	EIF3A|IDBG-90993|ENSG00000107581|8661|0|1| ; EIF3B|IDBG-6921|ENSG00000106263|8662|0|1| ; EIF3C|IDBG-23122|ENSG00000184110|8663|0|1| ; EIF3D|IDBG-5983|ENSG00000100353|8664|0|1| ; EIF3E|IDBG-32393|ENSG00000104408|3646|0|1| ; EIF3F|IDBG-30424|ENSG00000175390|8665|0|1| ; EIF3G|IDBG-26498|ENSG00000130811|8666|0|1| ; EIF3H|IDBG-33353|ENSG00000147677|8667|0|1| ; EIF3I|IDBG-95635|ENSG00000084623|8668|0|1…
Ccr3 signaling in eosinophils	3980	PID BIOCARTA	Homo sapiens	14	22	0.64	3.45261e-05	0.000115519	CCL11 ; CCR3 ; GNAQ ; HRAS ; MAP2K1 ; MAPK1 ; MAPK3 ; PPP1R12B ; PRKCA ; PRKCB ; PTK2 ; RAF1 ; RHOA ; ROCK2 ;	CAD|IDBG-37744|ENSG00000084774|790|0|1| ; CTPS|IDBG-97078|ENSG00000171793|1503|0|1| ; DUT|IDBG-10926|ENSG00000128951|1854|0|1| ; NME1;NME2;NME1-NME2|IDBG-59608|ENSG00000011052|4830,4831,654364|0|1| ; NUDT2|IDBG-59421|ENSG00000164978|318|0|1| ; POLR1C|IDBG-88354|ENSG00000171453|9533|0|1| ; POLR3A|IDBG-79933|ENSG00000148606|11128|0|1| ; POLR3B|IDBG-54798|ENSG00000013503|55703|0|1| ; POLR3C|IDBG-101…
Ras-independent pathway in nk cell-mediated cytotoxicity	4025	PID BIOCARTA	Homo sapiens	14	22	0.64	3.45261e-05	0.000115519	B2M ; CD28 ; HLA-A ; IL18 ; LAT ; MAP2K1 ; MAPK3 ; PAK1 ; PIK3CA ; PIK3R1 ; PTPN6 ; RAC1 ; SYK ; VAV1 ;	BAD|IDBG-53423|ENSG00000002330|572|0|1| ; IL2RG|IDBG-74884|ENSG00000147168|3561|0|1| ; IL7|IDBG-26153|ENSG00000104432|3574|0|1| ; IL7R|IDBG-16161|ENSG00000168685|3575|0|1| ; JAK1|IDBG-99443|ENSG00000162434|3716|0|1| ; JAK3|IDBG-37201|ENSG00000105639|3640,3718|0|1| ; PIK3CA|IDBG-66003|ENSG00000121879|5290|0|1| ; PIK3CB|IDBG-58598|ENSG00000051382|5291|0|1| ; PIK3CD|IDBG-88554|ENSG00000171608|5293|0…
Role of brca1 brca2 and atr in cancer susceptibility	4115	PID BIOCARTA	Homo sapiens	14	22	0.64	3.45261e-05	0.000115519	ATM ; ATR ; BRCA1 ; BRCA2 ; CHEK1 ; CHEK2 ; FANCA ; FANCF ; MRE11A ; NBN ; RAD17 ; RAD51 ; TP53 ; TREX1 ;	ATF2|IDBG-75609|ENSG00000115966|1386|0|1| ; MAP2K1|IDBG-18019|ENSG00000169032|5604|0|1| ; MAP2K2|IDBG-18293|ENSG00000126934|5605|0|1| ; MAP2K3|IDBG-35553|ENSG00000034152|5606,650832|0|1| ; MAP2K4|IDBG-31021|ENSG00000065559|6416|0|1| ; MAP2K5|IDBG-18592|ENSG00000137764|5607|0|1| ; MAP2K6|IDBG-66516|ENSG00000108984|5608|0|1| ; MAP2K7|IDBG-24000|ENSG00000076984|5609|0|1| ; MAP3K1|IDBG-22000|ENSG0000…
Mechanisms of transcriptional repression by dna methylation	3966	PID BIOCARTA	Homo sapiens	11	15	0.73	3.48537e-05	0.000115685	CHD3 ; HDAC1 ; HDAC2 ; MBD1 ; MBD2 ; MBD3 ; MTA2 ; RBBP4 ; RBBP7 ; SIN3A ; SIN3B ;	ATF2|IDBG-75609|ENSG00000115966|1386|0|1| ; MAP2K1|IDBG-18019|ENSG00000169032|5604|0|1| ; MAP2K2|IDBG-18293|ENSG00000126934|5605|0|1| ; MAP2K3|IDBG-35553|ENSG00000034152|5606,650832|0|1| ; MAP2K4|IDBG-31021|ENSG00000065559|6416|0|1| ; MAP2K5|IDBG-18592|ENSG00000137764|5607|0|1| ; MAP2K6|IDBG-66516|ENSG00000108984|5608|0|1| ; MAP2K7|IDBG-24000|ENSG00000076984|5609|0|1| ; MAP3K7|IDBG-94374|ENSG0000…
PDGF signaling pathway	140	INOH	Homo sapiens	11	15	0.73	3.48537e-05	0.000115685	GRB2 ; HRAS ; KRAS ; MAP3K1 ; PDGFA ; PDGFB ; PDGFRB ; RAF1 ; SHC1 ; SOS1 ; SOS2 ;	AKT1|IDBG-22709|ENSG00000142208|207|0|1| ; GRB2|IDBG-68262|ENSG00000177885|2885|0|1| ; HRAS|IDBG-16878|ENSG00000174775|3265|0|1| ; NGF|IDBG-101347|ENSG00000134259|4803|0|1| ; NTRK1|IDBG-103632|ENSG00000198400|4914|0|1| ; PDPK1|IDBG-10648|ENSG00000140992|5170|0|1| ; PIK3CA|IDBG-66003|ENSG00000121879|5290|0|1| ; PIK3R1|IDBG-25037|ENSG00000145675|5295|0|1| ; PLCG1|IDBG-75238|ENSG00000124181|5335|0|1…
Sumoylation by RanBP2 regulates transcriptional repression	5650	PID NCI	Homo sapiens	11	15	0.73	3.48537e-05	0.000115685	HDAC1 ; HDAC4 ; MDM2 ; NUP153 ; NUP214 ; PIAS1 ; PIAS2 ; RANGAP1 ; SUMO1 ; UBE2I ; XPO1 ;	AKT1|IDBG-22709|ENSG00000142208|207|0|1| ; APAF1|IDBG-52364|ENSG00000120868|317|0|1| ; ATM|IDBG-70193|ENSG00000149311|472,651610|0|1| ; BAD|IDBG-53423|ENSG00000002330|572|0|1| ; BAX|IDBG-61459|ENSG00000087088|581|0|1| ; BCL2|IDBG-4354|ENSG00000171791|596|0|1| ; BCL2L1|IDBG-63673|ENSG00000171552|598|0|1| ; BID|IDBG-1050|ENSG00000015475|637|0|1| ; CASP3|IDBG-46394|ENSG00000164305|836|0|1| ; CASP6|I…
Cyclin e destruction pathway	4008	PID BIOCARTA	Homo sapiens	8	9	0.89	4.21353e-05	0.000137297	CCNE1 ; CDC34 ; CDK2 ; CUL1 ; E2F1 ; RB1 ; SKP1 ; TFDP1 ;	SOCS1|IDBG-14621|ENSG00000185338|8651|0|1| ; SOCS2|IDBG-51299|ENSG00000120833|8835|0|1| ; SOCS3|IDBG-70676|ENSG00000184557|9021|0|1| ; SOCS4|IDBG-7209|ENSG00000180008|122809|0|1| ; SOCS5|IDBG-50628|ENSG00000171150|9655|0|1| ; SOCS7|IDBG-44518|ENSG00000174111|30837|0|1| ; STAT1|IDBG-77617|ENSG00000115415|6772|0|1| ; STAT2|IDBG-40906|ENSG00000170581|6773|0|1| ; STAT3|IDBG-50702|ENSG00000168610|6774…
Ifn alpha signaling pathway	3948	PID BIOCARTA	Homo sapiens	8	9	0.89	4.21353e-05	0.000137297	IFNA1 ; IFNAR1 ; IFNAR2;IL10RB ; IFNB1 ; JAK1 ; STAT1 ; STAT2 ; TYK2 ;	AKT1|IDBG-22709|ENSG00000142208|207|0|1| ; FCER2|IDBG-23316|ENSG00000104921|2208|0|1| ; GRB2|IDBG-68262|ENSG00000177885|2885|0|1| ; HLA-DRA|IDBG-80796|ENSG00000204287|3122|0|1| ; HMGA1|IDBG-83311|ENSG00000137309|100130009,3159|0|1| ; IL2RG|IDBG-74884|ENSG00000147168|3561|0|1| ; IL4|IDBG-42701|ENSG00000113520|3565|0|1| ; IL4R|IDBG-21808|ENSG00000077238|3566|0|1| ; JAK1|IDBG-99443|ENSG00000162434|3…
Raf activation signaling (through Grb2 and Sos)	42	INOH	Homo sapiens	8	9	0.89	4.21353e-05	0.000137297	ARAF ; BRAF ; GRB2 ; HRAS ; KRAS ; RAF1 ; SOS1 ; SOS2 ;	BRAF|IDBG-44351|ENSG00000157764|673|0|1| ; ELK1|IDBG-61826|ENSG00000126767|2002|0|1| ; FOS|IDBG-12957|ENSG00000170345|2353|0|1| ; HRAS|IDBG-16878|ENSG00000174775|3265|0|1| ; KRAS|IDBG-23889|ENSG00000133703|3845|0|1| ; MAP2K1|IDBG-18019|ENSG00000169032|5604|0|1| ; MAP3K8|IDBG-66703|ENSG00000107968|1326|0|1| ; MAPK1|IDBG-2147|ENSG00000100030|5594|0|1| ; MAPK3|IDBG-25745|ENSG00000102882|5595|0|1| ; …
Raf activation signaling (through Grb2 and Sos)	108	INOH	Homo sapiens	8	9	0.89	4.21353e-05	0.000137297	ARAF ; BRAF ; GRB2 ; HRAS ; KRAS ; RAF1 ; SOS1 ; SOS2 ;	BAX|IDBG-61459|ENSG00000087088|581|0|1| ; BID|IDBG-1050|ENSG00000015475|637|0|1| ; CASP8|IDBG-78534|ENSG00000064012|841|0|1| ; CFLAR|IDBG-78386|ENSG00000003402|8837|0|1| ; FADD|IDBG-62144|ENSG00000168040|8772|0|1| ; ITCH|IDBG-68143|ENSG00000078747|83737|0|1| ; MAP3K5|IDBG-96934|ENSG00000197442|4217|0|1| ; RIPK1|IDBG-57326|ENSG00000137275|8737|0|1| ; RIPK2|IDBG-27941|ENSG00000104312|8767|0|1| ; RI…
West nile virus	4056	PID BIOCARTA	Homo sapiens	8	9	0.89	4.21353e-05	0.000137297	APAF1 ; CASP3 ; CASP6 ; CASP7 ; CASP9 ; EEF1A1 ; TIA1 ; TIAL1 ;	CD14|IDBG-49157|ENSG00000170458|929|0|1| ; IRAK1|IDBG-90782|ENSG00000184216|3654|0|1| ; IRAK4|IDBG-28022|ENSG00000198001|51135|0|1| ; LY96|IDBG-25842|ENSG00000154589|23643|0|1| ; MAP3K7|IDBG-94374|ENSG00000135341|6885|0|1| ; MAP3K7IP1|IDBG-8281|ENSG00000100324|10454|0|1| ; MAP3K7IP2|IDBG-97690|ENSG00000055208|23118|0|1| ; MYD88|IDBG-25713|ENSG00000172936|4615|0|1| ; TLR4|IDBG-82738|ENSG0000013686…
Stabilization and expansion of the E-cadherin adherens junction	5673	PID NCI	Homo sapiens	21	41	0.51	4.22529e-05	0.000137322	ACTN1 ; AQP3 ; ARF6 ; CDH1 ; CTNNA1 ; CTNNB1 ; CTNND1 ; EGFR ; EXOC3 ; EXOC4 ; HGF ; IGF1R ; MET ; MLLT4 ; MYO6 ; NCK1 ; PIP5K1C ; RHOA ; VASP ; VCL ; ZYX ;	CD14|IDBG-49157|ENSG00000170458|929|0|1| ; IRAK1|IDBG-90782|ENSG00000184216|3654|0|1| ; IRAK4|IDBG-28022|ENSG00000198001|51135|0|1| ; LY96|IDBG-25842|ENSG00000154589|23643|0|1| ; MAP3K7|IDBG-94374|ENSG00000135341|6885|0|1| ; MAP3K7IP1|IDBG-8281|ENSG00000100324|10454|0|1| ; MAP3K7IP2|IDBG-97690|ENSG00000055208|23118|0|1| ; MYD88|IDBG-25713|ENSG00000172936|4615|0|1| ; TLR4|IDBG-82738|ENSG0000013686…
Effects of calcineurin in keratinocyte differentiation	4050	PID BIOCARTA	Homo sapiens	10	13	0.77	4.16436e-05	0.00013749	CAMK2B ; CDKN1A ; GNAQ ; NFATC1 ; PLCG1 ; PPP3CA ; PRKCA ; PRKCB ; SP1 ; SP3 ;	CD14|IDBG-49157|ENSG00000170458|929|0|1| ; IRAK1|IDBG-90782|ENSG00000184216|3654|0|1| ; IRAK4|IDBG-28022|ENSG00000198001|51135|0|1| ; LY96|IDBG-25842|ENSG00000154589|23643|0|1| ; MAP3K7|IDBG-94374|ENSG00000135341|6885|0|1| ; MAP3K7IP1|IDBG-8281|ENSG00000100324|10454|0|1| ; MAP3K7IP2|IDBG-97690|ENSG00000055208|23118|0|1| ; MYD88|IDBG-25713|ENSG00000172936|4615|0|1| ; TLR4|IDBG-82738|ENSG0000013686…
P53 signaling pathway	4126	PID BIOCARTA	Homo sapiens	10	13	0.77	4.16436e-05	0.00013749	BCL2 ; CCND1 ; CCNE1 ; CDK2 ; CDKN1A ; E2F1 ; GADD45A ; MDM2 ; RB1 ; TP53 ;	CCR5|IDBG-30229|ENSG00000160791|1234|0|1| ; IFNG|IDBG-45916|ENSG00000111537|3458|0|1| ; IL12A|IDBG-63368|ENSG00000168811|3592|0|1| ; IL12B|IDBG-55893|ENSG00000113302|3593|0|1| ; IL12RB1|IDBG-37559|ENSG00000096996|3594|0|1| ; IL12RB2|IDBG-99563|ENSG00000081985|3595|0|1| ; JAK2|IDBG-47039|ENSG00000096968|3717|0|1| ; JUN|IDBG-99221|ENSG00000177606|3725|0|1| ; MAP2K6|IDBG-66516|ENSG00000108984|5608|0…
Wnt signaling pathway	4172	PID BIOCARTA	Homo sapiens	17	30	0.57	4.25518e-05	0.000137934	AXIN1 ; BTRC ; CCND1 ; CREBBP ; CSNK2A1 ; CTBP1 ; CTNNB1 ; DKK1 ; GSK3B ; HDAC1 ; HNF1A ; LRP6 ; MAP3K7 ; MAP3K7IP1 ; MYC ; PPP2R5D ; SMAD4 ;	CASP1|IDBG-69618|ENSG00000137752|440068,834|0|1| ; IL18|IDBG-71390|ENSG00000150782|3606|0|1| ; IL1B|IDBG-66519|ENSG00000125538|3553|0|1| ; MAP2K1|IDBG-18019|ENSG00000169032|5604|0|1| ; MAP2K2|IDBG-18293|ENSG00000126934|5605|0|1| ; MAP2K3|IDBG-35553|ENSG00000034152|5606,650832|0|1| ; MAP2K4|IDBG-31021|ENSG00000065559|6416|0|1| ; MAP2K6|IDBG-66516|ENSG00000108984|5608|0|1| ; MAP2K7|IDBG-24000|ENSG0…
Antigen processing and presentation	4144	PID BIOCARTA	Homo sapiens	9	11	0.82	4.55105e-05	0.000146384	B2M ; CD74 ; HLA-A ; HLA-DRA ; KLK3 ; PSMB5 ; PSMB8 ; PSMB9 ; TAP1 ;	ARAF|IDBG-61504|ENSG00000078061|369|0|1| ; BRAF|IDBG-44351|ENSG00000157764|673|0|1| ; GRB2|IDBG-68262|ENSG00000177885|2885|0|1| ; HRAS|IDBG-16878|ENSG00000174775|3265|0|1| ; KRAS|IDBG-23889|ENSG00000133703|3845|0|1| ; NGF|IDBG-101347|ENSG00000134259|4803|0|1| ; NTRK1|IDBG-103632|ENSG00000198400|4914|0|1| ; PLCG1|IDBG-75238|ENSG00000124181|5335|0|1| ; PRKCD|IDBG-40082|ENSG00000163932|5580|0|1| ; R…
Gab1 signalosome	1507	REACTOME	Homo sapiens	9	11	0.82	4.55105e-05	0.000146384	CSK ; EGFR ; GAB1 ; GRB2 ; PIK3CA ; PIK3R1 ; PTPN11 ; PXN ; SRC ;	KPNA2|IDBG-65703|ENSG00000182481|3838,728860|0|1| ; KPNB1|IDBG-56053|ENSG00000108424|3837|0|1| ; MAP3K1|IDBG-22000|ENSG00000095015|4214|0|1| ; MAPK1|IDBG-2147|ENSG00000100030|5594|0|1| ; MAPK3|IDBG-25745|ENSG00000102882|5595|0|1| ; NUP153|IDBG-63405|ENSG00000124789|9972|0|1| ; NUP214|IDBG-89810|ENSG00000126883|8021|0|1| ; PIAS4|IDBG-18183|ENSG00000105229|51588|0|1| ; PPM1A|IDBG-8210|ENSG000001006…
Insulin signaling pathway	4078	PID BIOCARTA	Homo sapiens	9	11	0.82	4.55105e-05	0.000146384	GRB2 ; HRAS ; INSR ; IRS1 ; PIK3CA ; PIK3R1 ; PTPN11 ; SHC1 ; SOS1 ;	GATA3|IDBG-52615|ENSG00000107485|2625|0|1| ; IL13|IDBG-42599|ENSG00000169194|3596|0|1| ; IL1A|IDBG-66482|ENSG00000115008|3552|0|1| ; IL4|IDBG-42701|ENSG00000113520|3565|0|1| ; IL5|IDBG-42236|ENSG00000113525|3567|0|1| ; JUNB|IDBG-30976|ENSG00000171223|3726|0|1| ; MAF|IDBG-43180|ENSG00000178573|4094|0|1| ; MAP2K3|IDBG-35553|ENSG00000034152|5606,650832|0|1| ; MAP2K6|IDBG-66516|ENSG00000108984|5608|0…
Heterotrimeric GPCR signaling pathway (through glutamate, G alpha q and PLC beta)	230	INOH	Homo sapiens	12	18	0.67	6.61305e-05	0.000212162	ARAF ; BRAF ; GNAQ ; PRKCA ; PRKCB ; PRKCD ; PRKCE ; PRKCG ; PRKCI ; PRKCQ ; PRKCZ ; RAF1 ;	CD247|IDBG-104547|ENSG00000198821|919|0|1| ; CD28|IDBG-79183|ENSG00000178562|940|0|1| ; CD3D|IDBG-73628|ENSG00000167286|915|0|1| ; CD3E|IDBG-73617|ENSG00000198851|916|0|1| ; CD3G|IDBG-73647|ENSG00000160654|917|0|1| ; CTLA4|IDBG-79215|ENSG00000163599|1493|0|1| ; GRB2|IDBG-68262|ENSG00000177885|2885|0|1| ; HLA-DRA|IDBG-80796|ENSG00000204287|3122|0|1| ; ITK|IDBG-55348|ENSG00000113263|3702|0|1| ; LCK…
Signaling events mediated by PRL	2766	PID NCI	Homo sapiens	14	23	0.61	7.02429e-05	0.000224777	AGT ; BCAR1 ; CCNA2 ; CCNE1 ; CDK2 ; CDKN1A ; EGR1 ; ITGB1 ; MAPK1 ; MAPK3 ; RAC1 ; RHOA ; SRC ; TUBA1B ;	ARF6|IDBG-5864|ENSG00000165527|382|0|1| ; BCAR1|IDBG-42468|ENSG00000050820|9564|0|1| ; CBL|IDBG-74417|ENSG00000110395|867|0|1| ; CRK|IDBG-14664|ENSG00000167193|1398|0|1| ; CRKL|IDBG-1833|ENSG00000099942|1399|0|1| ; DOCK1|IDBG-93118|ENSG00000150760|1793|0|1| ; ITGB1|IDBG-68302|ENSG00000150093|3688|0|1| ; PIK3CA|IDBG-66003|ENSG00000121879|5290|0|1| ; PIK3R1|IDBG-25037|ENSG00000145675|5295|0|1| ; PR…
Antigen processing and presentation	493	KEGG	Homo sapiens	32	76	0.42	7.55852e-05	0.000241254	B2M ; CANX ; CD4 ; CD74 ; CIITA ; CREB1 ; CTSB ; CTSS ; HLA-A ; HLA-DOB;TAP2 ; HLA-DRA ; HLA-G ; HSP90AA1 ; HSP90AB1 ; HSPA1B ; HSPA4 ; HSPA5 ; HSPA6 ; HSPA8 ; IFNA1 ; IFNA13 ; IFNA14 ; IFNA2 ; IFNA4 ; IFNA7 ; LTA ; NFYA ; NFYB ; NFYC ; RFX5 ; RFXANK ; TAP1 ;	CDC42|IDBG-93614|ENSG00000070831|998|0|1| ; HNF1A|IDBG-61093|ENSG00000135100|6927|0|1| ; HRAS|IDBG-16878|ENSG00000174775|3265|0|1| ; MAP2K1|IDBG-18019|ENSG00000169032|5604|0|1| ; MAP2K2|IDBG-18293|ENSG00000126934|5605|0|1| ; MAP3K1|IDBG-22000|ENSG00000095015|4214|0|1| ; MAPK1|IDBG-2147|ENSG00000100030|5594|0|1| ; MAPK3|IDBG-25745|ENSG00000102882|5595|0|1| ; MAPK8|IDBG-73479|ENSG00000107643|5599|0…
Alternative NF-kappaB pathway	4203	PID NCI	Homo sapiens	6	6	1	0.000118962	0.000367485	CHUK ; FBXW11 ; MAP3K14 ; NFKB1 ; NFKB2 ; RELB ;	ABCA1|IDBG-79441|ENSG00000165029|19|0|1| ; BCL2|IDBG-4354|ENSG00000171791|596|0|1| ; MED1|IDBG-45623|ENSG00000125686|5469|0|1| ; NCOR2|IDBG-63911|ENSG00000196498|9612|0|1| ; NR1H2|IDBG-64316|ENSG00000131408|7376|0|1| ; NR1H4|IDBG-52872|ENSG00000012504|9971|0|1| ; PPARG|IDBG-18954|ENSG00000132170|5468|0|1| ; RARA|IDBG-47411|ENSG00000131759|5914|0|1| ; RARG|IDBG-36147|ENSG00000172819|5916|0|1| ; RP…
ERK cascade	2	INOH	Homo sapiens	6	6	1	0.000118962	0.000367485	ELK1 ; MAP2K1 ; MAP2K2 ; MAPK1 ; MAPK3 ; RAF1 ;	CAMK2A|IDBG-53452|ENSG00000070808|815|0|1| ; CAMK2B|IDBG-14499|ENSG00000058404|816|0|1| ; CAMK2D|IDBG-34988|ENSG00000145349|817|0|1| ; CAMK2G|IDBG-78703|ENSG00000148660|818|0|1| ; CCNB1|IDBG-25262|ENSG00000134057|891|0|1| ; CD247|IDBG-104547|ENSG00000198821|919|0|1| ; CDC2|IDBG-75344|ENSG00000170312|983|0|1| ; MAPK13|IDBG-84731|ENSG00000156711|5603|0|1| ; PRKACB|IDBG-99931|ENSG00000142875|5567|0|…
ERK cascade	34	INOH	Homo sapiens	6	6	1	0.000118962	0.000367485	ELK1 ; MAP2K1 ; MAP2K2 ; MAPK1 ; MAPK3 ; RAF1 ;	ADRB2|IDBG-52685|ENSG00000169252|154|0|1| ; AGT|IDBG-107363|ENSG00000135744|183|0|1| ; AGTR2|IDBG-83075|ENSG00000180772|186|0|1| ; AP2M1|IDBG-67524|ENSG00000161203|1173|0|1| ; ARRB1|IDBG-64687|ENSG00000137486|408|0|1| ; CCL11|IDBG-40645|ENSG00000172156|6356|0|1| ; CCL4|IDBG-42537|ENSG00000129277|6351|0|1| ; CCR3|IDBG-30125|ENSG00000183625|1232|0|1| ; CCR5|IDBG-30229|ENSG00000160791|1234|0|1| ; CX…
ERK cascade	16	INOH	Homo sapiens	6	6	1	0.000118962	0.000367485	ELK1 ; MAP2K1 ; MAP2K2 ; MAPK1 ; MAPK3 ; RAF1 ;	CCL11|IDBG-40645|ENSG00000172156|6356|0|1| ; CD40|IDBG-78904|ENSG00000101017|958|0|1| ; CD40LG|IDBG-87653|ENSG00000102245|959|0|1| ; FCER1G|IDBG-104229|ENSG00000158869|2207|0|1| ; HLA-DOB;TAP2|IDBG-81449|ENSG00000204267|3112,6891|0|1| ; HLA-DRA|IDBG-80796|ENSG00000204287|3122|0|1| ; IL10|IDBG-106270|ENSG00000136634|3586|0|1| ; IL13|IDBG-42599|ENSG00000169194|3596|0|1| ; IL3|IDBG-41115|ENSG0000016…
ERK cascade	288	INOH	Homo sapiens	6	6	1	0.000118962	0.000367485	ELK1 ; MAP2K1 ; MAP2K2 ; MAPK1 ; MAPK3 ; RAF1 ;	CBL|IDBG-74417|ENSG00000110395|867|0|1| ; CDC42|IDBG-93614|ENSG00000070831|998|0|1| ; CLTC|IDBG-61767|ENSG00000141367|1213|0|1| ; EGFR|IDBG-16933|ENSG00000146648|1956|0|1| ; GRB2|IDBG-68262|ENSG00000177885|2885|0|1| ; HGS|IDBG-72504|ENSG00000185359|9146|0|1| ; LOC100130702|IDBG-38441|ENSG00000196084|100130702|0|1| ; RPS27A|IDBG-52358|ENSG00000143947|388720,6233,728590|0|1| ; SH3GL2|IDBG-51983|ENS…
Growth hormone signaling pathway(JAK2 STAT5)	384	INOH	Homo sapiens	6	6	1	0.000118962	0.000367485	GH1 ; GHR ; JAK2 ; PTPN11 ; STAT5A ; STAT5B ;	ABL1|IDBG-89599|ENSG00000097007|25|0|1| ; CDC42|IDBG-93614|ENSG00000070831|998|0|1| ; CLIP1|IDBG-62398|ENSG00000130779|6249|0|1| ; CSNK2A1|IDBG-37787|ENSG00000101266|1457|0|1| ; DYNC1H1|IDBG-20700|ENSG00000197102|1778|0|1| ; IQGAP1|IDBG-30204|ENSG00000140575|8826|0|1| ; MAP1B|IDBG-27538|ENSG00000131711|4131|0|1| ; PAFAH1B2|IDBG-73009|ENSG00000168092|5049|0|1| ; PPP2R5D|IDBG-87570|ENSG00000112640|…
IFN gamma signaling pathway(JAK1 JAK2 STAT1)	376	INOH	Homo sapiens	6	6	1	0.000118962	0.000367485	IFNG ; IFNGR1 ; IFNGR2 ; JAK1 ; JAK2 ; STAT1 ;	CD247|IDBG-104547|ENSG00000198821|919|0|1| ; CD3D|IDBG-73628|ENSG00000167286|915|0|1| ; CD3E|IDBG-73617|ENSG00000198851|916|0|1| ; CD3G|IDBG-73647|ENSG00000160654|917|0|1| ; CD4|IDBG-15034|ENSG00000010610|920|0|1| ; LAT|IDBG-239499|ENSG00000213658|27040|0|1| ; LCK|IDBG-95667|ENSG00000182866|3932|0|1| ; NFKB1|IDBG-31974|ENSG00000109320|4790|0|1| ; PLCG1|IDBG-75238|ENSG00000124181|5335|0|1| ; PLCG2…
IL-10 signaling pathway(JAK1 TYK2 STAT3)	394	INOH	Homo sapiens	6	6	1	0.000118962	0.000367485	IFNAR2;IL10RB ; IL10 ; IL10RA ; JAK1 ; STAT3 ; TYK2 ;	CBL|IDBG-74417|ENSG00000110395|867|0|1| ; CRK|IDBG-14664|ENSG00000167193|1398|0|1| ; CRKL|IDBG-1833|ENSG00000099942|1399|0|1| ; FGR|IDBG-94937|ENSG00000000938|2268|0|1| ; FYN|IDBG-95463|ENSG00000010810|2534|0|1| ; HCK|IDBG-64463|ENSG00000101336|3055|0|1| ; LCK|IDBG-95667|ENSG00000182866|3932|0|1| ; LYN|IDBG-22229|ENSG00000147507|4067|0|1| ; NGEF|IDBG-83399|ENSG00000066248|25791|0|1| ; PLCG1|IDBG-…
IL-6 signaling pathway(JAK1 JAK2 STAT3)	374	INOH	Homo sapiens	6	6	1	0.000118962	0.000367485	IL6 ; IL6R ; IL6ST ; JAK1 ; JAK2 ; STAT3 ;	CD47|IDBG-48744|ENSG00000196776|961|0|1| ; F11R|IDBG-104131|ENSG00000158769|50848|0|1| ; FCER1G|IDBG-104229|ENSG00000158869|2207|0|1| ; FN1|IDBG-80237|ENSG00000115414|2335|0|1| ; FYN|IDBG-95463|ENSG00000010810|2534|0|1| ; GAS6|IDBG-53634|ENSG00000183087|2621,732446|0|1| ; ITGA5|IDBG-37894|ENSG00000161638|3678|0|1| ; ITGAM|IDBG-28139|ENSG00000169896|3684|0|1| ; ITGB1|IDBG-68302|ENSG00000150093|368…
JNK cascade	132	INOH	Homo sapiens	6	6	1	0.000118962	0.000367485	JUN ; MAP2K4 ; MAP3K7 ; MAPK10 ; MAPK8 ; MAPK9 ;	GRB2|IDBG-68262|ENSG00000177885|2885|0|1| ; IL2RG|IDBG-74884|ENSG00000147168|3561|0|1| ; IL9|IDBG-45710|ENSG00000145839|3578|0|1| ; IL9R|IDBG-92623|ENSG00000124334|3581|0|1| ; IRS1|IDBG-82407|ENSG00000169047|3667|0|1| ; IRS2|IDBG-50213|ENSG00000185950|8660|0|1| ; JAK1|IDBG-99443|ENSG00000162434|3716|0|1| ; JAK3|IDBG-37201|ENSG00000105639|3640,3718|0|1| ; KAT5|IDBG-57604|ENSG00000172977|10524|0|1|…
JNK cascade	136	INOH	Homo sapiens	6	6	1	0.000118962	0.000367485	JUN ; MAP2K6 ; MAP3K7 ; MAPK10 ; MAPK8 ; MAPK9 ;	CSF2RB|IDBG-6178|ENSG00000100368|1439|0|1| ; FOS|IDBG-12957|ENSG00000170345|2353|0|1| ; GRB2|IDBG-68262|ENSG00000177885|2885|0|1| ; HRAS|IDBG-16878|ENSG00000174775|3265|0|1| ; IL3|IDBG-41115|ENSG00000164399|3562|0|1| ; IL3RA|IDBG-39718|ENSG00000185291|3563|0|1| ; JAK2|IDBG-47039|ENSG00000096968|3717|0|1| ; PTPN6|IDBG-15719|ENSG00000111679|5777|0|1| ; SHC1|IDBG-103007|ENSG00000160691|6464|0|1| ; S…
Overview of telomerase rna component gene hterc transcriptional regulation	3974	PID BIOCARTA	Homo sapiens	6	6	1	0.000118962	0.000367485	NFYA ; NFYB ; NFYC ; RB1 ; SP1 ; SP3 ;	JUN|IDBG-99221|ENSG00000177606|3725|0|1| ; MAP2K1|IDBG-18019|ENSG00000169032|5604|0|1| ; MAP2K2|IDBG-18293|ENSG00000126934|5605|0|1| ; MAP2K3|IDBG-35553|ENSG00000034152|5606,650832|0|1| ; MAP2K4|IDBG-31021|ENSG00000065559|6416|0|1| ; MAP2K5|IDBG-18592|ENSG00000137764|5607|0|1| ; MAP2K6|IDBG-66516|ENSG00000108984|5608|0|1| ; MAP2K7|IDBG-24000|ENSG00000076984|5609|0|1| ; MAP3K7|IDBG-94374|ENSG00000…
TRAIL signaling	1720	REACTOME	Homo sapiens	6	6	1	0.000118962	0.000367485	CASP10 ; CASP8 ; CFLAR ; FADD ; TNFRSF10B ; TNFSF10 ;	JUN|IDBG-99221|ENSG00000177606|3725|0|1| ; MAP2K1|IDBG-18019|ENSG00000169032|5604|0|1| ; MAP2K2|IDBG-18293|ENSG00000126934|5605|0|1| ; MAP2K3|IDBG-35553|ENSG00000034152|5606,650832|0|1| ; MAP2K4|IDBG-31021|ENSG00000065559|6416|0|1| ; MAP2K5|IDBG-18592|ENSG00000137764|5607|0|1| ; MAP2K6|IDBG-66516|ENSG00000108984|5608|0|1| ; MAP2K7|IDBG-24000|ENSG00000076984|5609|0|1| ; MAP3K1|IDBG-22000|ENSG00000…
Corticosteroids and cardioprotection	3970	PID BIOCARTA	Homo sapiens	14	24	0.58	0.000134255	0.000413706	ADRB2 ; AGT ; AKT1 ; CAMK2B ; CAV1 ; CCL11 ; CCL4 ; CXCL12 ; HSP90AA1 ; NR3C1 ; PDPK1 ; PIK3CA ; PIK3R1 ; RELA ;	BTRC|IDBG-87102|ENSG00000166167|8945|0|1| ; CHUK|IDBG-243385|ENSG00000213341|1147|0|1| ; CUL1|IDBG-46918|ENSG00000055130|8454|0|1| ; IKBKB|IDBG-19987|ENSG00000104365|3551|0|1| ; IKBKG|IDBG-91846|ENSG00000073009|8517|0|1| ; MAP3K7|IDBG-94374|ENSG00000135341|6885|0|1| ; NFKB1|IDBG-31974|ENSG00000109320|4790|0|1| ; NFKBIA|IDBG-4758|ENSG00000100906|4792|0|1| ; NFKBIB|IDBG-49787|ENSG00000104825|4793|0…
Allograft rejection	2793	KEGG	Homo sapiens	18	35	0.51	0.000139404	0.000428512	CD28 ; CD40 ; CD40LG ; FAS ; FASLG ; GZMB ; HLA-A ; HLA-DOB;TAP2 ; HLA-DRA ; HLA-G ; IFNG ; IL10 ; IL12A ; IL12B ; IL2 ; IL4 ; IL5 ; TNF ;	LTA|IDBG-302490|ENSG00000226979|4049|0|1| ; MAP3K1|IDBG-22000|ENSG00000095015|4214|0|1| ; MAP3K14|IDBG-54829|ENSG00000006062|9020|0|1| ; NFKBIA|IDBG-4758|ENSG00000100906|4792|0|1| ; RELA|IDBG-57543|ENSG00000173039|5970|0|1| ; RIPK1|IDBG-57326|ENSG00000137275|8737|0|1| ; TANK|IDBG-73552|ENSG00000136560|10010|0|1| ; TNFAIP3|IDBG-97033|ENSG00000118503|7128|0|1| ; TNFRSF1B|IDBG-90091|ENSG00000028137|…
Degradation of beta-catenin by the destruction complex	1503	REACTOME	Homo sapiens	26	59	0.44	0.000143384	0.000438587	AXIN1 ; BTRC ; CSNK1A1 ; CUL1 ; LOC100130702 ; PSMA7 ; PSMB10 ; PSMB5 ; PSMB8 ; PSMB9 ; PSMC1 ; PSMC2 ; PSMC3 ; PSMC5 ; PSMC6 ; PSMD1 ; PSMD11 ; PSMD12 ; PSMD13 ; PSMD2 ; PSMD3 ; PSMD4 ; PSMD7 ; RPS27A ; SKP1 ; UBB ;	CEBPB|IDBG-80858|ENSG00000172216|1051|0|1| ; GRB2|IDBG-68262|ENSG00000177885|2885|0|1| ; HRAS|IDBG-16878|ENSG00000174775|3265|0|1| ; IL6|IDBG-9462|ENSG00000136244|3569|0|1| ; IL6R|IDBG-102945|ENSG00000160712|3570|0|1| ; JAK1|IDBG-99443|ENSG00000162434|3716|0|1| ; JAK2|IDBG-47039|ENSG00000096968|3717|0|1| ; JAK3|IDBG-37201|ENSG00000105639|3640,3718|0|1| ; PTPN11|IDBG-58105|ENSG00000179295|5781|0|1…
IFN alpha signaling pathway((JAK1 TYK2 STAT1 STAT2)	392	INOH	Homo sapiens	12	19	0.63	0.000143261	0.000439286	IFNA1 ; IFNA14 ; IFNA2 ; IFNA4 ; IFNA7 ; IFNAR1 ; IFNAR2;IL10RB ; IRF9 ; JAK1 ; STAT1 ; STAT2 ; TYK2 ;	BCL2|IDBG-4354|ENSG00000171791|596|0|1| ; CREB1|IDBG-79573|ENSG00000118260|1385|0|1| ; EP300|IDBG-8992|ENSG00000100393|2033|0|1| ; HRAS|IDBG-16878|ENSG00000174775|3265|0|1| ; KIT|IDBG-18980|ENSG00000157404|3815,652799,653882|0|1| ; MAP2K1|IDBG-18019|ENSG00000169032|5604|0|1| ; MAP2K2|IDBG-18293|ENSG00000126934|5605|0|1| ; MAPK1|IDBG-2147|ENSG00000100030|5594|0|1| ; MAPK3|IDBG-25745|ENSG0000010288…
Granzyme a mediated apoptosis pathway	4111	PID BIOCARTA	Homo sapiens	9	12	0.75	0.000146002	0.000441189	ANP32A ; APEX1 ; CASP3 ; CREBBP ; DFFA ; GZMA ; GZMB ; NME1;NME2;NME1-NME2 ; SET ;	BAD|IDBG-53423|ENSG00000002330|572|0|1| ; GRB2|IDBG-68262|ENSG00000177885|2885|0|1| ; HRAS|IDBG-16878|ENSG00000174775|3265|0|1| ; IGF1R|IDBG-31432|ENSG00000140443|3480|0|1| ; IRS1|IDBG-82407|ENSG00000169047|3667|0|1| ; MAPK3|IDBG-25745|ENSG00000102882|5595|0|1| ; PIK3CA|IDBG-66003|ENSG00000121879|5290|0|1| ; PIK3R1|IDBG-25037|ENSG00000145675|5295|0|1| ; RAF1|IDBG-19277|ENSG00000132155|5894|0|1| ;…
Grb2:SOS provides linkage to MAPK signaling for Intergrins	3788	REACTOME	Homo sapiens	9	12	0.75	0.000146002	0.000441189	FN1 ; GRB2 ; ITGB3 ; PTK2 ; RAP1A ; RAP1B ; SOS1 ; SRC ; VWF ;	ATF2|IDBG-75609|ENSG00000115966|1386|0|1| ; IFNG|IDBG-45916|ENSG00000111537|3458|0|1| ; IL2|IDBG-36892|ENSG00000109471|3558|0|1| ; IL4|IDBG-42701|ENSG00000113520|3565|0|1| ; JUN|IDBG-99221|ENSG00000177606|3725|0|1| ; MAP2K3|IDBG-35553|ENSG00000034152|5606,650832|0|1| ; MAP2K6|IDBG-66516|ENSG00000108984|5608|0|1| ; MAP3K5|IDBG-96934|ENSG00000197442|4217|0|1| ; MAPK14|IDBG-84613|ENSG00000112062|143…
Integrin alphaIIbbeta3 signaling	3645	REACTOME	Homo sapiens	9	12	0.75	0.000146002	0.000441189	CSK ; FN1 ; ITGB3 ; PTK2 ; PTPN1 ; RAP1A ; RAP1B ; SRC ; VWF ;	EGR1|IDBG-47191|ENSG00000120738|1958|0|1| ; GRB2|IDBG-68262|ENSG00000177885|2885|0|1| ; HRAS|IDBG-16878|ENSG00000174775|3265|0|1| ; MAP2K1|IDBG-18019|ENSG00000169032|5604|0|1| ; MAP2K2|IDBG-18293|ENSG00000126934|5605|0|1| ; MAPK1|IDBG-2147|ENSG00000100030|5594|0|1| ; MAPK3|IDBG-25745|ENSG00000102882|5595|0|1| ; NGF|IDBG-101347|ENSG00000134259|4803|0|1| ; NGFR|IDBG-57653|ENSG00000064300|4804|0|1| …
P130Cas linkage to MAPK signaling for integrins	3716	REACTOME	Homo sapiens	9	12	0.75	0.000146002	0.000441189	BCAR1 ; CRK ; FN1 ; ITGB3 ; PTK2 ; RAP1A ; RAP1B ; SRC ; VWF ;	ARF1|IDBG-107128|ENSG00000143761|375|0|1| ; ARF6|IDBG-5864|ENSG00000165527|382|0|1| ; MAPK1|IDBG-2147|ENSG00000100030|5594|0|1| ; MAPK3|IDBG-25745|ENSG00000102882|5595|0|1| ; NME1;NME2;NME1-NME2|IDBG-59608|ENSG00000011052|4830,4831,654364|0|1| ; PLAUR|IDBG-55442|ENSG00000011422|5329|0|1| ; PLD1|IDBG-64867|ENSG00000075651|5337|0|1| ; PLD2|IDBG-19793|ENSG00000129219|5338|0|1| ; RAB11A|IDBG-17737|EN…
Vascular smooth muscle contraction	4376	KEGG	Homo sapiens	45	122	0.37	0.000144823	0.000441904	ACTA2 ; ADRA1D ; AGT ; AGTR1 ; ARAF ; ARHGEF1 ; ARHGEF11 ; ARHGEF12 ; BRAF ; CALD1 ; CALM3 ; GNA11 ; GNAQ ; GNAS ; GUCY1A2 ; GUCY1A3 ; ITPR1 ; ITPR3 ; MAP2K1 ; MAP2K2 ; MAPK1 ; MAPK3 ; MYL6 ; MYLK ; MYLK2 ; NPR2 ; PLA2G4A ; PLCB2 ; PPP1CA ; PPP1CC ; PPP1R12A ; PPP1R12B ; PPP1R14A ; PRKACA ; PRKACB ; PRKCA ; PRKCB ; PRKCD ; PRKCE ; PRKCG ; PRKCQ ; PRKG1 ; RAF1 ; RHOA ; ROCK2 ;	AKT1|IDBG-22709|ENSG00000142208|207|0|1| ; BCL2|IDBG-4354|ENSG00000171791|596|0|1| ; KRAS|IDBG-23889|ENSG00000133703|3845|0|1| ; MYC|IDBG-35442|ENSG00000136997|4609|0|1| ; PPP2R5D|IDBG-87570|ENSG00000112640|5528|0|1| ; PRKCA|IDBG-65194|ENSG00000154229|5578|0|1| ; RB1|IDBG-32092|ENSG00000139687|5925|0|1| ; TERF1|IDBG-25349|ENSG00000147601|283523,7013|0|1| ; TNKS|IDBG-6906|ENSG00000173273|8658|0|1|…
Agrin in postsynaptic differentiation	4033	PID BIOCARTA	Homo sapiens	22	47	0.47	0.000157974	0.000476211	ARHGEF6 ; ARHGEF7 ; CDC42 ; CHRNA1 ; CTTN ; EGFR ; GIT2 ; ITGB1 ; JUN ; LAMA5 ; LAMB1 ; MAPK1 ; MAPK3 ; MAPK8 ; PAK1 ; PAK2 ; PAK3 ; PTK2 ; PXN ; RAC1 ; SP1 ; SRC ;	AKT1|IDBG-22709|ENSG00000142208|207|0|1| ; CAT|IDBG-39262|ENSG00000121691|847|0|1| ; FOXO3|IDBG-95024|ENSG00000118689|2309|0|1| ; GRB2|IDBG-68262|ENSG00000177885|2885|0|1| ; HRAS|IDBG-16878|ENSG00000174775|3265|0|1| ; IGF1R|IDBG-31432|ENSG00000140443|3480|0|1| ; IRS1|IDBG-82407|ENSG00000169047|3667|0|1| ; PDPK1|IDBG-10648|ENSG00000140992|5170|0|1| ; PIK3CA|IDBG-66003|ENSG00000121879|5290|0|1| ; P…
Alk in cardiac myocytes	4127	PID BIOCARTA	Homo sapiens	15	27	0.56	0.000164124	0.000493559	ATF2 ; BMP2 ; BMP7 ; BMPR1A ; BMPR2 ; GATA4 ; MAP3K7 ; SMAD1 ; SMAD4 ; SMAD6 ; TGFB1 ; TGFB2 ; TGFB3 ; TGFBR1 ; TGFBR2 ;	ACTN1|IDBG-10222|ENSG00000072110|87|0|1| ; ACTN2|IDBG-107634|ENSG00000077522|88|0|1| ; CAPN1|IDBG-56732|ENSG00000014216|823|0|1| ; CAPNS1|IDBG-46584|ENSG00000126247|826|0|1| ; EZR|IDBG-98477|ENSG00000092820|7430|0|1| ; ITGB1|IDBG-68302|ENSG00000150093|3688|0|1| ; PTK2|IDBG-37147|ENSG00000169398|5747|0|1| ; PXN|IDBG-60317|ENSG00000089159|5829|0|1| ; RAC1|IDBG-8115|ENSG00000136238|5879|0|1| ; RHOA|…
Activation of the mRNA upon binding of the cap-binding complex and eIFs, and subsequent binding to 43S	1251	REACTOME	Homo sapiens	7	8	0.88	0.000169895	0.000500067	EIF4A1 ; EIF4A2 ; EIF4B ; EIF4E ; EIF4EBP1 ; EIF4G1 ; EIF4H ;	CHUK|IDBG-243385|ENSG00000213341|1147|0|1| ; DNAJA3|IDBG-12754|ENSG00000103423|9093|0|1| ; HSPA1B|IDBG-79309|ENSG00000204388|3303,3304|0|1| ; IFNG|IDBG-45916|ENSG00000111537|3458|0|1| ; IFNGR1|IDBG-97020|ENSG00000027697|3459|0|1| ; IKBKB|IDBG-19987|ENSG00000104365|3551|0|1| ; IKBKG|IDBG-91846|ENSG00000073009|8517|0|1| ; JAK2|IDBG-47039|ENSG00000096968|3717|0|1| ; NFKBIA|IDBG-4758|ENSG00000100906|…
Beta catenin degradation signaling (Canonical)	180	INOH	Homo sapiens	7	8	0.88	0.000169895	0.000500067	APC ; AXIN1 ; BTRC ; CTNNB1 ; CUL1 ; GSK3B ; SKP1 ;	ARAF|IDBG-61504|ENSG00000078061|369|0|1| ; BRAF|IDBG-44351|ENSG00000157764|673|0|1| ; GNAQ|IDBG-72455|ENSG00000156052|2776|0|1| ; PRKCA|IDBG-65194|ENSG00000154229|5578|0|1| ; PRKCB|IDBG-20895|ENSG00000166501|5579|0|1| ; PRKCD|IDBG-40082|ENSG00000163932|5580|0|1| ; PRKCE|IDBG-50152|ENSG00000171132|5581|0|1| ; PRKCG|IDBG-67841|ENSG00000126583|5582|0|1| ; PRKCI|IDBG-64428|ENSG00000163558|5584|0|1| ;…
Beta catenin degradation signaling (Mammal)	146	INOH	Homo sapiens	7	8	0.88	0.000169895	0.000500067	APC ; AXIN1 ; BTRC ; CTNNB1 ; CUL1 ; GSK3B ; SKP1 ;	IFNA1|IDBG-54276|ENSG00000197919|3439|0|1| ; IFNA14|IDBG-299539|ENSG00000228083|3448|0|1| ; IFNA2|IDBG-54199|ENSG00000188379|3440|0|1| ; IFNA4|IDBG-299528|ENSG00000236637|3441|0|1| ; IFNA7|IDBG-235580|ENSG00000214042|3444|0|1| ; IFNAR1|IDBG-2095|ENSG00000142166|3454|0|1| ; IFNAR2;IL10RB|IDBG-1973|ENSG00000159110|3455,3588|0|1| ; IRF9|IDBG-236583|ENSG00000213928|10379|0|1| ; JAK1|IDBG-99443|ENSG00…
CD28 dependent Vav1 pathway	5935	REACTOME	Homo sapiens	7	8	0.88	0.000169895	0.000500067	CD28 ; FYN ; GRB2 ; LCK ; PAK1 ; PAK2 ; VAV1 ;	GNAI2|IDBG-36105|ENSG00000114353|2771|0|1| ; ITGB3|IDBG-55899|ENSG00000056345|3690|0|1| ; KDR|IDBG-19161|ENSG00000128052|3791|0|1| ; MAPK1|IDBG-2147|ENSG00000100030|5594|0|1| ; MAPK3|IDBG-25745|ENSG00000102882|5595|0|1| ; PDGFRB|IDBG-53326|ENSG00000113721|5159|0|1| ; PLCB2|IDBG-6204|ENSG00000137841|5330|0|1| ; PLCG1|IDBG-75238|ENSG00000124181|5335|0|1| ; PTGS2|IDBG-105426|ENSG00000073756|5743|0|1…
Cbl mediated ligand-induced downregulation of egf receptors pathway	4065	PID BIOCARTA	Homo sapiens	7	8	0.88	0.000169895	0.000500067	CBL ; EGFR ; GRB2 ; PRKCA ; PRKCB ; SH3KBP1 ; SRC ;	AKT1|IDBG-22709|ENSG00000142208|207|0|1| ; ARF1|IDBG-107128|ENSG00000143761|375|0|1| ; BAD|IDBG-53423|ENSG00000002330|572|0|1| ; BTK|IDBG-79651|ENSG00000010671|695|0|1| ; GSK3B|IDBG-51663|ENSG00000082701|2932|0|1| ; LYN|IDBG-22229|ENSG00000147507|4067|0|1| ; PDPK1|IDBG-10648|ENSG00000140992|5170|0|1| ; PLCG1|IDBG-75238|ENSG00000124181|5335|0|1| ; PRKCE|IDBG-50152|ENSG00000171132|5581|0|1| ; PRKCZ…
GPVI-mediated activation cascade	1596	REACTOME	Homo sapiens	7	8	0.88	0.000169895	0.000500067	AKT1 ; FCER1G ; FYN ; LYN ; PDPK1 ; PLCG2 ; SYK ;	ADRB2|IDBG-52685|ENSG00000169252|154|0|1| ; AGT|IDBG-107363|ENSG00000135744|183|0|1| ; AGTR2|IDBG-83075|ENSG00000180772|186|0|1| ; CCL11|IDBG-40645|ENSG00000172156|6356|0|1| ; CCL4|IDBG-42537|ENSG00000129277|6351|0|1| ; CCR3|IDBG-30125|ENSG00000183625|1232|0|1| ; CCR5|IDBG-30229|ENSG00000160791|1234|0|1| ; CXCL12|IDBG-71595|ENSG00000107562|6387|0|1| ; CXCR4|IDBG-71032|ENSG00000121966|7852|0|1| ; …
Signalling to RAS	1253	REACTOME	Homo sapiens	7	8	0.88	0.000169895	0.000500067	GRB2 ; HRAS ; KRAS ; NGF ; NTRK1 ; SHC1 ; SOS1 ;	CCL19|IDBG-61011|ENSG00000172724|6363|0|1| ; CCL20|IDBG-82684|ENSG00000115009|6364|0|1| ; CCL21|IDBG-61074|ENSG00000137077|6366|0|1| ; CCL5|IDBG-42204|ENSG00000161570|6352|0|1| ; CCR3|IDBG-30125|ENSG00000183625|1232|0|1| ; CCR5|IDBG-30229|ENSG00000160791|1234|0|1| ; CXCL10|IDBG-25212|ENSG00000169245|3627|0|1| ; CXCL11|IDBG-25238|ENSG00000169248|6373|0|1| ; CXCL12|IDBG-71595|ENSG00000107562|6387|0…
Yaci and bcma stimulation of b cell immune responses	4151	PID BIOCARTA	Homo sapiens	7	8	0.88	0.000169895	0.000500067	TNFRSF17 ; TNFSF13;TNFSF12;TNFSF12-TNFSF13 ; TNFSF13B ; TRAF2 ; TRAF3 ; TRAF5 ; TRAF6 ;	APC|IDBG-37007|ENSG00000134982|324|0|1| ; AXIN1|IDBG-7404|ENSG00000103126|8312|0|1| ; BMP2|IDBG-52330|ENSG00000125845|650|0|1| ; CTNNB1|IDBG-27347|ENSG00000168036|1499|0|1| ; DVL2|IDBG-23761|ENSG00000004975|1856|0|1| ; GLI2|IDBG-68270|ENSG00000074047|2736|0|1| ; GLI3|IDBG-13536|ENSG00000106571|2737|0|1| ; GSK3B|IDBG-51663|ENSG00000082701|2932|0|1| ; LEF1|IDBG-33529|ENSG00000138795|51176|0|1| ; PT…
LIF signaling pathway	170	INOH	Homo sapiens	8	10	0.8	0.000169383	0.000508148	CREBBP ; EP300 ; IL6ST ; JAK1 ; JAK2 ; SMAD1 ; SMAD4 ; STAT3 ;	AP1B1|IDBG-3567|ENSG00000100280|162|0|1| ; AP3B1|IDBG-30467|ENSG00000132842|8546|0|1| ; ATP6V0B|IDBG-97633|ENSG00000117410|533|0|1| ; CD63|IDBG-38974|ENSG00000135404|967|0|1| ; CD68|IDBG-25923|ENSG00000129226|968|0|1| ; CLTC|IDBG-61767|ENSG00000141367|1213|0|1| ; CTSB|IDBG-7654|ENSG00000164733|1508|0|1| ; CTSD|IDBG-19613|ENSG00000117984|1509|0|1| ; CTSG|IDBG-4005|ENSG00000100448|1511|0|1| ; CTSS|…
Integrin signaling pathway	210	INOH	Homo sapiens	44	120	0.37	0.000199818	0.000586759	ACTB ; BCAR1 ; BGN ; BRAF ; CAV1 ; CD44 ; CDC42 ; COL1A2 ; COL3A1 ; COL4A2 ; COL5A1 ; CRK ; DOCK1 ; DOCK7 ; FN1 ; FYN ; GRB2 ; HRAS ; ITGA5 ; ITGAM ; ITGB1 ; ITGB3 ; ITGB5 ; ITGB6 ; KRAS ; LCK ; MAPK10 ; MAPK8 ; MAPK9 ; PTK2 ; PXN ; RAC1 ; RAF1 ; RAP1A ; RAP1B ; RHOA ; SDC1 ; SHC1 ; SOS1 ; SOS2 ; SRC ; VAV1 ; VCAN ; VCL ;	EEF1A1|IDBG-92423|ENSG00000156508|1915|0|1| ; EEF2|IDBG-18151|ENSG00000167658|1938|0|1| ; LOC100130702|IDBG-38441|ENSG00000196084|100130702|0|1| ; RPL13A|IDBG-62892|ENSG00000142541|23521|0|1| ; RPL28|IDBG-70679|ENSG00000108107|6158|0|1| ; RPL6|IDBG-58050|ENSG00000089009|6128,641814,646483|0|1| ; RPLP0|IDBG-60241|ENSG00000089157|6175|0|1| ; RPLP2|IDBG-18249|ENSG00000177600|6181|0|1| ; RPS27A|IDBG-…
EPHA2 forward signaling	5631	PID NCI	Homo sapiens	11	17	0.65	0.000201828	0.000587136	BCAR1 ; CBL ; GRB2 ; PAK1 ; PIK3CA ; PIK3R1 ; PTK2 ; RAC1 ; RHOA ; SRC ; TIAM1 ;	CHUK|IDBG-243385|ENSG00000213341|1147|0|1| ; IKBKB|IDBG-19987|ENSG00000104365|3551|0|1| ; IKBKG|IDBG-91846|ENSG00000073009|8517|0|1| ; NFKB1|IDBG-31974|ENSG00000109320|4790|0|1| ; NFKBIA|IDBG-4758|ENSG00000100906|4792|0|1| ; NFKBIB|IDBG-49787|ENSG00000104825|4793|0|1| ; NFKBIE|IDBG-89543|ENSG00000146232|4794|0|1| ; RELA|IDBG-57543|ENSG00000173039|5970|0|1| ; RIPK1|IDBG-57326|ENSG00000137275|8737|…
NF-kB is activated and signals survival	3767	REACTOME	Homo sapiens	11	17	0.65	0.000201828	0.000587136	IKBKB ; IRAK1 ; LOC100130702 ; NFKB1 ; NFKBIA ; NGFR ; RELA ; RPS27A ; SQSTM1 ; TRAF6 ; UBB ;	CHUK|IDBG-243385|ENSG00000213341|1147|0|1| ; IKBKB|IDBG-19987|ENSG00000104365|3551|0|1| ; IKBKG|IDBG-91846|ENSG00000073009|8517|0|1| ; NFKB1|IDBG-31974|ENSG00000109320|4790|0|1| ; NFKB2|IDBG-87893|ENSG00000077150|4791|0|1| ; NFKBIA|IDBG-4758|ENSG00000100906|4792|0|1| ; NFKBIB|IDBG-49787|ENSG00000104825|4793|0|1| ; RELA|IDBG-57543|ENSG00000173039|5970|0|1| ; RIPK1|IDBG-57326|ENSG00000137275|8737|0…
Role of nicotinic acetylcholine receptors in the regulation of apoptosis	3940	PID BIOCARTA	Homo sapiens	11	17	0.65	0.000201828	0.000587136	AKT1 ; BAD ; FASLG ; FOXO3 ; PDPK1 ; PIK3CA ; PIK3R1 ; PTK2 ; PTK2B ; SRC ; YWHAH ;	BMP2|IDBG-52330|ENSG00000125845|650|0|1| ; BMPR1A|IDBG-81081|ENSG00000107779|657|0|1| ; BMPR1B|IDBG-30667|ENSG00000138696|658|0|1| ; BMPR2|IDBG-78880|ENSG00000204217|659|0|1| ; CREBBP|IDBG-12340|ENSG00000005339|1387|0|1| ; EP300|IDBG-8992|ENSG00000100393|2033|0|1| ; SMAD1|IDBG-39936|ENSG00000170365|4086|0|1| ; SMAD4|IDBG-3485|ENSG00000141646|4089|0|1| ; SMAD6|IDBG-18304|ENSG00000137834|4091|0|1| …
Tnfr1 signaling pathway	4052	PID BIOCARTA	Homo sapiens	11	17	0.65	0.000201828	0.000587136	BIRC3 ; CASP2 ; CASP3 ; CASP8 ; FADD ; MAP2K4 ; RIPK1 ; TNF ; TNFRSF1A ; TRADD ; TRAF2 ;	AKT1|IDBG-22709|ENSG00000142208|207|0|1| ; AKT2|IDBG-51270|ENSG00000105221|208|0|1| ; AKT3|IDBG-107751|ENSG00000117020|10000|0|1| ; CD28|IDBG-79183|ENSG00000178562|940|0|1| ; LCK|IDBG-95667|ENSG00000182866|3932|0|1| ; PDPK1|IDBG-10648|ENSG00000140992|5170|0|1| ; PIK3CA|IDBG-66003|ENSG00000121879|5290|0|1| ; PIK3CB|IDBG-58598|ENSG00000051382|5291|0|1| ; PIK3CD|IDBG-88554|ENSG00000171608|5293|0|1| …
Nuclear receptors coordinate the activities of chromatin remodeling complexes and coactivators to facilitate initiation of transcription in carcinoma cells	3941	PID BIOCARTA	Homo sapiens	10	15	0.67	0.000280265	0.000813421	GTF2B ; GTF2F1 ; HDAC3 ; KAT2B ; NCOA2 ; NCOA3 ; NCOR2 ; NR3C1 ; RARA ; RXRA ;	EPOR|IDBG-29281|ENSG00000187266|2057|0|1| ; JAK2|IDBG-47039|ENSG00000096968|3717|0|1| ; PIK3CA|IDBG-66003|ENSG00000121879|5290|0|1| ; PIK3CB|IDBG-58598|ENSG00000051382|5291|0|1| ; PIK3CD|IDBG-88554|ENSG00000171608|5293|0|1| ; PIK3R1|IDBG-25037|ENSG00000145675|5295|0|1| ; PIK3R2|IDBG-37719|ENSG00000105647|5296|0|1| ; STAT1|IDBG-77617|ENSG00000115415|6772|0|1| ; STAT3|IDBG-50702|ENSG00000168610|677…
S1P1 pathway	4268	PID NCI	Homo sapiens	12	20	0.6	0.000285974	0.000828063	GNAI2 ; ITGB3 ; KDR ; MAPK1 ; MAPK3 ; PDGFRB ; PLCB2 ; PLCG1 ; PTGS2 ; RAC1 ; RHOA ; VEGFA ;	ARNT|IDBG-102199|ENSG00000143437|405|0|1| ; CDKN1A|IDBG-85033|ENSG00000124762|1026|0|1| ; COPS5|IDBG-24191|ENSG00000121022|10987|0|1| ; CREB1|IDBG-79573|ENSG00000118260|1385|0|1| ; EP300|IDBG-8992|ENSG00000100393|2033|0|1| ; EPOR|IDBG-29281|ENSG00000187266|2057|0|1| ; HIF1A|IDBG-8510|ENSG00000100644|3091|0|1| ; JAK2|IDBG-47039|ENSG00000096968|3717|0|1| ; JUN|IDBG-99221|ENSG00000177606|3725|0|1| ;…
Vif-mediated degradation of APOBEC3G	1326	REACTOME	Homo sapiens	25	58	0.43	0.000292226	0.000844207	CUL5 ; LOC100130702 ; PSMA7 ; PSMB10 ; PSMB5 ; PSMB8 ; PSMB9 ; PSMC1 ; PSMC2 ; PSMC3 ; PSMC5 ; PSMC6 ; PSMD1 ; PSMD11 ; PSMD12 ; PSMD13 ; PSMD2 ; PSMD3 ; PSMD4 ; PSMD7 ; RBX1 ; RPS27A ; TCEB1 ; TCEB2 ; UBB ;	BLVRA|IDBG-13778|ENSG00000106605|644|0|1| ; IFNAR2;IL10RB|IDBG-1973|ENSG00000159110|3455,3588|0|1| ; IL10|IDBG-106270|ENSG00000136634|3586|0|1| ; IL10RA|IDBG-73419|ENSG00000110324|3587|0|1| ; IL1A|IDBG-66482|ENSG00000115008|3552|0|1| ; IL6|IDBG-9462|ENSG00000136244|3569|0|1| ; JAK1|IDBG-99443|ENSG00000162434|3716|0|1| ; MAP2K6|IDBG-66516|ENSG00000108984|5608|0|1| ; MAP3K5|IDBG-96934|ENSG000001974…
Endocytosis	4386	KEGG	Homo sapiens	61	183	0.33	0.000300833	0.000867066	ACAP1 ; ACVR1B ; ADRB1 ; ADRB2 ; AP2M1 ; ARF6 ; ARRB1 ; ARRB2 ; CBL ; CBLB ; CCR5 ; CDC42 ; CLTC ; CSF1R ; CXCR4 ; DNM1 ; EGFR ; ERBB4 ; FLT1 ; GIT2 ; HGS ; HLA-A ; HLA-G ; HRAS ; HSPA1B ; HSPA6 ; HSPA8 ; IGF1R ; IL2RA ; IL2RB ; IL2RG ; IL8RA ; IL8RB ; ITCH ; KDR ; KIT ; MDM2 ; MET ; NEDD4 ; NTRK1 ; PARD3 ; PARD6A ; PARD6B ; PARD6G ; PIP5K1C ; PLD1 ; PLD2 ; PRKCI ; PRKCZ ; RAB11A ; RAB11FIP5 ; RA…	CRK|IDBG-14664|ENSG00000167193|1398|0|1| ; CRKL|IDBG-1833|ENSG00000099942|1399|0|1| ; JUN|IDBG-99221|ENSG00000177606|3725|0|1| ; LCP2|IDBG-57216|ENSG00000043462|3937|0|1| ; MAP2K4|IDBG-31021|ENSG00000065559|6416|0|1| ; MAP3K1|IDBG-22000|ENSG00000095015|4214|0|1| ; MAP3K7|IDBG-94374|ENSG00000135341|6885|0|1| ; MAP3K8|IDBG-66703|ENSG00000107968|1326|0|1| ; MAP4K1|IDBG-49296|ENSG00000104814|11184|0|…
Long-term depression	555	KEGG	Homo sapiens	29	71	0.41	0.000304381	0.000875271	ARAF ; BRAF ; GNA11 ; GNAI2 ; GNAQ ; GNAS ; GUCY1A2 ; GUCY1A3 ; HRAS ; IGF1R ; ITPR1 ; ITPR3 ; KRAS ; LYN ; MAP2K1 ; MAP2K2 ; MAPK1 ; MAPK3 ; NOS2 ; PLA2G4A ; PLCB2 ; PPP2CA ; PPP2CB ; PPP2R1A ; PRKCA ; PRKCB ; PRKCG ; PRKG1 ; RAF1 ;	ATM|IDBG-70193|ENSG00000149311|472,651610|0|1| ; CDC2|IDBG-75344|ENSG00000170312|983|0|1| ; CDK2|IDBG-39545|ENSG00000123374|1017|0|1| ; CDKN1A|IDBG-85033|ENSG00000124762|1026|0|1| ; CHEK1|IDBG-75536|ENSG00000149554|1111|0|1| ; E2F1|IDBG-67214|ENSG00000101412|1869|0|1| ; MYT1|IDBG-87900|ENSG00000196132|4661|0|1| ; RB1|IDBG-32092|ENSG00000139687|5925|0|1| ; TP53|IDBG-26364|ENSG00000141510|7157|0|1|…
Aurora A signaling	5688	PID NCI	Homo sapiens	16	31	0.52	0.000310447	0.000890663	AKT1 ; ARHGEF7 ; AURKA ; BIRC5 ; BRCA1 ; GADD45A ; GSK3B ; JUB ; MDM2 ; NFKBIA ; PAK1 ; PPP2R5D ; PRKACA ; RASA1 ; TP53 ; TPX2 ;	CCNE1|IDBG-41865|ENSG00000105173|898|0|1| ; CDK2|IDBG-39545|ENSG00000123374|1017|0|1| ; CDKN1B|IDBG-20317|ENSG00000111276|1027|0|1| ; CUL1|IDBG-46918|ENSG00000055130|8454|0|1| ; E2F1|IDBG-67214|ENSG00000101412|1869|0|1| ; NEDD8|IDBG-3700|ENSG00000129559|4738|0|1| ; RB1|IDBG-32092|ENSG00000139687|5925|0|1| ; RBX1|IDBG-8962|ENSG00000100387|9978|0|1| ; SKP1|IDBG-44621|ENSG00000113558|6500|0|1| ; SKP…
Regulation of autophagy	431	KEGG	Homo sapiens	17	34	0.5	0.000330555	0.000944011	ATG12 ; ATG5 ; BECN1 ; GABARAP ; GABARAPL1 ; GABARAPL2 ; IFNA1 ; IFNA13 ; IFNA14 ; IFNA2 ; IFNA4 ; IFNA7 ; IFNG ; PRKAA1 ; PRKAA2 ; ULK1 ; ULK2 ;	APAF1|IDBG-52364|ENSG00000120868|317|0|1| ; BCL2|IDBG-4354|ENSG00000171791|596|0|1| ; CASP3|IDBG-46394|ENSG00000164305|836|0|1| ; CASP9|IDBG-90895|ENSG00000132906|842|0|1| ; FAS|IDBG-81669|ENSG00000026103|355|0|1| ; FASLG|IDBG-104856|ENSG00000117560|356|0|1| ; HSPB1|IDBG-23058|ENSG00000106211|3315|0|1| ; IL1A|IDBG-66482|ENSG00000115008|3552|0|1| ; MAPKAPK2|IDBG-106265|ENSG00000162889|9261|0|1| ; …
T cell receptor signaling pathway	354	INOH	Homo sapiens	17	34	0.5	0.000330555	0.000944011	CD247 ; CD3D ; CD3E ; CD3G ; CD4 ; GRB2 ; LAT ; LCK ; NFKB1 ; PLCG1 ; PLCG2 ; PRKCQ ; RAC1 ; RAC2 ; RELA ; VAV1 ; ZAP70 ;	CHUK|IDBG-243385|ENSG00000213341|1147|0|1| ; DNAJC3|IDBG-43059|ENSG00000102580|5611|0|1| ; EIF2AK2|IDBG-44867|ENSG00000055332|5610|0|1| ; IFNA1|IDBG-54276|ENSG00000197919|3439|0|1| ; IFNB1|IDBG-53485|ENSG00000171855|3456|0|1| ; IKBKB|IDBG-19987|ENSG00000104365|3551|0|1| ; IKBKG|IDBG-91846|ENSG00000073009|8517|0|1| ; MAP4K4|IDBG-63853|ENSG00000071054|9448|0|1| ; NFKBIA|IDBG-4758|ENSG00000100906|47…
RXR and RAR heterodimerization with other nuclear receptor	5658	PID NCI	Homo sapiens	13	23	0.57	0.000360004	0.00102343	ABCA1 ; BCL2 ; MED1 ; NCOR2 ; NR1H2 ; NR1H4 ; PPARG ; RARA ; RARG ; RPS6KB1 ; RXRA ; TGFB1 ; VDR ;	CHD3|IDBG-27053|ENSG00000170004|1107|0|1| ; HDAC1|IDBG-95712|ENSG00000116478|3065|0|1| ; HDAC2|IDBG-95591|ENSG00000196591|3066|0|1| ; MBD1|IDBG-3349|ENSG00000141644|4152|0|1| ; MBD2|IDBG-3532|ENSG00000134046|8932|0|1| ; MBD3|IDBG-14805|ENSG00000071655|53615|0|1| ; MTA2|IDBG-51223|ENSG00000149480|9219|0|1| ; RBBP4|IDBG-95780|ENSG00000162521|5928,642954|0|1| ; RBBP7|IDBG-47673|ENSG00000102054|5931|…
Stathmin and breast cancer resistance to antimicrotubule agents	4084	PID BIOCARTA	Homo sapiens	13	23	0.57	0.000360004	0.00102343	CAMK2A ; CAMK2B ; CAMK2D ; CAMK2G ; CCNB1 ; CD247 ; CDC2 ; MAPK13 ; PRKACB ; PRKAR1A ; STMN1 ; TUBA1A ; TUBA4A ;	GRB2|IDBG-68262|ENSG00000177885|2885|0|1| ; HRAS|IDBG-16878|ENSG00000174775|3265|0|1| ; KRAS|IDBG-23889|ENSG00000133703|3845|0|1| ; MAP3K1|IDBG-22000|ENSG00000095015|4214|0|1| ; PDGFA|IDBG-6078|ENSG00000197461|5154,729619|0|1| ; PDGFB|IDBG-8091|ENSG00000100311|5155|0|1| ; PDGFRB|IDBG-53326|ENSG00000113721|5159|0|1| ; RAF1|IDBG-19277|ENSG00000132155|5894|0|1| ; SHC1|IDBG-103007|ENSG00000160691|646…
B cell survival pathway	4045	PID BIOCARTA	Homo sapiens	9	13	0.69	0.00038081	0.00107523	AKT1 ; BIRC5 ; CASP3 ; CASP7 ; ITGB1 ; MTOR ; PDPK1 ; PIK3CA ; PIK3R1 ;	HDAC1|IDBG-95712|ENSG00000116478|3065|0|1| ; HDAC4|IDBG-84594|ENSG00000068024|9759|0|1| ; MDM2|IDBG-46431|ENSG00000135679|4193|0|1| ; NUP153|IDBG-63405|ENSG00000124789|9972|0|1| ; NUP214|IDBG-89810|ENSG00000126883|8021|0|1| ; PIAS1|IDBG-18826|ENSG00000033800|8554|0|1| ; PIAS2|IDBG-3013|ENSG00000078043|9063|0|1| ; RANGAP1|IDBG-9064|ENSG00000100401|5905|0|1| ; SUMO1|IDBG-78849|ENSG00000116030|7341|…
EGF signaling pathway	22	INOH	Homo sapiens	9	13	0.69	0.00038081	0.00107523	EGFR ; GRB2 ; HRAS ; KRAS ; MAP3K1 ; RAF1 ; SHC1 ; SOS1 ; SOS2 ;	BCAR1|IDBG-42468|ENSG00000050820|9564|0|1| ; CBL|IDBG-74417|ENSG00000110395|867|0|1| ; GRB2|IDBG-68262|ENSG00000177885|2885|0|1| ; PAK1|IDBG-65610|ENSG00000149269|5058|0|1| ; PIK3CA|IDBG-66003|ENSG00000121879|5290|0|1| ; PIK3R1|IDBG-25037|ENSG00000145675|5295|0|1| ; PTK2|IDBG-37147|ENSG00000169398|5747|0|1| ; RAC1|IDBG-8115|ENSG00000136238|5879|0|1| ; RHOA|IDBG-34732|ENSG00000067560|387|0|1| ; SR…
Role of mitochondria in apoptotic signaling	3988	PID BIOCARTA	Homo sapiens	9	13	0.69	0.00038081	0.00107523	APAF1 ; BAX ; BCL2 ; BCL2L1 ; BID ; BIRC2 ; BIRC3 ; CASP9 ; DIABLO ;	IKBKB|IDBG-19987|ENSG00000104365|3551|0|1| ; IRAK1|IDBG-90782|ENSG00000184216|3654|0|1| ; LOC100130702|IDBG-38441|ENSG00000196084|100130702|0|1| ; NFKB1|IDBG-31974|ENSG00000109320|4790|0|1| ; NFKBIA|IDBG-4758|ENSG00000100906|4792|0|1| ; NGFR|IDBG-57653|ENSG00000064300|4804|0|1| ; RELA|IDBG-57543|ENSG00000173039|5970|0|1| ; RPS27A|IDBG-52358|ENSG00000143947|388720,6233,728590|0|1| ; SQSTM1|IDBG-61…
SCF(Skp2)-mediated degradation of p27/p21	1942	REACTOME	Homo sapiens	25	59	0.42	0.000401668	0.00113156	CDK2 ; CDKN1A ; CUL1 ; LOC100130702 ; PSMA7 ; PSMB10 ; PSMB5 ; PSMB8 ; PSMB9 ; PSMC1 ; PSMC2 ; PSMC3 ; PSMC5 ; PSMC6 ; PSMD1 ; PSMD11 ; PSMD12 ; PSMD13 ; PSMD2 ; PSMD3 ; PSMD4 ; PSMD7 ; RPS27A ; SKP1 ; UBB ;	AKT1|IDBG-22709|ENSG00000142208|207|0|1| ; BAD|IDBG-53423|ENSG00000002330|572|0|1| ; FASLG|IDBG-104856|ENSG00000117560|356|0|1| ; FOXO3|IDBG-95024|ENSG00000118689|2309|0|1| ; PDPK1|IDBG-10648|ENSG00000140992|5170|0|1| ; PIK3CA|IDBG-66003|ENSG00000121879|5290|0|1| ; PIK3R1|IDBG-25037|ENSG00000145675|5295|0|1| ; PTK2|IDBG-37147|ENSG00000169398|5747|0|1| ; PTK2B|IDBG-13899|ENSG00000120899|2185|0|1| …
Generation of second messenger molecules	1542	REACTOME	Homo sapiens	11	18	0.61	0.000415067	0.00115885	CD247 ; CD3D ; CD3E ; CD3G ; CD4 ; ITK ; LAT ; LCK ; LCP2 ; PLCG1 ; ZAP70 ;	BIRC3|IDBG-69045|ENSG00000023445|330|0|1| ; CASP2|IDBG-45836|ENSG00000106144|835|0|1| ; CASP3|IDBG-46394|ENSG00000164305|836|0|1| ; CASP8|IDBG-78534|ENSG00000064012|841|0|1| ; FADD|IDBG-62144|ENSG00000168040|8772|0|1| ; MAP2K4|IDBG-31021|ENSG00000065559|6416|0|1| ; RIPK1|IDBG-57326|ENSG00000137275|8737|0|1| ; TNF|IDBG-302501|ENSG00000232810|7124|0|1| ; TNFRSF1A|IDBG-13807|ENSG00000067182|7132|0|1…
IFN alpha signaling pathway(JAK1 TYK2 STAT1 STAT3)	380	INOH	Homo sapiens	11	18	0.61	0.000415067	0.00115885	IFNA1 ; IFNA14 ; IFNA2 ; IFNA4 ; IFNA7 ; IFNAR1 ; IFNAR2;IL10RB ; JAK1 ; STAT1 ; STAT3 ; TYK2 ;	CD247|IDBG-104547|ENSG00000198821|919|0|1| ; CD3D|IDBG-73628|ENSG00000167286|915|0|1| ; CD3E|IDBG-73617|ENSG00000198851|916|0|1| ; CD3G|IDBG-73647|ENSG00000160654|917|0|1| ; CD4|IDBG-15034|ENSG00000010610|920|0|1| ; ITK|IDBG-55348|ENSG00000113263|3702|0|1| ; LAT|IDBG-239499|ENSG00000213658|27040|0|1| ; LCK|IDBG-95667|ENSG00000182866|3932|0|1| ; LCP2|IDBG-57216|ENSG00000043462|3937|0|1| ; PLCG1|ID…
P75NTR recruits signalling complexes	3317	REACTOME	Homo sapiens	11	18	0.61	0.000415067	0.00115885	IKBKB ; IRAK1 ; LOC100130702 ; MYD88 ; NGFR ; PRKCI ; RIPK2 ; RPS27A ; SQSTM1 ; TRAF6 ; UBB ;	IFNA1|IDBG-54276|ENSG00000197919|3439|0|1| ; IFNA14|IDBG-299539|ENSG00000228083|3448|0|1| ; IFNA2|IDBG-54199|ENSG00000188379|3440|0|1| ; IFNA4|IDBG-299528|ENSG00000236637|3441|0|1| ; IFNA7|IDBG-235580|ENSG00000214042|3444|0|1| ; IFNAR1|IDBG-2095|ENSG00000142166|3454|0|1| ; IFNAR2;IL10RB|IDBG-1973|ENSG00000159110|3455,3588|0|1| ; JAK1|IDBG-99443|ENSG00000162434|3716|0|1| ; STAT1|IDBG-77617|ENSG000…
Tie2 Signaling	1267	REACTOME	Homo sapiens	11	18	0.61	0.000415067	0.00115885	GRB2 ; HRAS ; KRAS ; PIK3CA ; PIK3CB ; PIK3R1 ; PIK3R2 ; PTPN11 ; SHC1 ; SOS1 ; TEK ;	IKBKB|IDBG-19987|ENSG00000104365|3551|0|1| ; IRAK1|IDBG-90782|ENSG00000184216|3654|0|1| ; LOC100130702|IDBG-38441|ENSG00000196084|100130702|0|1| ; MYD88|IDBG-25713|ENSG00000172936|4615|0|1| ; NGFR|IDBG-57653|ENSG00000064300|4804|0|1| ; PRKCI|IDBG-64428|ENSG00000163558|5584|0|1| ; RIPK2|IDBG-27941|ENSG00000104312|8767|0|1| ; RPS27A|IDBG-52358|ENSG00000143947|388720,6233,728590|0|1| ; SQSTM1|IDBG-6…
Autoimmune thyroid disease	2799	KEGG	Homo sapiens	22	50	0.44	0.000471099	0.00131235	CD28 ; CD40 ; CD40LG ; CTLA4 ; FAS ; FASLG ; GZMB ; HLA-A ; HLA-DOB;TAP2 ; HLA-DRA ; HLA-G ; IFNA1 ; IFNA13 ; IFNA14 ; IFNA2 ; IFNA4 ; IFNA7 ; IL10 ; IL2 ; IL4 ; IL5 ; TSHR ;	GRB2|IDBG-68262|ENSG00000177885|2885|0|1| ; HRAS|IDBG-16878|ENSG00000174775|3265|0|1| ; KRAS|IDBG-23889|ENSG00000133703|3845|0|1| ; PIK3CA|IDBG-66003|ENSG00000121879|5290|0|1| ; PIK3CB|IDBG-58598|ENSG00000051382|5291|0|1| ; PIK3R1|IDBG-25037|ENSG00000145675|5295|0|1| ; PIK3R2|IDBG-37719|ENSG00000105647|5296|0|1| ; PTPN11|IDBG-58105|ENSG00000179295|5781|0|1| ; SHC1|IDBG-103007|ENSG00000160691|6464…
Activation of pkc through g-protein coupled receptors	4148	PID BIOCARTA	Homo sapiens	8	11	0.73	0.000499708	0.00138586	AGT ; CCL11 ; CCL4 ; CXCL12 ; GNAQ ; PPP1R14A ; PRKCA ; PRKCB ;	CDH1|IDBG-38622|ENSG00000039068|999|0|1| ; CTSD|IDBG-19613|ENSG00000117984|1509|0|1| ; ESR1|IDBG-97997|ENSG00000091831|2099|0|1| ; GAPDH|IDBG-14270|ENSG00000111640|2597|0|1| ; HDAC1|IDBG-95712|ENSG00000116478|3065|0|1| ; HSPB1|IDBG-23058|ENSG00000106211|3315|0|1| ; MBD3|IDBG-14805|ENSG00000071655|53615|0|1| ; SNAI1|IDBG-80676|ENSG00000124216|6615|0|1| ; SNAI2|IDBG-21210|ENSG00000019549|6591|0|1| …
Il22 soluble receptor signaling pathway	4119	PID BIOCARTA	Homo sapiens	8	11	0.73	0.000499708	0.00138586	IL10RA ; JAK1 ; SOCS3 ; STAT1 ; STAT3 ; STAT5A ; STAT5B ; TYK2 ;	CREB1|IDBG-79573|ENSG00000118260|1385|0|1| ; FGFR1|IDBG-17796|ENSG00000077782|2260|0|1| ; FYN|IDBG-95463|ENSG00000010810|2534|0|1| ; GRB2|IDBG-68262|ENSG00000177885|2885|0|1| ; HRAS|IDBG-16878|ENSG00000174775|3265|0|1| ; KRAS|IDBG-23889|ENSG00000133703|3845|0|1| ; PTK2|IDBG-37147|ENSG00000169398|5747|0|1| ; RPS6KA5|IDBG-16084|ENSG00000100784|9252|0|1| ; SOS1|IDBG-47279|ENSG00000115904|6654|0|1| ;…
Acetylation and deacetylation of rela in nucleus	4016	PID BIOCARTA	Homo sapiens	5	5	1	0.000537095	0.00143225	CREBBP ; EP300 ; HDAC3 ; NFKBIA ; RELA ;	HDAC1|IDBG-95712|ENSG00000116478|3065|0|1| ; HDAC2|IDBG-95591|ENSG00000196591|3066|0|1| ; HDAC3|IDBG-50725|ENSG00000171720|8841|0|1| ; HDAC4|IDBG-84594|ENSG00000068024|9759|0|1| ; HDAC5|IDBG-53295|ENSG00000108840|10014|0|1| ; HDAC7|IDBG-29060|ENSG00000061273|51564|0|1| ; SKIL|IDBG-64482|ENSG00000136603|6498|0|1| ; SMAD1|IDBG-39936|ENSG00000170365|4086|0|1| ; SMAD2|IDBG-3127|ENSG00000175387|4087|0…
Axonal growth stimulation	3569	REACTOME	Homo sapiens	5	5	1	0.000537095	0.00143225	ARHGDIA ; ARHGEF1 ; NGF ; NGFR ; RHOA ;	ARHGEF1|IDBG-53394|ENSG00000076928|9138|0|1| ; CAMK2B|IDBG-14499|ENSG00000058404|816|0|1| ; GNAQ|IDBG-72455|ENSG00000156052|2776|0|1| ; MYLK|IDBG-53043|ENSG00000065534|4638|0|1| ; PKN1|IDBG-33268|ENSG00000123143|5585|0|1| ; PPP1R12B|IDBG-105846|ENSG00000077157|4660|0|1| ; PPP1R14A|IDBG-48372|ENSG00000167641|94274|0|1| ; PRKCA|IDBG-65194|ENSG00000154229|5578|0|1| ; PRKCB|IDBG-20895|ENSG00000166501…
ERK cascade	70	INOH	Homo sapiens	5	5	1	0.000537095	0.00143225	BRAF ; MAP2K1 ; MAP2K2 ; MAPK1 ; MAPK3 ;	EGFR|IDBG-16933|ENSG00000146648|1956|0|1| ; ETS1|IDBG-75897|ENSG00000134954|2113|0|1| ; ETV6|IDBG-19967|ENSG00000139083|2120|0|1| ; GRB2|IDBG-68262|ENSG00000177885|2885|0|1| ; KRAS|IDBG-23889|ENSG00000133703|3845|0|1| ; MAP2K1|IDBG-18019|ENSG00000169032|5604|0|1| ; MAPK1|IDBG-2147|ENSG00000100030|5594|0|1| ; MAPK3|IDBG-25745|ENSG00000102882|5595|0|1| ; NOTCH1|IDBG-92445|ENSG00000148400|4851|0|1| …
ERK cascade	272	INOH	Homo sapiens	5	5	1	0.000537095	0.00143225	MAP2K1 ; MAP2K2 ; MAPK1 ; MAPK3 ; RAF1 ;	CD247|IDBG-104547|ENSG00000198821|919|0|1| ; CD3D|IDBG-73628|ENSG00000167286|915|0|1| ; CD3E|IDBG-73617|ENSG00000198851|916|0|1| ; CD3G|IDBG-73647|ENSG00000160654|917|0|1| ; CD4|IDBG-15034|ENSG00000010610|920|0|1| ; GRB2|IDBG-68262|ENSG00000177885|2885|0|1| ; LAT|IDBG-239499|ENSG00000213658|27040|0|1| ; LCK|IDBG-95667|ENSG00000182866|3932|0|1| ; PLCG1|IDBG-75238|ENSG00000124181|5335|0|1| ; PLCG2|…
ERK cascade	246	INOH	Homo sapiens	5	5	1	0.000537095	0.00143225	BRAF ; MAP2K1 ; MAP2K2 ; MAPK1 ; MAPK3 ;	ARFGEF2|IDBG-80059|ENSG00000124198|10564|0|1| ; CYTH1|IDBG-70852|ENSG00000108669|9267|0|1| ; GNAQ|IDBG-72455|ENSG00000156052|2776|0|1| ; MAP3K7|IDBG-94374|ENSG00000135341|6885|0|1| ; PIK3CA|IDBG-66003|ENSG00000121879|5290|0|1| ; PIK3R1|IDBG-25037|ENSG00000145675|5295|0|1| ; PPP1R12B|IDBG-105846|ENSG00000077157|4660|0|1| ; PRKCA|IDBG-65194|ENSG00000154229|5578|0|1| ; PRKCB|IDBG-20895|ENSG000001665…
FasL/ CD95L signaling	1654	REACTOME	Homo sapiens	5	5	1	0.000537095	0.00143225	CASP10 ; CASP8 ; FADD ; FAS ; FASLG ;	GTF2F1|IDBG-21234|ENSG00000125651|2962|0|1| ; HNRNPA1|IDBG-37588|ENSG00000135486|3178,645691|0|1| ; HNRNPA2B1|IDBG-10118|ENSG00000122566|3181|0|1| ; HNRNPC|IDBG-2589|ENSG00000092199|3183|0|1| ; HNRNPD|IDBG-26735|ENSG00000138668|3184|0|1| ; HNRNPK|IDBG-73948|ENSG00000165119|3190|0|1| ; HNRNPM|IDBG-24810|ENSG00000099783|4670|0|1| ; HNRNPU|IDBG-107800|ENSG00000153187|3192|0|1| ; PCBP2|IDBG-36771|ENS…
Ifn gamma signaling pathway	4171	PID BIOCARTA	Homo sapiens	5	5	1	0.000537095	0.00143225	IFNG ; IFNGR1 ; JAK1 ; JAK2 ; STAT1 ;	GTF2F1|IDBG-21234|ENSG00000125651|2962|0|1| ; HNRNPA1|IDBG-37588|ENSG00000135486|3178,645691|0|1| ; HNRNPA2B1|IDBG-10118|ENSG00000122566|3181|0|1| ; HNRNPC|IDBG-2589|ENSG00000092199|3183|0|1| ; HNRNPD|IDBG-26735|ENSG00000138668|3184|0|1| ; HNRNPK|IDBG-73948|ENSG00000165119|3190|0|1| ; HNRNPM|IDBG-24810|ENSG00000099783|4670|0|1| ; HNRNPU|IDBG-107800|ENSG00000153187|3192|0|1| ; PCBP2|IDBG-36771|ENS…
JAK degradation signaling	342	INOH	Homo sapiens	5	5	1	0.000537095	0.00143225	JAK1 ; JAK2 ; JAK3 ; SOCS1 ; TYK2 ;	CREB1|IDBG-79573|ENSG00000118260|1385|0|1| ; GNAS|IDBG-82827|ENSG00000087460|2778|0|1| ; GRIN2C|IDBG-67631|ENSG00000161509|2905|0|1| ; PPP1CC|IDBG-57303|ENSG00000186298|5501|0|1| ; PPP2R1A|IDBG-66700|ENSG00000105568|5518|0|1| ; PPP2R4|IDBG-89032|ENSG00000119383|5524|0|1| ; PPP2R5B|IDBG-55992|ENSG00000068971|5526|0|1| ; PPP2R5D|IDBG-87570|ENSG00000112640|5528|0|1| ; PRKACA|IDBG-32929|ENSG000000720…
Negative regulation of (Phosphorylation of JAK) in JAK STAT pathway	56	INOH	Homo sapiens	5	5	1	0.000537095	0.00143225	JAK1 ; JAK2 ; JAK3 ; PTPN6 ; TYK2 ;	BIRC5|IDBG-70554|ENSG00000089685|332|0|1| ; CENPE|IDBG-32488|ENSG00000138778|1062|0|1| ; CLIP1|IDBG-62398|ENSG00000130779|6249|0|1| ; ITGB3BP|IDBG-99389|ENSG00000142856|23421|0|1| ; MAD2L1|IDBG-35919|ENSG00000164109|4085|0|1| ; PLK1|IDBG-20740|ENSG00000166851|5347|0|1| ; PPP1CC|IDBG-57303|ENSG00000186298|5501|0|1| ; RANGAP1|IDBG-9064|ENSG00000100401|5905|0|1| ; STAG2|IDBG-85176|ENSG00000101972|10…
Negative regulation of the PI3K/AKT network	1580	REACTOME	Homo sapiens	5	5	1	0.000537095	0.00143225	AKT1 ; PHLPP ; PTEN ; THEM4 ; TRIB3 ;	DNAJC3|IDBG-43059|ENSG00000102580|5611|0|1| ; LOC100130702|IDBG-38441|ENSG00000196084|100130702|0|1| ; RPL13A|IDBG-62892|ENSG00000142541|23521|0|1| ; RPL28|IDBG-70679|ENSG00000108107|6158|0|1| ; RPL6|IDBG-58050|ENSG00000089009|6128,641814,646483|0|1| ; RPLP0|IDBG-60241|ENSG00000089157|6175|0|1| ; RPLP2|IDBG-18249|ENSG00000177600|6181|0|1| ; RPS27A|IDBG-52358|ENSG00000143947|388720,6233,728590|0|1…
Phospholipase C gamma signaling	78	INOH	Homo sapiens	5	5	1	0.000537095	0.00143225	ITK ; ITPR1 ; ITPR3 ; PLCG1 ; PLCG2 ;	AKT1|IDBG-22709|ENSG00000142208|207|0|1| ; AKT1S1|IDBG-63691|ENSG00000204673|84335|0|1| ; BAD|IDBG-53423|ENSG00000002330|572|0|1| ; CASP9|IDBG-90895|ENSG00000132906|842|0|1| ; CDKN1A|IDBG-85033|ENSG00000124762|1026|0|1| ; CDKN1B|IDBG-20317|ENSG00000111276|1027|0|1| ; CHUK|IDBG-243385|ENSG00000213341|1147|0|1| ; MDM2|IDBG-46431|ENSG00000135679|4193|0|1| ; PDPK1|IDBG-10648|ENSG00000140992|5170|0|1|…
Release of eIF4E	1313	REACTOME	Homo sapiens	5	5	1	0.000537095	0.00143225	EIF4E ; EIF4EBP1 ; MLST8 ; MTOR ; RHEB ;	CCNA1|IDBG-24529|ENSG00000133101|8900|0|1| ; CCNE1|IDBG-41865|ENSG00000105173|898|0|1| ; CDC34|IDBG-12464|ENSG00000099804|997|0|1| ; CDK2|IDBG-39545|ENSG00000123374|1017|0|1| ; CUL1|IDBG-46918|ENSG00000055130|8454|0|1| ; E2F1|IDBG-67214|ENSG00000101412|1869|0|1| ; RB1|IDBG-32092|ENSG00000139687|5925|0|1| ; SKP1|IDBG-44621|ENSG00000113558|6500|0|1| ; SKP2|IDBG-16420|ENSG00000145604|6502|0|1| ; TFD…
S6K1 signalling	1805	REACTOME	Homo sapiens	5	5	1	0.000537095	0.00143225	EEF2K ; EIF4B ; EIF4G1 ; RPS6 ; RPS6KB1 ;	CCND1|IDBG-61868|ENSG00000110092|595|0|1| ; EEF2K|IDBG-19885|ENSG00000103319|29904|0|1| ; MAP2K3|IDBG-35553|ENSG00000034152|5606,650832|0|1| ; MAP2K6|IDBG-66516|ENSG00000108984|5608|0|1| ; MAPK12|IDBG-13093|ENSG00000188130|6300|0|1| ; MAPK13|IDBG-84731|ENSG00000156711|5603|0|1| ; PKN1|IDBG-33268|ENSG00000123143|5585|0|1| ; SNTA1|IDBG-66573|ENSG00000101400|6640|0|1| ; STMN1|IDBG-94424|ENSG00000117…
SMAC binds to IAPs	1423	REACTOME	Homo sapiens	5	5	1	0.000537095	0.00143225	CASP3 ; CASP7 ; CASP9 ; DIABLO ; XIAP ;	BCAR1|IDBG-42468|ENSG00000050820|9564|0|1| ; CDH1|IDBG-38622|ENSG00000039068|999|0|1| ; CSK|IDBG-22594|ENSG00000103653|1445|0|1| ; CTNNA1|IDBG-47369|ENSG00000044115|1495|0|1| ; CTNNB1|IDBG-27347|ENSG00000168036|1499|0|1| ; PTK2|IDBG-37147|ENSG00000169398|5747|0|1| ; PTPN11|IDBG-58105|ENSG00000179295|5781|0|1| ; PXN|IDBG-60317|ENSG00000089159|5829|0|1| ; SRC|IDBG-74081|ENSG00000197122|6714|0|1| ; …
SMAC-mediated dissociation of IAP:caspase complexes	1719	REACTOME	Homo sapiens	5	5	1	0.000537095	0.00143225	CASP3 ; CASP7 ; CASP9 ; DIABLO ; XIAP ;	EPOR|IDBG-29281|ENSG00000187266|2057|0|1| ; GRB2|IDBG-68262|ENSG00000177885|2885|0|1| ; HRAS|IDBG-16878|ENSG00000174775|3265|0|1| ; JAK2|IDBG-47039|ENSG00000096968|3717|0|1| ; PLCG1|IDBG-75238|ENSG00000124181|5335|0|1| ; PTPN6|IDBG-15719|ENSG00000111679|5777|0|1| ; SHC1|IDBG-103007|ENSG00000160691|6464|0|1| ; SOS1|IDBG-47279|ENSG00000115904|6654|0|1| ; STAT5A|IDBG-50625|ENSG00000126561|6776|0|1| …
Signalling to p38 via RIT and RIN	1599	REACTOME	Homo sapiens	5	5	1	0.000537095	0.00143225	BRAF ; NGF ; NTRK1 ; RIT1 ; RIT2 ;	CD247|IDBG-104547|ENSG00000198821|919|0|1| ; CD3D|IDBG-73628|ENSG00000167286|915|0|1| ; CD3E|IDBG-73617|ENSG00000198851|916|0|1| ; CD3G|IDBG-73647|ENSG00000160654|917|0|1| ; CD4|IDBG-15034|ENSG00000010610|920|0|1| ; FYN|IDBG-95463|ENSG00000010810|2534|0|1| ; HLA-DRA|IDBG-80796|ENSG00000204287|3122|0|1| ; LCK|IDBG-95667|ENSG00000182866|3932|0|1| ; PTPRC|IDBG-105609|ENSG00000081237|5788|0|1| ; ZAP7…
Viral dsRNA:TLR3:TRIF Complex Activates TBK1	1876	REACTOME	Homo sapiens	5	5	1	0.000537095	0.00143225	IRF3 ; RIPK1 ; TBK1 ; TICAM1 ; TLR3 ;	MAPK1|IDBG-2147|ENSG00000100030|5594|0|1| ; MAPK10|IDBG-28343|ENSG00000109339|5602|0|1| ; MAPK11|IDBG-13123|ENSG00000185386|5600|0|1| ; MAPK12|IDBG-13093|ENSG00000188130|6300|0|1| ; MAPK13|IDBG-84731|ENSG00000156711|5603|0|1| ; MAPK14|IDBG-84613|ENSG00000112062|1432|0|1| ; MAPK3|IDBG-25745|ENSG00000102882|5595|0|1| ; MAPK8|IDBG-73479|ENSG00000107643|5599|0|1| ; MAPK9|IDBG-62183|ENSG00000050748|56…
Phosphoinositides and their downstream targets	4169	PID BIOCARTA	Homo sapiens	12	21	0.57	0.000533037	0.00147501	AKT1 ; ARF1 ; BAD ; BTK ; GSK3B ; LYN ; PDPK1 ; PLCG1 ; PRKCE ; PRKCZ ; RAC1 ; RPS6KB1 ;	CRK|IDBG-14664|ENSG00000167193|1398|0|1| ; DOK1|IDBG-57879|ENSG00000115325|1796|0|1| ; GRB10|IDBG-16688|ENSG00000106070|2887|0|1| ; GRB2|IDBG-68262|ENSG00000177885|2885|0|1| ; INSR|IDBG-22529|ENSG00000171105|3643|0|1| ; IRS1|IDBG-82407|ENSG00000169047|3667|0|1| ; IRS2|IDBG-50213|ENSG00000185950|8660|0|1| ; MAPK3|IDBG-25745|ENSG00000102882|5595|0|1| ; SHC1|IDBG-103007|ENSG00000160691|6464|0|1| ; S…
Vpu mediated degradation of CD4	1528	REACTOME	Homo sapiens	24	57	0.42	0.000583255	0.00155203	BTRC ; CD4 ; LOC100130702 ; PSMA7 ; PSMB10 ; PSMB5 ; PSMB8 ; PSMB9 ; PSMC1 ; PSMC2 ; PSMC3 ; PSMC5 ; PSMC6 ; PSMD1 ; PSMD11 ; PSMD12 ; PSMD13 ; PSMD2 ; PSMD3 ; PSMD4 ; PSMD7 ; RPS27A ; SKP1 ; UBB ;	CD14|IDBG-49157|ENSG00000170458|929|0|1| ; ECSIT|IDBG-29564|ENSG00000130159|51295|0|1| ; IRAK1|IDBG-90782|ENSG00000184216|3654|0|1| ; IRAK4|IDBG-28022|ENSG00000198001|51135|0|1| ; LY96|IDBG-25842|ENSG00000154589|23643|0|1| ; MAP3K1|IDBG-22000|ENSG00000095015|4214|0|1| ; MYD88|IDBG-25713|ENSG00000172936|4615|0|1| ; TLR4|IDBG-82738|ENSG00000136869|7099|0|1| ; TOLLIP|IDBG-19140|ENSG00000078902|54472…
Chromatin remodeling by hswi/snf atp-dependent complexes	4140	PID BIOCARTA	Homo sapiens	10	16	0.63	0.000598854	0.00159015	ACTB ; GTF2B ; GTF2F1 ; NF1 ; NR3C1 ; SMARCA4 ; SMARCB1 ; SMARCC1 ; SMARCC2 ; SMARCE1 ;	CD14|IDBG-49157|ENSG00000170458|929|0|1| ; ECSIT|IDBG-29564|ENSG00000130159|51295|0|1| ; IRAK1|IDBG-90782|ENSG00000184216|3654|0|1| ; IRAK4|IDBG-28022|ENSG00000198001|51135|0|1| ; LY96|IDBG-25842|ENSG00000154589|23643|0|1| ; MAP3K1|IDBG-22000|ENSG00000095015|4214|0|1| ; MYD88|IDBG-25713|ENSG00000172936|4615|0|1| ; TLR4|IDBG-82738|ENSG00000136869|7099|0|1| ; TOLLIP|IDBG-19140|ENSG00000078902|54472…
ERK/MAPK targets	1966	REACTOME	Homo sapiens	7	9	0.78	0.000617052	0.00162464	MAPK1 ; MAPK3 ; MEF2A ; RPS6KA1 ; RPS6KA2 ; RPS6KA3 ; RPS6KA5 ;	CAMK2B|IDBG-14499|ENSG00000058404|816|0|1| ; CDKN1A|IDBG-85033|ENSG00000124762|1026|0|1| ; GNAQ|IDBG-72455|ENSG00000156052|2776|0|1| ; NFATC1|IDBG-5452|ENSG00000131196|4772|0|1| ; PLCG1|IDBG-75238|ENSG00000124181|5335|0|1| ; PPP3CA|IDBG-31818|ENSG00000138814|5530|0|1| ; PRKCA|IDBG-65194|ENSG00000154229|5578|0|1| ; PRKCB|IDBG-20895|ENSG00000166501|5579|0|1| ; SP1|IDBG-36616|ENSG00000185591|6667|0|…
Regulation of map kinase pathways through dual specificity phosphatases	4090	PID BIOCARTA	Homo sapiens	7	9	0.78	0.000617052	0.00162464	DUSP1 ; DUSP2 ; DUSP4 ; DUSP6 ; MAPK14 ; MAPK3 ; MAPK8 ;	BCL2|IDBG-4354|ENSG00000171791|596|0|1| ; CCND1|IDBG-61868|ENSG00000110092|595|0|1| ; CCNE1|IDBG-41865|ENSG00000105173|898|0|1| ; CDK2|IDBG-39545|ENSG00000123374|1017|0|1| ; CDKN1A|IDBG-85033|ENSG00000124762|1026|0|1| ; E2F1|IDBG-67214|ENSG00000101412|1869|0|1| ; GADD45A|IDBG-99580|ENSG00000116717|1647|0|1| ; MDM2|IDBG-46431|ENSG00000135679|4193|0|1| ; RB1|IDBG-32092|ENSG00000139687|5925|0|1| ; T…
Role of ppar-gamma coactivators in obesity and thermogenesis	4034	PID BIOCARTA	Homo sapiens	7	9	0.78	0.000617052	0.00162464	CREBBP ; EP300 ; MED1 ; NCOA2 ; PPARG ; PPARGC1A ; RXRA ;	GTF2B|IDBG-100140|ENSG00000137947|2959|0|1| ; GTF2F1|IDBG-21234|ENSG00000125651|2962|0|1| ; HDAC3|IDBG-50725|ENSG00000171720|8841|0|1| ; KAT2B|IDBG-21805|ENSG00000114166|8850|0|1| ; NCOA2|IDBG-24827|ENSG00000140396|10499|0|1| ; NCOA3|IDBG-79741|ENSG00000124151|8202|0|1| ; NCOR2|IDBG-63911|ENSG00000196498|9612|0|1| ; NR3C1|IDBG-51637|ENSG00000113580|2908|0|1| ; RARA|IDBG-47411|ENSG00000131759|5914…
TNF signaling	1839	REACTOME	Homo sapiens	7	9	0.78	0.000617052	0.00162464	CASP8 ; FADD ; RIPK1 ; TNF ; TNFRSF1A ; TRADD ; TRAF2 ;	ACTB|IDBG-7590|ENSG00000075624|60|0|1| ; GTF2B|IDBG-100140|ENSG00000137947|2959|0|1| ; GTF2F1|IDBG-21234|ENSG00000125651|2962|0|1| ; NF1|IDBG-39462|ENSG00000196712|4763|0|1| ; NR3C1|IDBG-51637|ENSG00000113580|2908|0|1| ; SMARCA4|IDBG-28592|ENSG00000127616|6597|0|1| ; SMARCB1|IDBG-2584|ENSG00000099956|6598|0|1| ; SMARCC1|IDBG-31858|ENSG00000173473|6599|0|1| ; SMARCC2|IDBG-40152|ENSG00000139613|660…
Cdc25 and chk1 regulatory pathway in response to dna damage	3962	PID BIOCARTA	Homo sapiens	6	7	0.86	0.000674717	0.00175793	ATM ; CDC2 ; CHEK1 ; MYT1 ; WEE1 ; YWHAH ;	IFNA1|IDBG-54276|ENSG00000197919|3439|0|1| ; IFNA14|IDBG-299539|ENSG00000228083|3448|0|1| ; IFNA2|IDBG-54199|ENSG00000188379|3440|0|1| ; IFNA4|IDBG-299528|ENSG00000236637|3441|0|1| ; IFNA7|IDBG-235580|ENSG00000214042|3444|0|1| ; IFNAR1|IDBG-2095|ENSG00000142166|3454|0|1| ; IFNAR2;IL10RB|IDBG-1973|ENSG00000159110|3455,3588|0|1| ; JAK1|IDBG-99443|ENSG00000162434|3716|0|1| ; STAT1|IDBG-77617|ENSG000…
MEK activation	1514	REACTOME	Homo sapiens	6	7	0.86	0.000674717	0.00175793	HRAS ; KRAS ; MAP2K1 ; MAP2K2 ; RAF1 ; YWHAB ;	IFNA1|IDBG-54276|ENSG00000197919|3439|0|1| ; IFNA14|IDBG-299539|ENSG00000228083|3448|0|1| ; IFNA2|IDBG-54199|ENSG00000188379|3440|0|1| ; IFNA4|IDBG-299528|ENSG00000236637|3441|0|1| ; IFNA7|IDBG-235580|ENSG00000214042|3444|0|1| ; IFNAR1|IDBG-2095|ENSG00000142166|3454|0|1| ; IFNAR2;IL10RB|IDBG-1973|ENSG00000159110|3455,3588|0|1| ; JAK1|IDBG-99443|ENSG00000162434|3716|0|1| ; STAT3|IDBG-50702|ENSG000…
P38MAPK events	1796	REACTOME	Homo sapiens	6	7	0.86	0.000674717	0.00175793	HRAS ; KRAS ; MAPKAPK2 ; MAPKAPK3 ; RALGDS ; SRC ;	CALM1|IDBG-15903|ENSG00000198668||0|1| ; CALM2|IDBG-50761|ENSG00000143933|285051|0|1| ; CALM3|IDBG-58805|ENSG00000160014|801,805,808|0|1| ; PDE4A|IDBG-27301|ENSG00000065989|5141|0|1| ; PDE4C|IDBG-37833|ENSG00000105650|5143|0|1| ; PDE4D|IDBG-22659|ENSG00000113448|5144|0|1| ; PPP1CA|IDBG-60210|ENSG00000172531|5499|0|1| ; PRKACA|IDBG-32929|ENSG00000072062|5566|0|1| ; PRKACB|IDBG-99931|ENSG0000014287…
RAF phosphorylates MEK	1466	REACTOME	Homo sapiens	6	7	0.86	0.000674717	0.00175793	HRAS ; KRAS ; MAP2K1 ; MAP2K2 ; RAF1 ; YWHAB ;	ADRB2|IDBG-52685|ENSG00000169252|154|0|1| ; AGT|IDBG-107363|ENSG00000135744|183|0|1| ; CCL11|IDBG-40645|ENSG00000172156|6356|0|1| ; CCL4|IDBG-42537|ENSG00000129277|6351|0|1| ; CFTR|IDBG-37713|ENSG00000001626|1080|0|1| ; CXCL12|IDBG-71595|ENSG00000107562|6387|0|1| ; EZR|IDBG-98477|ENSG00000092820|7430|0|1| ; PRKACB|IDBG-99931|ENSG00000142875|5567|0|1| ; PRKAR1A|IDBG-65907|ENSG00000108946|5573|0|1|…
SOS-mediated signalling	1628	REACTOME	Homo sapiens	6	7	0.86	0.000674717	0.00175793	GRB2 ; HRAS ; IRS1 ; IRS2 ; KRAS ; SOS1 ;	ACVR2A|IDBG-71761|ENSG00000121989|92|0|1| ; ACVR2B|IDBG-25934|ENSG00000114739|93|0|1| ; BMP2|IDBG-52330|ENSG00000125845|650|0|1| ; BMPR1A|IDBG-81081|ENSG00000107779|657|0|1| ; BMPR1B|IDBG-30667|ENSG00000138696|658|0|1| ; BMPR2|IDBG-78880|ENSG00000204217|659|0|1| ; SMAD1|IDBG-39936|ENSG00000170365|4086|0|1| ; SMAD4|IDBG-3485|ENSG00000141646|4089|0|1| ; UBE2D1|IDBG-74933|ENSG00000072401|7321|0|1| ;…
Downregulated of mta-3 in er-negative breast tumors	3959	PID BIOCARTA	Homo sapiens	11	19	0.58	0.000788801	0.00205088	CDH1 ; CTSD ; ESR1 ; GAPDH ; HDAC1 ; HSPB1 ; MBD3 ; SNAI1 ; SNAI2 ; TUBA1A ; TUBA4A ;	CCNB1|IDBG-25262|ENSG00000134057|891|0|1| ; CDC2|IDBG-75344|ENSG00000170312|983|0|1| ; HRAS|IDBG-16878|ENSG00000174775|3265|0|1| ; MAPK1|IDBG-2147|ENSG00000100030|5594|0|1| ; MAPK3|IDBG-25745|ENSG00000102882|5595|0|1| ; MYT1|IDBG-87900|ENSG00000196132|4661|0|1| ; PIN1|IDBG-26087|ENSG00000127445|5300|0|1| ; PRKACB|IDBG-99931|ENSG00000142875|5567|0|1| ; PRKAR1A|IDBG-65907|ENSG00000108946|5573|0|1| …
Trafficking of AMPA receptors	4809	REACTOME	Homo sapiens	9	14	0.64	0.000856284	0.0022171	CAMK2A ; CAMK2B ; CAMK2D ; CAMK2G ; DLG1 ; DLG4 ; EPB41L1 ; MDM2 ; MYO6 ;	BRF2|IDBG-17067|ENSG00000104221|55290|0|1| ; POLR3A|IDBG-79933|ENSG00000148606|11128|0|1| ; POLR3B|IDBG-54798|ENSG00000013503|55703|0|1| ; POLR3D|IDBG-10695|ENSG00000168495|661|0|1| ; POLR3E|IDBG-19931|ENSG00000058600|55718|0|1| ; POLR3F|IDBG-57193|ENSG00000132664|10621|0|1| ; POLR3H|IDBG-9248|ENSG00000100413|171568|0|1| ; POU2F1|IDBG-104534|ENSG00000143190|5451|0|1| ; TBP|IDBG-99313|ENSG00000112…
Transcription regulation by methyltransferase of carm1	4132	PID BIOCARTA	Homo sapiens	9	14	0.64	0.000856284	0.0022171	BCL2 ; CREB1 ; CREBBP ; EP300 ; NCOA3 ; PRKACB ; PRKAR1A ; RARA ; RXRA ;	ARHGEF11|IDBG-103650|ENSG00000132694|9826|0|1| ; ARHGEF12|IDBG-74643|ENSG00000196914|23365|0|1| ; ERBB2|IDBG-46068|ENSG00000141736|2064|0|1| ; MYH9|IDBG-5777|ENSG00000100345|4627|0|1| ; MYL6|IDBG-40095|ENSG00000092841|4637|0|1| ; RAC1|IDBG-8115|ENSG00000136238|5879|0|1| ; RHOA|IDBG-34732|ENSG00000067560|387|0|1| ; RHOB|IDBG-32465|ENSG00000143878|388|0|1| ; RND1|IDBG-30511|ENSG00000172602|27289|0|…
Ss-arrestins in gpcr desensitization	4015	PID BIOCARTA	Homo sapiens	13	25	0.52	0.00104249	0.00269364	ADRB2 ; AGT ; AGTR2 ; AP2M1 ; ARRB1 ; CCL11 ; CCL4 ; CCR3 ; CCR5 ; CXCL12 ; CXCR4 ; DNM1 ; HTR2C ;	CALM1|IDBG-15903|ENSG00000198668||0|1| ; CALM2|IDBG-50761|ENSG00000143933|285051|0|1| ; CALM3|IDBG-58805|ENSG00000160014|801,805,808|0|1| ; FLNA|IDBG-91003|ENSG00000196924|2316|0|1| ; HSPA5|IDBG-85148|ENSG00000044574|3309|0|1| ; PFN1|IDBG-20332|ENSG00000108518|5216|0|1| ; PPIA|IDBG-15159|ENSG00000196262|5478,654188|0|1| ; TF|IDBG-57280|ENSG00000091513|7018|0|1| ; TUBA4A|IDBG-81457|ENSG00000127824…
SCF-beta-TrCP mediated degradation of Emi1	1948	REACTOME	Homo sapiens	24	59	0.41	0.00105407	0.00271794	BTRC ; CUL1 ; LOC100130702 ; PSMA7 ; PSMB10 ; PSMB5 ; PSMB8 ; PSMB9 ; PSMC1 ; PSMC2 ; PSMC3 ; PSMC5 ; PSMC6 ; PSMD1 ; PSMD11 ; PSMD12 ; PSMD13 ; PSMD2 ; PSMD3 ; PSMD4 ; PSMD7 ; RPS27A ; SKP1 ; UBB ;	ARHGEF1|IDBG-53394|ENSG00000076928|9138|0|1| ; MYLK|IDBG-53043|ENSG00000065534|4638|0|1| ; NCF2|IDBG-105312|ENSG00000116701|4688|0|1| ; PFN1|IDBG-20332|ENSG00000108518|5216|0|1| ; PPP1R12B|IDBG-105846|ENSG00000077157|4660|0|1| ; RALBP1|IDBG-775|ENSG00000017797|10928|0|1| ; RHOA|IDBG-34732|ENSG00000067560|387|0|1| ; TRIO|IDBG-12835|ENSG00000038382|7204|0|1| ; VAV1|IDBG-22055|ENSG00000141968|7409|0…
FGF signaling pathway	368	INOH	Homo sapiens	19	43	0.44	0.0010628	0.00273481	ARAF ; BRAF ; FGF2 ; FGF20 ; FGFR1 ; GAB1 ; GRB2 ; HRAS ; KRAS ; PIK3CA ; PIK3CB ; PIK3CD ; PIK3R1 ; PLCG1 ; PLCG2 ; PRKCD ; RAF1 ; SOS1 ; SOS2 ;	PIK3CA|IDBG-66003|ENSG00000121879|5290|0|1| ; PIK3CB|IDBG-58598|ENSG00000051382|5291|0|1| ; PIK3CD|IDBG-88554|ENSG00000171608|5293|0|1| ; PIK3CG|IDBG-35338|ENSG00000105851|5294|0|1| ; PIP5K1C|IDBG-17648|ENSG00000186111|23396|0|1| ; PLCB2|IDBG-6204|ENSG00000137841|5330|0|1| ; PLCE1|IDBG-83012|ENSG00000138193|51196|0|1| ; PLCG1|IDBG-75238|ENSG00000124181|5335|0|1| ; PLCG2|IDBG-43723|ENSG00000197943…
SnoN degradation signaling	222	INOH	Homo sapiens	17	37	0.46	0.00113375	0.00291135	PSMA7 ; PSMB10 ; PSMB5 ; PSMC1 ; PSMC2 ; PSMC3 ; PSMC5 ; PSMD1 ; PSMD11 ; PSMD12 ; PSMD13 ; PSMD2 ; PSMD3 ; PSMD4 ; PSMD7 ; SKIL ; SMAD2 ;	LOC100130702|IDBG-38441|ENSG00000196084|100130702|0|1| ; RPL13A|IDBG-62892|ENSG00000142541|23521|0|1| ; RPL28|IDBG-70679|ENSG00000108107|6158|0|1| ; RPL6|IDBG-58050|ENSG00000089009|6128,641814,646483|0|1| ; RPLP0|IDBG-60241|ENSG00000089157|6175|0|1| ; RPLP2|IDBG-18249|ENSG00000177600|6181|0|1| ; RPS27A|IDBG-52358|ENSG00000143947|388720,6233,728590|0|1| ; RPS3|IDBG-64727|ENSG00000149273|6188|0|1| …
IFN alpha signaling pathway(JAK1 TYK2 STAT1)	386	INOH	Homo sapiens	10	17	0.59	0.00116603	0.00298199	IFNA1 ; IFNA14 ; IFNA2 ; IFNA4 ; IFNA7 ; IFNAR1 ; IFNAR2;IL10RB ; JAK1 ; STAT1 ; TYK2 ;	ADIPOQ|IDBG-69167|ENSG00000181092|9370|0|1| ; CD36|IDBG-24023|ENSG00000135218|948|0|1| ; FABP1|IDBG-60424|ENSG00000163586|2168|0|1| ; ILK|IDBG-29381|ENSG00000166333|3611|0|1| ; MMP1|IDBG-69221|ENSG00000196611|4312|0|1| ; PCK1|IDBG-82362|ENSG00000124253|5105|0|1| ; PDPK1|IDBG-10648|ENSG00000140992|5170|0|1| ; PPARG|IDBG-18954|ENSG00000132170|5468|0|1| ; RXRA|IDBG-91747|ENSG00000186350|6256|0|1| ; …
IFN alpha signaling pathway(JAK1 TYK2 STAT3)	400	INOH	Homo sapiens	10	17	0.59	0.00116603	0.00298199	IFNA1 ; IFNA14 ; IFNA2 ; IFNA4 ; IFNA7 ; IFNAR1 ; IFNAR2;IL10RB ; JAK1 ; STAT3 ; TYK2 ;	CASP8|IDBG-78534|ENSG00000064012|841|0|1| ; FADD|IDBG-62144|ENSG00000168040|8772|0|1| ; FAS|IDBG-81669|ENSG00000026103|355|0|1| ; FASLG|IDBG-104856|ENSG00000117560|356|0|1| ; RIPK1|IDBG-57326|ENSG00000137275|8737|0|1| ; TNFRSF10B|IDBG-11376|ENSG00000120889|8795|0|1| ; TNFSF10|IDBG-65161|ENSG00000121858|8743|0|1| ; TRADD|IDBG-36010|ENSG00000102871|8717|0|1| ; TRAF2|IDBG-92817|ENSG00000127191|7186|…
NCAM signaling for neurite out-growth	5413	REACTOME	Homo sapiens	11	20	0.55	0.00140337	0.0035816	CREB1 ; FGFR1 ; FYN ; GRB2 ; HRAS ; KRAS ; PTK2 ; RPS6KA5 ; SOS1 ; SPTAN1 ; SRC ;	CD40|IDBG-78904|ENSG00000101017|958|0|1| ; CD40LG|IDBG-87653|ENSG00000102245|959|0|1| ; MAP3K1|IDBG-22000|ENSG00000095015|4214|0|1| ; MAP4K4|IDBG-63853|ENSG00000071054|9448|0|1| ; NFKBIA|IDBG-4758|ENSG00000100906|4792|0|1| ; RELA|IDBG-57543|ENSG00000173039|5970|0|1| ; TNFAIP3|IDBG-97033|ENSG00000118503|7128|0|1| ; TRAF3|IDBG-21240|ENSG00000131323|7187|0|1| ; TRAF6|IDBG-40102|ENSG00000175104|7189|…
Nfat and hypertrophy of the heart	4058	PID BIOCARTA	Homo sapiens	19	44	0.43	0.00148677	0.003779	AKT1 ; CAMK2B ; CREBBP ; GATA4 ; GRB2 ; GSK3B ; HDAC5 ; HRAS ; MAPK8 ; NFATC1 ; PDPK1 ; PIK3CA ; PIK3R1 ; PPP3CA ; RPS6KB1 ; SHC1 ; SOS1 ; TNF ; YWHAH ;	ECSIT|IDBG-29564|ENSG00000130159|51295|0|1| ; IRAK1|IDBG-90782|ENSG00000184216|3654|0|1| ; IRAK3|IDBG-45584|ENSG00000090376|11213|0|1| ; IRAK4|IDBG-28022|ENSG00000198001|51135|0|1| ; MAP3K1|IDBG-22000|ENSG00000095015|4214|0|1| ; MYD88|IDBG-25713|ENSG00000172936|4615|0|1| ; SIGIRR|IDBG-16551|ENSG00000185187|59307|0|1| ; TIRAP|IDBG-75811|ENSG00000150455|114609|0|1| ; TRAF6|IDBG-40102|ENSG0000017510…
Proteasome	569	KEGG	Homo sapiens	19	44	0.43	0.00148677	0.003779	IFNG ; PSMA7 ; PSMB10 ; PSMB5 ; PSMB8 ; PSMB9 ; PSMC1 ; PSMC2 ; PSMC3 ; PSMC5 ; PSMC6 ; PSMD1 ; PSMD11 ; PSMD12 ; PSMD13 ; PSMD2 ; PSMD3 ; PSMD4 ; PSMD7 ;	IFNG|IDBG-45916|ENSG00000111537|3458|0|1| ; IL12A|IDBG-63368|ENSG00000168811|3592|0|1| ; IL12B|IDBG-55893|ENSG00000113302|3593|0|1| ; IL12RB1|IDBG-37559|ENSG00000096996|3594|0|1| ; IL12RB2|IDBG-99563|ENSG00000081985|3595|0|1| ; JAK2|IDBG-47039|ENSG00000096968|3717|0|1| ; NOS2|IDBG-36000|ENSG00000007171|4843|0|1| ; STAT4|IDBG-77625|ENSG00000138378|6775|0|1| ; TYK2|IDBG-27182|ENSG00000105397|7297|0…
Actions of nitric oxide in the heart	3993	PID BIOCARTA	Homo sapiens	18	41	0.44	0.00156508	0.00396995	AKT1 ; CAMK2B ; CAV1 ; CHRNA1 ; FLT1 ; GNAQ ; GUCY1A2 ; GUCY1A3 ; HSP90AA1 ; KDR ; PDPK1 ; PIK3CA ; PIK3R1 ; PLCG1 ; PRKACB ; PRKAR1A ; PRKG1 ; VEGFA ;	CCL2|IDBG-40504|ENSG00000108691|6347|0|1| ; CCL4|IDBG-42537|ENSG00000129277|6351|0|1| ; CCR5|IDBG-30229|ENSG00000160791|1234|0|1| ; CXCL12|IDBG-71595|ENSG00000107562|6387|0|1| ; CXCR4|IDBG-71032|ENSG00000121966|7852|0|1| ; FOS|IDBG-12957|ENSG00000170345|2353|0|1| ; GNAQ|IDBG-72455|ENSG00000156052|2776|0|1| ; JUN|IDBG-99221|ENSG00000177606|3725|0|1| ; PLCG1|IDBG-75238|ENSG00000124181|5335|0|1| ;
Estrogen responsive protein efp controls cell cycle and breast tumors growth	4072	PID BIOCARTA	Homo sapiens	9	15	0.6	0.00172031	0.00433727	CCNB1 ; CDC2 ; CDK2 ; CDK6 ; ESR1 ; SFN ; SMURF1 ; TP53 ; TRIM25 ;	FOS|IDBG-12957|ENSG00000170345|2353|0|1| ; FOSL1|IDBG-58044|ENSG00000175592|8061|0|1| ; FOSL2|IDBG-41072|ENSG00000075426|2355|0|1| ; JUN|IDBG-99221|ENSG00000177606|3725|0|1| ; MAP2K1|IDBG-18019|ENSG00000169032|5604|0|1| ; MAP2K2|IDBG-18293|ENSG00000126934|5605|0|1| ; MAPK10|IDBG-28343|ENSG00000109339|5602|0|1| ; MAPK8|IDBG-73479|ENSG00000107643|5599|0|1| ; MAPK9|IDBG-62183|ENSG00000050748|5601|0|…
Eukaryotic protein translation	4055	PID BIOCARTA	Homo sapiens	9	15	0.6	0.00172031	0.00433727	EIF1 ; EIF3A ; EIF4A1 ; EIF4A2 ; EIF4E ; EIF4G1 ; EIF4G2 ; EIF4G3 ; EIF6 ;	CDC2|IDBG-75344|ENSG00000170312|983|0|1| ; HRAS|IDBG-16878|ENSG00000174775|3265|0|1| ; MAP2K1|IDBG-18019|ENSG00000169032|5604|0|1| ; MAP2K2|IDBG-18293|ENSG00000126934|5605|0|1| ; MAPK1|IDBG-2147|ENSG00000100030|5594|0|1| ; MAPK3|IDBG-25745|ENSG00000102882|5595|0|1| ; RAF1|IDBG-19277|ENSG00000132155|5894|0|1| ; RASA1|IDBG-32785|ENSG00000145715|5921|0|1| ; SRC|IDBG-74081|ENSG00000197122|6714|0|1| ;
Rap1 activation signaling (through cAMP, PKA, Cbl and C3G)	266	INOH	Homo sapiens	9	15	0.6	0.00172031	0.00433727	CBL ; CBLB ; CRKL ; PRKACA ; PRKACB ; PRKAR1A ; RAP1A ; RAP1B ; SRC ;	CREBBP|IDBG-12340|ENSG00000005339|1387|0|1| ; PAX3|IDBG-82144|ENSG00000135903|5077|0|1| ; PML|IDBG-21462|ENSG00000140464|5371|0|1| ; RB1|IDBG-32092|ENSG00000139687|5925|0|1| ; SIRT1|IDBG-75847|ENSG00000096717|23411|0|1| ; SP100|IDBG-82951|ENSG00000067066|6672|0|1| ; SUMO1|IDBG-78849|ENSG00000116030|7341|0|1| ; TP53|IDBG-26364|ENSG00000141510|7157|0|1| ; UBE2I|IDBG-8784|ENSG00000103275|7329|0|1| ;
DARPP-32 events	3737	REACTOME	Homo sapiens	10	18	0.56	0.00210474	0.0052958	CALM1 ; CALM2 ; CALM3 ; PDE4A ; PDE4C ; PDE4D ; PPP1CA ; PRKACA ; PRKACB ; PRKAR1A ;	B2M|IDBG-9902|ENSG00000166710|567|0|1| ; CD74|IDBG-53594|ENSG00000019582|972|0|1| ; HLA-A|IDBG-125377|ENSG00000206503|3105|0|1| ; HLA-DRA|IDBG-80796|ENSG00000204287|3122|0|1| ; KLK3|IDBG-64971|ENSG00000142515|354|0|1| ; PSMB5|IDBG-2988|ENSG00000100804|5693|0|1| ; PSMB8|IDBG-81522|ENSG00000204264|5696|0|1| ; PSMB9|IDBG-81611|ENSG00000204261|5698|0|1| ; TAP1|IDBG-81568|ENSG00000168394|6890|0|1| ;
ARMS-mediated activation	1240	REACTOME	Homo sapiens	6	8	0.75	0.00218919	0.00543162	BRAF ; CRK ; NGF ; NTRK1 ; RAP1A ; YWHAB ;	CSK|IDBG-22594|ENSG00000103653|1445|0|1| ; EGFR|IDBG-16933|ENSG00000146648|1956|0|1| ; GAB1|IDBG-39257|ENSG00000109458|2549|0|1| ; GRB2|IDBG-68262|ENSG00000177885|2885|0|1| ; PIK3CA|IDBG-66003|ENSG00000121879|5290|0|1| ; PIK3R1|IDBG-25037|ENSG00000145675|5295|0|1| ; PTPN11|IDBG-58105|ENSG00000179295|5781|0|1| ; PXN|IDBG-60317|ENSG00000089159|5829|0|1| ; SRC|IDBG-74081|ENSG00000197122|6714|0|1| ;
ENOS activation	1454	REACTOME	Homo sapiens	6	8	0.75	0.00218919	0.00543162	AKT1 ; CALM1 ; CALM2 ; CALM3 ; CAV1 ; HSP90AA1 ;	GRB2|IDBG-68262|ENSG00000177885|2885|0|1| ; HRAS|IDBG-16878|ENSG00000174775|3265|0|1| ; INSR|IDBG-22529|ENSG00000171105|3643|0|1| ; IRS1|IDBG-82407|ENSG00000169047|3667|0|1| ; PIK3CA|IDBG-66003|ENSG00000121879|5290|0|1| ; PIK3R1|IDBG-25037|ENSG00000145675|5295|0|1| ; PTPN11|IDBG-58105|ENSG00000179295|5781|0|1| ; SHC1|IDBG-103007|ENSG00000160691|6464|0|1| ; SOS1|IDBG-47279|ENSG00000115904|6654|0|1…
Gene exprossion of smad6/7 by R-smad:smad4	32	INOH	Homo sapiens	6	8	0.75	0.00218919	0.00543162	SMAD1 ; SMAD2 ; SMAD3 ; SMAD4 ; SMAD6 ; SMAD7 ;	ANP32A|IDBG-19082|ENSG00000140350|8125|0|1| ; APEX1|IDBG-2246|ENSG00000100823|328|0|1| ; CASP3|IDBG-46394|ENSG00000164305|836|0|1| ; CREBBP|IDBG-12340|ENSG00000005339|1387|0|1| ; DFFA|IDBG-89047|ENSG00000160049|1676|0|1| ; GZMA|IDBG-20850|ENSG00000145649|3001|0|1| ; GZMB|IDBG-4054|ENSG00000100453|3002|0|1| ; NME1;NME2;NME1-NME2|IDBG-59608|ENSG00000011052|4830,4831,654364|0|1| ; SET|IDBG-88484|ENS…
Shc events in EGFR signaling	1609	REACTOME	Homo sapiens	6	8	0.75	0.00218919	0.00543162	EGFR ; GRB2 ; HRAS ; KRAS ; SHC1 ; SOS1 ;	FN1|IDBG-80237|ENSG00000115414|2335|0|1| ; GRB2|IDBG-68262|ENSG00000177885|2885|0|1| ; ITGB3|IDBG-55899|ENSG00000056345|3690|0|1| ; PTK2|IDBG-37147|ENSG00000169398|5747|0|1| ; RAP1A|IDBG-101087|ENSG00000116473|5906|0|1| ; RAP1B|IDBG-46140|ENSG00000127314|5908|0|1| ; SOS1|IDBG-47279|ENSG00000115904|6654|0|1| ; SRC|IDBG-74081|ENSG00000197122|6714|0|1| ; VWF|IDBG-13506|ENSG00000110799|7450|0|1| ;
Signaling by TGF beta	1792	REACTOME	Homo sapiens	6	8	0.75	0.00218919	0.00543162	SMAD4 ; TGFB1 ; TGFBR1 ; TGFBR2 ; UBE2D1 ; UBE2D3 ;	CSK|IDBG-22594|ENSG00000103653|1445|0|1| ; FN1|IDBG-80237|ENSG00000115414|2335|0|1| ; ITGB3|IDBG-55899|ENSG00000056345|3690|0|1| ; PTK2|IDBG-37147|ENSG00000169398|5747|0|1| ; PTPN1|IDBG-80957|ENSG00000196396|5770|0|1| ; RAP1A|IDBG-101087|ENSG00000116473|5906|0|1| ; RAP1B|IDBG-46140|ENSG00000127314|5908|0|1| ; SRC|IDBG-74081|ENSG00000197122|6714|0|1| ; VWF|IDBG-13506|ENSG00000110799|7450|0|1| ;
Regulation of activated PAK-2p34 by proteasome mediated degradation	3708	REACTOME	Homo sapiens	22	55	0.4	0.00217292	0.0054454	LOC100130702 ; PAK2 ; PSMA7 ; PSMB10 ; PSMB5 ; PSMB8 ; PSMB9 ; PSMC1 ; PSMC2 ; PSMC3 ; PSMC5 ; PSMC6 ; PSMD1 ; PSMD11 ; PSMD12 ; PSMD13 ; PSMD2 ; PSMD3 ; PSMD4 ; PSMD7 ; RPS27A ; UBB ;	BCAR1|IDBG-42468|ENSG00000050820|9564|0|1| ; CRK|IDBG-14664|ENSG00000167193|1398|0|1| ; FN1|IDBG-80237|ENSG00000115414|2335|0|1| ; ITGB3|IDBG-55899|ENSG00000056345|3690|0|1| ; PTK2|IDBG-37147|ENSG00000169398|5747|0|1| ; RAP1A|IDBG-101087|ENSG00000116473|5906|0|1| ; RAP1B|IDBG-46140|ENSG00000127314|5908|0|1| ; SRC|IDBG-74081|ENSG00000197122|6714|0|1| ; VWF|IDBG-13506|ENSG00000110799|7450|0|1| ;
Ubiquitin Mediated Degradation of Phosphorylated Cdc25A	1582	REACTOME	Homo sapiens	22	55	0.4	0.00217292	0.0054454	CDC25A ; LOC100130702 ; PSMA7 ; PSMB10 ; PSMB5 ; PSMB8 ; PSMB9 ; PSMC1 ; PSMC2 ; PSMC3 ; PSMC5 ; PSMC6 ; PSMD1 ; PSMD11 ; PSMD12 ; PSMD13 ; PSMD2 ; PSMD3 ; PSMD4 ; PSMD7 ; RPS27A ; UBB ;	AKT1|IDBG-22709|ENSG00000142208|207|0|1| ; BIRC5|IDBG-70554|ENSG00000089685|332|0|1| ; CASP3|IDBG-46394|ENSG00000164305|836|0|1| ; CASP7|IDBG-90066|ENSG00000165806|840|0|1| ; ITGB1|IDBG-68302|ENSG00000150093|3688|0|1| ; MTOR|IDBG-89258|ENSG00000198793|2475|0|1| ; PDPK1|IDBG-10648|ENSG00000140992|5170|0|1| ; PIK3CA|IDBG-66003|ENSG00000121879|5290|0|1| ; PIK3R1|IDBG-25037|ENSG00000145675|5295|0|1| ;
Negative regulation of (transcription by R-smad:smad4) in TGF beta super family signaling pathway	224	INOH	Homo sapiens	11	21	0.52	0.00236073	0.00583405	HDAC1 ; HDAC2 ; HDAC3 ; HDAC4 ; HDAC5 ; HDAC7 ; SKIL ; SMAD1 ; SMAD2 ; SMAD3 ; SMAD4 ;	EGFR|IDBG-16933|ENSG00000146648|1956|0|1| ; GRB2|IDBG-68262|ENSG00000177885|2885|0|1| ; HRAS|IDBG-16878|ENSG00000174775|3265|0|1| ; KRAS|IDBG-23889|ENSG00000133703|3845|0|1| ; MAP3K1|IDBG-22000|ENSG00000095015|4214|0|1| ; RAF1|IDBG-19277|ENSG00000132155|5894|0|1| ; SHC1|IDBG-103007|ENSG00000160691|6464|0|1| ; SOS1|IDBG-47279|ENSG00000115904|6654|0|1| ; SOS2|IDBG-5912|ENSG00000100485|6655|0|1| ;
Pkc-catalyzed phosphorylation of inhibitory phosphoprotein of myosin phosphatase	4138	PID BIOCARTA	Homo sapiens	11	21	0.52	0.00236073	0.00583405	ARHGEF1 ; CAMK2B ; GNAQ ; MYLK ; PKN1 ; PPP1R12B ; PPP1R14A ; PRKCA ; PRKCB ; TRIO ; VAV1 ;	APAF1|IDBG-52364|ENSG00000120868|317|0|1| ; BAX|IDBG-61459|ENSG00000087088|581|0|1| ; BCL2|IDBG-4354|ENSG00000171791|596|0|1| ; BCL2L1|IDBG-63673|ENSG00000171552|598|0|1| ; BID|IDBG-1050|ENSG00000015475|637|0|1| ; BIRC2|IDBG-69075|ENSG00000110330|329|0|1| ; BIRC3|IDBG-69045|ENSG00000023445|330|0|1| ; CASP9|IDBG-90895|ENSG00000132906|842|0|1| ; DIABLO|IDBG-62263|ENSG00000184047|56616|0|1| ;
Activation of PKB	1657	REACTOME	Homo sapiens	4	4	1	0.00242369	0.0059193	AKT2 ; PDPK1 ; THEM4 ; TRIB3 ;	CAMK2A|IDBG-53452|ENSG00000070808|815|0|1| ; CAMK2B|IDBG-14499|ENSG00000058404|816|0|1| ; CAMK2D|IDBG-34988|ENSG00000145349|817|0|1| ; CAMK2G|IDBG-78703|ENSG00000148660|818|0|1| ; DLG1|IDBG-71508|ENSG00000075711|1739|0|1| ; DLG4|IDBG-23446|ENSG00000132535|1742|0|1| ; EPB41L1|IDBG-72099|ENSG00000088367|2036|0|1| ; MDM2|IDBG-46431|ENSG00000135679|4193|0|1| ; MYO6|IDBG-93156|ENSG00000196586|4646|0|1…
Inhibition of huntingtons disease neurodegeneration by histone deacetylase inhibitors	4106	PID BIOCARTA	Homo sapiens	4	4	1	0.00242369	0.0059193	CREB1 ; CREBBP ; HDAC1 ; HTT ;	BCL2|IDBG-4354|ENSG00000171791|596|0|1| ; CREB1|IDBG-79573|ENSG00000118260|1385|0|1| ; CREBBP|IDBG-12340|ENSG00000005339|1387|0|1| ; EP300|IDBG-8992|ENSG00000100393|2033|0|1| ; NCOA3|IDBG-79741|ENSG00000124151|8202|0|1| ; PRKACB|IDBG-99931|ENSG00000142875|5567|0|1| ; PRKAR1A|IDBG-65907|ENSG00000108946|5573|0|1| ; RARA|IDBG-47411|ENSG00000131759|5914|0|1| ; RXRA|IDBG-91747|ENSG00000186350|6256|0|1…
JNK cascade	318	INOH	Homo sapiens	4	4	1	0.00242369	0.0059193	JUN ; MAP2K4 ; MAP3K1 ; MAPK8 ;	CCNB1|IDBG-25262|ENSG00000134057|891|0|1| ; CDC2|IDBG-75344|ENSG00000170312|983|0|1| ; CDK2|IDBG-39545|ENSG00000123374|1017|0|1| ; CDK6|IDBG-26773|ENSG00000105810|1021|0|1| ; ESR1|IDBG-97997|ENSG00000091831|2099|0|1| ; SFN|IDBG-94738|ENSG00000175793|2810|0|1| ; SMURF1|IDBG-28871|ENSG00000198742|57154|0|1| ; TP53|IDBG-26364|ENSG00000141510|7157|0|1| ; TRIM25|IDBG-60223|ENSG00000121060|7706|0|1| ;
JNK cascade	226	INOH	Homo sapiens	4	4	1	0.00242369	0.0059193	JUN ; MAP2K7 ; MAP3K7 ; MAPK8 ;	EIF1|IDBG-49651|ENSG00000173812|10209,730144|0|1| ; EIF3A|IDBG-90993|ENSG00000107581|8661|0|1| ; EIF4A1|IDBG-25777|ENSG00000161960|1973|0|1| ; EIF4A2|IDBG-69090|ENSG00000156976|1974|0|1| ; EIF4E|IDBG-30970|ENSG00000151247|100131693,1977|0|1| ; EIF4G1|IDBG-67809|ENSG00000114867|1981|0|1| ; EIF4G2|IDBG-31984|ENSG00000110321|1982|0|1| ; EIF4G3|IDBG-93019|ENSG00000075151|8672|0|1| ; EIF6|IDBG-69538|E…
JNK cascade	60	INOH	Homo sapiens	4	4	1	0.00242369	0.0059193	JUN ; MAP2K4 ; MAP3K1 ; MAPK8 ;	CBL|IDBG-74417|ENSG00000110395|867|0|1| ; CBLB|IDBG-48442|ENSG00000114423|868|0|1| ; CRKL|IDBG-1833|ENSG00000099942|1399|0|1| ; PRKACA|IDBG-32929|ENSG00000072062|5566|0|1| ; PRKACB|IDBG-99931|ENSG00000142875|5567|0|1| ; PRKAR1A|IDBG-65907|ENSG00000108946|5573|0|1| ; RAP1A|IDBG-101087|ENSG00000116473|5906|0|1| ; RAP1B|IDBG-46140|ENSG00000127314|5908|0|1| ; SRC|IDBG-74081|ENSG00000197122|6714|0|1| ;
S6K1-mediated signalling	1224	REACTOME	Homo sapiens	4	4	1	0.00242369	0.0059193	MLST8 ; MTOR ; RHEB ; RPS6KB1 ;	ARNT|IDBG-102199|ENSG00000143437|405|0|1| ; COPS5|IDBG-24191|ENSG00000121022|10987|0|1| ; CREB1|IDBG-79573|ENSG00000118260|1385|0|1| ; EP300|IDBG-8992|ENSG00000100393|2033|0|1| ; HIF1A|IDBG-8510|ENSG00000100644|3091|0|1| ; HSP90AA1|IDBG-20861|ENSG00000080824|3320|0|1| ; JUN|IDBG-99221|ENSG00000177606|3725|0|1| ; VEGFA|IDBG-88716|ENSG00000112715|7422|0|1| ; VHL|IDBG-17819|ENSG00000134086|7428|0|1|…
G alpha (12/13) signalling events	4477	REACTOME	Homo sapiens	8	13	0.62	0.00252921	0.00616496	ARHGEF1 ; ARHGEF12 ; PIK3CA ; PIK3R1 ; RAC1 ; RHOA ; RHOB ; ROCK2 ;	CD247|IDBG-104547|ENSG00000198821|919|0|1| ; CD3D|IDBG-73628|ENSG00000167286|915|0|1| ; CD3E|IDBG-73617|ENSG00000198851|916|0|1| ; CD3G|IDBG-73647|ENSG00000160654|917|0|1| ; CD4|IDBG-15034|ENSG00000010610|920|0|1| ; CSK|IDBG-22594|ENSG00000103653|1445|0|1| ; LCK|IDBG-95667|ENSG00000182866|3932|0|1| ; PTPN11|IDBG-58105|ENSG00000179295|5781|0|1| ; PTPN6|IDBG-15719|ENSG00000111679|5777|0|1| ;
Frs2-mediated activation	1509	REACTOME	Homo sapiens	5	6	0.83	0.00262776	0.00633098	BRAF ; NGF ; NTRK1 ; RAP1A ; YWHAB ;	CAMK2A|IDBG-53452|ENSG00000070808|815|0|1| ; CDC42|IDBG-93614|ENSG00000070831|998|0|1| ; CSNK1A1|IDBG-52965|ENSG00000113712|1452|0|1| ; GNAS|IDBG-82827|ENSG00000087460|2778|0|1| ; MAP3K7|IDBG-94374|ENSG00000135341|6885|0|1| ; MAP3K7IP1|IDBG-8281|ENSG00000100324|10454|0|1| ; NFATC2|IDBG-81223|ENSG00000101096|4773|0|1| ; PLCG1|IDBG-75238|ENSG00000124181|5335|0|1| ; YES1|IDBG-363|ENSG00000176105|752…
PECAM1 interactions	1639	REACTOME	Homo sapiens	5	6	0.83	0.00262776	0.00633098	INPP5D ; ITGB3 ; PLCG1 ; PTPN11 ; PTPN6 ;	CDH1|IDBG-38622|ENSG00000039068|999|0|1| ; CDH2|IDBG-1873|ENSG00000170558|1000|0|1| ; CDH24|IDBG-3024|ENSG00000139880|64403|0|1| ; CDH3|IDBG-38528|ENSG00000062038|1001|0|1| ; CDH5|IDBG-34871|ENSG00000179776|1003|0|1| ; CTNNA1|IDBG-47369|ENSG00000044115|1495|0|1| ; CTNND1|IDBG-47085|ENSG00000198561|1500|0|1| ; JUP|IDBG-49784|ENSG00000173801|3728|0|1| ; MLLT4|IDBG-99115|ENSG00000130396|4301,730031|…
PLC-gamma1 signalling	1861	REACTOME	Homo sapiens	5	6	0.83	0.00262776	0.00633098	NGF ; NTRK1 ; PLCG1 ; PRKCD ; PRKCE ;	CAMK2A|IDBG-53452|ENSG00000070808|815|0|1| ; CAMK2B|IDBG-14499|ENSG00000058404|816|0|1| ; CAMK2D|IDBG-34988|ENSG00000145349|817|0|1| ; CAMK2G|IDBG-78703|ENSG00000148660|818|0|1| ; HDAC5|IDBG-53295|ENSG00000108840|10014|0|1| ; MEF2A|IDBG-31725|ENSG00000068305|4205|0|1| ; PPARGC1A|IDBG-11756|ENSG00000109819|10891|0|1| ; PPP3CA|IDBG-31818|ENSG00000138814|5530|0|1| ; YWHAH|IDBG-4947|ENSG00000128245|7…
Raf activation signaling (through RasGRP)	18	INOH	Homo sapiens	5	6	0.83	0.00262776	0.00633098	ARAF ; BRAF ; HRAS ; KRAS ; RAF1 ;	ADAM17|IDBG-27788|ENSG00000151694|6868|0|1| ; AXIN1|IDBG-7404|ENSG00000103126|8312|0|1| ; CSNK2A1|IDBG-37787|ENSG00000101266|1457|0|1| ; CTNNB1|IDBG-27347|ENSG00000168036|1499|0|1| ; DKK1|IDBG-74684|ENSG00000107984|22943|0|1| ; GSK3B|IDBG-51663|ENSG00000082701|2932|0|1| ; LRP6|IDBG-20075|ENSG00000070018|4040|0|1| ; PSEN1|IDBG-11235|ENSG00000080815|5663|0|1| ; RBPJ|IDBG-12527|ENSG00000168214|3516|…
Regulated proteolysis of p75NTR	3053	REACTOME	Homo sapiens	5	6	0.83	0.00262776	0.00633098	ADAM17 ; NFKB1 ; NGFR ; RELA ; TRAF6 ;	AKT1|IDBG-22709|ENSG00000142208|207|0|1| ; ARRB2|IDBG-19263|ENSG00000141480|409|0|1| ; GLI2|IDBG-68270|ENSG00000074047|2736|0|1| ; HHAT|IDBG-106475|ENSG00000054392|55733|0|1| ; LRP2|IDBG-74420|ENSG00000081479|4036|0|1| ; PIK3CA|IDBG-66003|ENSG00000121879|5290|0|1| ; PIK3R1|IDBG-25037|ENSG00000145675|5295|0|1| ; PTCH1|IDBG-77092|ENSG00000185920|5727|0|1| ; TGFB2|IDBG-106710|ENSG00000092969|7042|0|…
SHC-mediated signalling	1316	REACTOME	Homo sapiens	5	6	0.83	0.00262776	0.00633098	GRB2 ; HRAS ; KRAS ; SHC1 ; SOS1 ;	POLR1C|IDBG-88354|ENSG00000171453|9533|0|1| ; POLR3A|IDBG-79933|ENSG00000148606|11128|0|1| ; POLR3B|IDBG-54798|ENSG00000013503|55703|0|1| ; POLR3C|IDBG-101761|ENSG00000186141|10623|0|1| ; POLR3D|IDBG-10695|ENSG00000168495|661|0|1| ; POLR3F|IDBG-57193|ENSG00000132664|10621|0|1| ; POLR3G|IDBG-33164|ENSG00000113356|10622|0|1| ; POLR3GL|IDBG-101713|ENSG00000121851|84265|0|1| ; POLR3H|IDBG-9248|ENSG00…
CDK-mediated phosphorylation and removal of Cdc6	1656	REACTOME	Homo sapiens	22	56	0.39	0.00284203	0.00682088	CDK2 ; LOC100130702 ; PSMA7 ; PSMB10 ; PSMB5 ; PSMB8 ; PSMB9 ; PSMC1 ; PSMC2 ; PSMC3 ; PSMC5 ; PSMC6 ; PSMD1 ; PSMD11 ; PSMD12 ; PSMD13 ; PSMD2 ; PSMD3 ; PSMD4 ; PSMD7 ; RPS27A ; UBB ;	CDK9|IDBG-86437|ENSG00000136807|1025|0|1| ; ERCC2|IDBG-57385|ENSG00000104884|2068|0|1| ; ERCC3|IDBG-68963|ENSG00000163161|2071|0|1| ; GTF2F1|IDBG-21234|ENSG00000125651|2962|0|1| ; MNAT1|IDBG-8368|ENSG00000020426|4331|0|1| ; SSRP1|IDBG-46402|ENSG00000149136|6749|0|1| ; TCEB1|IDBG-25766|ENSG00000154582|100132973,6921|0|1| ; TCEB2|IDBG-10956|ENSG00000103363|6923|0|1| ; TCEB3|IDBG-93988|ENSG000000110…
Ubiquitin-dependent degradation of Cyclin D1	1513	REACTOME	Homo sapiens	22	56	0.39	0.00284203	0.00682088	CCND1 ; LOC100130702 ; PSMA7 ; PSMB10 ; PSMB5 ; PSMB8 ; PSMB9 ; PSMC1 ; PSMC2 ; PSMC3 ; PSMC5 ; PSMC6 ; PSMD1 ; PSMD11 ; PSMD12 ; PSMD13 ; PSMD2 ; PSMD3 ; PSMD4 ; PSMD7 ; RPS27A ; UBB ;	CDK9|IDBG-86437|ENSG00000136807|1025|0|1| ; ERCC2|IDBG-57385|ENSG00000104884|2068|0|1| ; ERCC3|IDBG-68963|ENSG00000163161|2071|0|1| ; GTF2F1|IDBG-21234|ENSG00000125651|2962|0|1| ; MNAT1|IDBG-8368|ENSG00000020426|4331|0|1| ; SSRP1|IDBG-46402|ENSG00000149136|6749|0|1| ; TCEB1|IDBG-25766|ENSG00000154582|100132973,6921|0|1| ; TCEB2|IDBG-10956|ENSG00000103363|6923|0|1| ; TCEB3|IDBG-93988|ENSG000000110…
Hypoxia-inducible factor in the cardivascular system	3949	PID BIOCARTA	Homo sapiens	9	16	0.56	0.00316218	0.00756016	ARNT ; COPS5 ; CREB1 ; EP300 ; HIF1A ; HSP90AA1 ; JUN ; VEGFA ; VHL ;	CDK9|IDBG-86437|ENSG00000136807|1025|0|1| ; ERCC2|IDBG-57385|ENSG00000104884|2068|0|1| ; ERCC3|IDBG-68963|ENSG00000163161|2071|0|1| ; GTF2F1|IDBG-21234|ENSG00000125651|2962|0|1| ; MNAT1|IDBG-8368|ENSG00000020426|4331|0|1| ; SSRP1|IDBG-46402|ENSG00000149136|6749|0|1| ; TCEB1|IDBG-25766|ENSG00000154582|100132973,6921|0|1| ; TCEB2|IDBG-10956|ENSG00000103363|6923|0|1| ; TCEB3|IDBG-93988|ENSG000000110…
PD-1 signaling	6782	REACTOME	Homo sapiens	9	16	0.56	0.00316218	0.00756016	CD247 ; CD3D ; CD3E ; CD3G ; CD4 ; CSK ; LCK ; PTPN11 ; PTPN6 ;	CDK9|IDBG-86437|ENSG00000136807|1025|0|1| ; ERCC2|IDBG-57385|ENSG00000104884|2068|0|1| ; ERCC3|IDBG-68963|ENSG00000163161|2071|0|1| ; GTF2F1|IDBG-21234|ENSG00000125651|2962|0|1| ; MNAT1|IDBG-8368|ENSG00000020426|4331|0|1| ; SSRP1|IDBG-46402|ENSG00000149136|6749|0|1| ; TCEB1|IDBG-25766|ENSG00000154582|100132973,6921|0|1| ; TCEB2|IDBG-10956|ENSG00000103363|6923|0|1| ; TCEB3|IDBG-93988|ENSG000000110…
Chrebp regulation by carbohydrates and camp	4074	PID BIOCARTA	Homo sapiens	16	37	0.43	0.00339264	0.00809563	ADRB2 ; AGT ; AGTR2 ; CCL11 ; CCL4 ; CCR3 ; CCR5 ; CXCL12 ; CXCR4 ; HTR2C ; PKLR ; PPP2R5D ; PRKAA1 ; PRKAA2 ; PRKACB ; PRKAR1A ;	ADH5|IDBG-31067|ENSG00000197894|128,642443|0|1| ; ADH6|IDBG-31160|ENSG00000172955|130|0|1| ; GAPDH|IDBG-14270|ENSG00000111640|2597|0|1| ; LDHB|IDBG-23010|ENSG00000111716|3945|0|1| ; PCK1|IDBG-82362|ENSG00000124253|5105|0|1| ; PGAM1|IDBG-84719|ENSG00000171314|5223|0|1| ; PGM1|IDBG-99412|ENSG00000079739|5236|0|1| ; PKLR|IDBG-103234|ENSG00000143627|5313|0|1| ; PKM2|IDBG-20117|ENSG00000067225|5315,65…
Complement and coagulation cascades	456	KEGG	Homo sapiens	25	67	0.37	0.00346226	0.00824598	A2M ; C1QA ; C1QB ; C1QC ; C1R ; C1S ; C3 ; C3AR1 ; C4A ; CD46 ; CFH ; CFI ; CR2 ; FGA ; FGG ; MASP1 ; MASP2 ; MBL2 ; PLAT ; PLAUR ; PLG ; SERPINA1 ; SERPINC1 ; SERPING1 ; VWF ;	ARRB2|IDBG-19263|ENSG00000141480|409|0|1| ; CALM3|IDBG-58805|ENSG00000160014|801,805,808|0|1| ; CAMK2A|IDBG-53452|ENSG00000070808|815|0|1| ; CAMK2B|IDBG-14499|ENSG00000058404|816|0|1| ; CAMK2D|IDBG-34988|ENSG00000145349|817|0|1| ; CAMK2G|IDBG-78703|ENSG00000148660|818|0|1| ; PRKACA|IDBG-32929|ENSG00000072062|5566|0|1| ; PRKACB|IDBG-99931|ENSG00000142875|5567|0|1| ; PRKG1|IDBG-74547|ENSG0000018553…
Cystic fibrosis transmembrane conductance regulator (cftr) and beta 2 adrenergic receptor (b2ar) pathway	4007	PID BIOCARTA	Homo sapiens	10	19	0.53	0.0035669	0.00846291	ADRB2 ; AGT ; CCL11 ; CCL4 ; CFTR ; CXCL12 ; EZR ; PRKACB ; PRKAR1A ; SLC9A3R1 ;	RPL13A|IDBG-62892|ENSG00000142541|23521|0|1| ; RPL28|IDBG-70679|ENSG00000108107|6158|0|1| ; RPL6|IDBG-58050|ENSG00000089009|6128,641814,646483|0|1| ; RPLP0|IDBG-60241|ENSG00000089157|6175|0|1| ; RPLP2|IDBG-18249|ENSG00000177600|6181|0|1| ; RPS27A|IDBG-52358|ENSG00000143947|388720,6233,728590|0|1| ; RPS3|IDBG-64727|ENSG00000149273|6188|0|1| ; RPS4X|IDBG-76537|ENSG00000198034|6191|0|1| ; RPS6|IDBG-…
Signaling by BMP	1978	REACTOME	Homo sapiens	10	19	0.53	0.0035669	0.00846291	ACVR2A ; ACVR2B ; BMP2 ; BMPR1A ; BMPR1B ; BMPR2 ; SMAD1 ; SMAD4 ; UBE2D1 ; UBE2D3 ;	BMP2|IDBG-52330|ENSG00000125845|650|0|1| ; BMPR1A|IDBG-81081|ENSG00000107779|657|0|1| ; BMPR1B|IDBG-30667|ENSG00000138696|658|0|1| ; BMPR2|IDBG-78880|ENSG00000204217|659|0|1| ; MAP3K7|IDBG-94374|ENSG00000135341|6885|0|1| ; MAP3K7IP1|IDBG-8281|ENSG00000100324|10454|0|1| ; SMAD6|IDBG-18304|ENSG00000137834|4091|0|1| ; XIAP|IDBG-85142|ENSG00000101966|331|0|1| ;
Melanogenesis	595	KEGG	Homo sapiens	34	99	0.34	0.00360598	0.0085394	CALM3 ; CAMK2A ; CAMK2B ; CAMK2D ; CAMK2G ; CREB1 ; CREBBP ; CTNNB1 ; DVL2 ; EP300 ; GNAI2 ; GNAQ ; GNAS ; GSK3B ; HRAS ; KIT ; KRAS ; LEF1 ; MAP2K1 ; MAP2K2 ; MAPK1 ; MAPK3 ; MITF ; PLCB2 ; PRKACA ; PRKACB ; PRKCA ; PRKCB ; PRKCG ; RAF1 ; TCF7L2 ; TUBB3 ; TYR ; TYRP1 ;	ARAF|IDBG-61504|ENSG00000078061|369|0|1| ; BRAF|IDBG-44351|ENSG00000157764|673|0|1| ; ELK1|IDBG-61826|ENSG00000126767|2002|0|1| ; MAP2K1|IDBG-18019|ENSG00000169032|5604|0|1| ; MAP2K2|IDBG-18293|ENSG00000126934|5605|0|1| ; MAPK1|IDBG-2147|ENSG00000100030|5594|0|1| ; MAPK3|IDBG-25745|ENSG00000102882|5595|0|1| ; RAF1|IDBG-19277|ENSG00000132155|5894|0|1| ;
Cxcr4 signaling pathway	3991	PID BIOCARTA	Homo sapiens	7	11	0.64	0.00369495	0.00873353	CXCL12 ; CXCR4 ; GNAQ ; HRAS ; PIK3CA ; PIK3R1 ; PLCG1 ;	ARAF|IDBG-61504|ENSG00000078061|369|0|1| ; BRAF|IDBG-44351|ENSG00000157764|673|0|1| ; ELK1|IDBG-61826|ENSG00000126767|2002|0|1| ; MAP2K1|IDBG-18019|ENSG00000169032|5604|0|1| ; MAP2K2|IDBG-18293|ENSG00000126934|5605|0|1| ; MAPK1|IDBG-2147|ENSG00000100030|5594|0|1| ; MAPK3|IDBG-25745|ENSG00000102882|5595|0|1| ; RAF1|IDBG-19277|ENSG00000132155|5894|0|1| ;
CD4 T cell receptor signaling (through Vav, Rac and JNK cascade	276	INOH	Homo sapiens	14	31	0.45	0.003727	0.00879262	CD247 ; CD3D ; CD3E ; CD3G ; CD4 ; LAT ; LCK ; PLCG1 ; PLCG2 ; PRKCQ ; RAC1 ; RAC2 ; VAV1 ; ZAP70 ;	SOCS1|IDBG-14621|ENSG00000185338|8651|0|1| ; STAT1|IDBG-77617|ENSG00000115415|6772|0|1| ; STAT2|IDBG-40906|ENSG00000170581|6773|0|1| ; STAT3|IDBG-50702|ENSG00000168610|6774|0|1| ; STAT4|IDBG-77625|ENSG00000138378|6775|0|1| ; STAT5A|IDBG-50625|ENSG00000126561|6776|0|1| ; STAT5B|IDBG-50532|ENSG00000173757|6777|0|1| ; STAT6|IDBG-42122|ENSG00000166888|6778|0|1| ;
Asthma	2818	KEGG	Homo sapiens	13	28	0.46	0.00382941	0.00898328	CCL11 ; CD40 ; CD40LG ; FCER1G ; HLA-DOB;TAP2 ; HLA-DRA ; IL10 ; IL13 ; IL3 ; IL4 ; IL5 ; IL9 ; TNF ;	SOCS3|IDBG-70676|ENSG00000184557|9021|0|1| ; STAT1|IDBG-77617|ENSG00000115415|6772|0|1| ; STAT2|IDBG-40906|ENSG00000170581|6773|0|1| ; STAT3|IDBG-50702|ENSG00000168610|6774|0|1| ; STAT4|IDBG-77625|ENSG00000138378|6775|0|1| ; STAT5A|IDBG-50625|ENSG00000126561|6776|0|1| ; STAT5B|IDBG-50532|ENSG00000173757|6777|0|1| ; STAT6|IDBG-42122|ENSG00000166888|6778|0|1| ;
EGFR downregulation	1832	REACTOME	Homo sapiens	13	28	0.46	0.00382941	0.00898328	CBL ; CDC42 ; CLTC ; EGFR ; GRB2 ; HGS ; LOC100130702 ; RPS27A ; SH3GL2 ; SH3KBP1 ; SPRY1 ; SPRY2 ; UBB ;	CHUK|IDBG-243385|ENSG00000213341|1147|0|1| ; IKBKB|IDBG-19987|ENSG00000104365|3551|0|1| ; IKBKG|IDBG-91846|ENSG00000073009|8517|0|1| ; NFKB1|IDBG-31974|ENSG00000109320|4790|0|1| ; NFKBIA|IDBG-4758|ENSG00000100906|4792|0|1| ; NFKBIB|IDBG-49787|ENSG00000104825|4793|0|1| ; NFKBIE|IDBG-89543|ENSG00000146232|4794|0|1| ; RELA|IDBG-57543|ENSG00000173039|5970|0|1| ;
Lissencephaly gene (LIS1) in neuronal migration and development	5655	PID NCI	Homo sapiens	13	28	0.46	0.00382941	0.00898328	ABL1 ; CDC42 ; CLIP1 ; CSNK2A1 ; DYNC1H1 ; IQGAP1 ; MAP1B ; PAFAH1B2 ; PPP2R5D ; RAC1 ; RELN ; RHOA ; YWHAE ;	ACVR1|IDBG-72930|ENSG00000115170|90|0|1| ; ACVR1B|IDBG-33695|ENSG00000135503|91|0|1| ; ACVRL1|IDBG-33826|ENSG00000139567|94|0|1| ; BMPR1A|IDBG-81081|ENSG00000107779|657|0|1| ; BMPR1B|IDBG-30667|ENSG00000138696|658|0|1| ; SMAD6|IDBG-18304|ENSG00000137834|4091|0|1| ; SMAD7|IDBG-3195|ENSG00000101665|4092|0|1| ; TGFBR1|IDBG-78488|ENSG00000106799|7046|0|1| ;
PLK1 signaling events	5654	PID NCI	Homo sapiens	18	44	0.41	0.00401828	0.00940865	AURKA ; BTRC ; CCNB1 ; CDC2 ; CENPE ; FBXO5 ; FBXW11 ; GOLGA2 ; PAK1 ; PLK1 ; PPP1R12A ; PPP2CA ; PPP2R1A ; RHOA ; ROCK2 ; STAG2 ; TPX2 ; WEE1 ;	ATF2|IDBG-75609|ENSG00000115966|1386|0|1| ; MAP2K3|IDBG-35553|ENSG00000034152|5606,650832|0|1| ; MAP2K6|IDBG-66516|ENSG00000108984|5608|0|1| ; MAP3K7|IDBG-94374|ENSG00000135341|6885|0|1| ; MAPK11|IDBG-13123|ENSG00000185386|5600|0|1| ; MAPK12|IDBG-13093|ENSG00000188130|6300|0|1| ; MAPK13|IDBG-84731|ENSG00000156711|5603|0|1| ; MAPK14|IDBG-84613|ENSG00000112062|1432|0|1| ;
Regulation of activated PAK-2p34 by proteasome mediated degradation	3863	REACTOME	Homo sapiens	21	54	0.39	0.00404641	0.00945678	LOC100130702 ; PSMA7 ; PSMB10 ; PSMB5 ; PSMB8 ; PSMB9 ; PSMC1 ; PSMC2 ; PSMC3 ; PSMC5 ; PSMC6 ; PSMD1 ; PSMD11 ; PSMD12 ; PSMD13 ; PSMD2 ; PSMD3 ; PSMD4 ; PSMD7 ; RPS27A ; UBB ;	JAK1|IDBG-99443|ENSG00000162434|3716|0|1| ; JAK2|IDBG-47039|ENSG00000096968|3717|0|1| ; JAK3|IDBG-37201|ENSG00000105639|3640,3718|0|1| ; MAPK1|IDBG-2147|ENSG00000100030|5594|0|1| ; MAPK3|IDBG-25745|ENSG00000102882|5595|0|1| ; MTOR|IDBG-89258|ENSG00000198793|2475|0|1| ; STAT3|IDBG-50702|ENSG00000168610|6774|0|1| ; TYK2|IDBG-27182|ENSG00000105397|7297|0|1| ;
Ion channels and their functional role in vascular endothelium	4141	PID BIOCARTA	Homo sapiens	17	41	0.41	0.00434412	0.0100958	ADRB2 ; AGT ; AGTR2 ; AKT1 ; CAMK2B ; CAV1 ; CCL11 ; CCL4 ; CCR3 ; CCR5 ; CXCL12 ; CXCR4 ; GUCY1A2 ; GUCY1A3 ; HSP90AA1 ; HTR2C ; PRKG1 ;	MAP3K7|IDBG-94374|ENSG00000135341|6885|0|1| ; MAP3K7IP1|IDBG-8281|ENSG00000100324|10454|0|1| ; TGFB1|IDBG-52846|ENSG00000105329|7040|0|1| ; TGFB2|IDBG-106710|ENSG00000092969|7042|0|1| ; TGFB3|IDBG-13145|ENSG00000119699|7043|0|1| ; TGFBR1|IDBG-78488|ENSG00000106799|7046|0|1| ; TGFBR2|IDBG-23359|ENSG00000163513|7048|0|1| ; XIAP|IDBG-85142|ENSG00000101966|331|0|1| ;
Type I diabetes mellitus	525	KEGG	Homo sapiens	17	41	0.41	0.00434412	0.0100958	CD28 ; FAS ; FASLG ; GZMB ; HLA-A ; HLA-DOB;TAP2 ; HLA-DRA ; HLA-G ; HSPD1 ; IFNG ; IL12A ; IL12B ; IL1A ; IL1B ; IL2 ; LTA ; TNF ;	CCNE1|IDBG-41865|ENSG00000105173|898|0|1| ; CDC34|IDBG-12464|ENSG00000099804|997|0|1| ; CDK2|IDBG-39545|ENSG00000123374|1017|0|1| ; CUL1|IDBG-46918|ENSG00000055130|8454|0|1| ; E2F1|IDBG-67214|ENSG00000101412|1869|0|1| ; RB1|IDBG-32092|ENSG00000139687|5925|0|1| ; SKP1|IDBG-44621|ENSG00000113558|6500|0|1| ; TFDP1|IDBG-53460|ENSG00000198176|7027|0|1| ;
Heterotrimeric GPCR signaling pathway (through G alpha q, PLC beta and ERK cascade)	52	INOH	Homo sapiens	66	221	0.3	0.00432815	0.0100963	AGT ; AGTR1 ; AGTR2 ; ARAF ; BMP2 ; BMP3 ; BMP6 ; BMP7 ; BRAF ; CD40LG ; CSF2 ; FASLG ; FGF2 ; FGF20 ; GH1 ; GNAQ ; HGF ; IFNA1 ; IFNA14 ; IFNA2 ; IFNA4 ; IFNA7 ; IFNB1 ; IFNG ; IL10 ; IL11 ; IL12A ; IL12B ; IL13 ; IL15 ; IL16 ; IL18 ; IL1A ; IL1B ; IL3 ; IL4 ; IL5 ; IL6 ; IL7 ; IL8 ; IL8RA ; IL8RB ; IL9 ; INHA ; INHBA ; NGF ; PDGFA ; PDGFB ; PRKCA ; PRKCB ; PRKCD ; PRKCE ; PRKCG ; PRKCI ; PRKCQ …	IFNA1|IDBG-54276|ENSG00000197919|3439|0|1| ; IFNAR1|IDBG-2095|ENSG00000142166|3454|0|1| ; IFNAR2;IL10RB|IDBG-1973|ENSG00000159110|3455,3588|0|1| ; IFNB1|IDBG-53485|ENSG00000171855|3456|0|1| ; JAK1|IDBG-99443|ENSG00000162434|3716|0|1| ; STAT1|IDBG-77617|ENSG00000115415|6772|0|1| ; STAT2|IDBG-40906|ENSG00000170581|6773|0|1| ; TYK2|IDBG-27182|ENSG00000105397|7297|0|1| ;
Sumoylation by ranbp2 regulates transcriptional repression	3990	PID BIOCARTA	Homo sapiens	8	14	0.57	0.00475979	0.0110413	HDAC1 ; HDAC4 ; MDM2 ; NUP153 ; NUP214 ; PIAS1 ; PIAS2 ; SUMO1 ;	ARAF|IDBG-61504|ENSG00000078061|369|0|1| ; BRAF|IDBG-44351|ENSG00000157764|673|0|1| ; GRB2|IDBG-68262|ENSG00000177885|2885|0|1| ; HRAS|IDBG-16878|ENSG00000174775|3265|0|1| ; KRAS|IDBG-23889|ENSG00000133703|3845|0|1| ; RAF1|IDBG-19277|ENSG00000132155|5894|0|1| ; SOS1|IDBG-47279|ENSG00000115904|6654|0|1| ; SOS2|IDBG-5912|ENSG00000100485|6655|0|1| ;
Orc1 removal from chromatin	1972	REACTOME	Homo sapiens	26	72	0.36	0.00484985	0.0112293	CDK2 ; CDKN1A ; LOC100130702 ; MCM3 ; MCM7 ; PSMA7 ; PSMB10 ; PSMB5 ; PSMB8 ; PSMB9 ; PSMC1 ; PSMC2 ; PSMC3 ; PSMC5 ; PSMC6 ; PSMD1 ; PSMD11 ; PSMD12 ; PSMD13 ; PSMD2 ; PSMD3 ; PSMD4 ; PSMD7 ; RB1 ; RPS27A ; UBB ;	ARAF|IDBG-61504|ENSG00000078061|369|0|1| ; BRAF|IDBG-44351|ENSG00000157764|673|0|1| ; GRB2|IDBG-68262|ENSG00000177885|2885|0|1| ; HRAS|IDBG-16878|ENSG00000174775|3265|0|1| ; KRAS|IDBG-23889|ENSG00000133703|3845|0|1| ; RAF1|IDBG-19277|ENSG00000132155|5894|0|1| ; SOS1|IDBG-47279|ENSG00000115904|6654|0|1| ; SOS2|IDBG-5912|ENSG00000100485|6655|0|1| ;
Costimulation by the CD28 family	5974	REACTOME	Homo sapiens	6	9	0.67	0.00533345	0.0122356	GRB2 ; PIK3CA ; PIK3R1 ; PTPN11 ; PTPN6 ; TNFRSF14 ;	APAF1|IDBG-52364|ENSG00000120868|317|0|1| ; CASP3|IDBG-46394|ENSG00000164305|836|0|1| ; CASP6|IDBG-33873|ENSG00000138794|839|0|1| ; CASP7|IDBG-90066|ENSG00000165806|840|0|1| ; CASP9|IDBG-90895|ENSG00000132906|842|0|1| ; EEF1A1|IDBG-92423|ENSG00000156508|1915|0|1| ; TIA1|IDBG-55200|ENSG00000116001|7072|0|1| ; TIAL1|IDBG-91185|ENSG00000151923|7073|0|1| ;
Cyclin A:Cdk2-associated events at S phase entry	1849	REACTOME	Homo sapiens	6	9	0.67	0.00533345	0.0122356	CDC25A ; CDK2 ; CDKN1A ; MNAT1 ; RB1 ; WEE1 ;	CREBBP|IDBG-12340|ENSG00000005339|1387|0|1| ; EP300|IDBG-8992|ENSG00000100393|2033|0|1| ; IL6ST|IDBG-21516|ENSG00000134352|3572|0|1| ; JAK1|IDBG-99443|ENSG00000162434|3716|0|1| ; JAK2|IDBG-47039|ENSG00000096968|3717|0|1| ; SMAD1|IDBG-39936|ENSG00000170365|4086|0|1| ; SMAD4|IDBG-3485|ENSG00000141646|4089|0|1| ; STAT3|IDBG-50702|ENSG00000168610|6774|0|1| ;
Cyclin E associated events during G1/S transition	1261	REACTOME	Homo sapiens	6	9	0.67	0.00533345	0.0122356	CCNE1 ; CDC25A ; CDK2 ; CDKN1A ; MNAT1 ; WEE1 ;	AGT|IDBG-107363|ENSG00000135744|183|0|1| ; CCL11|IDBG-40645|ENSG00000172156|6356|0|1| ; CCL4|IDBG-42537|ENSG00000129277|6351|0|1| ; CXCL12|IDBG-71595|ENSG00000107562|6387|0|1| ; GNAQ|IDBG-72455|ENSG00000156052|2776|0|1| ; PPP1R14A|IDBG-48372|ENSG00000167641|94274|0|1| ; PRKCA|IDBG-65194|ENSG00000154229|5578|0|1| ; PRKCB|IDBG-20895|ENSG00000166501|5579|0|1| ;
Nef and signal transduction	1544	REACTOME	Homo sapiens	6	9	0.67	0.00533345	0.0122356	CD247 ; FYN ; HCK ; LCK ; PAK2 ; RAC1 ;	IL10RA|IDBG-73419|ENSG00000110324|3587|0|1| ; JAK1|IDBG-99443|ENSG00000162434|3716|0|1| ; SOCS3|IDBG-70676|ENSG00000184557|9021|0|1| ; STAT1|IDBG-77617|ENSG00000115415|6772|0|1| ; STAT3|IDBG-50702|ENSG00000168610|6774|0|1| ; STAT5A|IDBG-50625|ENSG00000126561|6776|0|1| ; STAT5B|IDBG-50532|ENSG00000173757|6777|0|1| ; TYK2|IDBG-27182|ENSG00000105397|7297|0|1| ;
Sodd/tnfr1 signaling pathway	4139	PID BIOCARTA	Homo sapiens	6	9	0.67	0.00533345	0.0122356	BIRC3 ; RIPK1 ; TNF ; TNFRSF1A ; TRADD ; TRAF2 ;	ARHGEF1|IDBG-53394|ENSG00000076928|9138|0|1| ; ARHGEF12|IDBG-74643|ENSG00000196914|23365|0|1| ; PIK3CA|IDBG-66003|ENSG00000121879|5290|0|1| ; PIK3R1|IDBG-25037|ENSG00000145675|5295|0|1| ; RAC1|IDBG-8115|ENSG00000136238|5879|0|1| ; RHOA|IDBG-34732|ENSG00000067560|387|0|1| ; RHOB|IDBG-32465|ENSG00000143878|388|0|1| ; ROCK2|IDBG-29657|ENSG00000134318|9475|0|1| ;
T cell receptor signaling (PLC gamma, PKC, Ras and IKK-NF-kappaB cascade)	10	INOH	Homo sapiens	13	29	0.45	0.00555134	0.0127121	CD247 ; CD3D ; CD3E ; CD3G ; CD4 ; LAT ; LCK ; NFKB1 ; PLCG1 ; PLCG2 ; PRKCQ ; RELA ; ZAP70 ;	HDAC1|IDBG-95712|ENSG00000116478|3065|0|1| ; HDAC4|IDBG-84594|ENSG00000068024|9759|0|1| ; MDM2|IDBG-46431|ENSG00000135679|4193|0|1| ; NUP153|IDBG-63405|ENSG00000124789|9972|0|1| ; NUP214|IDBG-89810|ENSG00000126883|8021|0|1| ; PIAS1|IDBG-18826|ENSG00000033800|8554|0|1| ; PIAS2|IDBG-3013|ENSG00000078043|9063|0|1| ; SUMO1|IDBG-78849|ENSG00000116030|7341|0|1| ;
Activation of camp-dependent protein kinase pka	4094	PID BIOCARTA	Homo sapiens	12	26	0.46	0.00573905	0.0131178	ADRB2 ; AGT ; AGTR2 ; CCL11 ; CCL4 ; CCR3 ; CCR5 ; CXCL12 ; CXCR4 ; HTR2C ; PRKACB ; PRKAR1A ;	BIRC2|IDBG-69075|ENSG00000110330|329|0|1| ; BMX|IDBG-46340|ENSG00000102010|660|0|1| ; CASP3|IDBG-46394|ENSG00000164305|836|0|1| ; CASP7|IDBG-90066|ENSG00000165806|840|0|1| ; CASP8|IDBG-78534|ENSG00000064012|841|0|1| ; PRKCD|IDBG-40082|ENSG00000163932|5580|0|1| ; PRKCQ|IDBG-51302|ENSG00000065675|5588|0|1| ; PTK2|IDBG-37147|ENSG00000169398|5747|0|1| ;
Rac1 cell motility signaling pathway	4120	PID BIOCARTA	Homo sapiens	15	36	0.42	0.00683501	0.0155943	ARHGEF1 ; MAP3K1 ; MYLK ; NCF2 ; PAK1 ; PIK3CA ; PIK3R1 ; PLD1 ; PPP1R12B ; RAC1 ; RALBP1 ; RPS6KB1 ; TRIO ; VAV1 ; WASF1 ;	CD247|IDBG-104547|ENSG00000198821|919|0|1| ; CD3D|IDBG-73628|ENSG00000167286|915|0|1| ; CD3E|IDBG-73617|ENSG00000198851|916|0|1| ; CD3G|IDBG-73647|ENSG00000160654|917|0|1| ; CD4|IDBG-15034|ENSG00000010610|920|0|1| ; CSK|IDBG-22594|ENSG00000103653|1445|0|1| ; LCK|IDBG-95667|ENSG00000182866|3932|0|1| ; PTPRC|IDBG-105609|ENSG00000081237|5788|0|1| ;
Protein kinase a at the centrosome	4165	PID BIOCARTA	Homo sapiens	7	12	0.58	0.00717792	0.0163468	CDC2 ; PKN1 ; PPP1CA ; PPP2R5D ; PRKACB ; PRKCE ; RHOA ;	CREB1|IDBG-79573|ENSG00000118260|1385|0|1| ; CREM|IDBG-69430|ENSG00000095794|1390|0|1| ; FOS|IDBG-12957|ENSG00000170345|2353|0|1| ; JUN|IDBG-99221|ENSG00000177606|3725|0|1| ; MAPK3|IDBG-25745|ENSG00000102882|5595|0|1| ; PRKACB|IDBG-99931|ENSG00000142875|5567|0|1| ; PRKAR1A|IDBG-65907|ENSG00000108946|5573|0|1| ; RPS6KA3|IDBG-50812|ENSG00000177189|6197|0|1| ;
Activation of BAD and translocation to mitochondria	1680	REACTOME	Homo sapiens	5	7	0.71	0.00751037	0.01698	AKT1 ; BAD ; BCL2 ; BID ; YWHAB ;	HRAS|IDBG-16878|ENSG00000174775|3265|0|1| ; MAP2K1|IDBG-18019|ENSG00000169032|5604|0|1| ; MAPK1|IDBG-2147|ENSG00000100030|5594|0|1| ; MAPK3|IDBG-25745|ENSG00000102882|5595|0|1| ; PLA2G4A|IDBG-105429|ENSG00000116711|5321|0|1| ; PRKCA|IDBG-65194|ENSG00000154229|5578|0|1| ; PRKCB|IDBG-20895|ENSG00000166501|5579|0|1| ; RAF1|IDBG-19277|ENSG00000132155|5894|0|1| ;
Gene expression of smad7 by R-smad:smad4	352	INOH	Homo sapiens	5	7	0.71	0.00751037	0.01698	SMAD1 ; SMAD2 ; SMAD3 ; SMAD4 ; SMAD7 ;	NFIA|IDBG-99286|ENSG00000162599|4774|0|1| ; POLR3A|IDBG-79933|ENSG00000148606|11128|0|1| ; POLR3B|IDBG-54798|ENSG00000013503|55703|0|1| ; POLR3D|IDBG-10695|ENSG00000168495|661|0|1| ; POLR3E|IDBG-19931|ENSG00000058600|55718|0|1| ; POLR3F|IDBG-57193|ENSG00000132664|10621|0|1| ; POLR3H|IDBG-9248|ENSG00000100413|171568|0|1| ; SSB|IDBG-74582|ENSG00000138385|6741|0|1| ;
Gene expression of smad7 by R-smad:smad4	296	INOH	Homo sapiens	5	7	0.71	0.00751037	0.01698	SMAD1 ; SMAD2 ; SMAD3 ; SMAD4 ; SMAD7 ;	CASK|IDBG-57627|ENSG00000147044|8573|0|1| ; CTTN|IDBG-62310|ENSG00000085733|2017|0|1| ; EGFR|IDBG-16933|ENSG00000146648|1956|0|1| ; FYN|IDBG-95463|ENSG00000010810|2534|0|1| ; IL8|IDBG-23954|ENSG00000169429|3576|0|1| ; PSEN1|IDBG-11235|ENSG00000080815|5663|0|1| ; PTN|IDBG-42963|ENSG00000105894|5764|0|1| ; SRC|IDBG-74081|ENSG00000197122|6714|0|1| ;
Grb2 events in EGFR signaling	1317	REACTOME	Homo sapiens	5	7	0.71	0.00751037	0.01698	EGFR ; GRB2 ; HRAS ; KRAS ; SOS1 ;	CANX|IDBG-61587|ENSG00000127022|821|0|1| ; CUL1|IDBG-46918|ENSG00000055130|8454|0|1| ; FBXO2|IDBG-89386|ENSG00000116661|26232|0|1| ; MAN2A2|IDBG-30540|ENSG00000196547|4122|0|1| ; RBX1|IDBG-8962|ENSG00000100387|9978|0|1| ; SAE1|IDBG-59288|ENSG00000142230|10055|0|1| ; SKP1|IDBG-44621|ENSG00000113558|6500|0|1| ; UBE2I|IDBG-8784|ENSG00000103275|7329|0|1| ;
Apoptotic cleavage of cellular proteins	1740	REACTOME	Homo sapiens	8	15	0.53	0.00823347	0.0185142	BIRC2 ; BMX ; CASP3 ; CASP7 ; CASP8 ; PRKCD ; PRKCQ ; PTK2 ;	CAMK2B|IDBG-14499|ENSG00000058404|816|0|1| ; DLG4|IDBG-23446|ENSG00000132535|1742|0|1| ; GRIN2C|IDBG-67631|ENSG00000161509|2905|0|1| ; PPP3CA|IDBG-31818|ENSG00000138814|5530|0|1| ; PRKACB|IDBG-99931|ENSG00000142875|5567|0|1| ; PRKAR1A|IDBG-65907|ENSG00000108946|5573|0|1| ; PRKCA|IDBG-65194|ENSG00000154229|5578|0|1| ; PRKCB|IDBG-20895|ENSG00000166501|5579|0|1| ;
Phosphorylation of CD3 and TCR zeta chains	1280	REACTOME	Homo sapiens	8	15	0.53	0.00823347	0.0185142	CD247 ; CD3D ; CD3E ; CD3G ; CD4 ; CSK ; LCK ; PTPRC ;	CUL4A|IDBG-52956|ENSG00000139842|8451|0|1| ; CUL4B|IDBG-84499|ENSG00000158290|8450|0|1| ; ERCC2|IDBG-57385|ENSG00000104884|2068|0|1| ; ERCC3|IDBG-68963|ENSG00000163161|2071|0|1| ; ERCC5|IDBG-49163|ENSG00000134899|2073|0|1| ; MNAT1|IDBG-8368|ENSG00000020426|4331|0|1| ; RBX1|IDBG-8962|ENSG00000100387|9978|0|1| ; RPA2|IDBG-95078|ENSG00000117748|6118|0|1| ;
Repression of pain sensation by the transcriptional regulator dream	4031	PID BIOCARTA	Homo sapiens	8	15	0.53	0.00823347	0.0185142	CREB1 ; CREM ; FOS ; JUN ; MAPK3 ; PRKACB ; PRKAR1A ; RPS6KA3 ;	BCL9|IDBG-101829|ENSG00000116128|607|0|1| ; CREBBP|IDBG-12340|ENSG00000005339|1387|0|1| ; CTNNB1|IDBG-27347|ENSG00000168036|1499|0|1| ; EP300|IDBG-8992|ENSG00000100393|2033|0|1| ; LEF1|IDBG-33529|ENSG00000138795|51176|0|1| ; SMAD4|IDBG-3485|ENSG00000141646|4089|0|1| ; SMARCA4|IDBG-28592|ENSG00000127616|6597|0|1| ; TCF7L2|IDBG-89861|ENSG00000148737|6934|0|1| ;
Chemokine receptors bind chemokines	3445	REACTOME	Homo sapiens	12	27	0.44	0.00827735	0.0185794	CCL19 ; CCL20 ; CCL21 ; CCL5 ; CCR3 ; CCR5 ; CXCL10 ; CXCL11 ; CXCL12 ; CXCL9 ; IL8RA ; IL8RB ;	BCL9|IDBG-101829|ENSG00000116128|607|0|1| ; CREBBP|IDBG-12340|ENSG00000005339|1387|0|1| ; CTNNB1|IDBG-27347|ENSG00000168036|1499|0|1| ; EP300|IDBG-8992|ENSG00000100393|2033|0|1| ; LEF1|IDBG-33529|ENSG00000138795|51176|0|1| ; SMAD4|IDBG-3485|ENSG00000141646|4089|0|1| ; SMARCA4|IDBG-28592|ENSG00000127616|6597|0|1| ; TCF7L2|IDBG-89861|ENSG00000148737|6934|0|1| ;
Dorso-ventral axis formation	4377	KEGG	Homo sapiens	11	24	0.46	0.00861747	0.0193081	EGFR ; ETS1 ; ETV6 ; GRB2 ; KRAS ; MAP2K1 ; MAPK1 ; MAPK3 ; NOTCH1 ; SOS1 ; SOS2 ;	MT-ND6|IDBG-108142|ENSG00000198695|4541|0|1| ; NDUFA9|IDBG-13148|ENSG00000139180|4704|0|1| ; NDUFB10|IDBG-9472|ENSG00000140990|4716|0|1| ; NDUFB6|IDBG-56034|ENSG00000165264|4712|0|1| ; NDUFB9|IDBG-35072|ENSG00000147684|4715|0|1| ; NDUFS3|IDBG-239864|ENSG00000213619|4722|0|1| ; UQCRC2|IDBG-19697|ENSG00000140740|7385|0|1| ; YJEFN3|IDBG-39983|ENSG00000186010|374887,51079|0|1| ;
Noncanonical Wnt signaling pathway	4234	PID NCI	Homo sapiens	9	18	0.5	0.00871096	0.0194826	CAMK2A ; CDC42 ; CSNK1A1 ; GNAS ; MAP3K7 ; MAP3K7IP1 ; NFATC2 ; PLCG1 ; YES1 ;	ATP6V0B|IDBG-97633|ENSG00000117410|533|0|1| ; MT-ND6|IDBG-108142|ENSG00000198695|4541|0|1| ; NDUFA9|IDBG-13148|ENSG00000139180|4704|0|1| ; NDUFB10|IDBG-9472|ENSG00000140990|4716|0|1| ; NDUFB6|IDBG-56034|ENSG00000165264|4712|0|1| ; NDUFB9|IDBG-35072|ENSG00000147684|4715|0|1| ; NDUFS3|IDBG-239864|ENSG00000213619|4722|0|1| ; UQCRC2|IDBG-19697|ENSG00000140740|7385|0|1| ;
2-LTR circle formation	1310	REACTOME	Homo sapiens	4	5	0.8	0.00997006	0.021791	BANF1 ; LIG4 ; XRCC5 ; XRCC6 ;	AGT|IDBG-107363|ENSG00000135744|183|0|1| ; AGTR1|IDBG-60289|ENSG00000144891|185|0|1| ; AGTR2|IDBG-83075|ENSG00000180772|186|0|1| ; DARC|IDBG-246055|ENSG00000213088|2532|0|1| ; F2RL1|IDBG-29713|ENSG00000164251|2150|0|1| ; PRLHR|IDBG-90930|ENSG00000119973|2834|0|1| ; SSTR1|IDBG-5172|ENSG00000139874|6751|0|1| ; TUBB3|IDBG-48628|ENSG00000198211|10381,4157|0|1| ;
Activation of caspases through apoptosome-mediated cleavage	1543	REACTOME	Homo sapiens	4	5	0.8	0.00997006	0.021791	APAF1 ; CASP3 ; CASP7 ; CASP9 ;	BAD|IDBG-53423|ENSG00000002330|572|0|1| ; BBC3|IDBG-59341|ENSG00000105327|27113|0|1| ; BCL2|IDBG-4354|ENSG00000171791|596|0|1| ; BCL2L1|IDBG-63673|ENSG00000171552|598|0|1| ; BCL2L11|IDBG-65821|ENSG00000153094|10018|0|1| ; BID|IDBG-1050|ENSG00000015475|637|0|1| ; PMAIP1|IDBG-4142|ENSG00000141682|5366|0|1| ;
CTLA4 inhibitory signaling	6236	REACTOME	Homo sapiens	4	5	0.8	0.00997006	0.021791	AKT1 ; CTLA4 ; PDPK1 ; PTPN11 ;	ATF1|IDBG-32838|ENSG00000123268|466|0|1| ; CREB1|IDBG-79573|ENSG00000118260|1385|0|1| ; MAPKAPK2|IDBG-106265|ENSG00000162889|9261|0|1| ; RPS6KA1|IDBG-94680|ENSG00000117676|6195|0|1| ; RPS6KA2|IDBG-98954|ENSG00000071242|6196|0|1| ; RPS6KA3|IDBG-50812|ENSG00000177189|6197|0|1| ; RPS6KA5|IDBG-16084|ENSG00000100784|9252|0|1| ;
CaMK IV-mediated phosphorylation of CREB	3089	REACTOME	Homo sapiens	4	5	0.8	0.00997006	0.021791	CALM1 ; CALM2 ; CALM3 ; CREB1 ;	ARAF|IDBG-61504|ENSG00000078061|369|0|1| ; BRAF|IDBG-44351|ENSG00000157764|673|0|1| ; MAP2K1|IDBG-18019|ENSG00000169032|5604|0|1| ; MAP2K2|IDBG-18293|ENSG00000126934|5605|0|1| ; MAPK1|IDBG-2147|ENSG00000100030|5594|0|1| ; MAPK3|IDBG-25745|ENSG00000102882|5595|0|1| ; RAF1|IDBG-19277|ENSG00000132155|5894|0|1| ;
Chk1/Chk2(Cds1) mediated inactivation of Cyclin B:Cdk1 complex	1640	REACTOME	Homo sapiens	4	5	0.8	0.00997006	0.021791	CCNB1 ; CDC2 ; CHEK1 ; WEE1 ;	ARAF|IDBG-61504|ENSG00000078061|369|0|1| ; BRAF|IDBG-44351|ENSG00000157764|673|0|1| ; MAP2K1|IDBG-18019|ENSG00000169032|5604|0|1| ; MAP2K2|IDBG-18293|ENSG00000126934|5605|0|1| ; MAPK1|IDBG-2147|ENSG00000100030|5594|0|1| ; MAPK3|IDBG-25745|ENSG00000102882|5595|0|1| ; RAF1|IDBG-19277|ENSG00000132155|5894|0|1| ;
Gene expression of IL2 by AP-1	236	INOH	Homo sapiens	4	5	0.8	0.00997006	0.021791	FOS ; FOSL1 ; FOSL2 ; JUN ;	ARAF|IDBG-61504|ENSG00000078061|369|0|1| ; BRAF|IDBG-44351|ENSG00000157764|673|0|1| ; MAP2K1|IDBG-18019|ENSG00000169032|5604|0|1| ; MAP2K2|IDBG-18293|ENSG00000126934|5605|0|1| ; MAPK1|IDBG-2147|ENSG00000100030|5594|0|1| ; MAPK3|IDBG-25745|ENSG00000102882|5595|0|1| ; RAF1|IDBG-19277|ENSG00000132155|5894|0|1| ;
IRS activation	1485	REACTOME	Homo sapiens	4	5	0.8	0.00997006	0.021791	DOK1 ; INSR ; IRS1 ; IRS2 ;	IL12A|IDBG-63368|ENSG00000168811|3592|0|1| ; IL12B|IDBG-55893|ENSG00000113302|3593|0|1| ; IL12RB1|IDBG-37559|ENSG00000096996|3594|0|1| ; IL12RB2|IDBG-99563|ENSG00000081985|3595|0|1| ; JAK2|IDBG-47039|ENSG00000096968|3717|0|1| ; STAT4|IDBG-77625|ENSG00000138378|6775|0|1| ; TYK2|IDBG-27182|ENSG00000105397|7297|0|1| ;
NRAGE signals death through JNK	3759	REACTOME	Homo sapiens	4	5	0.8	0.00997006	0.021791	AATF ; BAD ; MAPK8 ; NGFR ;	IL2RA|IDBG-50566|ENSG00000134460|3559|0|1| ; IL2RB|IDBG-6418|ENSG00000100385|3560|0|1| ; IL2RG|IDBG-74884|ENSG00000147168|3561|0|1| ; JAK1|IDBG-99443|ENSG00000162434|3716|0|1| ; JAK3|IDBG-37201|ENSG00000105639|3640,3718|0|1| ; STAT5A|IDBG-50625|ENSG00000126561|6776|0|1| ; STAT5B|IDBG-50532|ENSG00000173757|6777|0|1| ;
Nonhomologous End-joining (NHEJ)	1663	REACTOME	Homo sapiens	4	5	0.8	0.00997006	0.021791	LIG4 ; PRKDC ; XRCC5 ; XRCC6 ;	CSF2RB|IDBG-6178|ENSG00000100368|1439|0|1| ; IL3|IDBG-41115|ENSG00000164399|3562|0|1| ; IL3RA|IDBG-39718|ENSG00000185291|3563|0|1| ; JAK1|IDBG-99443|ENSG00000162434|3716|0|1| ; JAK2|IDBG-47039|ENSG00000096968|3717|0|1| ; STAT5A|IDBG-50625|ENSG00000126561|6776|0|1| ; STAT5B|IDBG-50532|ENSG00000173757|6777|0|1| ;
PLK3 signaling events	5641	PID NCI	Homo sapiens	4	5	0.8	0.00997006	0.021791	CCNE1 ; CHEK2 ; PLK3 ; TP53 ;	IL2RG|IDBG-74884|ENSG00000147168|3561|0|1| ; IL4|IDBG-42701|ENSG00000113520|3565|0|1| ; IL4R|IDBG-21808|ENSG00000077238|3566|0|1| ; JAK1|IDBG-99443|ENSG00000162434|3716|0|1| ; JAK3|IDBG-37201|ENSG00000105639|3640,3718|0|1| ; PTPN6|IDBG-15719|ENSG00000111679|5777|0|1| ; STAT6|IDBG-42122|ENSG00000166888|6778|0|1| ;
Pelp1 modulation of estrogen receptor activity	3957	PID BIOCARTA	Homo sapiens	4	5	0.8	0.00997006	0.021791	CREBBP ; EP300 ; ESR1 ; SRC ;	ITCH|IDBG-68143|ENSG00000078747|83737|0|1| ; MAP2K4|IDBG-31021|ENSG00000065559|6416|0|1| ; MAP2K7|IDBG-24000|ENSG00000076984|5609|0|1| ; MAP3K5|IDBG-96934|ENSG00000197442|4217|0|1| ; MAPK10|IDBG-28343|ENSG00000109339|5602|0|1| ; MAPK8|IDBG-73479|ENSG00000107643|5599|0|1| ; MAPK9|IDBG-62183|ENSG00000050748|5601|0|1| ;
Phospholipase c signaling pathway	4030	PID BIOCARTA	Homo sapiens	4	5	0.8	0.00997006	0.021791	PDPK1 ; PIK3CA ; PIK3R1 ; PLCG1 ;	JUN|IDBG-99221|ENSG00000177606|3725|0|1| ; MAP2K4|IDBG-31021|ENSG00000065559|6416|0|1| ; MAP2K7|IDBG-24000|ENSG00000076984|5609|0|1| ; MAP3K5|IDBG-96934|ENSG00000197442|4217|0|1| ; MAPK10|IDBG-28343|ENSG00000109339|5602|0|1| ; MAPK8|IDBG-73479|ENSG00000107643|5599|0|1| ; MAPK9|IDBG-62183|ENSG00000050748|5601|0|1| ;
RAF activation	1743	REACTOME	Homo sapiens	4	5	0.8	0.00997006	0.021791	HRAS ; KRAS ; RAF1 ; YWHAB ;	ATF2|IDBG-75609|ENSG00000115966|1386|0|1| ; MAP2K6|IDBG-66516|ENSG00000108984|5608|0|1| ; MAP3K7|IDBG-94374|ENSG00000135341|6885|0|1| ; MAPK11|IDBG-13123|ENSG00000185386|5600|0|1| ; MAPK12|IDBG-13093|ENSG00000188130|6300|0|1| ; MAPK13|IDBG-84731|ENSG00000156711|5603|0|1| ; MAPK14|IDBG-84613|ENSG00000112062|1432|0|1| ;
Activation of BIM and translocation to mitochondria	1739	REACTOME	Homo sapiens	3	3	1	0.0109316	0.0231231	BCL2L11 ; DYNLL1 ; MAPK8 ;	DOK1|IDBG-57879|ENSG00000115325|1796|0|1| ; IRS1|IDBG-82407|ENSG00000169047|3667|0|1| ; IRS2|IDBG-50213|ENSG00000185950|8660|0|1| ; PIK3CA|IDBG-66003|ENSG00000121879|5290|0|1| ; PIK3CB|IDBG-58598|ENSG00000051382|5291|0|1| ; PIK3R1|IDBG-25037|ENSG00000145675|5295|0|1| ; PIK3R2|IDBG-37719|ENSG00000105647|5296|0|1| ;
Activation of NOXA and translocation to mitochondria	1648	REACTOME	Homo sapiens	3	3	1	0.0109316	0.0231231	E2F1 ; PMAIP1 ; TFDP1 ;	IRF3|IDBG-63225|ENSG00000126456|3661|0|1| ; LY96|IDBG-25842|ENSG00000154589|23643|0|1| ; RIPK1|IDBG-57326|ENSG00000137275|8737|0|1| ; TBK1|IDBG-44993|ENSG00000183735|29110|0|1| ; TICAM1|IDBG-19505|ENSG00000127666|148022|0|1| ; TLR4|IDBG-82738|ENSG00000136869|7099|0|1| ; TMED7;TICAM2|IDBG-37819|ENSG00000134970|353376,51014|0|1| ;
Activation of PUMA and translocation to mitochondria	1279	REACTOME	Homo sapiens	3	3	1	0.0109316	0.0231231	BBC3 ; E2F1 ; TFDP1 ;	CASP3|IDBG-46394|ENSG00000164305|836|0|1| ; CD36|IDBG-24023|ENSG00000135218|948|0|1| ; FOS|IDBG-12957|ENSG00000170345|2353|0|1| ; FYN|IDBG-95463|ENSG00000010810|2534|0|1| ; GZMA|IDBG-20850|ENSG00000145649|3001|0|1| ; JUN|IDBG-99221|ENSG00000177606|3725|0|1| ; MAPK14|IDBG-84613|ENSG00000112062|1432|0|1| ;
B-Raf activation signaling	292	INOH	Homo sapiens	3	3	1	0.0109316	0.0231231	BRAF ; RAP1A ; RAP1B ;	EIF4A1|IDBG-25777|ENSG00000161960|1973|0|1| ; EIF4A2|IDBG-69090|ENSG00000156976|1974|0|1| ; EIF4B|IDBG-35510|ENSG00000063046|1975|0|1| ; EIF4E|IDBG-30970|ENSG00000151247|100131693,1977|0|1| ; EIF4EBP1|IDBG-17284|ENSG00000187840|1978|0|1| ; EIF4G1|IDBG-67809|ENSG00000114867|1981|0|1| ; EIF4H|IDBG-21006|ENSG00000106682|7458|0|1| ;
B-Raf activation signaling	232	INOH	Homo sapiens	3	3	1	0.0109316	0.0231231	BRAF ; RAP1A ; RAP1B ;	APC|IDBG-37007|ENSG00000134982|324|0|1| ; AXIN1|IDBG-7404|ENSG00000103126|8312|0|1| ; BTRC|IDBG-87102|ENSG00000166167|8945|0|1| ; CTNNB1|IDBG-27347|ENSG00000168036|1499|0|1| ; CUL1|IDBG-46918|ENSG00000055130|8454|0|1| ; GSK3B|IDBG-51663|ENSG00000082701|2932|0|1| ; SKP1|IDBG-44621|ENSG00000113558|6500|0|1| ;
CaM pathway	3832	REACTOME	Homo sapiens	3	3	1	0.0109316	0.0231231	CALM1 ; CALM2 ; CALM3 ;	APC|IDBG-37007|ENSG00000134982|324|0|1| ; AXIN1|IDBG-7404|ENSG00000103126|8312|0|1| ; BTRC|IDBG-87102|ENSG00000166167|8945|0|1| ; CTNNB1|IDBG-27347|ENSG00000168036|1499|0|1| ; CUL1|IDBG-46918|ENSG00000055130|8454|0|1| ; GSK3B|IDBG-51663|ENSG00000082701|2932|0|1| ; SKP1|IDBG-44621|ENSG00000113558|6500|0|1| ;
Gene expression of c-FLIP	340	INOH	Homo sapiens	3	3	1	0.0109316	0.0231231	CFLAR ; NFKB1 ; RELA ;	CD28|IDBG-79183|ENSG00000178562|940|0|1| ; FYN|IDBG-95463|ENSG00000010810|2534|0|1| ; GRB2|IDBG-68262|ENSG00000177885|2885|0|1| ; LCK|IDBG-95667|ENSG00000182866|3932|0|1| ; PAK1|IDBG-65610|ENSG00000149269|5058|0|1| ; PAK2|IDBG-71333|ENSG00000180370|5062|0|1| ; VAV1|IDBG-22055|ENSG00000141968|7409|0|1| ;
Inhibition of TSC complex formation by PKB	1962	REACTOME	Homo sapiens	3	3	1	0.0109316	0.0231231	AKT2 ; TSC1 ; TSC2 ;	CBL|IDBG-74417|ENSG00000110395|867|0|1| ; EGFR|IDBG-16933|ENSG00000146648|1956|0|1| ; GRB2|IDBG-68262|ENSG00000177885|2885|0|1| ; PRKCA|IDBG-65194|ENSG00000154229|5578|0|1| ; PRKCB|IDBG-20895|ENSG00000166501|5579|0|1| ; SH3KBP1|IDBG-49936|ENSG00000147010|30011|0|1| ; SRC|IDBG-74081|ENSG00000197122|6714|0|1| ;
MTOR signalling	1531	REACTOME	Homo sapiens	3	3	1	0.0109316	0.0231231	MLST8 ; MTOR ; RHEB ;	AKT1|IDBG-22709|ENSG00000142208|207|0|1| ; FCER1G|IDBG-104229|ENSG00000158869|2207|0|1| ; FYN|IDBG-95463|ENSG00000010810|2534|0|1| ; LYN|IDBG-22229|ENSG00000147507|4067|0|1| ; PDPK1|IDBG-10648|ENSG00000140992|5170|0|1| ; PLCG2|IDBG-43723|ENSG00000197943|5336|0|1| ; SYK|IDBG-75571|ENSG00000165025|6850|0|1| ;
Mal Cascade	1988	REACTOME	Homo sapiens	3	3	1	0.0109316	0.0231231	LY96 ; TIRAP ; TLR4 ;	GRB2|IDBG-68262|ENSG00000177885|2885|0|1| ; HRAS|IDBG-16878|ENSG00000174775|3265|0|1| ; KRAS|IDBG-23889|ENSG00000133703|3845|0|1| ; NGF|IDBG-101347|ENSG00000134259|4803|0|1| ; NTRK1|IDBG-103632|ENSG00000198400|4914|0|1| ; SHC1|IDBG-103007|ENSG00000160691|6464|0|1| ; SOS1|IDBG-47279|ENSG00000115904|6654|0|1| ;
NADE modulates death signalling	3252	REACTOME	Homo sapiens	3	3	1	0.0109316	0.0231231	NGFR ; NGFRAP1 ; YWHAE ;	TNFRSF17|IDBG-15042|ENSG00000048462|608|0|1| ; TNFSF13;TNFSF12;TNFSF12-TNFSF13|IDBG-25388|ENSG00000161955|407977,8741,8742|0|1| ; TNFSF13B|IDBG-49841|ENSG00000102524|10673|0|1| ; TRAF2|IDBG-92817|ENSG00000127191|7186|0|1| ; TRAF3|IDBG-21240|ENSG00000131323|7187|0|1| ; TRAF5|IDBG-106494|ENSG00000082512|7188|0|1| ; TRAF6|IDBG-40102|ENSG00000175104|7189|0|1| ;
Negative regulation of (Dimerization of STAT) in JAK STAT pathway	96	INOH	Homo sapiens	3	3	1	0.0109316	0.0231231	PTPN11 ; STAT5A ; STAT5B ;	MAPK1|IDBG-2147|ENSG00000100030|5594|0|1| ; MAPK3|IDBG-25745|ENSG00000102882|5595|0|1| ; MEF2A|IDBG-31725|ENSG00000068305|4205|0|1| ; RPS6KA1|IDBG-94680|ENSG00000117676|6195|0|1| ; RPS6KA2|IDBG-98954|ENSG00000071242|6196|0|1| ; RPS6KA3|IDBG-50812|ENSG00000177189|6197|0|1| ; RPS6KA5|IDBG-16084|ENSG00000100784|9252|0|1| ;
Phospholipase C gamma signaling	20	INOH	Homo sapiens	3	3	1	0.0109316	0.0231231	ITPR1 ; ITPR3 ; PLCG2 ;	DUSP1|IDBG-57812|ENSG00000120129|1843|0|1| ; DUSP2|IDBG-61498|ENSG00000158050|1844|0|1| ; DUSP4|IDBG-15549|ENSG00000120875|1846|0|1| ; DUSP6|IDBG-50524|ENSG00000139318|1848|0|1| ; MAPK14|IDBG-84613|ENSG00000112062|1432|0|1| ; MAPK3|IDBG-25745|ENSG00000102882|5595|0|1| ; MAPK8|IDBG-73479|ENSG00000107643|5599|0|1| ;
Phosphorylation of proteins involved in the G2/M transition by Cyclin A:Cdc2 complexes	1821	REACTOME	Homo sapiens	3	3	1	0.0109316	0.0231231	CCNA1 ; CCNA2 ; CDC2 ;	CREBBP|IDBG-12340|ENSG00000005339|1387|0|1| ; EP300|IDBG-8992|ENSG00000100393|2033|0|1| ; MED1|IDBG-45623|ENSG00000125686|5469|0|1| ; NCOA2|IDBG-24827|ENSG00000140396|10499|0|1| ; PPARG|IDBG-18954|ENSG00000132170|5468|0|1| ; PPARGC1A|IDBG-11756|ENSG00000109819|10891|0|1| ; RXRA|IDBG-91747|ENSG00000186350|6256|0|1| ;
Processing of DNA ends prior to end rejoining	1624	REACTOME	Homo sapiens	3	3	1	0.0109316	0.0231231	PRKDC ; XRCC5 ; XRCC6 ;	CASP8|IDBG-78534|ENSG00000064012|841|0|1| ; FADD|IDBG-62144|ENSG00000168040|8772|0|1| ; RIPK1|IDBG-57326|ENSG00000137275|8737|0|1| ; TNF|IDBG-302501|ENSG00000232810|7124|0|1| ; TNFRSF1A|IDBG-13807|ENSG00000067182|7132|0|1| ; TRADD|IDBG-36010|ENSG00000102871|8717|0|1| ; TRAF2|IDBG-92817|ENSG00000127191|7186|0|1| ;
Response to elevated platelet cytosolic Ca++	1537	REACTOME	Homo sapiens	3	3	1	0.0109316	0.0231231	PRKCA ; PRKCB ; PRKCG ;	CXCL12|IDBG-71595|ENSG00000107562|6387|0|1| ; CXCR4|IDBG-71032|ENSG00000121966|7852|0|1| ; GNAQ|IDBG-72455|ENSG00000156052|2776|0|1| ; HRAS|IDBG-16878|ENSG00000174775|3265|0|1| ; PIK3CA|IDBG-66003|ENSG00000121879|5290|0|1| ; PIK3R1|IDBG-25037|ENSG00000145675|5295|0|1| ; PLCG1|IDBG-75238|ENSG00000124181|5335|0|1| ;
Stabilization of p53	1903	REACTOME	Homo sapiens	3	3	1	0.0109316	0.0231231	ATM ; MDM2 ; TP53 ;	CDC2|IDBG-75344|ENSG00000170312|983|0|1| ; PKN1|IDBG-33268|ENSG00000123143|5585|0|1| ; PPP1CA|IDBG-60210|ENSG00000172531|5499|0|1| ; PPP2R5D|IDBG-87570|ENSG00000112640|5528|0|1| ; PRKACB|IDBG-99931|ENSG00000142875|5567|0|1| ; PRKCE|IDBG-50152|ENSG00000171132|5581|0|1| ; RHOA|IDBG-34732|ENSG00000067560|387|0|1| ;
EPHA forward signaling	5622	PID NCI	Homo sapiens	13	31	0.42	0.0108093	0.0235838	CBL ; CRK ; CRKL ; FGR ; FYN ; HCK ; LCK ; LYN ; NGEF ; PLCG1 ; RHOA ; SRC ; YES1 ;	CCND1|IDBG-61868|ENSG00000110092|595|0|1| ; CDKN1A|IDBG-85033|ENSG00000124762|1026|0|1| ; E2F1|IDBG-67214|ENSG00000101412|1869|0|1| ; E2F4|IDBG-36221|ENSG00000205250|1874|0|1| ; MNAT1|IDBG-8368|ENSG00000020426|4331|0|1| ; RB1|IDBG-32092|ENSG00000139687|5925|0|1| ; TFDP1|IDBG-53460|ENSG00000198176|7027|0|1| ;
Overview of telomerase protein component gene htert transcriptional regulation	3983	PID BIOCARTA	Homo sapiens	6	10	0.6	0.0108412	0.0236123	ESR1 ; HDAC1 ; MXD1 ; MYC ; SP1 ; TP53 ;	EED|IDBG-66821|ENSG00000074266|8726|0|1| ; EZH2|IDBG-47019|ENSG00000106462|2146|0|1| ; H3F3A|IDBG-107003|ENSG00000163041|3020,3021,644914|0|1| ; HDAC1|IDBG-95712|ENSG00000116478|3065|0|1| ; HDAC2|IDBG-95591|ENSG00000196591|3066|0|1| ; RBBP4|IDBG-95780|ENSG00000162521|5928,642954|0|1| ; RBBP7|IDBG-47673|ENSG00000102054|5931|0|1| ;
Cdc20:Phospho-APC/C mediated degradation of Cyclin A	1984	REACTOME	Homo sapiens	25	73	0.34	0.0120271	0.0253972	CDC2 ; LOC100130702 ; MAD2L1 ; PSMA7 ; PSMB10 ; PSMB5 ; PSMB8 ; PSMB9 ; PSMC1 ; PSMC2 ; PSMC3 ; PSMC5 ; PSMC6 ; PSMD1 ; PSMD11 ; PSMD12 ; PSMD13 ; PSMD2 ; PSMD3 ; PSMD4 ; PSMD7 ; RPS27A ; UBB ; UBE2D1 ; UBE2E1 ;	CD247|IDBG-104547|ENSG00000198821|919|0|1| ; CD3D|IDBG-73628|ENSG00000167286|915|0|1| ; CD3E|IDBG-73617|ENSG00000198851|916|0|1| ; CD3G|IDBG-73647|ENSG00000160654|917|0|1| ; CD4|IDBG-15034|ENSG00000010610|920|0|1| ; LCK|IDBG-95667|ENSG00000182866|3932|0|1| ; ZAP70|IDBG-62509|ENSG00000115085|7535|0|1| ;
Cyclin D associated events in G1	1688	REACTOME	Homo sapiens	7	13	0.54	0.0126014	0.0264757	CCND1 ; CDKN1A ; E2F1 ; E2F4 ; MNAT1 ; RB1 ; TFDP1 ;	LOC100130702|IDBG-38441|ENSG00000196084|100130702|0|1| ; MAPK8|IDBG-73479|ENSG00000107643|5599|0|1| ; NGFR|IDBG-57653|ENSG00000064300|4804|0|1| ; RPS27A|IDBG-52358|ENSG00000143947|388720,6233,728590|0|1| ; SQSTM1|IDBG-61811|ENSG00000161011|8878|0|1| ; TRAF6|IDBG-40102|ENSG00000175104|7189|0|1| ; UBB|IDBG-32151|ENSG00000170315|7314|0|1| ;
The prc2 complex sets long-term gene silencing through modification of histone tails	3950	PID BIOCARTA	Homo sapiens	7	13	0.54	0.0126014	0.0264757	EED ; EZH2 ; H3F3A ; HDAC1 ; HDAC2 ; RBBP4 ; RBBP7 ;	DNM1|IDBG-87752|ENSG00000106976|1759|0|1| ; GABARAP|IDBG-23900|ENSG00000170296|11337|0|1| ; GPHN|IDBG-9743|ENSG00000171723|10243|0|1| ; NSF|IDBG-55627|ENSG00000073969|4905|0|1| ; SRC|IDBG-74081|ENSG00000197122|6714|0|1| ; UBA1|IDBG-60053|ENSG00000130985|7317|0|1| ; UBQLN1|IDBG-73620|ENSG00000135018|29979|0|1| ;
Translocation of ZAP-70 to Immunological synapse	1301	REACTOME	Homo sapiens	7	13	0.54	0.0126014	0.0264757	CD247 ; CD3D ; CD3E ; CD3G ; CD4 ; LCK ; ZAP70 ;	CDC42|IDBG-93614|ENSG00000070831|998|0|1| ; PAK1|IDBG-65610|ENSG00000149269|5058|0|1| ; PDGFA|IDBG-6078|ENSG00000197461|5154,729619|0|1| ; PIK3CA|IDBG-66003|ENSG00000121879|5290|0|1| ; PIK3R1|IDBG-25037|ENSG00000145675|5295|0|1| ; RAC1|IDBG-8115|ENSG00000136238|5879|0|1| ; RHOA|IDBG-34732|ENSG00000067560|387|0|1| ;
How progesterone initiates the oocyte maturation	4077	PID BIOCARTA	Homo sapiens	10	22	0.45	0.0129684	0.0271098	CCNB1 ; CDC2 ; HRAS ; MAPK1 ; MAPK3 ; MYT1 ; PIN1 ; PRKACB ; PRKAR1A ; SRC ;	CREB1|IDBG-79573|ENSG00000118260|1385|0|1| ; FOS|IDBG-12957|ENSG00000170345|2353|0|1| ; JUN|IDBG-99221|ENSG00000177606|3725|0|1| ; KEAP1|IDBG-27562|ENSG00000079999|9817|0|1| ; NFE2L2|IDBG-75863|ENSG00000116044|4780|0|1| ; PRKCA|IDBG-65194|ENSG00000154229|5578|0|1| ; PRKCB|IDBG-20895|ENSG00000166501|5579|0|1| ;
RNA Polymerase III Transcription Initiation From Type 3 Promoter	1230	REACTOME	Homo sapiens	10	22	0.45	0.0129684	0.0271098	BRF2 ; POLR3A ; POLR3B ; POLR3D ; POLR3E ; POLR3F ; POLR3H ; POU2F1 ; TBP ; ZNF143 ;	F11R|IDBG-104131|ENSG00000158769|50848|0|1| ; INADL|IDBG-99328|ENSG00000132849|10207|0|1| ; PARD3|IDBG-69007|ENSG00000148498|56288|0|1| ; PARD6A|IDBG-37154|ENSG00000102981|50855|0|1| ; PARD6B|IDBG-81030|ENSG00000124171|84612|0|1| ; PARD6G|IDBG-5716|ENSG00000178184|84552|0|1| ; PRKCI|IDBG-64428|ENSG00000163558|5584|0|1| ;
Sema4D induced cell migration and growth-cone collapse	6713	REACTOME	Homo sapiens	10	22	0.45	0.0129684	0.0271098	ARHGEF11 ; ARHGEF12 ; ERBB2 ; MYH9 ; MYL6 ; RAC1 ; RHOA ; RHOB ; RND1 ; ROCK2 ;	GNAS|IDBG-82827|ENSG00000087460|2778|0|1| ; IQGAP1|IDBG-30204|ENSG00000140575|8826|0|1| ; PRKACA|IDBG-32929|ENSG00000072062|5566|0|1| ; PRKACB|IDBG-99931|ENSG00000142875|5567|0|1| ; PRKAR1A|IDBG-65907|ENSG00000108946|5573|0|1| ; RAP1A|IDBG-101087|ENSG00000116473|5906|0|1| ; RAP1B|IDBG-46140|ENSG00000127314|5908|0|1| ;
B cell receptor signaling pathway	112	INOH	Homo sapiens	14	35	0.4	0.0133197	0.0277977	BLNK ; FYN ; GRB2 ; LCK ; PIK3CA ; PIK3CB ; PIK3CD ; PIK3R1 ; PIK3R2 ; PLCG2 ; PRKCB ; SRC ; SYK ; VAV1 ;	CCNA1|IDBG-24529|ENSG00000133101|8900|0|1| ; CCNE1|IDBG-41865|ENSG00000105173|898|0|1| ; CDC2|IDBG-75344|ENSG00000170312|983|0|1| ; CDC25A|IDBG-32204|ENSG00000164045|993|0|1| ; E2F1|IDBG-67214|ENSG00000101412|1869|0|1| ; FBXO5|IDBG-98150|ENSG00000112029|26271|0|1| ; TFDP1|IDBG-53460|ENSG00000198176|7027|0|1| ;
APC/C:Cdh1 mediated degradation of Cdc20 and other APC/C:Cdh1 targeted proteins in late mitosis/early G1	1835	REACTOME	Homo sapiens	25	74	0.34	0.0144324	0.0300695	AURKA ; LOC100130702 ; PLK1 ; PSMA7 ; PSMB10 ; PSMB5 ; PSMB8 ; PSMB9 ; PSMC1 ; PSMC2 ; PSMC3 ; PSMC5 ; PSMC6 ; PSMD1 ; PSMD11 ; PSMD12 ; PSMD13 ; PSMD2 ; PSMD3 ; PSMD4 ; PSMD7 ; RPS27A ; UBB ; UBE2D1 ; UBE2E1 ;	ABL1|IDBG-89599|ENSG00000097007|25|0|1| ; CLIP1|IDBG-62398|ENSG00000130779|6249|0|1| ; CSNK2A1|IDBG-37787|ENSG00000101266|1457|0|1| ; DCTN1|IDBG-57205|ENSG00000204843|1639|0|1| ; DNAH1|IDBG-38717|ENSG00000114841|25981|0|1| ; DYNLL1|IDBG-60661|ENSG00000088986|8655|0|1| ; RELN|IDBG-34522|ENSG00000189056|5649|0|1| ;
Activation of Rac	5894	REACTOME	Homo sapiens	5	8	0.63	0.016379	0.033731	NCK1 ; NCK2 ; RAC1 ; SOS1 ; SOS2 ;	POLR3A|IDBG-79933|ENSG00000148606|11128|0|1| ; POLR3B|IDBG-54798|ENSG00000013503|55703|0|1| ; POLR3D|IDBG-10695|ENSG00000168495|661|0|1| ; POLR3E|IDBG-19931|ENSG00000058600|55718|0|1| ; POLR3F|IDBG-57193|ENSG00000132664|10621|0|1| ; POLR3H|IDBG-9248|ENSG00000100413|171568|0|1| ; TBP|IDBG-99313|ENSG00000112592|6908|0|1| ;
Ca-calmodulin-dependent protein kinase activation	4129	PID BIOCARTA	Homo sapiens	5	8	0.63	0.016379	0.033731	CAMK2A ; CAMK2B ; CAMK2D ; CAMK2G ; CREB1 ;	CCNB1|IDBG-25262|ENSG00000134057|891|0|1| ; CDC2|IDBG-75344|ENSG00000170312|983|0|1| ; CREBBP|IDBG-12340|ENSG00000005339|1387|0|1| ; GLI2|IDBG-68270|ENSG00000074047|2736|0|1| ; GLI3|IDBG-13536|ENSG00000106571|2737|0|1| ; PTCH1|IDBG-77092|ENSG00000185920|5727|0|1| ; SIN3A|IDBG-23397|ENSG00000169375|25942|0|1| ;
EGFR-dependent Endothelin signaling events	5666	PID NCI	Homo sapiens	5	8	0.63	0.016379	0.033731	EGFR ; GRB2 ; HRAS ; MTOR ; SOS1 ;	POLR3A|IDBG-79933|ENSG00000148606|11128|0|1| ; POLR3B|IDBG-54798|ENSG00000013503|55703|0|1| ; POLR3D|IDBG-10695|ENSG00000168495|661|0|1| ; POLR3E|IDBG-19931|ENSG00000058600|55718|0|1| ; POLR3F|IDBG-57193|ENSG00000132664|10621|0|1| ; POLR3H|IDBG-9248|ENSG00000100413|171568|0|1| ; TBP|IDBG-99313|ENSG00000112592|6908|0|1| ;
G-secretase mediated erbb4 signaling pathway	4046	PID BIOCARTA	Homo sapiens	5	8	0.63	0.016379	0.033731	ADAM17 ; ERBB4 ; PRKCA ; PRKCB ; PSEN1 ;	APC|IDBG-37007|ENSG00000134982|324|0|1| ; AXIN1|IDBG-7404|ENSG00000103126|8312|0|1| ; CSNK1E|IDBG-236645|ENSG00000213923|1454|0|1| ; CTNNB1|IDBG-27347|ENSG00000168036|1499|0|1| ; DVL2|IDBG-23761|ENSG00000004975|1856|0|1| ; FRAT2|IDBG-84538|ENSG00000181274|23401|0|1| ; GSK3B|IDBG-51663|ENSG00000082701|2932|0|1| ;
Sema4D mediated inhibition of cell attachment and migration	6202	REACTOME	Homo sapiens	5	8	0.63	0.016379	0.033731	MET ; RAC1 ; RHOA ; RND1 ; RRAS ;	ADAM17|IDBG-27788|ENSG00000151694|6868|0|1| ; CREBBP|IDBG-12340|ENSG00000005339|1387|0|1| ; EP300|IDBG-8992|ENSG00000100393|2033|0|1| ; NOTCH1|IDBG-92445|ENSG00000148400|4851|0|1| ; PSEN1|IDBG-11235|ENSG00000080815|5663|0|1| ; PSEN2|IDBG-107053|ENSG00000143801|5664|0|1| ; RBPJ|IDBG-12527|ENSG00000168214|3516|0|1| ;
Sumoylation as a mechanism to modulate ctbp-dependent gene responses	4130	PID BIOCARTA	Homo sapiens	5	8	0.63	0.016379	0.033731	CDH1 ; CTBP1 ; SUMO1 ; UBA1 ; ZEB1 ;	APC|IDBG-37007|ENSG00000134982|324|0|1| ; AXIN1|IDBG-7404|ENSG00000103126|8312|0|1| ; CSNK1E|IDBG-236645|ENSG00000213923|1454|0|1| ; CTNNB1|IDBG-27347|ENSG00000168036|1499|0|1| ; DVL2|IDBG-23761|ENSG00000004975|1856|0|1| ; FRAT2|IDBG-84538|ENSG00000181274|23401|0|1| ; GSK3B|IDBG-51663|ENSG00000082701|2932|0|1| ;
Visceral fat deposits and the metabolic syndrome	4009	PID BIOCARTA	Homo sapiens	5	8	0.63	0.016379	0.033731	ADIPOQ ; NR3C1 ; PPARG ; RXRA ; TNF ;	PSMA7|IDBG-83912|ENSG00000101182|5688|0|1| ; PSMB5|IDBG-2988|ENSG00000100804|5693|0|1| ; PSMD11|IDBG-40157|ENSG00000108671|5717|0|1| ; PSMD12|IDBG-65421|ENSG00000197170|5718|0|1| ; PSMD3|IDBG-46805|ENSG00000108344|5709|0|1| ; PSMD4|IDBG-102328|ENSG00000159352|5710|0|1| ; UBA1|IDBG-60053|ENSG00000130985|7317|0|1| ;
Apoptotic cleavage of cell adhesion proteins	3158	REACTOME	Homo sapiens	6	11	0.55	0.0194167	0.039921	CASP3 ; CDH1 ; CTNNB1 ; DSP ; OCLN ; TJP1 ;	CCNB1|IDBG-25262|ENSG00000134057|891|0|1| ; CDC2|IDBG-75344|ENSG00000170312|983|0|1| ; LOC100130702|IDBG-38441|ENSG00000196084|100130702|0|1| ; RPS27A|IDBG-52358|ENSG00000143947|388720,6233,728590|0|1| ; UBB|IDBG-32151|ENSG00000170315|7314|0|1| ; UBE2D1|IDBG-74933|ENSG00000072401|7321|0|1| ; UBE2E1|IDBG-22029|ENSG00000170142|7324|0|1| ;
Adherens junctions interactions	6420	REACTOME	Homo sapiens	9	20	0.45	0.0195671	0.0400982	CDH1 ; CDH2 ; CDH24 ; CDH3 ; CDH5 ; CTNNA1 ; CTNND1 ; JUP ; MLLT4 ;	AP1B1|IDBG-3567|ENSG00000100280|162|0|1| ; ARF1|IDBG-107128|ENSG00000143761|375|0|1| ; ARRB1|IDBG-64687|ENSG00000137486|408|0|1| ; CLTC|IDBG-61767|ENSG00000141367|1213|0|1| ; FTH1|IDBG-50740|ENSG00000167996|2495|0|1| ; HSPA8|IDBG-74847|ENSG00000109971|3312|0|1| ; SH3GL2|IDBG-51983|ENSG00000107295|6456|0|1| ;
Regulation of pgc-1a	3971	PID BIOCARTA	Homo sapiens	9	20	0.45	0.0195671	0.0400982	CAMK2A ; CAMK2B ; CAMK2D ; CAMK2G ; HDAC5 ; MEF2A ; PPARGC1A ; PPP3CA ; YWHAH ;	LOC100130702|IDBG-38441|ENSG00000196084|100130702|0|1| ; MAD2L1|IDBG-35919|ENSG00000164109|4085|0|1| ; NEK2|IDBG-106516|ENSG00000117650|4751|0|1| ; RPS27A|IDBG-52358|ENSG00000143947|388720,6233,728590|0|1| ; UBB|IDBG-32151|ENSG00000170315|7314|0|1| ; UBE2D1|IDBG-74933|ENSG00000072401|7321|0|1| ; UBE2E1|IDBG-22029|ENSG00000170142|7324|0|1| ;
Aspirin blocks signaling pathway involved in platelet activation	3963	PID BIOCARTA	Homo sapiens	8	17	0.47	0.0203242	0.0413779	HRAS ; MAP2K1 ; MAPK1 ; MAPK3 ; PLA2G4A ; PRKCA ; PRKCB ; RAF1 ;	GTF2B|IDBG-100140|ENSG00000137947|2959|0|1| ; GTF2F1|IDBG-21234|ENSG00000125651|2962|0|1| ; GTF2I|IDBG-21324|ENSG00000077809|2969|0|1| ; TAF7|IDBG-50319|ENSG00000178913|6879|0|1| ; TBP|IDBG-99313|ENSG00000112592|6908|0|1| ; TBPL1|IDBG-96757|ENSG00000028839|9519|0|1| ; TCEA2|IDBG-87740|ENSG00000171703|6919|0|1| ;
RNA Polymerase III Transcription Termination	1677	REACTOME	Homo sapiens	8	17	0.47	0.0203242	0.0413779	NFIA ; POLR3A ; POLR3B ; POLR3D ; POLR3E ; POLR3F ; POLR3H ; SSB ;	CD44|IDBG-39556|ENSG00000026508|960|0|1| ; CTNNB1|IDBG-27347|ENSG00000168036|1499|0|1| ; DKK1|IDBG-74684|ENSG00000107984|22943|0|1| ; LEF1|IDBG-33529|ENSG00000138795|51176|0|1| ; MAP3K7|IDBG-94374|ENSG00000135341|6885|0|1| ; SDC1|IDBG-32196|ENSG00000115884|6382|0|1| ; TCF7L2|IDBG-89861|ENSG00000148737|6934|0|1| ;
Syndecan-3-mediated signaling events	5644	PID NCI	Homo sapiens	8	17	0.47	0.0203242	0.0413779	CASK ; CTTN ; EGFR ; FYN ; IL8 ; PSEN1 ; PTN ; SRC ;	GEMIN4|IDBG-14171|ENSG00000179409|50628|0|1| ; GEMIN5|IDBG-55078|ENSG00000082516|25929|0|1| ; NUP153|IDBG-63405|ENSG00000124789|9972|0|1| ; NUP214|IDBG-89810|ENSG00000126883|8021|0|1| ; PRMT5|IDBG-2920|ENSG00000100462|10419|0|1| ; SNRPD1|IDBG-1426|ENSG00000167088|100129492,6632|0|1| ; WDR77|IDBG-101061|ENSG00000116455|79084|0|1| ;
Notch signaling pathway	491	KEGG	Homo sapiens	17	47	0.36	0.0202457	0.0414207	ADAM17 ; CIR ; CREBBP ; CTBP1 ; DVL2 ; EP300 ; HDAC1 ; HDAC2 ; KAT2A ; KAT2B ; NCOR2 ; NOTCH1 ; NUMBL ; PSEN1 ; PSEN2 ; PTCRA ; RBPJ ;	CHUK|IDBG-243385|ENSG00000213341|1147|0|1| ; FBXW11|IDBG-57611|ENSG00000072803|23291|0|1| ; MAP3K14|IDBG-54829|ENSG00000006062|9020|0|1| ; NFKB1|IDBG-31974|ENSG00000109320|4790|0|1| ; NFKB2|IDBG-87893|ENSG00000077150|4791|0|1| ; RELB|IDBG-57021|ENSG00000104856|5971|0|1| ;
NRIF signals cell death from the nucleus	3243	REACTOME	Homo sapiens	7	14	0.5	0.020443	0.041552	LOC100130702 ; MAPK8 ; NGFR ; RPS27A ; SQSTM1 ; TRAF6 ; UBB ;	ELK1|IDBG-61826|ENSG00000126767|2002|0|1| ; MAP2K1|IDBG-18019|ENSG00000169032|5604|0|1| ; MAP2K2|IDBG-18293|ENSG00000126934|5605|0|1| ; MAPK1|IDBG-2147|ENSG00000100030|5594|0|1| ; MAPK3|IDBG-25745|ENSG00000102882|5595|0|1| ; RAF1|IDBG-19277|ENSG00000132155|5894|0|1| ;
Autodegradation of Cdh1 by Cdh1:APC/C	1809	REACTOME	Homo sapiens	23	69	0.33	0.0217393	0.0441148	LOC100130702 ; PSMA7 ; PSMB10 ; PSMB5 ; PSMB8 ; PSMB9 ; PSMC1 ; PSMC2 ; PSMC3 ; PSMC5 ; PSMC6 ; PSMD1 ; PSMD11 ; PSMD12 ; PSMD13 ; PSMD2 ; PSMD3 ; PSMD4 ; PSMD7 ; RPS27A ; UBB ; UBE2D1 ; UBE2E1 ;	ELK1|IDBG-61826|ENSG00000126767|2002|0|1| ; MAP2K1|IDBG-18019|ENSG00000169032|5604|0|1| ; MAP2K2|IDBG-18293|ENSG00000126934|5605|0|1| ; MAPK1|IDBG-2147|ENSG00000100030|5594|0|1| ; MAPK3|IDBG-25745|ENSG00000102882|5595|0|1| ; RAF1|IDBG-19277|ENSG00000132155|5894|0|1| ;
Regulation of ornithine decarboxylase (ODC)	3265	REACTOME	Homo sapiens	18	51	0.35	0.0222827	0.0451441	PSMA7 ; PSMB10 ; PSMB5 ; PSMB8 ; PSMB9 ; PSMC1 ; PSMC2 ; PSMC3 ; PSMC5 ; PSMC6 ; PSMD1 ; PSMD11 ; PSMD12 ; PSMD13 ; PSMD2 ; PSMD3 ; PSMD4 ; PSMD7 ;	ELK1|IDBG-61826|ENSG00000126767|2002|0|1| ; MAP2K1|IDBG-18019|ENSG00000169032|5604|0|1| ; MAP2K2|IDBG-18293|ENSG00000126934|5605|0|1| ; MAPK1|IDBG-2147|ENSG00000100030|5594|0|1| ; MAPK3|IDBG-25745|ENSG00000102882|5595|0|1| ; RAF1|IDBG-19277|ENSG00000132155|5894|0|1| ;
[truncated: 632 more rows]
