# Supplementary material for: Curating the innate immunity interactome
Source: BMC Syst Biol. 2010 Aug 20;4:117. doi: 10.1186/1752-0509-4-117 (PMC2936296; doi:10.1186/1752-0509-4-117)
Supplement: Additional file 3 — Gene Ontology analysis of the 2089 human genes which are interaction participants in the InnateDB curated interactome revealing which GO terms are statistically over-represented in the innate immunity interactome. [file 1752-0509-4-117-S3.XLS]

## Sheet: InnateDB_interactome_GOterms_hu
GO term Name	GO term Id	Source Name	Organism	GO term uploaded gene count	Genes in InnateDB for this entity	Genes Ratio	GO term p-value	GO term p-value (corrected)	Gene Symbols
innate immune response [biological_process]	GO:0045087	GO	9606	300	502	0.6	2.11498e-163	6.56279e-160	AAMP ; ACAP1 ; AIM2 ; ANXA2 ; ARRB2 ; ATF3 ; ATG16L1 ; ATG5 ; AURKA ; AXL ; AZI2 ; BECN1 ; BIRC2 ; BIRC3 ; BMX ; BST2 ; C1QA ; C1QB ; C1QBP ; C1QC ; C1R ; C1S ; C3 ; C4B ; CALCOCO2 ; CAMK2A ; CAMP ; CARD16 ; CARD18 ; CARD6 ; CARD9 ; CASP1 ; CASP10 ; CASP7 ; CCL1 ; CCL17 ; CD14 ; CD37 ; CD46 ; CD63 ; CEACAM1 ; CEBPB ; CFB ; CFH ; CFI ; CHUK ; CISH ; CLEC7A ; CLU ; CNPY3 ; CR2 ; CRKL ; CRP ; CSF2RB…
protein binding [molecular_function]	GO:0005515	GO	9606	1183	5904	0.2	1.63806e-155	2.54146e-152	A2M ; AATF ; ABCC2 ; ABL1 ; ABR ; ACACA ; ACAP1 ; ACTA2 ; ACTB ; ACTL6A ; ACTN1 ; ADAM17 ; ADAMTS13 ; ADAP1;COX19 ; ADRA2A ; ADRB1 ; AGTR2 ; AHR ; AIM2 ; AJAP1 ; AK1 ; AKT2 ; AKT3 ; ALK ; ALOX5 ; ALPI ; ALS2 ; ANK2 ; ANP32A ; ANXA5 ; AP1B1 ; AP2M1 ; AP3B1 ; APAF1 ; APBB1 ; APBB2 ; APC ; APEX1 ; APP ; APPL1 ; APPL2 ; ARAF ; ARF1 ; ARF6 ; ARHGAP21 ; ARHGEF1 ; ARHGEF11 ; ARHGEF12 ; ARNT ; ARRB1 ; AR…
cytoplasm [cellular_component]	GO:0005737	GO	9606	879	4456	0.2	4.22693e-96	4.37206e-93	A2M ; AAMP ; ABL1 ; ACACA ; ACTA2 ; ACTB ; ACTN1 ; ACTN2 ; ACVR2A ; ACVR2B ; ACVRL1 ; ADAM17 ; ADAP1;COX19 ; ADH5 ; ADH6 ; AFP ; AHR ; AICDA ; AK1 ; AKT1 ; AKT1S1 ; AKT3 ; ALOX15 ; ALOX5 ; ALPL ; ANK2 ; ANP32A ; ANXA2 ; ANXA5 ; APAF1 ; APC ; APEX1 ; APP ; APPL1 ; APPL2 ; AR ; ARF6 ; ARHGAP21 ; ARHGDIA ; ARHGEF1 ; ARHGEF11 ; ARHGEF12 ; ARHGEF6 ; ARRB1 ; ARRB2 ; ASCC2 ; ATF4 ; ATF7 ; ATG12 ; ATG16L…
cytosol [cellular_component]	GO:0005829	GO	9606	304	994	0.31	6.61286e-70	5.12992e-67	ACTB ; ADH6 ; AK1 ; AKT1 ; AKT2 ; ALOX15 ; ALS2 ; AP1B1 ; AP2M1 ; APAF1 ; APC ; APPL1 ; ARAF ; ARF1 ; ARFGEF2 ; ARHGEF1 ; ARHGEF7 ; ATF2 ; AXIN1 ; BAD ; BANF1 ; BAX ; BCL10 ; BCL2L11 ; BID ; BIRC2 ; BIRC5 ; BMF ; BTRC ; CAD ; CALM1 ; CALM2 ; CALM3 ; CARD11 ; CASP3 ; CASP7 ; CASP8 ; CASP9 ; CAV1 ; CBL ; CCDC88A ; CCNA1 ; CCNB1 ; CCND1 ; CCNE1 ; CD28 ; CDC2 ; CDC37 ; CDC42 ; CDK2 ; CDKN1A ; CDKN1B …
protein tyrosine kinase activity [molecular_function]	GO:0004713	GO	9606	190	494	0.38	1.63173e-60	1.01265e-57	ABL1 ; ACVR1 ; ACVR1B ; ACVR2A ; ACVR2B ; ACVRL1 ; AKT1 ; AKT2 ; AKT3 ; ALK ; ARAF ; AURKA ; AXL ; BMPR1A ; BMPR1B ; BMPR2 ; BMX ; BRAF ; BTK ; CAMK1G ; CAMK2A ; CAMK2B ; CAMK2D ; CAMK2G ; CASK ; CDC2 ; CDK2 ; CDK6 ; CDK9 ; CHEK1 ; CHEK2 ; CHUK ; CLK2 ; CRKL ; CSF1R ; CSK ; CSNK1A1 ; CSNK1E ; CSNK1G2 ; CSNK2A1 ; CSNK2A2 ; DAPK1 ; DAPK3 ; DYRK1B ; DYRK2 ; EGFR ; EIF2AK2 ; ERBB2 ; ERBB4 ; FGFR1 ; F…
protein serine/threonine kinase activity [molecular_function]	GO:0004674	GO	9606	199	536	0.37	1.9905e-60	1.02942e-57	ABL1 ; ACVR1 ; ACVR1B ; ACVR2A ; ACVR2B ; ACVRL1 ; AKT1 ; AKT2 ; AKT3 ; ALK ; ARAF ; ATM ; ATR ; AURKA ; AXL ; BCR ; BMPR1A ; BMPR1B ; BMPR2 ; BMX ; BRAF ; BRD2 ; BTK ; CAMK1G ; CAMK2A ; CAMK2B ; CAMK2D ; CAMK2G ; CASK ; CDC2 ; CDK2 ; CDK6 ; CDK9 ; CHEK1 ; CHEK2 ; CHUK ; CLK2 ; CSF1R ; CSK ; CSNK1A1 ; CSNK1E ; CSNK1G2 ; CSNK2A1 ; CSNK2A2 ; CSNK2B ; CSNK2B;LY6G5B ; DAPK1 ; DAPK3 ; DYRK1B ; DYRK2 ;…
protein kinase activity [molecular_function]	GO:0004672	GO	9606	196	523	0.37	2.80443e-60	1.24317e-57	ABL1 ; ACVR1 ; ACVR1B ; ACVR2A ; ACVR2B ; ACVRL1 ; AKT1 ; AKT2 ; AKT3 ; ALK ; ARAF ; AURKA ; AXL ; BMPR1A ; BMPR1B ; BMPR2 ; BMX ; BRAF ; BTK ; CAD ; CAMK1G ; CAMK2A ; CAMK2B ; CAMK2D ; CAMK2G ; CASK ; CCL2 ; CCND1 ; CDC2 ; CDK2 ; CDK6 ; CDK9 ; CHEK1 ; CHEK2 ; CHUK ; CLK2 ; CSF1R ; CSK ; CSNK1A1 ; CSNK1E ; CSNK1G2 ; CSNK2A1 ; CSNK2A2 ; DAPK1 ; DAPK3 ; DYRK1B ; DYRK2 ; EGFR ; EIF2AK2 ; ERBB2 ; ERB…
protein amino acid phosphorylation [biological_process]	GO:0006468	GO	9606	198	627	0.32	2.33581e-47	9.06002e-45	ACVR1B ; ACVR2A ; ACVR2B ; ACVRL1 ; AKT2 ; AKT3 ; ALK ; ARAF ; ATR ; AURKA ; AXL ; BCR ; BMPR1A ; BMX ; BRAF ; BTK ; CAMK1G ; CAMK2A ; CAMK2B ; CAMK2D ; CAMK2G ; CASK ; CCL11 ; CCL2 ; CDC2 ; CDK2 ; CDK6 ; CDK9 ; CEACAM1 ; CHEK1 ; CHEK2 ; CHUK ; CLK2 ; CREB1 ; CSF1R ; CSK ; CSNK1A1 ; CSNK1E ; CSNK1G2 ; CSNK2A1 ; CSNK2A2 ; CTBP1 ; DAPK1 ; DAPK3 ; DYRK1B ; DYRK2 ; EEF2K ; EIF2AK2 ; ERBB2 ; ERBB4 ; F…
nucleus [cellular_component]	GO:0005634	GO	9606	856	5403	0.16	1.49373e-43	5.15003e-41	A2M ; AATF ; ABL1 ; ACHE ; ACTL6A ; ADAP1;COX19 ; ADRB2 ; AHR ; AIM2 ; AK1 ; AKNA ; AKT1 ; ALOX5 ; ANP32A ; APBB1 ; APBB2 ; APC ; APEX1 ; APPL1 ; APPL2 ; AR ; ARHGAP8;PRR5;LOC553158 ; ARNT ; ARRB2 ; ASCC2 ; ATF1 ; ATF2 ; ATF3 ; ATF4 ; ATF7 ; ATM ; ATP1A3 ; ATR ; ATRX ; ATXN1 ; AURKA ; AXIN1 ; BANF1 ; BARD1 ; BAT3 ; BATF ; BCL10 ; BCL11B ; BCL2L1 ; BCL3 ; BCL6 ; BCL9 ; BIN1 ; BIRC3 ; BIRC5 ; BIRC7…
inflammatory response [biological_process]	GO:0006954	GO	9606	112	252	0.44	4.67204e-43	1.44973e-40	ALOX15 ; ALOX5 ; BLNK ; BMP2 ; BMP6 ; C3 ; C3AR1 ; C4A ; C4B ; CARD18 ; CCL11 ; CCL13 ; CCL17 ; CCL19 ; CCL2 ; CCL20 ; CCL21 ; CCL22 ; CCL23 ; CCL26 ; CCL3 ; CCL4 ; CCL5 ; CCL7 ; CCL8 ; CCR1 ; CCR2 ; CCR3 ; CCR5 ; CD14 ; CD40 ; CD40LG ; CEBPB ; CIITA ; CLEC7A ; CRP ; CXCL1 ; CXCL10 ; CXCL11 ; CXCL13 ; CXCL2 ; CXCL3 ; CXCL6 ; CXCL9 ; CXCR4 ; CYBA ; CYBB ; ELF3 ; F11R ; FOS ; HDAC4 ; HDAC5 ; IFNA2 …
nucleotide binding [molecular_function]	GO:0000166	GO	9606	401	1928	0.21	5.71554e-43	1.6123e-40	ABCA1 ; ABCC2 ; ABCC4 ; ABL1 ; ACACA ; ACTA2 ; ACTB ; ACVR1 ; ACVR1B ; ACVR2A ; ACVR2B ; ACVRL1 ; AK1 ; AKT1 ; AKT2 ; AKT3 ; ALK ; APAF1 ; ARAF ; ARF1 ; ARF6 ; ATP1A1 ; ATP1A3 ; ATP2B1 ; ATP2B2 ; ATP2B4 ; ATRX ; AURKA ; AXL ; BLM ; BMPR1A ; BMPR1B ; BMPR2 ; BMX ; BRAF ; BTK ; CAMK1G ; CAMK2A ; CAMK2B ; CAMK2D ; CAMK2G ; CASK ; CCT5 ; CDC2 ; CDC42 ; CDK2 ; CDK6 ; CDK9 ; CENPE ; CFTR ; CHD3 ; CHD8 …
ATP binding [molecular_function]	GO:0005524	GO	9606	335	1671	0.2	3.86037e-32	9.98227e-30	ABCA1 ; ABCC2 ; ABCC4 ; ABL1 ; ACACA ; ACTA2 ; ACTB ; ACTL6A ; ACVR1B ; ACVR2A ; ACVR2B ; ACVRL1 ; AK1 ; AKT1 ; AKT2 ; AKT3 ; ALK ; APAF1 ; ARAF ; ATP1A1 ; ATP1A3 ; ATP2B1 ; ATP2B2 ; ATP2B4 ; ATRX ; AURKA ; AXL ; BLM ; BMPR1A ; BMPR1B ; BMPR2 ; BMX ; BRAF ; BTK ; CAD ; CAMK1G ; CAMK2A ; CAMK2B ; CAMK2D ; CAMK2G ; CASK ; CCT5 ; CDC2 ; CDK2 ; CDK6 ; CDK9 ; CEACAM1 ; CENPE ; CFTR ; CHD3 ; CHD8 ; CHE…
apoptosis [biological_process]	GO:0006915	GO	9606	125	398	0.31	8.54486e-30	2.03959e-27	AHR ; APAF1 ; APP ; ARF6 ; ARHGEF6 ; ATG5 ; AXIN1 ; BAG2 ; BIRC5 ; BIRC6 ; BIRC7 ; CASP1 ; CASP10 ; CASP2 ; CASP3 ; CASP4 ; CASP5 ; CASP6 ; CASP7 ; CASP8 ; CASP9 ; CD14 ; CD40 ; CFLAR ; CLU ; CROP ; CUL1 ; CXCR4 ; DAP3 ; DAPK3 ; DAXX ; DFFA ; DNAJA3 ; DOCK1 ; DYRK2 ; E2F1 ; EBAG9 ; EGLN3 ; EP300 ; ESPL1 ; FAS ; FASLG ; FGF2 ; FKBP8 ; FOXO3 ; FXR1 ; GADD45A ; GULP1 ; GZMA ; GZMB ; GZMH ; HRAS ; HT…
response to virus [biological_process]	GO:0009615	GO	9606	53	88	0.6	2.28932e-29	5.07412e-27	BANF1 ; BCL3 ; BECN1 ; BST2 ; CCL11 ; CCL19 ; CCL22 ; CCL4 ; CCL5 ; CCL8 ; CXCL12 ; DDX58 ; DEFA1 ; DNAJC3 ; DUOX2 ; EIF2AK2 ; FGR ; FOSL1 ; HNRNPUL1 ; IFI16 ; IFI27 ; IFI35 ; IFIH1 ; IFNA1 ; IFNA14 ; IFNA2 ; IFNA4 ; IFNA7 ; IFNAR1 ; IFNAR2;IL10RB ; IFNB1 ; IFNG ; IFNGR1 ; IFNGR2 ; IL23A ; IL28B ; IRAK3 ; IRF3 ; IRF7 ; IRF9 ; ISG15 ; ISG20 ; LILRB1 ; MAVS ; MX1 ; MYD88 ; PRKRA ; STAT1 ; STAT2 ; T…
nucleoplasm [cellular_component]	GO:0005654	GO	9606	122	394	0.31	1.84102e-28	3.80846e-26	AKT1 ; APEX1 ; ATM ; ATR ; ATXN1 ; BNIP3 ; BRCA1 ; BRCA2 ; CASP3 ; CCNA2 ; CCNB1 ; CCND1 ; CCNE1 ; CDC2 ; CDC25A ; CDK2 ; CDK9 ; CDKN1A ; CDKN2A ; CHEK1 ; CREB1 ; CUL1 ; DFFA ; DKC1 ; DUSP4 ; DUSP6 ; E2F1 ; E2F4 ; EIF3E ; EPC1 ; ERCC2 ; ERCC3 ; ERCC5 ; FBXO5 ; GCKR ; GEMIN4 ; GEMIN5 ; GIT2 ; GTF2B ; GTF2F1 ; HIST4H4 ; HNRNPA1 ; HNRNPK ; IFI16 ; IRF3 ; ISG20 ; ITPR3 ; KAT2B ; KPNA1 ; KPNA2 ; KPNB1…
signal transduction [biological_process]	GO:0007165	GO	9606	377	2079	0.18	4.659e-27	9.03554e-25	ABR ; ACTL6A ; ACVR2B ; ADRA1D ; ADRA2A ; ADRB1 ; AHR ; AKT3 ; ANK2 ; ANXA5 ; APBB1 ; APPL1 ; APPL2 ; AR ; ARAF ; ARHGAP21 ; ARHGAP8;PRR5;LOC553158 ; ARNT ; ARRB1 ; ARRB2 ; ATM ; AXL ; BCR ; BRAF ; BTRC ; C3 ; C3AR1 ; CALD1 ; CAMK2B ; CARD11 ; CASP1 ; CASP8AP2 ; CCBP2 ; CCL1 ; CCL11 ; CCL13 ; CCL15 ; CCL19 ; CCL20 ; CCL21 ; CCL22 ; CCL23 ; CCL26 ; CCL3 ; CCL4 ; CCL5 ; CCL7 ; CCL8 ; CCR2 ; CCR3 ; …
immune response [biological_process]	GO:0006955	GO	9606	163	667	0.24	1.01372e-24	1.85033e-22	AIM2 ; B2M ; BMP6 ; BMPR1A ; C1QBP ; C1QC ; CBLB ; CCBP2 ; CCL1 ; CCL11 ; CCL13 ; CCL14;CCL15 ; CCL15 ; CCL17 ; CCL19 ; CCL2 ; CCL20 ; CCL21 ; CCL22 ; CCL23 ; CCL26 ; CCL3 ; CCL4 ; CCL5 ; CCL7 ; CCL8 ; CCR1 ; CCR2 ; CCR5 ; CD14 ; CD1D ; CD28 ; CD300LB ; CD4 ; CD40 ; CD40LG ; CD74 ; CEBPB ; CHUK ; CIITA ; CLEC4C ; CRTAM ; CSF2 ; CTLA4 ; CTSG ; CTSS ; CXCL1 ; CXCL10 ; CXCL11 ; CXCL12 ; CXCL13 ; CXC…
cytokine activity [molecular_function]	GO:0005125	GO	9606	73	191	0.38	1.44877e-23	2.49752e-21	ADIPOQ ; BMP2 ; BMP3 ; BMP6 ; BMP7 ; CCL14;CCL15 ; CCL19 ; CCL20 ; CCL22 ; CCL26 ; CCL4 ; CCL5 ; CD40LG ; CSF1 ; CSF2 ; CXCL1 ; CXCL10 ; CXCL12 ; CXCL13 ; CXCL2 ; CXCL3 ; CXCL5 ; CXCL6 ; CXCL9 ; EBI3 ; FASLG ; GDF5 ; IFNA1 ; IFNA14 ; IFNA2 ; IFNA4 ; IFNA7 ; IFNB1 ; IFNG ; IL10 ; IL11 ; IL12A ; IL12B ; IL13 ; IL15 ; IL16 ; IL18 ; IL1A ; IL1B ; IL1RN ; IL2 ; IL21 ; IL23A ; IL27 ; IL28B ; IL29 ; IL3…
regulation of apoptosis [biological_process]	GO:0042981	GO	9606	52	111	0.47	6.01328e-22	9.82063e-20	ACTN1 ; ACTN2 ; APAF1 ; BCL2A1 ; BCL2L1 ; BID ; BIRC2 ; BIRC3 ; BMF ; CARD10 ; CARD11 ; CARD16 ; CARD18 ; CARD6 ; CARD8 ; CARD9 ; CASP1 ; CASP10 ; CASP2 ; CASP4 ; CASP5 ; CASP8 ; CASP9 ; CD3G ; CFLAR ; CTSB ; DEDD ; DEDD2 ; FADD ; FEM1B ; FOSL1 ; GDF5 ; GSPT1 ; IFIH1 ; IFT57 ; MCL1 ; NLRC4 ; NLRP1 ; NOD1 ; PEA15 ; PHB ; PYCARD ; RIPK2 ; SARM1 ; TNFRSF10B ; TRAF1 ; TRAF2 ; TRAF3 ; TRAF4 ; TRAF5 ; …
Ras protein signal transduction [biological_process]	GO:0007265	GO	9606	37	59	0.63	8.74066e-22	1.35611e-19	CRKL ; FGF2 ; GRB2 ; HRAS ; KRAS ; KSR1 ; LAT ; MAP2K1 ; MAP2K2 ; MAPK1 ; MAPK11 ; MAPK12 ; MAPK13 ; MAPK14 ; MAPK3 ; MAPKAPK2 ; MAPKAPK3 ; NF1 ; NGF ; NTRK1 ; PLD1 ; RAF1 ; RALA ; RALB ; RALGDS ; RASGRP1 ; RASSF1 ; RFXANK ; RGL2 ; RRAS ; RRAS2 ; SDCBP ; SHOC2 ; SOS1 ; SRC ; ULK1 ; YWHAB ;
extracellular space [cellular_component]	GO:0005615	GO	9606	142	589	0.24	4.71203e-21	6.96258e-19	A2M ; ADIPOQ ; AFP ; BMP2 ; BMP3 ; BMP6 ; BMP7 ; C2 ; C3 ; C4A ; C4B ; CCL1 ; CCL11 ; CCL13 ; CCL14;CCL15 ; CCL15 ; CCL17 ; CCL19 ; CCL2 ; CCL20 ; CCL21 ; CCL22 ; CCL23 ; CCL26 ; CCL3 ; CCL4 ; CCL5 ; CCL7 ; CCL8 ; CD40LG ; CFH ; CLU ; CNTF;ZFP91;ZFP91-CNTF ; COL1A2 ; COL3A1 ; CSF1 ; CSF2 ; CXCL1 ; CXCL10 ; CXCL11 ; CXCL12 ; CXCL13 ; CXCL2 ; CXCL3 ; CXCL5 ; CXCL6 ; CXCL9 ; DEFA1 ; EBI3 ; EGFR ; EN…
induction of apoptosis [biological_process]	GO:0006917	GO	9606	60	153	0.39	2.89328e-20	4.08084e-18	ACVR1B ; BAD ; BBC3 ; BCL2L11 ; BNIP3 ; BNIP3L ; CASP4 ; CASP6 ; CDKN1B ; CDKN2A ; CEBPB ; DAPK3 ; DEDD ; DIABLO ; FEM1B ; HTT ; IFNA2 ; IFNB1 ; IKBKG ; INHA ; INHBA ; LCK ; LTA ; LTB ; MAP3K10 ; MAPK1 ; MX1 ; NDUFS3 ; NFKBIL1 ; NGFR ; NLRP1 ; NLRP3 ; NUDT2 ; PLG ; PMAIP1 ; PML ; PPP2CA ; PPP2R1A ; PRKCE ; PRKRA ; PTEN ; PYCARD ; RIPK1 ; RPS3 ; SIVA1 ; SMAD3 ; TGFB2 ; TGFB3 ; TIA1 ; TIAL1 ; TLR2 …
anti-apoptosis [biological_process]	GO:0006916	GO	9606	65	178	0.37	6.72733e-20	9.07604e-18	AATF ; ANXA5 ; ARHGDIA ; BCL2A1 ; BCL2L1 ; BECN1 ; BIRC3 ; BIRC5 ; BIRC6 ; BIRC7 ; BNIP3 ; BRAF ; CCL2 ; CD40LG ; CDC2 ; CEBPB ; CFLAR ; CLU ; CRYAB ; DAPK1 ; FAS ; FN1 ; FOXO1 ; GCLC ; GSK3B ; HDAC1 ; HDAC3 ; HGF ; HMGB1 ; HSP90B1 ; HSPA1A ; HSPA1B ; HSPA5 ; HSPB1 ; HTT ; IFI6 ; IGF1R ; IL10 ; IL1A ; IL1B ; IL2 ; MALT1 ; MCL1 ; NAIP ; NFKB1 ; NPM1 ; PEA15 ; PIK3CA ; PIM2 ; PRKCZ ; PRLR ; PSEN1 ;…
chemotaxis [biological_process]	GO:0006935	GO	9606	61	169	0.36	1.80661e-18	2.24236e-16	AGTR1 ; C3AR1 ; CCBP2 ; CCL1 ; CCL11 ; CCL13 ; CCL15 ; CCL17 ; CCL19 ; CCL2 ; CCL20 ; CCL21 ; CCL22 ; CCL23 ; CCL26 ; CCL3 ; CCL4 ; CCL5 ; CCL7 ; CCL8 ; CCR1 ; CCR2 ; CCR3 ; CCR5 ; CXCL1 ; CXCL10 ; CXCL11 ; CXCL12 ; CXCL13 ; CXCL2 ; CXCL3 ; CXCL5 ; CXCL6 ; CXCL9 ; CXCR4 ; DEFA1 ; DEFB1 ; DEFB4 ; FGF2 ; FOSL1 ; HRAS ; IL16 ; IL4 ; IL8 ; IL8RA ; IL8RB ; LAMB1 ; MAP2K1 ; MAPK1 ; MAPK14 ; PF4 ; PIK3C…
interspecies interaction between organisms [biological_process]	GO:0044419	GO	9606	77	248	0.31	1.76947e-18	2.28778e-16	BANF1 ; BIN1 ; BNIP3L ; BTRC ; C1QBP ; CD1D ; CD247 ; CD46 ; CFLAR ; COPB1 ; COPS6 ; CREB1 ; CUL5 ; DAXX ; DDX3X ; EIF4A2 ; EIF4E ; EIF4G1 ; EIF4G3 ; EIF4H ; F11R ; FADD ; FKBP8 ; GRB2 ; GTF2B ; HCK ; HLA-A ; HNRNPK ; IFIH1 ; IKBKG ; IL2RB ; IL2RG ; IRF3 ; IRF7 ; ISG15 ; ITCH ; ITGB3 ; ITGB6 ; KAT2A ; KAT2B ; KPNA1 ; KPNA2 ; KPNB1 ; KRT18 ; KRT8 ; LTBR ; MAP3K5 ; MAPK3 ; MAVS ; MMP1 ; NLRX1 ; PLC…
transcription factor activity [molecular_function]	GO:0003700	GO	9606	204	1050	0.19	7.26505e-18	8.67056e-16	AATF ; AHR ; AR ; ARNT ; ATF1 ; ATF2 ; ATF3 ; ATF4 ; ATF7 ; BATF ; BCL3 ; BCL6 ; BRD8 ; CBL ; CCDC88A ; CDX2 ; CEBPB ; CEBPD ; CENPE ; CIR ; CREB1 ; CREBBP ; CREM ; CTCF ; CTNNB1 ; CUX1 ; CUX2 ; DDIT3 ; DMRTB1 ; DRAP1 ; E2F1 ; E2F4 ; E2F6 ; E4F1 ; EGR1 ; EGR2 ; EGR3 ; EIF4G3 ; ELF1 ; ELF3 ; ELK1 ; ELK4 ; EP300 ; EPAS1 ; ESR1 ; ETS1 ; ETV6 ; FLI1 ; FOS ; FOSL1 ; FOSL2 ; FOXA1 ; FOXG1 ; FOXK2 ; FOX…
cytokine receptor activity [molecular_function]	GO:0004896	GO	9606	25	35	0.71	3.14626e-17	3.61587e-15	CSF2RA ; CSF2RB ; CSF3R ; EBI3 ; EPOR ; GHR ; IL11RA ; IL12B ; IL12RB1 ; IL12RB2 ; IL13RA1 ; IL13RA2 ; IL15RA ; IL17RB ; IL2RB ; IL2RG ; IL3RA ; IL4R ; IL5RA ; IL6R ; IL6ST ; IL7R ; IL9R ; MPL ; PRLR ;
protein complex assembly [biological_process]	GO:0006461	GO	9606	45	108	0.42	8.13642e-17	9.0169e-15	APC ; CARD10 ; CD2AP ; CD3E ; CD3G ; CD40 ; CD74 ; CREBBP ; DLG4 ; EPRS ; FANCA ; FAS ; GEMIN5 ; HFE ; HLA-DOB;TAP2 ; HMGA1 ; IKBKAP ; IL1RAP ; IL2RB ; KIFAP3 ; KPNA3 ; MDM2 ; MNAT1 ; NDUFAF1 ; OCLN ; PAK1 ; PAK2 ; PAK3 ; PARD3 ; PML ; PPARGC1A ; PPP2R1A ; PTK2B ; RANBP9 ; SLC9A3R1 ; SYK ; TAPBP ; TCEB2 ; TRAF1 ; TRAF2 ; TRPC4AP ; VIL1 ; WAS ; WASF1 ; WASF3 ;
intracellular signaling cascade [biological_process]	GO:0007242	GO	9606	94	361	0.26	9.45822e-17	1.01203e-14	ABR ; ACAP1 ; ANP32A ; APBB2 ; ARAF ; ARFGEF2 ; ARHGEF12 ; ARHGEF7 ; ASB3 ; BCR ; BLNK ; BMX ; BRAF ; BTK ; CARHSP1 ; CISH ; CRK ; CRKL ; CXCL1 ; DEDD2 ; DEF6 ; DFFA ; DGKZ ; DUSP1 ; DVL2 ; FKBP8 ; GOLGA2 ; GPS2 ; GRIP1 ; GSK3B ; GUCY1A2 ; GUCY1A3 ; IDBG-231005 ; IL8 ; INADL ; ITK ; ITSN1 ; KSR1 ; KSR2 ; LAT ; LAT2 ; MAPK12 ; MAPKAPK2 ; MAPKAPK3 ; NFAM1 ; NFATC1 ; NOD1 ; NOD2 ; NPR2 ; PDPK1 ; PLC…
transcription coactivator activity [molecular_function]	GO:0003713	GO	9606	56	159	0.35	1.54898e-16	1.60216e-14	APEX1 ; ARNT ; ATF2 ; BCL10 ; BRCA1 ; BRD8 ; CCNE1 ; CIITA ; COPS5 ; CREBBP ; CTNNB1 ; DYRK1B ; E4F1 ; ELF3 ; EP300 ; EPAS1 ; FHL2 ; GABPA ; GMEB1 ; GRIP1 ; GTF2F1 ; JUNB ; KAT2A ; KAT2B ; KAT5 ; MED23 ; NCOA2 ; NCOA3 ; NFATC4 ; NFE2 ; NFKB2 ; NFKBIB ; NFYC ; NPM1 ; NR1H4 ; PIAS1 ; PIAS2 ; PRPF6 ; PSMC3 ; RARA ; RB1 ; RIPK3 ; RXRA ; SMARCA2 ; SMARCC1 ; SMARCC2 ; SMARCD3 ; SMARCE1 ; SP100 ; SRCAP …
chemokine activity [molecular_function]	GO:0008009	GO	9606	30	52	0.58	1.77003e-16	1.77174e-14	CCL1 ; CCL11 ; CCL13 ; CCL14;CCL15 ; CCL15 ; CCL17 ; CCL19 ; CCL20 ; CCL21 ; CCL22 ; CCL23 ; CCL26 ; CCL3 ; CCL4 ; CCL5 ; CCL7 ; CCL8 ; CXCL1 ; CXCL10 ; CXCL11 ; CXCL12 ; CXCL13 ; CXCL2 ; CXCL3 ; CXCL5 ; CXCL6 ; CXCL9 ; IL8 ; PF4 ; PPBP ;
response to hypoxia [biological_process]	GO:0001666	GO	9606	38	82	0.46	3.1801e-16	3.0837e-14	ADAM17 ; ARNT ; BCL2 ; BIRC2 ; BNIP3 ; CAPN2 ; CAV1 ; CRCP ; CREBBP ; CXCR4 ; EGLN1 ; EGLN2 ; EP300 ; EPAS1 ; FLT1 ; HIF1A ; HSP90B1 ; IL18 ; ITPR1 ; MMP13 ; MMP14 ; MMP2 ; NF1 ; NOS2 ; PDGFA ; PDGFB ; PML ; PRKAA1 ; SMAD3 ; SMAD4 ; TF ; TGFB1 ; TGFB2 ; TGFB3 ; TH ; THBS1 ; USF1 ; VEGFA ;
negative regulation of transcription from RNA polymerase II promoter [biological_process]	GO:0000122	GO	9606	60	185	0.32	1.11018e-15	1.0439e-13	BCL6 ; CDX2 ; CTCF ; CTNNB1 ; CUX1 ; DNMT1 ; DR1 ; DRAP1 ; E2F1 ; E2F6 ; EGR1 ; EPC1 ; GABPA ; GFI1B ; GLI2 ; HDAC4 ; HDAC5 ; HOPX ; ID1 ; ID3 ; IRF2 ; IRF7 ; IRF8 ; JAZF1 ; JDP2 ; KLF11 ; LEF1 ; MBD2 ; MBD3 ; MDM2 ; MEIS2 ; MEN1 ; MSX1 ; MTA2 ; NCOA2 ; NR1H4 ; PAWR ; PAX2 ; PIAS4 ; PRDM1 ; RARG ; RB1 ; RBBP7 ; RBL1 ; RFX5 ; SIN3A ; SMAD3 ; SNAI2 ; SORBS3 ; SP100 ; SPI1 ; STAT3 ; SUPT5H ; TNF ; T…
cell surface receptor linked signal transduction [biological_process]	GO:0007166	GO	9606	61	193	0.32	2.51573e-15	2.29598e-13	ADAP1;COX19 ; BAI2 ; BAI3 ; BIRC2 ; BIRC3 ; BRD8 ; CBL ; CBLB ; CD14 ; CD247 ; CD28 ; CD3D ; CD3E ; CD3G ; CELSR3;SLC26A6 ; CLEC1B ; CXCL10 ; DOK1 ; EVL ; FCER1G ; GP1BA ; HRAS ; IFITM1 ; IFNA2 ; IFNAR1 ; IFNAR2;IL10RB ; IFNB1 ; IFNG ; IFNGR2 ; IL12B ; IL12RB1 ; IL12RB2 ; IL13RA1 ; IL17RA ; IL2RA ; IL7R ; INHA ; INHBA ; IRF9 ; LILRB2 ; LY96 ; MAPK14 ; MERTK ; MIF;SLC2A11 ; MKNK2 ; MPL ; NFAM1 ; N…
transcription factor binding [molecular_function]	GO:0008134	GO	9606	47	126	0.37	3.45878e-15	3.06646e-13	AHR ; APBB1 ; APBB2 ; BCL3 ; BRD7 ; CTBP1 ; DNMT1 ; DR1 ; EPAS1 ; ETS1 ; FLNA ; FOXO4 ; GATA2 ; GATA3 ; GATA4 ; GCM1 ; HDAC1 ; HDAC2 ; HDAC3 ; HDAC4 ; HDAC5 ; HMGB1 ; ID3 ; IRF4 ; JUN ; NBN ; NFIA ; PARD6A ; PITX2 ; PPARGC1A ; RAB11A ; RAB2A ; RB1 ; SIN3A ; SMAD2 ; SMARCA4 ; SMARCD3 ; SORBS3 ; SOX17 ; SRF ; STAT3 ; STK4 ; TBP ; TCF7L2 ; UBA2 ; VHL ; YWHAZ ;
cell cycle arrest [biological_process]	GO:0007050	GO	9606	41	100	0.41	4.36396e-15	3.76149e-13	AK1 ; APBB1 ; APBB2 ; APC ; BARD1 ; CDKN1A ; CDKN1B ; CDKN1C ; CDKN2A ; CDKN2B ; CUL1 ; CUL2 ; CUL3 ; CUL4A ; CUL5 ; DDIT3 ; DST ; EIF4G2 ; FOXO4 ; GADD45A ; IFNG ; IL12A ; IL12B ; IL8 ; ING4 ; INHA ; INHBA ; KAT2B ; MAP2K6 ; MAPK12 ; MYC ; NBN ; PA2G4 ; PML ; PPP1R15A ; RASSF1 ; RB1 ; TCF7L2 ; TGFB2 ; THBS1 ; ZAK ;
signal transducer activity [molecular_function]	GO:0004871	GO	9606	88	347	0.25	7.222e-15	6.05672e-13	AHR ; ARHGEF11 ; ARNT ; AXIN1 ; BCAR1 ; BMX ; BST2 ; CALD1 ; CBL ; CBLB ; CCL13 ; CCL14;CCL15 ; CCL15 ; CCL2 ; CCL3 ; CCL5 ; CCL8 ; CENPE ; COPS2 ; CREBBP ; CTNNB1 ; CXCL12 ; DKK1 ; DVL2 ; EEF1D ; EPAS1 ; FCER1G ; FKBP1A ; FLNA ; GNA11 ; GNA15 ; GNAI2 ; GNAQ ; GNAS ; GULP1 ; HIF1A ; IKBKAP ; IKBKG ; IL12B ; IL15 ; IL18 ; INHBA ; IRS1 ; IRS2 ; ITGB3BP ; JAK3 ; KCNH2 ; LAMB1 ; LITAF ; MALT1 ; MAPKA…
regulation of transcription from RNA polymerase II promoter [biological_process]	GO:0006357	GO	9606	57	179	0.32	1.43226e-14	1.16955e-12	BRCA1 ; BRD7 ; BRD8 ; CHD3 ; CRK ; ELP2 ; ELP3 ; ELP4 ; FHL2 ; FOSL1 ; FOSL2 ; FOXK2 ; GABPB1 ; GATA1 ; HMGB1 ; HOXC6 ; IFNAR2;IL10RB ; IKBKAP ; IKZF3 ; JUNB ; JUND ; KAT2A ; LITAF ; MED10 ; MED23 ; NEDD8 ; NFE2 ; NFYC ; PFN1 ; PRKAR1A ; RBBP8 ; RUVBL1 ; SMARCA2 ; SMARCB1 ; SMARCC1 ; SMARCC2 ; SMARCD3 ; SMARCE1 ; SP1 ; SP2 ; SPEN ; SPIB ; SRCAP ; SREBF1 ; SREBF2 ; STAT2 ; SUB1 ; SUPT5H ; TCEA2 ; …
I-kappaB kinase/NF-kappaB cascade [biological_process]	GO:0007249	GO	9606	20	27	0.74	1.62395e-14	1.29208e-12	BCL3 ; EDARADD ; IKBKG ; IRAK1BP1 ; IRAK2 ; IRAK4 ; IRF3 ; LY96 ; MAP3K1 ; NKIRAS1 ; RIPK3 ; STAT1 ; TIRAP ; TLR10 ; TLR2 ; TLR4 ; TLR7 ; TLR8 ; TLR9 ; TNIP2 ;
negative regulation of cell proliferation [biological_process]	GO:0008285	GO	9606	68	238	0.29	1.81617e-14	1.40889e-12	BECN1 ; BMP2 ; BMP7 ; CCL23 ; CDKN1A ; CDKN1B ; CDKN2B ; CSK ; CTBP1 ; CUL1 ; CUL2 ; CUL4A ; CUL5 ; CXCL1 ; DNAJA3 ; EIF2AK2 ; ETS1 ; FGF2 ; FOXO4 ; FOXP3 ; FTH1 ; GLI3 ; HDAC4 ; HGS ; HNF4A ; IFITM1 ; IFNB1 ; IL1A ; IL29 ; IL6 ; IL8 ; ING4 ; IRF6 ; KAT2B ; KLF11 ; LTA ; LTB ; MDM2 ; MSX1 ; NCK2 ; NDN ; NF2 ; NFKBIL1 ; NOX4 ; NPM1 ; PAWR ; PHB ; PLG ; PRKRA ; PROX1 ; PTEN ; PTGS2 ; PTPRU ; RARG ;…
cell proliferation [biological_process]	GO:0008283	GO	9606	71	260	0.27	5.90299e-14	4.46756e-12	ACHE ; APPL1 ; APPL2 ; AR ; ARHGEF1 ; BCAR1 ; BIN1 ; BST2 ; CAT ; CD74 ; CDC25A ; CSF1R ; DKC1 ; E2F1 ; E4F1 ; ERBB4 ; FRAT2 ; GAB1 ; GAS6 ; GFI1B ; GLI2 ; IFI16 ; IFNAR2;IL10RB ; IL15RA ; IL2RA ; IL5RA ; IL9R ; IRF2 ; IRS2 ; ISG20 ; LMO1 ; LRP2 ; LY86 ; MAP2K1 ; MAP3K11 ; MAS1 ; MCM7 ; MIF;SLC2A11 ; MNAT1 ; MORF4L1 ; MPL ; MTCP1 ; MTCP1NB ; MXD1 ; PA2G4 ; PIM2 ; PLK1 ; PPBP ; PRDX1 ; PRKD1 ; PRL…
intrinsic to membrane [cellular_component]	GO:0031224	GO	9606	20	29	0.69	1.47935e-13	1.09295e-11	GNAS ; IL17RD ; IL1R1 ; IL1RAP ; IL1RL1 ; MYD88 ; SARM1 ; SIGIRR ; TICAM1 ; TIRAP ; TLR1 ; TLR10 ; TLR3 ; TLR4 ; TLR5 ; TLR6 ; TLR7 ; TLR8 ; TLR9 ; TMED7;TICAM2 ;
cell-cell signaling [biological_process]	GO:0007267	GO	9606	68	248	0.27	1.62126e-13	1.16994e-11	AR ; BMP2 ; BMP3 ; BST2 ; C1QA ; CCL13 ; CCL15 ; CCL17 ; CCL20 ; CCL21 ; CCL22 ; CCL23 ; CCL26 ; CCL3 ; CCL4 ; CCL5 ; CCL7 ; CCL8 ; CCR1 ; CCR5 ; CXCL10 ; CXCL11 ; CXCL13 ; CXCL5 ; CXCL6 ; CXCL9 ; FASLG ; FGF20 ; GATA4 ; GDF5 ; GJB2 ; GRB10 ; GRB2 ; IFNA2 ; IFNA7 ; IL10 ; IL11 ; IL13 ; IL15 ; IL18 ; IL1B ; IL2 ; IL3 ; IL7 ; INHA ; INHBA ; ISG15 ; LILRB2 ; LNPEP ; LTA ; LTB ; MERTK ; MLLT4 ; PDGFA…
focal adhesion [cellular_component]	GO:0005925	GO	9606	33	75	0.44	1.82152e-13	1.28458e-11	AATF ; ACTN1 ; ACTN2 ; ADAM17 ; ASCC2 ; BCAR1 ; CAV1 ; CD44 ; CDH1 ; EVL ; FHL2 ; IL1RL1 ; ILK ; ITGA5 ; ITGB1 ; JUB ; LIG4 ; LRRC7 ; MET ; MYH1 ; MYO5A ; PTK2 ; PTK2B ; PTPRC ; PXN ; SORBS3 ; TENC1 ; TP63 ; TRIM25 ; TRIP6 ; VASP ; VCL ; ZYX ;
response to stress [biological_process]	GO:0006950	GO	9606	39	101	0.39	2.07959e-13	1.43399e-11	AHR ; ATF4 ; CROP ; DUSP10 ; EIF1 ; ERRFI1 ; GSK3B ; HSF1 ; HSF4 ; HSP90AA1 ; HTRA2 ; MAP2K7 ; MAP3K4 ; MAP4K1 ; MAP4K4 ; MAPK11 ; MAPK13 ; MAPK14 ; MAPK8 ; MAPK9 ; MAPKAPK3 ; MKNK1 ; MKNK2 ; NOX1 ; NPM1 ; PRKRA ; PTK2B ; RPS6KA5 ; SGK1 ; SQSTM1 ; SRC ; STIP1 ; TAOK2 ; TNIK ; TRAP1 ; TRIB3 ; UCHL1 ; VHL ; ZAK ;
non-membrane spanning protein tyrosine kinase activity [molecular_function]	GO:0004715	GO	9606	23	39	0.59	3.1547e-13	2.12805e-11	ABL1 ; BMX ; BTK ; CSK ; FGR ; FYN ; HCK ; ITK ; JAK1 ; JAK2 ; JAK3 ; LCK ; LYN ; PTK2 ; PTK2B ; PTK6 ; SRC ; SYK ; TNK2 ; TYK2 ; WEE1 ; YES1 ; ZAP70 ;
transcription corepressor activity [molecular_function]	GO:0003714	GO	9606	43	121	0.36	3.63413e-13	2.3993e-11	APEX1 ; ATF3 ; CASP8AP2 ; CDX2 ; CIR ; CTCF ; DDIT3 ; DR1 ; DRAP1 ; E2F1 ; E2F6 ; E4F1 ; HDAC5 ; HOXC6 ; HSF4 ; HTT ; ID3 ; IFNB1 ; JAZF1 ; JUNB ; MAP3K10 ; MBD1 ; MEIS2 ; MXD1 ; NCOR1 ; NCOR2 ; NR1H4 ; PAWR ; PIAS1 ; PIAS4 ; PSMC3 ; RELB ; SIAH2 ; SIN3A ; SIRT1 ; SKIL ; SP100 ; SPEN ; SSX1 ; TRIB3 ; TRIM28 ; TTRAP ; ZEB1 ;
G1/S transition of mitotic cell cycle [biological_process]	GO:0000082	GO	9606	22	37	0.59	8.21693e-13	5.3119e-11	ACVR1 ; ACVR1B ; BCL2 ; CAMK2A ; CAMK2D ; CCND1 ; CCND2 ; CCNE1 ; CDC34 ; CDKN1A ; CDKN1B ; CDKN2A ; CUL1 ; CUL2 ; CUL3 ; CUL4A ; CUL5 ; GSPT1 ; INHBA ; ITGB1 ; PPP6C ; SKP2 ;
transmembrane receptor activity [molecular_function]	GO:0004888	GO	9606	52	170	0.31	1.19879e-12	7.59149e-11	BAI2 ; BAI3 ; CD247 ; CD3D ; CD3E ; CD3G ; CD4 ; CD40 ; CD69 ; CELSR3;SLC26A6 ; CLEC1B ; EFEMP2 ; EGFR ; ENG ; EPOR ; ERBB2 ; FAS ; FCER1G ; ICAM1 ; IL17RD ; IL1R1 ; IL1RAP ; IL1RL1 ; LTBR ; MYD88 ; NFAM1 ; NPR2 ; SARM1 ; SCTR ; SELE ; SIGIRR ; SPN ; TICAM1 ; TIRAP ; TLR1 ; TLR10 ; TLR2 ; TLR3 ; TLR4 ; TLR5 ; TLR6 ; TLR7 ; TLR8 ; TLR9 ; TMED7;TICAM2 ; TNFRSF10A ; TNFRSF10B ; TNFRSF10C ; TNFRSF14 …
modification-dependent protein catabolic process [biological_process]	GO:0019941	GO	9606	85	362	0.23	2.03521e-12	1.26305e-10	ASB3 ; ATG12 ; BIRC6 ; BRAP ; BRCC3 ; CAND1 ; CBL ; CBLB ; CDC34 ; CISH ; CUEDC2 ; E4F1 ; FBXO18 ; FBXO25 ; FBXO27 ; FBXO31 ; FBXO4 ; FBXO42 ; FBXO44 ; FBXO5 ; FBXO6 ; FBXW11 ; FBXW2 ; FBXW5 ; FBXW8 ; FEM1B ; HERC3 ; HERC6 ; ISG15 ; LRRC41 ; MALT1 ; MAP1LC3A ; MAP1LC3B ; MDM2 ; MRPL33;BRE ; MYCBP2 ; OTUD5 ; PIAS1 ; PIAS2 ; PIAS3 ; PIAS4 ; PJA1 ; PPIL5 ; RAB40C ; RBCK1 ; RBX1 ; RNF125 ; RNF216 ; R…
transcription activator activity [molecular_function]	GO:0016563	GO	9606	46	143	0.32	3.30979e-12	2.01378e-10	ATF4 ; CAND1 ; CDH1 ; CEBPB ; CHD8 ; CIITA ; E2F1 ; EGR1 ; ELF1 ; EPC1 ; FOSL1 ; FOXO1 ; FOXO3 ; FOXO4 ; GATA4 ; GLI2 ; GTF2F1 ; HNF1A ; HNF1B ; HNRNPD ; HOXA9 ; IKBKB ; ILF3 ; IRAK1 ; IRF4 ; KLF6 ; LEF1 ; MITF ; MTA2 ; MYB ; NFATC1 ; NFATC2 ; PAX8 ; PHB ; RBCK1 ; RSF1 ; RUNX1 ; SERTAD1 ; SP1 ; SP3 ; SPEN ; SRY ; TP53BP1 ; TP63 ; UBE2V1;TMEM189;TMEM189-UBE2V1 ; YWHAH ;
activation of pro-apoptotic gene products [biological_process]	GO:0008633	GO	9606	16	21	0.76	3.58622e-12	2.14001e-10	BAD ; BCL2L11 ; BID ; CASP8 ; DEDD2 ; DYNLL1 ; FADD ; FAS ; FASLG ; MAPK8 ; RIPK1 ; TNFRSF10B ; TNFSF10 ; TRADD ; TRAF2 ; YWHAB ;
protein domain specific binding [molecular_function]	GO:0019904	GO	9606	29	69	0.42	2.11631e-11	1.23904e-09	CALM1 ; CALM2 ; CALM3 ; CASP2 ; CD2AP ; CSNK2B ; CSNK2B;LY6G5B ; DYNLL1 ; FAF1 ; HGS ; HNRNPM ; ID3 ; IRS2 ; KPNB1 ; MBD2 ; NCK1 ; NCOR1 ; PPP2CB ; SFN ; SP100 ; STMN3 ; TJP1 ; VCP ; YWHAB ; YWHAE ; YWHAG ; YWHAH ; YWHAQ ; YWHAZ ;
positive regulation of I-kappaB kinase/NF-kappaB cascade [biological_process]	GO:0043123	GO	9606	38	112	0.34	4.17966e-11	2.40176e-09	BIRC2 ; BST2 ; CARD11 ; CARD9 ; CASP1 ; CASP8 ; CD40 ; CFLAR ; EEF1D ; FADD ; HTR2B ; IKBKE ; LITAF ; LTA ; LTB ; LTBR ; MAP3K3 ; MAP3K7IP2 ; MAVS ; NFKBIL1 ; NOD1 ; PPM1A ; REL ; RIPK2 ; TBK1 ; TFG ; TICAM1 ; TLR6 ; TMED7;TICAM2 ; TNFRSF10B ; TNFRSF1A ; TNFSF10 ; TRADD ; TRAF3IP2 ; TRAF5 ; TRAF6 ; UBE2N ; UBE2V1;TMEM189;TMEM189-UBE2V1 ;
transmembrane receptor protein tyrosine kinase activity [molecular_function]	GO:0004714	GO	9606	22	43	0.51	4.85844e-11	2.74104e-09	ALK ; AXL ; CSF1R ; EGFR ; ERBB2 ; ERBB4 ; FLT1 ; FLT3 ; IGF1R ; INSR ; KDR ; KIT ; LTK ; MERTK ; NTRK1 ; NTRK2 ; NTRK3 ; PDGFRB ; ROR2 ; TEK ; TRIM27 ; TYRO3 ;
protein C-terminus binding [molecular_function]	GO:0008022	GO	9606	37	110	0.34	1.00019e-10	5.54214e-09	ATF4 ; ATXN1 ; BCL10 ; BIN1 ; CSK ; CTBP1 ; DLG1 ; DLG4 ; DST ; DYNLL1 ; EP300 ; ITGB3BP ; MAPK14 ; MLLT4 ; MRE11A ; NCF2 ; NCL ; NEFL ; NSF ; OPTN ; PABPC1 ; PPM1A ; PPP2CB ; PRDX3 ; PRKCD ; SAE1 ; SDC1 ; SIAH1 ; SLC4A1 ; SMARCC1 ; SMARCC2 ; SP1 ; USP7 ; XRCC5 ; XRCC6 ; YEATS4 ; ZBTB16 ;
cell cycle [biological_process]	GO:0007049	GO	9606	86	403	0.21	3.01344e-10	1.64047e-08	AHR ; APPL1 ; APPL2 ; ATR ; BIRC5 ; CALM1 ; CALM2 ; CALM3 ; CASP8AP2 ; CCNA1 ; CCNA2 ; CCNB1 ; CCNE1 ; CCNG2 ; CD2AP ; CDC2 ; CDC25A ; CDK2 ; CDK6 ; CDKN1B ; CHEK1 ; CHEK2 ; CHTF8 ; CUL4B ; DDIT3 ; DUSP1 ; E2F4 ; E2F6 ; E4F1 ; EP300 ; ERBB2IP ; FBXO5 ; FOXO4 ; GPS1 ; GPS2 ; HDAC4 ; HMGA2 ; JUB ; KAT2B ; KIF11 ; KRT18 ; LZTS2 ; MAD2L1 ; MAP3K8 ; MAPK1 ; MAPK12 ; MAPK13 ; MAPK3 ; MCM3 ; MCM7 ; MNAT…
protein kinase cascade [biological_process]	GO:0007243	GO	9606	31	85	0.36	3.2639e-10	1.74619e-08	AGTR2 ; DAPK1 ; DAPK3 ; FYN ; GNAI2 ; ITGB1BP1 ; JAK1 ; MAP4K1 ; MAP4K4 ; MAPK11 ; MAPK13 ; MAPK14 ; MKNK1 ; MKNK2 ; PRKACA ; PRKACB ; PRKCSH ; RPS6KA1 ; RPS6KA2 ; RPS6KA3 ; RPS6KA4 ; RPS6KA5 ; SGK2 ; SIK2 ; SRC ; STK4 ; TGFBR3 ; TNIK ; ZAK ; ZAP70 ; ZFP36 ;
plasma membrane [cellular_componen]	GO:0005886	GO	9606	398	2803	0.14	3.8942e-10	2.04808e-08	AAMP ; ABCC4 ; ABL1 ; ACHE ; ACTL6A ; ACVR2A ; ACVR2B ; ACVRL1 ; ADAP1;COX19 ; ADRA1D ; ADRA2A ; ADRB1 ; AGTR1 ; AGTR2 ; AJAP1 ; AK1 ; AKT1 ; ALPI ; ALPL ; ALPP ; AP2M1 ; APP ; AQP3 ; ARF1 ; ARF6 ; ARHGEF1 ; ARRB1 ; ARRB2 ; ATF4 ; ATP1A3 ; ATP2B1 ; ATP2B2 ; ATP2B4 ; B2M ; B4GALT1 ; BAI2 ; BAI3 ; BCL2L11 ; BLNK ; BMF ; BMPR1A ; BMPR1B ; BMPR2 ; BST2 ; C14orf100 ; C1QBP ; C3AR1 ; CALM1 ; CALM2 ; CA…
translation initiation factor activity [molecular_function]	GO:0003743	GO	9606	25	59	0.42	4.12418e-10	2.13289e-08	COPS5 ; EIF1 ; EIF1B ; EIF3A ; EIF3B ; EIF3C ; EIF3D ; EIF3E ; EIF3F ; EIF3G ; EIF3H ; EIF3I ; EIF3J ; EIF4A1 ; EIF4A2 ; EIF4B ; EIF4E ; EIF4E2 ; EIF4G1 ; EIF4G2 ; EIF4G3 ; EIF4H ; EIF6 ; GTF2B ; LGTN ;
protein kinase binding [molecular_function]	GO:0019901	GO	9606	28	76	0.37	1.77889e-09	9.04902e-08	BCAR1 ; CCND1 ; CCND2 ; CD3E ; CD4 ; CDKN2B ; DLG1 ; FAF1 ; FOXO3 ; IRS2 ; LSM2 ; MAP2K7 ; MAP3K13 ; MAPK8IP1 ; MAPK8IP2 ; MAPK8IP3 ; PGAM1 ; PPP1CC ; PRDX3 ; PRKACA ; RELA ; RPS3 ; SOCS1 ; SQSTM1 ; STAT3 ; TCF7L2 ; TRIB3 ; ZC3HC1 ;
eukaryotic translation initiation factor 4F complex [cellular_component]	GO:0016281	GO	9606	9	9	1	1.87728e-09	9.39547e-08	EIF4A1 ; EIF4A2 ; EIF4B ; EIF4E ; EIF4EBP3;ANKHD1;ANKHD1-EIF4EBP3 ; EIF4G1 ; EIF4G2 ; EIF4G3 ; EIF4H ;
activation of caspase activity [biological_process]	GO:0006919	GO	9606	21	47	0.45	3.20906e-09	1.58059e-07	BBC3 ; CASP8AP2 ; CDKN2A ; DIABLO ; GSPT1 ; IFNB1 ; IFT57 ; LCK ; MYC ; NLRC4 ; NLRP1 ; NLRP12 ; PMAIP1 ; PML ; PYCARD ; RPS3 ; SMAD3 ; STAT1 ; TNFRSF10A ; TNFRSF10B ; VCP ;
integral to plasma membrane [cellular_component]	GO:0005887	GO	9606	170	1026	0.17	3.73668e-09	1.81171e-07	ABCA1 ; ABCC2 ; ACVR1B ; ACVR2A ; ACVR2B ; ACVRL1 ; ADAM17 ; ADRA1D ; ADRA2A ; ADRB1 ; ADRB2 ; AGTR1 ; AGTR2 ; ALK ; APP ; ATP2B1 ; ATP2B4 ; AXL ; BMPR1B ; BMPR2 ; BST2 ; C3AR1 ; CAV1 ; CCBP2 ; CCR1 ; CCR2 ; CCR3 ; CCR5 ; CD1D ; CD200 ; CD28 ; CD36 ; CD37 ; CD3E ; CD3G ; CD40 ; CD40LG ; CD44 ; CD46 ; CD47 ; CD63 ; CD69 ; CD82 ; CD9 ; CEACAM1 ; CLEC1B ; CSF1R ; CSF2RA ; CSF3R ; CTLA4 ; CXCR4 ; EPO…
MAP kinase kinase kinase activity [molecular_function]	GO:0004709	GO	9606	11	14	0.79	5.74175e-09	2.6592e-07	MAP3K1 ; MAP3K13 ; MAP3K14 ; MAP3K2 ; MAP3K3 ; MAP3K4 ; MAP3K5 ; MAP3K6 ; MAP3K7 ; MAP3K8 ; ZAK ;
caspase activator activity [molecular_function]	GO:0008656	GO	9606	11	14	0.79	5.74175e-09	2.6592e-07	APAF1 ; CARD8 ; CASP1 ; CASP8AP2 ; MAP3K5 ; NLRP1 ; NLRP12 ; NOD1 ; PYCARD ; TNFRSF10A ; TNFRSF10B ;
receptor signaling protein serine/threonine kinase activity [molecular_function]	GO:0004702	GO	9606	11	14	0.79	5.74175e-09	2.6592e-07	ACVR1 ; ACVR1B ; ACVR2A ; ACVR2B ; ACVRL1 ; BMPR1A ; BMPR1B ; BMPR2 ; TGFB2 ; TGFBR1 ; TGFBR2 ;
activation of NF-kappaB-inducing kinase activity [biological_process]	GO:0007250	GO	9606	10	12	0.83	1.08069e-08	4.93146e-07	CARD10 ; IRAK1 ; MALT1 ; MAP3K7 ; TLR3 ; TLR6 ; TNFRSF10A ; TNFRSF10B ; TRAF2 ; TRAF6 ;
signalosome [cellular_component]	GO:0008180	GO	9606	9	10	0.9	1.69647e-08	7.62919e-07	COPS2 ; COPS3 ; COPS4 ; COPS5 ; COPS6 ; COPS7A ; COPS8 ; GPS1 ; NOD2 ;
receptor signaling protein tyrosine kinase activity [molecular_function]	GO:0004716	GO	9606	8	8	1	1.75343e-08	7.66325e-07	ALK ; CCL4 ; ERBB2 ; INSR ; KIT ; LYN ; SYK ; TYRO3 ;
signal complex assembly [biological_process]	GO:0007172	GO	9606	8	8	1	1.75343e-08	7.66325e-07	CD3E ; MAPK8IP2 ; NCK1 ; NCK2 ; PTK2 ; PTK2B ; PXN ; SRC ;
protein kinase C activity [molecular_function]	GO:0004697	GO	9606	11	15	0.73	1.94258e-08	8.25728e-07	PKN1 ; PKN2 ; PRKCA ; PRKCB ; PRKCD ; PRKCE ; PRKCG ; PRKCI ; PRKCQ ; PRKCZ ; PRKD1 ;
release of cytochrome c from mitochondria [biological_process]	GO:0001836	GO	9606	11	15	0.73	1.94258e-08	8.25728e-07	BAX ; BBC3 ; BCL2 ; BCL2L1 ; BID ; CASP3 ; IFI6 ; MYC ; PMAIP1 ; SFN ; TP53 ;
transcription factor complex [cellular_component]	GO:0005667	GO	9606	35	120	0.29	2.19686e-08	9.08913e-07	ATF1 ; ATF4 ; BRF2 ; CTNNB1 ; E2F1 ; E2F4 ; E2F6 ; EP300 ; EPAS1 ; FOS ; GCM1 ; GTF2B ; HIF1A ; HMGA1 ; JUN ; LEF1 ; MED23 ; NPAS2 ; PBX2 ; PITX2 ; POU3F2 ; RARG ; RBL1 ; RELA ; SIX1 ; SMAD1 ; SMAD2 ; SMAD3 ; SMAD4 ; SMAD6 ; SMAD7 ; SUB1 ; TFDP1 ; TFDP3 ; XRCC6 ;
regulation of translational initiation [biological_process]	GO:0006446	GO	9606	13	21	0.62	2.17011e-08	9.09978e-07	DDX1 ; EIF1 ; EIF1B ; EIF3B ; EIF3E ; EIF3H ; EIF4A2 ; EIF4B ; EIF4G1 ; EIF4G2 ; EIF4G3 ; EIF4H ; HSPB1 ;
protein ubiquitination [biological_process]	GO:0016567	GO	9606	29	89	0.33	2.32659e-08	9.4992e-07	BARD1 ; CAND1 ; CBL ; CDC34 ; FBXO25 ; FBXO4 ; FBXW11 ; GSPT1 ; LMO7 ; MDM2 ; RNF125 ; RPS27A ; SAE1 ; SIAH1 ; SIAH2 ; SOCS7 ; TRAF4 ; TRAF6 ; TRAF7 ; TRIM21 ; UBB ; UBE2D2 ; UBE2D3 ; UBE2E1 ; UBE2L3 ; UBE4B ; VCP ; VHL ; WWP1 ;
magnesium ion binding [molecular_function]	GO:0000287	GO	9606	84	433	0.19	5.11216e-08	2.06014e-06	ABL1 ; ACVR1 ; ACVR1B ; ACVR2A ; ACVR2B ; ACVRL1 ; ALPI ; ALPL ; ALPP ; APEX1 ; ATP1A1 ; ATP1A3 ; ATP2B1 ; ATP2B2 ; ATP2B4 ; BMPR1A ; BMPR1B ; BMPR2 ; CHEK2 ; DAK ; DUT ; DYRK2 ; ERCC2 ; FOXK2 ; GCLC ; GPHN ; GRIN2C ; IRAK1 ; IRAK3 ; IRAK4 ; ITGAM ; LIG4 ; MAP2K5 ; MAP2K7 ; MAP3K1 ; MAP3K13 ; MAP3K2 ; MAP3K3 ; MAP3K4 ; MAP3K5 ; MAP3K6 ; MAP3K7 ; MAP3K8 ; MAPK12 ; MKNK2 ; MYLK ; NEK1 ; NEK2 ; NLRC…
receptor signaling protein activity [molecular_function]	GO:0005057	GO	9606	17	37	0.46	6.11307e-08	2.43191e-06	ARAF ; ARF1 ; BRAF ; CD3E ; DAXX ; FCGR1A ; IFITM1 ; IL1RL1 ; IL4R ; NGF ; PLCE1 ; PLCG1 ; RAF1 ; SMAD1 ; TIAM1 ; TRAIP ; TYROBP ;
activation of MAPK activity [biological_process]	GO:0000187	GO	9606	20	50	0.4	7.44458e-08	2.92412e-06	ADRA2A ; CD74 ; CXCR4 ; FGF2 ; GHR ; HGF ; IL1B ; INSR ; LPAR2 ; MAP2K3 ; MAP2K6 ; MET ; PIK3CB ; PLCE1 ; PRKAA1 ; SHC1 ; TGFA ; TGFB3 ; THBS1 ; TNF ;
MAP kinase kinase activity [molecular_function]	GO:0004708	GO	9606	9	11	0.82	8.43283e-08	3.27088e-06	MAP2K1 ; MAP2K3 ; MAP2K6 ; MAP2K7 ; MAPK10 ; MAPK14 ; MAPKAPK3 ; MAPKAPK5 ; TGFA ;
positive regulation of cell proliferation [biological_process]	GO:0008284	GO	9606	46	190	0.24	8.80483e-08	3.37301e-06	ADRA2A ; BIRC6 ; CAPN1 ; CAPNS1 ; CCL14;CCL15 ; CCND2 ; CD47 ; CLU ; CSF2 ; CUL3 ; CXCL10 ; CXCL5 ; FLT3 ; FOSL1 ; HSF4 ; IL11 ; IL12RB1 ; IL12RB2 ; IL15 ; IL2 ; IL3 ; IL7 ; IL8RB ; IL9 ; ILK ; ITGB1 ; KRAS ; LYN ; MST1R ; MYC ; PDGFRB ; POU3F2 ; PRDX3 ; PRTN3 ; PTK2B ; PTN ; RAC2 ; RHOG ; RPS4X ; SERTAD1 ; TIMP1 ; TNFRSF11A ; TNFSF13;TNFSF12;TNFSF12-TNFSF13 ; TNFSF13B ; TRAF5 ; TSHR ;
nucleolus [cellular_component]	GO:0005730	GO	9606	58	265	0.22	9.25491e-08	3.5022e-06	AATF ; ABL1 ; ACTN1 ; ACTN2 ; ARHGEF7 ; ATF3 ; BLM ; CBX5 ; CCT5 ; CD2AP ; CDKN2A ; DDX24 ; DEDD ; DEDD2 ; DHX9 ; DKC1 ; ELP2 ; ELP3 ; ESR1 ; ETV6 ; FXR1 ; GATA1 ; GEMIN4 ; GLI3 ; HIF1A ; HMGB1 ; IFI16 ; IKBKAP ; ILF2 ; ITPR3 ; LRRC7 ; MBL2 ; MDM2 ; MYH1 ; NBN ; NCF2 ; NCL ; NF2 ; NPM1 ; PARP1 ; PJA1 ; PML ; PTBP1 ; RBPJ ; RPS6 ; S100A12 ; SERPINA1 ; SIRT1 ; SIX1 ; SMUG1 ; SNCAIP ; STAT1 ; SUB1 ;…
double-stranded DNA binding [molecular_function]	GO:0003690	GO	9606	18	42	0.43	9.43348e-08	3.52676e-06	CTNNB1 ; EGFR ; ERCC5 ; FOS ; IFI16 ; MEN1 ; MRE11A ; MYC ; NR1H4 ; RAD51 ; SAFB ; SMAD2 ; SMAD3 ; SP1 ; SP3 ; YBX1 ; ZBTB16 ; ZEB1 ;
external side of plasma membrane [cellular_component]	GO:0009897	GO	9606	27	85	0.32	1.27436e-07	4.65218e-06	CCR5 ; CD28 ; CD3E ; CD4 ; CD69 ; CTLA4 ; CTSB ; ENG ; FCER1G ; FGA ; FGG ; GSR ; HTR2C ; ICAM1 ; IL2RB ; IL2RG ; ITGA5 ; ITGB3 ; SLC2A4 ; SPN ; STAB2 ; TGFBR3 ; TLR2 ; TLR4 ; TNFRSF13C ; VCAM1 ; VWF ;
heart development [biological_process]	GO:0007507	GO	9606	27	85	0.32	1.27436e-07	4.65218e-06	CASP3 ; COL3A1 ; CRKL ; DVL2 ; EGLN1 ; ENG ; EP300 ; EPOR ; ERBB2 ; ERBB4 ; FBN1 ; GLI2 ; GLI3 ; GNA11 ; GNAQ ; HDAC5 ; HOPX ; HTR2B ; ID1 ; ID3 ; MAP2K5 ; NF1 ; NFATC4 ; NOTCH1 ; RB1CC1 ; SRF ; TSC2 ;
regulation of transcription, DNA-dependent [biological_process]	GO:0006355	GO	9606	326	2335	0.14	1.29024e-07	4.65535e-06	ABL1 ; ACTL6A ; AHR ; AKNA ; ANP32A ; AR ; ARHGAP8;PRR5;LOC553158 ; ARNT ; ASCC2 ; ATF1 ; ATF2 ; ATF3 ; ATF4 ; ATF7 ; ATRX ; BAT3 ; BATF ; BCL11B ; BCL3 ; BCL6 ; BIN1 ; BRCA2 ; BRF2 ; BTF3 ; CAND1 ; CARHSP1 ; CASP8AP2 ; CCDC88A ; CCNC ; CDK9 ; CDKN2A ; CDX2 ; CDYL ; CEBPB ; CEBPD ; CENPE ; CHD8 ; CIITA ; CNTF;ZFP91;ZFP91-CNTF ; CREB1 ; CREBBP ; CREM ; CSDC2 ; CTNND1 ; CTNND2 ; CUX1 ; CUX2 ; DARC …
p53 binding [molecular_function]	GO:0002039	GO	9606	8	9	0.89	1.42791e-07	5.09287e-06	BLM ; CHD8 ; GSK3B ; HSPD1 ; SIRT1 ; SMARCA4 ; SMARCB1 ; TP53RK ;
induction of apoptosis by extracellular signals [biological_process]	GO:0008624	GO	9606	13	24	0.54	1.94894e-07	6.87224e-06	BAX ; BTK ; CASP10 ; CASP8 ; CD38 ; CFLAR ; DAP3 ; DAPK1 ; FASLG ; MAP3K5 ; RIPK3 ; SPN ; YJEFN3 ;
negative regulation of cell cycle [biological_process]	GO:0045786	GO	9606	36	137	0.26	2.55752e-07	8.91685e-06	AIM2 ; ARHGAP8;PRR5;LOC553158 ; ATM ; BIN1 ; CDC73 ; CDKN1C ; CDKN2B ; CTCF ; CYLD ; DAB2IP ; DLEU1 ; ING4 ; IRF1 ; KANK1 ; MAF ; MCC ; PDCD4 ; PLEKHO1 ; PNN ; PTCH1 ; PYCARD ; RAP1A ; RASSF1 ; RASSF2 ; RB1CC1 ; RBL1 ; RBL2 ; SMARCB1 ; STARD13 ; TP73 ; TUSC4 ; VHL ; WWOX ; XAF1 ; ZBTB17 ; ZMYND11 ;
hematopoietin/interferon-class (D200-domain) cytokine receptor binding [molecular_function]	GO:0005126	GO	9606	12	21	0.57	2.65854e-07	9.16606e-06	IFNA1 ; IFNA13 ; IFNA14 ; IFNA2 ; IFNA4 ; IFNA7 ; IFNB1 ; IL13 ; IL15 ; IL4 ; IL7 ; IL9 ;
cell motion [biological_process]	GO:0006928	GO	9606	30	104	0.29	2.84805e-07	9.71155e-06	ACTB ; ADRA2A ; ARF6 ; ARHGDIA ; ARHGEF11 ; CALD1 ; CCL3 ; CCL4 ; CCL5 ; CD9 ; HSPB1 ; IFNG ; IL13 ; IL8 ; JAK2 ; MAP2K1 ; MAPK14 ; MAPK8 ; MSN ; MST1R ; PLAUR ; PTGS2 ; RAC1 ; SERPINB5 ; STAT3 ; TUBB ; TXN ; VCL ; VIM ; WASF1 ;
transferase activity [molecular_function]	GO:0016740	GO	9606	182	1185	0.15	2.88222e-07	9.72123e-06	AK1 ; AKT2 ; AKT3 ; ALK ; ARAF ; ATM ; ATR ; AURKA ; AXL ; BCR ; BMX ; BRAF ; BTK ; CAMK1G ; CAMK2A ; CAMK2B ; CAMK2D ; CAMK2G ; CASK ; CDC2 ; CDK6 ; CDYL ; CHEK2 ; CHST11 ; CHUK ; CLK2 ; CSK ; CSNK1A1 ; CSNK1E ; CSNK1G2 ; CSNK2A1 ; CSNK2A2 ; DAK ; DAPK1 ; DAPK3 ; DGKZ ; DNMT1 ; DYRK1B ; DYRK2 ; EEF2K ; EHMT2 ; EIF2AK2 ; ELP3 ; ERBB4 ; EZH2 ; FGR ; FLT3 ; FYN ; HCK ; HHAT ; IKBKB ; IKBKE ; ILF2 ;…
transcription [biological_process]	GO:0006350	GO	9606	234	1603	0.15	3.54145e-07	1.18163e-05	ACTL6A ; AKNA ; ANP32A ; ASCC2 ; ATF1 ; ATF2 ; ATF4 ; ATF7 ; BATF ; BCL11B ; BCL6 ; BRD8 ; BTF3 ; CAND1 ; CASP8AP2 ; CCNC ; CDC73 ; CDK9 ; CDKN2A ; CDYL ; CEBPD ; CHD8 ; CIR ; CNTF;ZFP91;ZFP91-CNTF ; CRCP ; CREM ; CTCF ; CTNND1 ; CTNND2 ; DAXX ; DMRTB1 ; DNMT1 ; DR1 ; DRAP1 ; E2F1 ; E2F4 ; E2F6 ; E4F1 ; EGR3 ; ELF1 ; ELF3 ; ELK1 ; ELL2 ; ELP2 ; ELP3 ; ELP4 ; EPC1 ; EPC2 ; ERCC2 ; ERCC3 ; ETS1 ; E…
anaphase-promoting complex-dependent proteasomal ubiquitin-dependent protein catabolic process [biological_process]	GO:0031145	GO	9606	23	69	0.33	4.0742e-07	1.34492e-05	CCNB1 ; MAD2L1 ; PSMA7 ; PSMB10 ; PSMB5 ; PSMB9 ; PSMC1 ; PSMC2 ; PSMC3 ; PSMC5 ; PSMC6 ; PSMD1 ; PSMD11 ; PSMD12 ; PSMD13 ; PSMD2 ; PSMD3 ; PSMD4 ; PSMD7 ; RPS27A ; UBB ; UBE2D1 ; UBE2E1 ;
insulin receptor signaling pathway [biological_process]	GO:0008286	GO	9606	14	29	0.48	4.23618e-07	1.35514e-05	AKT2 ; APPL1 ; BCAR1 ; EIF4EBP1 ; EIF4EBP2 ; FOXO1 ; FOXO4 ; GAB1 ; GRB10 ; GRB2 ; IRS2 ; PIK3R1 ; PIK3R3 ; SOCS7 ;
protein catabolic process [biological_process]	GO:0030163	GO	9606	14	29	0.48	4.23618e-07	1.35514e-05	ELANE ; FBXO2 ; FBXO27 ; FBXO44 ; FBXO6 ; MTOR ; PSMC1 ; PSMC2 ; PSMC3 ; PSMC5 ; PSMC6 ; SARS2 ; SIAH1 ; TPP1 ;
chromatin remodeling [biological_process]	GO:0006338	GO	9606	16	37	0.43	4.20846e-07	1.37461e-05	ACTL6A ; BNIP3 ; FOXP3 ; HDAC5 ; KAT2A ; KAT2B ; MEN1 ; RB1 ; RBBP4 ; RSF1 ; SMARCA2 ; SMARCA4 ; SMARCB1 ; SMARCC1 ; SMARCC2 ; SUPT5H ;
RNA polymerase II transcription factor activity [molecular_function]	GO:0003702	GO	9606	34	130	0.26	6.13977e-07	1.94405e-05	ATF2 ; BATF ; BTF3 ; CIITA ; CTCF ; CUX1 ; ELL2 ; FOXK2 ; GABPA ; GTF2F1 ; HNF1A ; ILF2 ; IRF2 ; IRF3 ; IRF4 ; JUN ; JUNB ; JUND ; LITAF ; MAF ; NFYC ; SMAD1 ; SP1 ; SP2 ; SPIB ; SREBF1 ; SREBF2 ; TBP ; TBPL1 ; TCEA2 ; TCF7L2 ; TIAL1 ; USF2 ; VPS72 ;
response to DNA damage stimulus [biological_process]	GO:0006974	GO	9606	50	228	0.22	6.5432e-07	2.05086e-05	APC ; ATM ; ATR ; ATRX ; BARD1 ; BCL3 ; BCL6 ; BRCA1 ; BRCA2 ; BRCC3 ; CASP3 ; CDKN1A ; CHEK1 ; CHEK2 ; CUL4A ; CUL4B ; DDIT3 ; EPC2 ; ERCC5 ; FANCA ; FANCF ; GADD45A ; MAPK1 ; MCM7 ; MORF4L1 ; MRE11A ; MRPL33;BRE ; NBN ; NONO ; PARP1 ; PPP1R15A ; PRKDC ; RAD17 ; RAD51 ; RBX1 ; RPS3 ; SFPQ ; SIRT1 ; SMG1 ; SMUG1 ; SSRP1 ; TDG ; TOPORS ; TP53BP1 ; TREX1 ; UBE2N ; VCP ; WRN ; XRCC5 ; XRCC6 ;
complement activation, classical pathway [biological_process]	GO:0006958	GO	9606	15	34	0.44	7.07003e-07	2.19383e-05	C1QA ; C1QB ; C1QC ; C1R ; C1S ; C2 ; C3 ; C4A ; CD46 ; CFI ; CLU ; CR2 ; MASP2 ; MBL2 ; SERPING1 ;
cysteine-type endopeptidase activity [molecular_function]	GO:0004197	GO	9606	26	87	0.3	8.21528e-07	2.52396e-05	CAPN1 ; CAPN2 ; CARD16 ; CARD18 ; CASP1 ; CASP10 ; CASP2 ; CASP3 ; CASP4 ; CASP5 ; CASP6 ; CASP7 ; CASP8 ; CASP9 ; CFLAR ; CTSB ; CTSS ; DYNC1H1 ; JAK3 ; MALT1 ; PDPK1 ; PYCARD ; PYDC1 ; UCHL1 ; USP7 ; USP9X ;
activation of MAPKK activity [biological_process]	GO:0000186	GO	9606	10	16	0.63	8.72029e-07	2.65285e-05	EGFR ; FGF2 ; FLT1 ; GNAI2 ; MAP3K13 ; MAP3K4 ; MAPKSP1 ; TAOK2 ; TGFBR1 ; ZAK ;
enzyme binding [molecular_function]	GO:0019899	GO	9606	20	57	0.35	9.10208e-07	2.68988e-05	A2M ; BIRC7 ; CASP2 ; CD40 ; HDAC1 ; HDAC2 ; MAPT ; MDM2 ; NLRP1 ; NOXA1 ; NOXO1 ; PAWR ; PLAUR ; PREX1 ; SUPT5H ; UBE2L3 ; UBE4B ; YWHAB ; YWHAE ; YWHAH ;
integrin-mediated signaling pathway [biological_process]	GO:0007229	GO	9606	20	57	0.35	9.10208e-07	2.68988e-05	ADAMTS13 ; BCAR1 ; CCM2 ; CD47 ; CEACAM1 ; COL3A1 ; DOCK1 ; DST ; ERBB2IP ; ILK ; ITGA5 ; ITGAM ; ITGB1 ; ITGB3 ; ITGB5 ; ITGB6 ; LAT ; NEDD9 ; PTK2 ; VAV1 ;
transmembrane receptor protein serine/threonine kinase activity [molecular_function]	GO:0004675	GO	9606	9	13	0.69	8.95762e-07	2.69859e-05	ACVR1 ; ACVR1B ; ACVR2A ; ACVR2B ; ACVRL1 ; BMPR1A ; BMPR1B ; BMPR2 ; TGFBR1 ;
ubiquitin-protein ligase activity [molecular_function]	GO:0004842	GO	9606	38	156	0.24	9.60977e-07	2.81312e-05	BARD1 ; BIRC3 ; BIRC6 ; BRAP ; BRCA1 ; CBL ; CDC34 ; FBXO2 ; FBXO25 ; FBXO4 ; FBXO7 ; FBXW11 ; FBXW2 ; FEM1B ; ITCH ; LMO7 ; MALT1 ; MDM2 ; NEDD4 ; PARK2 ; RNF125 ; SIAH1 ; SIAH2 ; SMURF1 ; TRAF4 ; TRAF6 ; TRAF7 ; TRIM21 ; UBE2D1 ; UBE2D2 ; UBE2D3 ; UBE2E1 ; UBE2E3 ; UBE2L3 ; UBE2L6 ; UBE2N ; UBE4B ; WWP1 ;
positive regulation of transcription, DNA-dependent [biological_process]	GO:0045893	GO	9606	26	88	0.3	1.04787e-06	3.03883e-05	AHR ; CCNE1 ; CTCF ; DYRK1B ; ETS1 ; FHL2 ; GRIP1 ; HNF1A ; HNF1B ; ILF2 ; ILF3 ; MAP2K3 ; NCOA3 ; NFYB ; PAX8 ; PIAS1 ; PIAS2 ; PPM1A ; SMARCC1 ; SMARCC2 ; SMARCD3 ; TCF3 ; TCF4 ; TP53BP1 ; TP73 ; YEATS4 ;
JNK cascade [biological_process]	GO:0007254	GO	9606	13	27	0.48	1.14728e-06	3.29632e-05	ARHGEF6 ; CRKL ; DUSP10 ; GPS1 ; GPS2 ; MAP2K4 ; MAP3K13 ; MAP3K4 ; MAPK10 ; MAPK9 ; MYD88 ; RB1CC1 ; TNIK ;
transcription from RNA polymerase II promoter [biological_process]	GO:0006366	GO	9606	32	123	0.26	1.47371e-06	4.19533e-05	AHR ; BMPR2 ; BTF3 ; CEBPD ; COPS2 ; COPS5 ; ELF3 ; FOXO4 ; GATA3 ; GATA4 ; IRF3 ; IRF9 ; KAT5 ; MAF ; MBD1 ; MYC ; NCOR1 ; NFATC1 ; NFATC4 ; NFE2L2 ; NFYA ; NMI ; NR3C1 ; NR5A2 ; PARP1 ; PAX3 ; PAX5 ; PSMC5 ; SKIL ; STAT1 ; USF1 ; YBX1 ;
MyD88-dependent toll-like receptor signaling pathway [biological_process]	GO:0002755	GO	9606	6	6	1	1.52773e-06	4.27076e-05	HSPD1 ; IRAK1 ; IRAK2 ; IRAK3 ; MYD88 ; TLR2 ;
type II transforming growth factor beta receptor binding [molecular_function]	GO:0005114	GO	9606	6	6	1	1.52773e-06	4.27076e-05	ENG ; TGFB1 ; TGFB2 ; TGFB3 ; TGFBR1 ; TGFBR3 ;
regulation of growth [biological_process]	GO:0040008	GO	9606	18	50	0.36	2.07047e-06	5.7363e-05	ACTL6A ; BRD8 ; DMAP1 ; EPC1 ; GAS6 ; HMGA2 ; ING3 ; NDN ; NEDD9 ; RUVBL1 ; SOCS1 ; SOCS3 ; SOCS4 ; SOCS5 ; SOCS7 ; TKT ; UBE2E3 ; YEATS4 ;
regulation of cell growth [biological_process]	GO:0001558	GO	9606	19	55	0.35	2.22489e-06	6.10958e-05	AGT ; AGTR1 ; ARHGEF11 ; BCAR1 ; CAMK2D ; CD44 ; CISH ; EBAG9 ; EGLN2 ; HTRA4 ; IGFBP1 ; IGFBP2 ; IL17RB ; ITCH ; MORF4L1 ; PLCE1 ; PRKCQ ; SOCS2 ; TAOK2 ;
centrosome [cellular_component]	GO:0005813	GO	9606	41	181	0.23	2.73095e-06	7.43347e-05	AATF ; ALS2 ; APC ; APEX1 ; AURKA ; BMX ; BRCA2 ; CALM1 ; CALM2 ; CALM3 ; CASP8 ; CCNB1 ; DHX9 ; DISC1 ; ESPL1 ; FEZ1 ; IL1RL1 ; JUB ; KEAP1 ; LITAF ; LZTS2 ; MAP3K11 ; MYO5A ; NDN ; NEK2 ; NIN ; NME1;NME2;NME1-NME2 ; PCK1 ; PDE4D ; PDE4DIP ; PLK1 ; PPP4C ; PSKH1 ; RASSF1 ; SDCCAG8 ; SNCG ; TNFAIP3 ; TRAF5 ; WRN ; YWHAB ; YWHAQ ;
cell death [biological_process]	GO:0008219	GO	9606	22	72	0.31	3.76599e-06	0.000101616	APP ; AR ; ATM ; ATXN1 ; BCL10 ; BNIP3 ; CLU ; DCTN1 ; EIF4G2 ; FAF1 ; FOSL2 ; FUS ; HSPB1 ; ITPR1 ; OPTN ; PRKCG ; PSEN1 ; PSEN2 ; RRAGA ; TBP ; UBA1 ; ZAK ;
regulation of protein catabolic process [biological_process]	GO:0042176	GO	9606	7	9	0.78	4.84128e-06	0.000129504	FAF1 ; HGS ; MDM2 ; PSMD1 ; PSMD2 ; PSMD3 ; XPO1 ;
positive regulation of T cell proliferation [biological_process]	GO:0042102	GO	9606	11	22	0.5	4.89591e-06	0.000129846	CARD11 ; CD28 ; CD3E ; IL12A ; IL21 ; IL4 ; NCK1 ; NCK2 ; TNFRSF13C ; TNFSF13B ; VCAM1 ;
glycoprotein binding [molecular_function]	GO:0001948	GO	9606	9	15	0.6	5.12586e-06	0.00013366	CD4 ; ERBB2 ; FBXO2 ; FLNA ; FYN ; ITGAM ; LCK ; TGFA ; VWF ;
transforming growth factor beta receptor activity [molecular_function]	GO:0005024	GO	9606	9	15	0.6	5.12586e-06	0.00013366	ACVR1B ; ACVR2A ; ACVR2B ; ACVRL1 ; BMPR1A ; BMPR1B ; BMPR2 ; FKBP1A ; TGFBR1 ;
vasculogenesis [biological_process]	GO:0001570	GO	9606	12	26	0.46	5.21708e-06	0.000134905	CAV1 ; CCM2 ; CUL7 ; GLMN ; JUNB ; KDR ; NTRK2 ; RASA1 ; SOX17 ; TGFBR2 ; VEGFA ; ZFP36L1 ;
transmembrane receptor protein tyrosine kinase signaling pathway [biological_process]	GO:0007169	GO	9606	24	85	0.28	6.45777e-06	0.000165607	ALK ; CD4 ; COL1A2 ; CRYAB ; CSF1R ; DOK1 ; ERBB2 ; ERBB4 ; FLT3 ; FN1 ; HMGA1 ; IGF1R ; KDR ; LCP2 ; LTK ; NGF ; NTRK1 ; NTRK2 ; NTRK3 ; PDGFRB ; PTPRJ ; ROR2 ; SPARC ; TEK ;
negative regulation of ubiquitin-protein ligase activity during mitotic cell cycle [biological_process]	GO:0051436	GO	9606	21	69	0.3	6.66747e-06	0.000169583	FBXO5 ; MAD2L1 ; PSMA7 ; PSMB10 ; PSMB5 ; PSMB9 ; PSMC1 ; PSMC2 ; PSMC3 ; PSMC6 ; PSMD1 ; PSMD11 ; PSMD12 ; PSMD13 ; PSMD2 ; PSMD3 ; PSMD4 ; PSMD7 ; UBB ; UBE2D1 ; UBE2E1 ;
integrin binding [molecular_function]	GO:0005178	GO	9606	17	49	0.35	7.07179e-06	0.000176966	ACTN1 ; ACTN2 ; ADAM17 ; ADAMTS13 ; COL3A1 ; COL5A1 ; DST ; ERBB2IP ; FCER2 ; ICAM1 ; ITGA5 ; ITGB1 ; ITGB3 ; SYK ; THBS1 ; VCAM1 ; VWF ;
cellular defense response [biological_process]	GO:0006968	GO	9606	20	64	0.31	7.0376e-06	0.000177542	BCL10 ; BECN1 ; CCL5 ; CCR2 ; CCR3 ; CCR5 ; CXCL9 ; FOSL1 ; HLA-G ; IL4 ; IL8RB ; ITGB1 ; ITK ; LILRB2 ; LY96 ; NCF2 ; RELA ; SPN ; TYROBP ; UMOD ;
MAP kinase activity [molecular_function]	GO:0004707	GO	9606	10	19	0.53	7.41585e-06	0.000184091	CDK2 ; MAPK1 ; MAPK10 ; MAPK11 ; MAPK12 ; MAPK13 ; MAPK14 ; MAPK3 ; MAPK8 ; MAPK9 ;
cytokine-mediated signaling pathway [biological_process]	GO:0019221	GO	9606	15	40	0.38	8.19198e-06	0.000200155	CNTF;ZFP91;ZFP91-CNTF ; CSF2RB ; DUOX2 ; IL1A ; IL1R1 ; IL2RB ; IRAK4 ; KLF6 ; MYD88 ; PF4 ; PLP2 ; RELA ; SOCS1 ; SOCS5 ; TNFRSF1A ;
transforming growth factor beta receptor signaling pathway [biological_process]	GO:0007179	GO	9606	15	40	0.38	8.19198e-06	0.000200155	ARRB2 ; CCL2 ; COL1A2 ; COL3A1 ; GDF5 ; MAP3K1 ; MAP3K7 ; PDGFA ; PDGFB ; SMAD1 ; SMAD2 ; SMAD4 ; SMAD6 ; SMAD7 ; TGFBRAP1 ;
collagen binding [molecular_function]	GO:0005518	GO	9606	12	27	0.44	8.47292e-06	0.00020381	ACHE ; CD44 ; FN1 ; MMP9 ; PAK1 ; PDGFA ; PDGFB ; SMAD3 ; SMAD4 ; SMAD7 ; SPARC ; VWF ;
proteasome complex [cellular_component]	GO:0000502	GO	9606	12	27	0.44	8.47292e-06	0.00020381	PSMC1 ; PSMC2 ; PSMC3 ; PSMC5 ; PSMC6 ; PSMD1 ; PSMD11 ; PSMD13 ; PSMD2 ; PSMD3 ; PSMD4 ; PSMD7 ;
transcription repressor activity [molecular_function]	GO:0016564	GO	9606	29	115	0.25	8.7192e-06	0.000206532	ATXN1 ; CHD8 ; CIITA ; DAXX ; DMAP1 ; EED ; ELF1 ; ELF3 ; EPC1 ; HDAC4 ; HOPX ; ID1 ; IFI16 ; ILF3 ; JDP2 ; MBD2 ; MSX1 ; MTA2 ; NCOA2 ; PHB ; RB1 ; RBBP7 ; REST ; RSF1 ; SP3 ; TP63 ; YBX1 ; ZNF24 ; ZNF615 ;
growth factor activity [molecular_function]	GO:0008083	GO	9606	38	170	0.22	8.65266e-06	0.000206532	BMP2 ; BMP3 ; BMP6 ; BMP7 ; CAT ; CSF1 ; CSF2 ; CXCL1 ; CXCL12 ; DKK1 ; FGF2 ; FGF20 ; GDF5 ; GH1 ; HGF ; IL11 ; IL12A ; IL2 ; IL3 ; IL4 ; IL5 ; IL7 ; IL9 ; INHA ; INHBA ; KIF5B ; LZTS2 ; NGF ; OGN ; PDGFA ; PDGFB ; PPBP ; PTN ; TFF1 ; TGFA ; TGFB3 ; VEGFA ; VWF ;
DNA-directed RNA polymerase III complex [cellular_component]	GO:0005666	GO	9606	6	7	0.86	9.71186e-06	0.000224895	POLR3A ; POLR3C ; POLR3D ; POLR3F ; POLR3G ; POLR3H ;
NuRD complex [cellular_component]	GO:0016581	GO	9606	6	7	0.86	9.71186e-06	0.000224895	APPL1 ; APPL2 ; MBD3 ; MTA1 ; MTA2 ; RBBP7 ;
autophagic vacuole [cellular_component]	GO:0005776	GO	9606	6	7	0.86	9.71186e-06	0.000224895	ATG16L1 ; ATG5 ; GABARAPL1 ; MAP1LC3A ; MAP1LC3B ; ULK1 ;
induction of apoptosis by intracellular signals [biological_process]	GO:0008629	GO	9606	9	16	0.56	1.05951e-05	0.000241739	BAX ; CDKN1A ; CUL1 ; CUL2 ; CUL3 ; CUL4A ; CUL5 ; HTRA2 ; KLC1;C14orf153 ;
mesoderm formation [biological_process]	GO:0001707	GO	9606	9	16	0.56	1.05951e-05	0.000241739	ACVR1 ; BMP7 ; BMPR1A ; BMPR2 ; NF2 ; PRKACA ; PRKAR1A ; SMAD2 ; SMAD3 ;
branching involved in ureteric bud morphogenesis [biological_process]	GO:0001658	GO	9606	8	13	0.62	1.37056e-05	0.000299497	AGT ; BCL2 ; BMP2 ; GLI3 ; ILK ; PAX2 ; SIX1 ; SMAD4 ;
embryonic placenta development [biological_process]	GO:0001892	GO	9606	8	13	0.62	1.37056e-05	0.000299497	CEBPB ; EGLN1 ; EPAS1 ; GATA2 ; HIF1A ; JUNB ; SP1 ; SP3 ;
epithelial to mesenchymal transition [biological_process]	GO:0001837	GO	9606	8	13	0.62	1.37056e-05	0.000299497	BMP7 ; CTNNB1 ; HGF ; HIF1A ; LEF1 ; NOTCH1 ; TGFB1 ; TRIM28 ;
insulin-like growth factor receptor binding [molecular_function]	GO:0005159	GO	9606	8	13	0.62	1.37056e-05	0.000299497	INSR ; IRS1 ; PIK3R1 ; SHC1 ; SOCS1 ; SOCS2 ; YWHAG ; YWHAH ;
transcription elongation factor complex [cellular_component]	GO:0008023	GO	9606	8	13	0.62	1.37056e-05	0.000299497	CDK9 ; ELL2 ; ELP2 ; ELP3 ; ELP4 ; IKBKAP ; TCEA2 ; TCEB3 ;
B cell homeostasis [biological_process]	GO:0001782	GO	9606	5	5	1	1.42509e-05	0.00030082	BCL2 ; CASP3 ; IKBKB ; TNFRSF13C ; TNFSF13B ;
DNA-directed RNA polymerase II, holoenzyme [cellular_component]	GO:0016591	GO	9606	5	5	1	1.42509e-05	0.00030082	ELP2 ; ELP3 ; ELP4 ; IKBKAP ; MYO6 ;
NF-kappaB-inducing kinase activity [molecular_function]	GO:0004704	GO	9606	5	5	1	1.42509e-05	0.00030082	IKBKE ; IRAK1 ; IRAK2 ; PPP4C ; RIPK3 ;
growth hormone receptor binding [molecular_function]	GO:0005131	GO	9606	5	5	1	1.42509e-05	0.00030082	GH1 ; JAK1 ; JAK2 ; SOCS2 ; TYK2 ;
negative regulation of cell-matrix adhesion [biological_process]	GO:0001953	GO	9606	5	5	1	1.42509e-05	0.00030082	BCL6 ; CDKN2A ; NF2 ; PIK3R1 ; RASA1 ;
activation of JUN kinase activity [biological_process]	GO:0007257	GO	9606	12	28	0.43	1.33795e-05	0.00030304	BIRC7 ; DAXX ; MAP3K1 ; MAP3K10 ; MAP3K11 ; MAP3K2 ; MAP3K5 ; MAP3K6 ; MAP4K1 ; PKN1 ; RIPK1 ; ZAK ;
cullin-RING ubiquitin ligase complex [cellular_component]	GO:0031461	GO	9606	7	10	0.7	1.463e-05	0.000306737	CUL1 ; CUL2 ; CUL3 ; CUL4A ; CUL4B ; CUL5 ; CUL7 ;
ruffle [cellular_component]	GO:0001726	GO	9606	15	42	0.36	1.63167e-05	0.000339804	ALS2 ; ARF6 ; BCAR1 ; CD2AP ; CDK6 ; CTTN ; EZR ; ITGB1BP1 ; MYH9 ; MYO5A ; MYO6 ; NF2 ; NME1;NME2;NME1-NME2 ; RASA1 ; RDX ;
cellular calcium ion homeostasis [biological_process]	GO:0006874	GO	9606	16	47	0.34	1.72478e-05	0.0003568	CCL1 ; CCL11 ; CCL13 ; CCL14;CCL15 ; CCL15 ; CCL19 ; CCL2 ; CCL23 ; CCL3 ; CCL5 ; CCL7 ; CXCL12 ; ELANE ; PIK3CB ; PRKCB ; VDR ;
small GTPase mediated signal transduction [biological_process]	GO:0007264	GO	9606	54	282	0.19	1.75382e-05	0.000360405	ABCC4 ; ABR ; ARF1 ; ARF6 ; BRAF ; CDC42 ; DOCK1 ; HRAS ; IQGAP1 ; KRAS ; KRIT1 ; LDHB ; NKIRAS1 ; PDK1 ; PLD2 ; PSMC5 ; RAB11A ; RAB27A ; RAB2A ; RAB40C ; RAB4A ; RAB4B ; RAC1 ; RAC2 ; RALA ; RALB ; RALBP1 ; RALGDS ; RAP1A ; RAP1B ; RAP2A ; RASGRP1 ; RGL2 ; RHEB ; RHEBL1 ; RHOA ; RHOB ; RHOD ; RHOG ; RIT1 ; RIT2 ; RND1 ; RRAGA ; RRAGB ; RRAGC ; RRAS ; RRAS2 ; SEPT2 ; SIAH2 ; SOS1 ; SOS2 ; TIAM1 …
negative regulation of protein kinase activity [biological_process]	GO:0006469	GO	9606	12	29	0.41	2.05964e-05	0.000420465	CDKN2A ; GADD45A ; NF2 ; PAK2 ; PDPK1 ; PTPRC ; PYDC1 ; RB1 ; SFN ; TRIB3 ; TSC2 ; YWHAG ;
beta-catenin binding [molecular_function]	GO:0008013	GO	9606	10	21	0.48	2.31188e-05	0.000468874	APC ; AXIN1 ; CD2AP ; CHD8 ; GSK3B ; PSEN1 ; PTPRU ; SMAD7 ; SOX17 ; TCF7L2 ;
protein amino acid dephosphorylation [biological_process]	GO:0006470	GO	9606	31	133	0.23	2.38147e-05	0.00047985	CDC25A ; DUSP1 ; DUSP10 ; DUSP16 ; DUSP2 ; DUSP26 ; DUSP4 ; DUSP6 ; MTMR2 ; PPM1A ; PPM1B ; PPP1CA ; PPP1CC ; PPP2CA ; PPP2CB ; PPP2R1A ; PPP3CA ; PPP6C ; PTEN ; PTPN1 ; PTPN11 ; PTPN13 ; PTPN2 ; PTPN6 ; PTPN7 ; PTPRB ; PTPRC ; PTPRF ; PTPRJ ; PTPRM ; PTPRU ;
cell-cell adherens junction [cellular_component]	GO:0005913	GO	9606	8	14	0.57	2.89564e-05	0.000579688	CDH1 ; CDH3 ; LMO7 ; MLLT4 ; PTPRM ; SMAD7 ; TJP1 ; ZYX ;
RNA polymerase II transcription elongation factor activity [molecular_function]	GO:0016944	GO	9606	6	8	0.75	3.52868e-05	0.000693005	ELL2 ; ELP2 ; ELP3 ; ELP4 ; IKBKAP ; TCEB3 ;
death receptor binding [molecular_function]	GO:0005123	GO	9606	6	8	0.75	3.52868e-05	0.000693005	BID ; CASP8AP2 ; FADD ; FEM1B ; MYD88 ; RIPK1 ;
tumor necrosis factor receptor activity [molecular_function]	GO:0005031	GO	9606	6	8	0.75	3.52868e-05	0.000693005	EDA2R ; TNFRSF14 ; TNFRSF18 ; TNFRSF1A ; TNFRSF1B ; TNFRSF4 ;
epidermal growth factor receptor signaling pathway [biological_process]	GO:0007173	GO	9606	11	26	0.42	3.56435e-05	0.000695608	ADAM17 ; BCAR1 ; CBL ; ERBB2IP ; GAB1 ; GRB2 ; NCK2 ; RPS6KA5 ; SHC1 ; SOCS5 ; SRC ;
1-phosphatidylinositol-3-kinase activity [molecular_function]	GO:0016303	GO	9606	7	11	0.64	3.64804e-05	0.000703097	ATM ; PIK3CA ; PIK3CB ; PIK3CD ; PIK3CG ; PIK3R2 ; PIK3R3 ;
positive regulation of interferon-gamma biosynthetic process [biological_process]	GO:0045078	GO	9606	7	11	0.64	3.64804e-05	0.000703097	EBI3 ; IL21 ; IL27 ; TLR7 ; TLR8 ; TLR9 ; TNFRSF13C ;
protein import into nucleus, translocation [biological_process]	GO:0000060	GO	9606	10	22	0.45	3.83046e-05	0.000733699	AKT1 ; BCL3 ; BCL6 ; GCKR ; GLI3 ; IFNG ; KPNB1 ; NFKBIA ; TNF ; TP53 ;
defense response [biological_process]	GO:0006952	GO	9606	42	209	0.2	4.59563e-05	0.000874862	ABCC4 ; APAF1 ; CAMP ; CIITA ; CLEC1B ; CSF3R ; CSNK2B;LY6G5B ; DARC ; DEFA1 ; DEFB1 ; DEFB4 ; EHMT2 ; GATA3 ; HP;HPR ; IFNA1 ; IFNA13 ; IFNA14 ; IFNA2 ; IFNA4 ; IFNA7 ; IFNB1 ; IL17RB ; INHBA ; LILRB1 ; MALT1 ; MST1R ; MX1 ; NAIP ; NLRP1 ; NLRP10 ; NLRP2 ; NLRP3 ; NLRP7 ; NLRX1 ; RAD17 ; RANGAP1 ; TAP1 ; TF ; TIAL1 ; TNIP1 ; VARS ; WAS ;
cell migration [biological_process]	GO:0016477	GO	9606	13	36	0.36	5.2159e-05	0.000986886	CCDC88A ; CCL22 ; CD2AP ; CDH2 ; CEACAM1 ; FN1 ; IL12A ; IL12B ; ITGB1BP1 ; NCK1 ; NCK2 ; TAOK2 ; TGFBR3 ;
SWI/SNF complex [cellular_component]	GO:0016514	GO	9606	8	15	0.53	5.61913e-05	0.00105037	ACTL6A ; RB1 ; SMARCA2 ; SMARCB1 ; SMARCC1 ; SMARCC2 ; SMARCD3 ; SMARCE1 ;
protein phosphatase binding [molecular_function]	GO:0019903	GO	9606	8	15	0.53	5.61913e-05	0.00105037	AP3B1 ; BCAR1 ; GNB2L1 ; IQGAP1 ; JUP ; NEK2 ; PIK3R1 ; SAPS3 ;
mitosis [biological_process]	GO:0007067	GO	9606	35	165	0.21	6.12923e-05	0.00112538	AURKA ; BIRC5 ; CCNA1 ; CCNA2 ; CCNB1 ; CCNG2 ; CD2AP ; CDC2 ; CDC25A ; CDK2 ; CLIP1 ; DCTN1 ; E4F1 ; FBXO5 ; HGF ; HMGA2 ; KIF11 ; LZTS2 ; MAD2L1 ; MAP2K1 ; NEDD9 ; NEK1 ; PLK1 ; RUVBL1 ; SEPT2 ; SSSCA1 ; STAG2 ; SUGT1 ; TERF1 ; TPX2 ; TUBB3 ; UBE2I ; WEE1 ; YEATS4 ; ZC3HC1 ;
induction of apoptosis via death domain receptors [biological_process]	GO:0008625	GO	9606	10	23	0.43	6.12529e-05	0.00113136	BID ; CASP8AP2 ; DAXX ; DEDD ; DEDD2 ; DIABLO ; FADD ; FAS ; TNFRSF10A ; TNFRSF10B ;
positive regulation of protein amino acid phosphorylation [biological_process]	GO:0001934	GO	9606	10	23	0.43	6.12529e-05	0.00113136	ACVR2A ; ADAM17 ; CCND1 ; CCND2 ; FGF2 ; IL1B ; INSR ; PRKCA ; RB1CC1 ; TNF ;
inactivation of MAPK activity [biological_process]	GO:0000188	GO	9606	9	19	0.47	6.33156e-05	0.00114894	CAV1 ; DUSP16 ; DUSP2 ; DUSP6 ; GPS1 ; GPS2 ; PPP2CA ; PPP2R1A ; PRKCA ;
phosphoinositide 3-kinase complex [cellular_component]	GO:0005942	GO	9606	9	19	0.47	6.33156e-05	0.00114894	ABL1 ; MTOR ; PIK3CA ; PIK3CB ; PIK3CD ; PIK3CG ; PIK3R1 ; PIK3R2 ; PIK3R3 ;
cell-cell junction [cellular_component]	GO:0005911	GO	9606	12	32	0.38	6.58871e-05	0.00118865	ADAM17 ; CDH24 ; CSK ; DLG1 ; F11R ; ITGA5 ; MLLT4 ; PDZD2 ; PKP4 ; PNN ; PTPRU ; VCL ;
chromatin modification [biological_process]	GO:0016568	GO	9606	35	166	0.21	6.97736e-05	0.0012443	BRD8 ; CHD3 ; CHD8 ; DAPK3 ; DMAP1 ; EED ; EHMT2 ; EP400 ; EPC1 ; EPC2 ; EZH2 ; GFI1B ; HDAC1 ; HDAC2 ; HDAC3 ; HDAC4 ; HDAC7 ; ING3 ; KAT5 ; MORF4L1 ; NCOR1 ; PRMT5 ; RBBP7 ; RBL1 ; RBL2 ; RUVBL1 ; RUVBL2 ; SETDB1 ; SMARCD3 ; SMARCE1 ; SRCAP ; TBL1XR1 ; TRRAP ; VPS72 ; YEATS4 ;
negative regulation of transcription [biological_process]	GO:0016481	GO	9606	26	109	0.24	6.94131e-05	0.00124502	ATXN1 ; BCL3 ; CBX5 ; DEDD ; DEDD2 ; DMAP1 ; EED ; GCLC ; ID1 ; ID3 ; MAP3K10 ; MBD1 ; MBD2 ; NR1H2 ; PDCD4 ; PER1 ; PHB ; PIAS4 ; POU2F1 ; PTPRU ; SUMO1 ; VDR ; WWP1 ; ZEB2 ; ZNF24 ; ZNF615 ;
IkappaB kinase complex [cellular_component]	GO:0008385	GO	9606	5	6	0.83	7.78666e-05	0.00136509	IKBKG ; MAP3K13 ; PRDX3 ; PYCARD ; PYDC1 ;
NuA4 histone acetyltransferase complex [cellular_component]	GO:0035267	GO	9606	5	6	0.83	7.78666e-05	0.00136509	ACTB ; ACTL6A ; KAT5 ; RUVBL1 ; TRRAP ;
immunological synapse [cellular_component]	GO:0001772	GO	9606	5	6	0.83	7.78666e-05	0.00136509	BCL10 ; GZMA ; GZMB ; LAT ; MYH9 ;
histone deacetylase activity [molecular_function]	GO:0004407	GO	9606	7	12	0.58	7.94012e-05	0.00138417	HDAC1 ; HDAC2 ; HDAC3 ; HDAC4 ; HDAC5 ; HDAC7 ; MTA2 ;
liver development [biological_process]	GO:0001889	GO	9606	11	28	0.39	8.08162e-05	0.00140097	ARF6 ; CRCP ; HGF ; NF1 ; PROX1 ; RB1CC1 ; RELA ; SP1 ; SP3 ; TGFBR3 ; VWF ;
detection of bacterium [biological_process]	GO:0016045	GO	9606	6	9	0.67	9.61777e-05	0.00161319	CD1D ; NLRC4 ; NOD1 ; PGLYRP1 ; PGLYRP3 ; PGLYRP4 ;
replication fork [cellular_component]	GO:0005657	GO	9606	6	9	0.67	9.61777e-05	0.00161319	BCL6 ; BLM ; CHEK1 ; HDAC2 ; NBN ; TP53BP1 ;
vesicle membrane [cellular_component]	GO:0012506	GO	9606	6	9	0.67	9.61777e-05	0.00161319	APPL1 ; GIPC1 ; NCK1 ; NCK2 ; SLC2A4 ; WAS ;
spindle [cellular_component]	GO:0005819	GO	9606	18	64	0.28	9.49635e-05	0.00161908	AKT1 ; AURKA ; CENPE ; E4F1 ; EMD ; FBXO5 ; HSPB1 ; MAP2K5 ; MYC ; MYH9 ; NEDD9 ; PPP2CA ; PPP2CB ; RASSF1 ; RB1 ; SEPT2 ; SNCG ; TERF1 ;
platelet activation [biological_process]	GO:0030168	GO	9606	10	24	0.42	9.4918e-05	0.00162724	ADAMTS13 ; CD40 ; CD40LG ; CD9 ; FGA ; FGG ; GP1BA ; IL11 ; PF4 ; PIK3CB ;
positive regulation of specific transcription from RNA polymerase II promoter [biological_process]	GO:0010552	GO	9606	10	24	0.42	9.4918e-05	0.00162724	ETS1 ; GATA2 ; NFKBIA ; NR1H2 ; PPARG ; SMARCA2 ; SMARCA4 ; SMARCB1 ; TCF7L2 ; USF1 ;
soluble fraction [cellular_component]	GO:0005625	GO	9606	44	231	0.19	0.000114641	0.00190231	ACTB ; ANXA2 ; ARRB1 ; CALCOCO2 ; CAV1 ; CCL3 ; CCR2 ; CD40LG ; CRYAB ; CTSB ; CTTN ; CXCL13 ; CXCL2 ; DUSP6 ; EBAG9 ; EPRS ; FAS ; FGF20 ; GCLM ; GIPC1 ; HAL ; HAX1 ; HSPB2 ; HTT ; IL13 ; IL13RA2 ; JAK3 ; JUP ; LTK ; MEN1 ; MERTK ; MET ; PDE4A ; PDE4D ; PPP2CA ; PPP2R1A ; PPP2R4 ; RANGAP1 ; RHOB ; SYTL1 ; TAC3 ; TNFSF10 ; TNFSF13B ; TPP1 ;
GTPase activity [molecular_function]	GO:0003924	GO	9606	50	273	0.18	0.000114435	0.0019091	ARF1 ; ARF6 ; CDC42 ; DNM1 ; EEF1A1 ; EEF2 ; GBP1 ; GNA11 ; GNA15 ; GNAI2 ; GNAQ ; GNAS ; GSPT1 ; HRAS ; KRAS ; MFN2 ; MX1 ; NKIRAS1 ; RAB11A ; RAB27A ; RAB2A ; RAB40C ; RAB4A ; RAB4B ; RAC1 ; RAC2 ; RALA ; RALB ; RAP1A ; RAP1B ; RAP2A ; RHEB ; RHOA ; RHOB ; RHOD ; RHOG ; RIT1 ; RIT2 ; RND1 ; RRAGC ; RRAS ; RRAS2 ; SEPT2 ; SEPT4 ; TUBA1A ; TUBA1B ; TUBA4A ; TUBB ; TUBB3 ; TUFM ;
in utero embryonic development [biological_process]	GO:0001701	GO	9606	18	65	0.28	0.000118285	0.00195232	ACVR1 ; ACVR1B ; ACVRL1 ; AR ; BCL2L11 ; BTF3 ; COPS3 ; GABPA ; ITGB1 ; KEAP1 ; LIG4 ; MBD3 ; MSX1 ; MYH9 ; NBN ; TGFB3 ; TGFBR1 ; TP53 ;
Janus kinase activity [molecular_function]	GO:0004718	GO	9606	4	4	1	0.000132877	0.00213636	JAK1 ; JAK2 ; JAK3 ; TYK2 ;
monocyte chemotaxis [biological_process]	GO:0002548	GO	9606	4	4	1	0.000132877	0.00213636	CCL2 ; IL6 ; IL6R ; PDGFB ;
regulation of JNK cascade [biological_process]	GO:0046328	GO	9606	4	4	1	0.000132877	0.00213636	MAP3K11 ; MAPK8IP1 ; MAPK8IP2 ; MAPK8IP3 ;
regulation of hydrogen peroxide metabolic process [biological_process]	GO:0010310	GO	9606	4	4	1	0.000132877	0.00213636	NOXA1 ; NOXO1 ; RAC1 ; RAC2 ;
humoral immune response [biological_process]	GO:0006959	GO	9606	13	39	0.33	0.000134661	0.00215388	BLNK ; BST2 ; CCL2 ; CD28 ; EBI3 ; IL6 ; IL7 ; LTA ; LY86 ; PAX5 ; PSMB10 ; TREM1 ; TREM2 ;
lamellipodium [cellular_component]	GO:0030027	GO	9606	14	44	0.32	0.00013249	0.00217521	ALS2 ; APBB1 ; APBB2 ; CCDC88A ; CDH2 ; CTTN ; EVL ; ITGB1BP1 ; JUB ; PIK3CA ; PXN ; RDX ; SPRY1 ; TSC1 ;
positive regulation of ubiquitin-protein ligase activity during mitotic cell cycle [biological_process]	GO:0051437	GO	9606	19	72	0.26	0.000156153	0.00242272	BTRC ; CCNB1 ; CUL1 ; FBXO5 ; PSMA7 ; PSMB5 ; PSMC2 ; PSMC6 ; PSMD1 ; PSMD11 ; PSMD12 ; PSMD13 ; PSMD2 ; PSMD3 ; PSMD4 ; PSMD7 ; SKP1 ; UBE2D1 ; UBE2E1 ;
NLS-bearing substrate import into nucleus [biological_process]	GO:0006607	GO	9606	7	13	0.54	0.000156046	0.00243322	CBLB ; KPNA1 ; KPNA2 ; KPNA3 ; KPNA4 ; KPNA6 ; KPNB1 ;
autophagic vacuole formation [biological_process]	GO:0000045	GO	9606	7	13	0.54	0.000156046	0.00243322	ATG12 ; ATG16L1 ; ATG5 ; CTSD ; GABARAP ; GABARAPL1 ; MAP1LC3A ;
interleukin-1 receptor binding [molecular_function]	GO:0005149	GO	9606	7	13	0.54	0.000156046	0.00243322	IL18 ; IL1A ; IL1B ; IL1RN ; IRAK4 ; PFKFB3 ; TRIP6 ;
positive regulation of B cell proliferation [biological_process]	GO:0030890	GO	9606	7	13	0.54	0.000156046	0.00243322	CARD11 ; CD38 ; IL2 ; IL4 ; IL7 ; TNFRSF13C ; TNFSF13B ;
receptor signaling complex scaffold activity [molecular_function]	GO:0030159	GO	9606	7	13	0.54	0.000156046	0.00243322	CARD10 ; CD3E ; CD3G ; DEDD2 ; GRIP1 ; NCK1 ; NCK2 ;
calmodulin binding [molecular_function]	GO:0005516	GO	9606	32	153	0.21	0.000163562	0.00252504	ATP2B1 ; ATP2B2 ; ATP2B4 ; CALD1 ; CAMK1G ; CAMK2A ; CAMK2B ; CAMK2D ; CAMK2G ; CASK ; CNN3 ; DAPK1 ; EEF2K ; EWSR1 ; IQGAP1 ; MAPKAPK2 ; MAPKAPK3 ; MUC1 ; MYH1 ; MYH9 ; MYLK ; MYLK2 ; MYO1E ; MYO5A ; MYO5B ; MYO6 ; NOS2 ; PPP3CA ; RIT1 ; RIT2 ; SNTA1 ; SPTAN1 ;
ubiquitin protein ligase binding [molecular_function]	GO:0031625	GO	9606	9	21	0.43	0.000164932	0.00253358	AURKA ; CUL1 ; CUL2 ; CUL3 ; CUL4A ; CUL4B ; CUL5 ; CUL7 ; NFKBIA ;
ubiquitin-dependent protein catabolic process [biological_process]	GO:0006511	GO	9606	36	180	0.2	0.000171161	0.00261633	BTRC ; CUL1 ; CUL2 ; CUL3 ; CUL4A ; CUL4B ; CUL5 ; CUL7 ; CYLD ; FBXO2 ; FBXO7 ; ITCH ; MYO5A ; NEDD8 ; PSMA7 ; PSMB10 ; PSMB5 ; PSMB8 ; PSMB9 ; PSMC2 ; PSMC6 ; SIAH1 ; SIAH2 ; SKP1 ; SKP2 ; SQSTM1 ; TCEB1 ; UBE2D1 ; UBE2D2 ; UBE2D3 ; UBE2E1 ; UBE2I ; UBE2L3 ; UCHL1 ; USP7 ; USP9X ;
G2/M transition of mitotic cell cycle [biological_process]	GO:0000086	GO	9606	8	17	0.47	0.000174165	0.00262347	BIRC5 ; CCNB1 ; CDK2 ; CDKN1A ; CDKN2B ; CHEK1 ; GADD45A ; TPD52L1 ;
heterogeneous nuclear ribonucleoprotein complex [cellular_component]	GO:0030530	GO	9606	8	17	0.47	0.000174165	0.00262347	HNRNPA1 ; HNRNPA2B1 ; HNRNPD ; HNRNPK ; HNRNPU ; HNRNPUL1 ; PTBP1 ; RBMX ;
transforming growth factor beta receptor binding [molecular_function]	GO:0005160	GO	9606	8	17	0.47	0.000174165	0.00262347	BMP2 ; BMP7 ; PGC ; SMAD3 ; TGFB1 ; TGFB2 ; TGFB3 ; TGFBRAP1 ;
cyclin-dependent protein kinase inhibitor activity [molecular_function]	GO:0004861	GO	9606	6	10	0.6	0.000218499	0.00322859	CASP3 ; CDKN1A ; CDKN1B ; CDKN1C ; CDKN2A ; CDKN2B ;
guanylate kinase activity [molecular_function]	GO:0004385	GO	9606	6	10	0.6	0.000218499	0.00322859	CARD11 ; CASK ; DLG1 ; MPP1 ; MPP2 ; MPP3 ;
platelet-derived growth factor receptor binding [molecular_function]	GO:0005161	GO	9606	6	10	0.6	0.000218499	0.00322859	IL1R1 ; PDGFA ; PDGFB ; PDGFRB ; PTEN ; VEGFA ;
trophectodermal cell differentiation [biological_process]	GO:0001829	GO	9606	6	10	0.6	0.000218499	0.00322859	CDX2 ; HOPX ; JUNB ; SP1 ; SP3 ; SRF ;
acute-phase response [biological_process]	GO:0006953	GO	9606	11	31	0.35	0.000234961	0.00345537	A2M ; CEBPB ; CRP ; FN1 ; IL6 ; IL6R ; MBL2 ; SERPINA1 ; SERPINA3 ; SIGIRR ; TF ;
post-translational protein modification [biological_process]	GO:0043687	GO	9606	13	41	0.32	0.000237902	0.00348212	ATG5 ; BIRC6 ; CDC34 ; UBE2D1 ; UBE2D2 ; UBE2D3 ; UBE2E1 ; UBE2E3 ; UBE2I ; UBE2L3 ; UBE2L6 ; UBE2V1;TMEM189;TMEM189-UBE2V1 ; UBE2V2 ;
bacterial binding [molecular_function]	GO:0008367	GO	9606	5	7	0.71	0.000248254	0.00356635	ELANE ; PGLYRP1 ; SFTPD ; SPN ; STAB1 ;
negative regulation of survival gene product expression [biological_process]	GO:0008634	GO	9606	5	7	0.71	0.000248254	0.00356635	BAX ; BCL2L1 ; BNIP3 ; BNIP3L ; SKP2 ;
nuclear localization sequence binding [molecular_function]	GO:0008139	GO	9606	5	7	0.71	0.000248254	0.00356635	KPNA1 ; KPNA2 ; KPNA3 ; KPNB1 ; NFKBIA ;
regulation of transcription from RNA polymerase III promoter [biological_process]	GO:0006359	GO	9606	5	7	0.71	0.000248254	0.00356635	BRCA1 ; POLR3C ; POLR3F ; POLR3G ; ZNF143 ;
histone acetyltransferase activity [molecular_function]	GO:0004402	GO	9606	9	22	0.41	0.000252596	0.00361201	CDYL ; CREBBP ; ELP3 ; EP300 ; KAT2A ; KAT2B ; KAT5 ; NCOA3 ; SRCAP ;
cell cycle checkpoint [biological_process]	GO:0000075	GO	9606	7	14	0.5	0.000283136	0.00401173	CCNG2 ; CDKN2A ; ERCC2 ; ERCC3 ; RB1 ; RBBP8 ; ZAK ;
kinetochore [cellular_component]	GO:0000776	GO	9606	7	14	0.5	0.000283136	0.00401173	APC ; CBX5 ; CLIP1 ; MAD2L1 ; PSEN1 ; SIN3A ; SUGT1 ;
receptor binding [molecular_function]	GO:0005102	GO	9606	32	158	0.2	0.000302354	0.00422615	AR ; C3 ; CDH5 ; CNPY3 ; COL1A2 ; COL3A1 ; COL5A1 ; CRTAM ; DLG4 ; F2RL1 ; FCN2 ; FGA ; FGG ; GAS6 ; GIPC1 ; GNB2L1 ; HNF4A ; IL6R ; IL6ST ; JAK2 ; LAMA5 ; MBL2 ; MSN ; NCK1 ; NCOA2 ; NGF ; NMU ; P2RX7 ; PPP2R4 ; RASA1 ; SMARCD3 ; TAC3 ;
B cell differentiation [biological_process]	GO:0030183	GO	9606	10	27	0.37	0.000301772	0.00423709	AICDA ; BLNK ; HDAC4 ; IL10 ; IL11 ; IL4 ; KLF6 ; PIK3R1 ; SP3 ; VCAM1 ;
RNA polymerase II transcription factor activity, enhancer binding [molecular_function]	GO:0003705	GO	9606	10	27	0.37	0.000301772	0.00423709	ARNT ; CEBPB ; EPAS1 ; HIF1A ; IRF8 ; LEF1 ; NR5A2 ; PROX1 ; RELA ; USF1 ;
regulation of cyclin-dependent protein kinase activity [biological_process]	GO:0000079	GO	9606	12	37	0.32	0.000324336	0.00451307	BLM ; CDC25A ; CDC37 ; CDKN1B ; CDKN1C ; CDKN2B ; CHEK1 ; GADD45A ; MNAT1 ; PTEN ; SERTAD1 ; SFN ;
protein phosphatase type 2A complex [cellular_component]	GO:0000159	GO	9606	9	23	0.39	0.000375603	0.00517998	BCL2 ; PPP2CA ; PPP2CB ; PPP2R1A ; PPP2R4 ; PPP2R5B ; PPP2R5D ; WDR4 ; WDR77 ;
protein phosphatase type 2A regulator activity [molecular_function]	GO:0008601	GO	9606	9	23	0.39	0.000375603	0.00517998	EIF2AK2 ; IGBP1 ; PPP2R1A ; PPP2R4 ; PPP2R5B ; PPP2R5D ; SET ; WDR4 ; WDR77 ;
GTP binding [molecular_function]	GO:0005525	GO	9606	69	428	0.16	0.000381927	0.00524389	ABCC4 ; ARF1 ; ARF6 ; CDC42 ; CENPE ; DNM1 ; DOCK7 ; EEF1A1 ; EEF2 ; FKBP4 ; GBP1 ; GNA11 ; GNA15 ; GNAI2 ; GNAQ ; GNAS ; GSPT1 ; HHAT ; HRAS ; INSR ; KRAS ; LDHB ; MFN2 ; MX1 ; NIN ; NKIRAS1 ; NME1;NME2;NME1-NME2 ; PCK1 ; PSMC5 ; RAB11A ; RAB27A ; RAB2A ; RAB40C ; RAB4A ; RAB4B ; RAC1 ; RAC2 ; RALA ; RALB ; RAP1A ; RAP1B ; RAP2A ; RHEB ; RHEBL1 ; RHOA ; RHOB ; RHOD ; RHOG ; RIT1 ; RIT2 ; RND1 ; …
telomere maintenance [biological_process]	GO:0000723	GO	9606	6	11	0.55	0.000436922	0.00597255	BLM ; NBN ; PTGES3 ; WRN ; XRCC5 ; XRCC6 ;
histone deacetylase complex [cellular_component]	GO:0000118	GO	9606	8	19	0.42	0.000444547	0.0060237	CIR ; HDAC1 ; HDAC2 ; HDAC3 ; HDAC4 ; HDAC5 ; HDAC7 ; MBD2 ;
nucleocytoplasmic transport [biological_process]	GO:0006913	GO	9606	27	128	0.21	0.000444172	0.00604502	ANP32A ; CDC42 ; HRAS ; KRAS ; NPM1 ; RAB11A ; RAB27A ; RAB2A ; RAB40C ; RAB4A ; RAB4B ; RAC1 ; RAC2 ; RALA ; RALB ; RAP1A ; RAP1B ; RAP2A ; RHOA ; RHOB ; RHOD ; RHOG ; RIT1 ; RIT2 ; RRAS ; RRAS2 ; SET ;
Rho guanyl-nucleotide exchange factor activity [molecular_function]	GO:0005089	GO	9606	18	72	0.25	0.000473684	0.00639062	ABR ; ALS2 ; ARHGEF1 ; ARHGEF11 ; ARHGEF12 ; ARHGEF6 ; ARHGEF7 ; BCR ; IDBG-231005 ; ITSN1 ; NGEF ; PREX1 ; PREX2 ; SOS1 ; SOS2 ; TIAM1 ; TRIO ; VAV1 ;
small conjugating protein ligase activity [molecular_function]	GO:0019787	GO	9606	13	44	0.3	0.000515479	0.00692438	BIRC6 ; CDC34 ; UBE2D1 ; UBE2D2 ; UBE2D3 ; UBE2E1 ; UBE2E3 ; UBE2I ; UBE2L3 ; UBE2L6 ; UBE2N ; UBE2V1;TMEM189;TMEM189-UBE2V1 ; UBE2V2 ;
MAPKKK cascade [biological_process]	GO:0000165	GO	9606	9	24	0.38	0.000544014	0.00724496	DUSP4 ; FGFR1 ; MAP2K5 ; MAP3K3 ; MAP3K5 ; MAPK1 ; MAPKAPK2 ; MEN1 ; SMAD1 ;
kidney development [biological_process]	GO:0001822	GO	9606	9	24	0.38	0.000544014	0.00724496	AGT ; AGTR1 ; BCL2L11 ; BMP7 ; CRCP ; GLI2 ; HNF1B ; SMAD4 ; TGFBR1 ;
angiogenesis [biological_process]	GO:0001525	GO	9606	20	85	0.24	0.000553105	0.00733456	AAMP ; ACVRL1 ; ANXA2 ; CEACAM1 ; EPAS1 ; IL18 ; IL1B ; IL8 ; KDR ; MMP14 ; MYH9 ; NCL ; NOX1 ; PTEN ; SOX17 ; STAB2 ; TGFA ; TGFB2 ; TNFAIP2 ; VEGFA ;
enzyme linked receptor protein signaling pathway [biological_process]	GO:0007167	GO	9606	4	5	0.8	0.000607381	0.00763037	JAK1 ; JAK2 ; JAK3 ; SYK ;
interleukin-6 receptor binding [molecular_function]	GO:0005138	GO	9606	4	5	0.8	0.000607381	0.00763037	ADAM17 ; CNTF;ZFP91;ZFP91-CNTF ; ERAP1 ; IL6 ;
kinase activator activity [molecular_function]	GO:0019209	GO	9606	4	5	0.8	0.000607381	0.00763037	BCL10 ; IL2 ; MALT1 ; MAPKSP1 ;
membrane to membrane docking [biological_process]	GO:0022614	GO	9606	4	5	0.8	0.000607381	0.00763037	EZR ; ICAM1 ; MSN ; VCAM1 ;
peptidoglycan receptor activity [molecular_function]	GO:0016019	GO	9606	4	5	0.8	0.000607381	0.00763037	CD14 ; PGLYRP1 ; PGLYRP3 ; PGLYRP4 ;
positive regulation of T cell cytokine production [biological_process]	GO:0002726	GO	9606	4	5	0.8	0.000607381	0.00763037	MALT1 ; MAP3K7 ; TRAF2 ; TRAF6 ;
transcription cofactor activity [molecular_function]	GO:0003712	GO	9606	10	29	0.34	0.000586055	0.00773842	CREB1 ; CREBBP ; ELK4 ; EP300 ; IRF3 ; NMI ; PSMC5 ; RFXANK ; SLC26A3 ; TRRAP ;
G1 phase of mitotic cell cycle [biological_process]	GO:0000080	GO	9606	5	8	0.63	0.000603198	0.00776649	CDK6 ; CDKN1C ; E2F1 ; FOXO4 ; MAP3K11 ;
adherens junction [cellular_component]	GO:0005912	GO	9606	5	8	0.63	0.000603198	0.00776649	CDH2 ; NF2 ; RND1 ; SDCBP ; VCL ;
cyclin-dependent protein kinase holoenzyme complex [cellular_component]	GO:0000307	GO	9606	5	8	0.63	0.000603198	0.00776649	CCND1 ; CCND2 ; CDK2 ; CDK6 ; CDKN1A ;
interferon-alpha/beta receptor binding [molecular_function]	GO:0005132	GO	9606	5	8	0.63	0.000603198	0.00776649	IFNA1 ; IFNA2 ; IFNA4 ; IFNA7 ; IFNB1 ;
kinesin binding [molecular_function]	GO:0019894	GO	9606	5	8	0.63	0.000603198	0.00776649	KIF1B ; KIFAP3 ; MAPK8IP1 ; MAPK8IP2 ; MAPK8IP3 ;
proteasome regulatory particle [cellular_component]	GO:0005838	GO	9606	5	8	0.63	0.000603198	0.00776649	PSMD1 ; PSMD12 ; PSMD13 ; PSMD2 ; PSMD7 ;
single-stranded DNA binding [molecular_function]	GO:0003697	GO	9606	13	45	0.29	0.00065442	0.00818817	BRCA2 ; ERCC5 ; HNRNPA1 ; HSPD1 ; MCM7 ; RAD51 ; RPA2 ; SMUG1 ; SPEN ; SUB1 ; TREX1 ; WBP11 ; YBX1 ;
identical protein binding [molecular_function]	GO:0042802	GO	9606	49	286	0.17	0.0006616	0.00824476	ACTN2 ; ARHGDIA ; ATF3 ; ATXN1 ; BCL2L1 ; BRAP ; BTK ; CASP10 ; CASP2 ; CASP8 ; CD28 ; CD74 ; CHUK ; COL1A2 ; COMMD1 ; CSNK2B ; CSNK2B;LY6G5B ; DAXX ; DFFA ; DVL2 ; EED ; ELAVL1 ; FADD ; FHL2 ; GPSM2 ; HDAC1 ; HNRNPC ; HSPB1 ; IKBKB ; IRF9 ; ITGB3 ; MAPT ; NEFL ; NONO ; PARP1 ; PFKFB3 ; PPP1CC ; PSMA7 ; RABAC1 ; RASSF1 ; SH3GL2 ; SSSCA1 ; STRAP ; TAX1BP1 ; TFG ; TP63 ; TRADD ; TRAF7 ; TRIP6 ;
collagen catabolic process [biological_process]	GO:0030574	GO	9606	8	20	0.4	0.000671474	0.00830114	MMP1 ; MMP13 ; MMP2 ; MMP3 ; MMP7 ; MMP8 ; MMP9 ; PRTN3 ;
phosphorylase kinase complex [cellular_component]	GO:0005964	GO	9606	8	20	0.4	0.000671474	0.00830114	CAMK2A ; CAMK2B ; CAMK2D ; CAMK2G ; CASK ; DAPK1 ; MAPKAPK2 ; MAPKAPK3 ;
protein dimerization activity [molecular_function]	GO:0046983	GO	9606	20	87	0.23	0.000759132	0.00934757	ACTN2 ; ATF1 ; ATF2 ; ATF3 ; ATF7 ; BATF ; BRD8 ; CEBPD ; CREB1 ; CREM ; FOSL1 ; FOSL2 ; JDP2 ; JUND ; NCF4 ; NFE2 ; NFE2L2 ; POLR1C ; TFAP2A ; WWOX ;
establishment or maintenance of cell polarity [biological_process]	GO:0007163	GO	9606	7	16	0.44	0.000777208	0.00953232	CCL4 ; CD3G ; CDC42 ; DLG1 ; PARD3 ; PARD6B ; SPN ;
DNA damage checkpoint [biological_process]	GO:0000077	GO	9606	6	12	0.5	0.000794442	0.00955486	ATR ; CHEK1 ; CHEK2 ; NBN ; RAD17 ; ZAK ;
T cell receptor complex [cellular_component]	GO:0042101	GO	9606	6	12	0.5	0.000794442	0.00955486	CARD11 ; CD247 ; CD3D ; CD3E ; CD3G ; ZAP70 ;
negative regulation of specific transcription from RNA polymerase II promoter [biological_process]	GO:0010553	GO	9606	6	12	0.5	0.000794442	0.00955486	NCOR1 ; NCOR2 ; NFKB1 ; PPARG ; SMAD7 ; SMARCA2 ;
positive regulation of endothelial cell proliferation [biological_process]	GO:0001938	GO	9606	6	12	0.5	0.000794442	0.00955486	ARNT ; CCL2 ; HIF1A ; PDGFB ; TNFSF13;TNFSF12;TNFSF12-TNFSF13 ; VEGFA ;
promoter binding [molecular_function]	GO:0010843	GO	9606	6	12	0.5	0.000794442	0.00955486	FOS ; HNF1A ; JUN ; NFKB1 ; SMAD7 ; XRCC5 ;
ubiquitin ligase complex [cellular_component]	GO:0000151	GO	9606	18	75	0.24	0.000799826	0.00958247	BARD1 ; BRCA1 ; CAND1 ; FBXO25 ; FBXO4 ; FBXO7 ; FBXW11 ; LMO7 ; NEDD4 ; RNF125 ; SUGT1 ; TRAF4 ; TRAF6 ; TRAF7 ; TRIM21 ; UBE2L3 ; UBE4B ; WWP1 ;
proteolysis [biological_process]	GO:0006508	GO	9606	89	598	0.15	0.000907909	0.0108355	ACTL6A ; ADAM17 ; ADAMTS13 ; ADAMTS6 ; C1R ; C1S ; C2 ; CAPN1 ; CAPN2 ; CARD16 ; CARD18 ; CASP1 ; CASP10 ; CASP2 ; CASP3 ; CASP4 ; CASP5 ; CASP6 ; CASP7 ; CASP8 ; CASP9 ; CFB ; CFI ; CFLAR ; CSNK1E ; CTSB ; CTSD ; CTSG ; CTSS ; CUL7 ; DYNC1H1 ; ELANE ; ERAP1 ; ERAP2 ; ESPL1 ; FBXO2 ; FBXO6 ; FBXW2 ; GZMA ; GZMB ; GZMH ; GZMK ; GZMM ; HABP2 ; HGF ; HP;HPR ; HTRA2 ; HTRA4 ; ILF3 ; JAK3 ; KLK1 ; KLK…
ATP-dependent DNA helicase activity [molecular_function]	GO:0004003	GO	9606	8	21	0.38	0.000983193	0.0116445	CHD3 ; DHX9 ; ERCC2 ; ERCC3 ; FBXO18 ; RUVBL2 ; XRCC5 ; XRCC6 ;
phosphorylase kinase activity [molecular_function]	GO:0004689	GO	9606	8	21	0.38	0.000983193	0.0116445	CAMK2A ; CAMK2B ; CAMK2D ; CAMK2G ; CASK ; DAPK1 ; MAPKAPK2 ; MAPKAPK3 ;
translational initiation [biological_process]	GO:0006413	GO	9606	11	36	0.31	0.00100542	0.0118624	EIF1 ; EIF1B ; EIF3B ; EIF3C ; EIF3D ; EIF3F ; EIF4E ; EIF4E2 ; GTF2B ; LGTN ; RPS3 ;
extracellular region [cellular_component]	GO:0005576	GO	9606	256	1996	0.13	0.0010667	0.0124905	A2M ; ACHE ; ADAMTS13 ; ADAMTS6 ; ADIPOQ ; AFP ; ANXA2 ; APP ; B2M ; B4GALT1 ; BGN ; BMP2 ; BMP3 ; BMP6 ; BMP7 ; C1QA ; C1QB ; C1QC ; C1R ; C1S ; C2 ; C3 ; C4A ; C4B ; CAMP ; CCL1 ; CCL11 ; CCL13 ; CCL14;CCL15 ; CCL15 ; CCL17 ; CCL19 ; CCL2 ; CCL20 ; CCL21 ; CCL22 ; CCL23 ; CCL26 ; CCL3 ; CCL4 ; CCL5 ; CCL7 ; CCL8 ; CD14 ; CD40 ; CD40LG ; CEACAM1 ; CFH ; CFHR4 ; CFI ; CLU ; CNPY3 ; COL1A2 ; COL3A…
small GTPase regulator activity [molecular_function]	GO:0005083	GO	9606	9	26	0.35	0.00106575	0.0125267	KRIT1 ; MAP4K1 ; MAP4K4 ; PAK1 ; PAK2 ; PAK3 ; RALGDS ; TNIK ; WAS ;
2-oxoglutarate metabolic process [biological_process]	GO:0006103	GO	9606	3	3	1	0.00123842	0.0127246	GHR ; STAT5A ; STAT5B ;
IkappaB kinase activity [molecular_function]	GO:0008384	GO	9606	3	3	1	0.00123842	0.0127246	CHUK ; IKBKB ; IKBKE ;
JUN kinase activity [molecular_function]	GO:0004705	GO	9606	3	3	1	0.00123842	0.0127246	MAPK10 ; MAPK8 ; MAPK9 ;
MAP-kinase scaffold activity [molecular_function]	GO:0005078	GO	9606	3	3	1	0.00123842	0.0127246	MAPK8IP1 ; MAPK8IP2 ; MAPK8IP3 ;
N-terminal myristoylation domain binding [molecular_function]	GO:0031997	GO	9606	3	3	1	0.00123842	0.0127246	CALM1 ; CALM2 ; CALM3 ;
SUMO ligase activity [molecular_function]	GO:0019789	GO	9606	3	3	1	0.00123842	0.0127246	PIAS1 ; PIAS2 ; PIAS4 ;
TSC1-TSC2 complex [cellular_component]	GO:0033596	GO	9606	3	3	1	0.00123842	0.0127246	NEFL ; TSC1 ; TSC2 ;
Toll binding [molecular_function]	GO:0005121	GO	9606	3	3	1	0.00123842	0.0127246	MYD88 ; TLR8 ; TOLLIP ;
allantoin metabolic process [biological_process]	GO:0000255	GO	9606	3	3	1	0.00123842	0.0127246	GHR ; STAT5A ; STAT5B ;
bubble DNA binding [molecular_function]	GO:0000405	GO	9606	3	3	1	0.00123842	0.0127246	BLM ; ERCC5 ; WRN ;
cleavage of lamin [biological_process]	GO:0006922	GO	9606	3	3	1	0.00123842	0.0127246	BAX ; GZMA ; GZMB ;
histone acetyltransferase complex [cellular_component]	GO:0000123	GO	9606	3	3	1	0.00123842	0.0127246	CREBBP ; EP300 ; KAT2A ;
interleukin-12 receptor binding [molecular_function]	GO:0005143	GO	9606	3	3	1	0.00123842	0.0127246	IL12A ; IL12B ; JAK2 ;
interleukin-2 receptor activity [molecular_function]	GO:0004911	GO	9606	3	3	1	0.00123842	0.0127246	IL2RA ; IL2RB ; IL2RG ;
interleukin-6 receptor complex [cellular_component]	GO:0005896	GO	9606	3	3	1	0.00123842	0.0127246	IL6 ; IL6R ; IL6ST ;
isoleucine metabolic process [biological_process]	GO:0006549	GO	9606	3	3	1	0.00123842	0.0127246	GHR ; STAT5A ; STAT5B ;
megakaryocyte differentiation [biological_process]	GO:0030219	GO	9606	3	3	1	0.00123842	0.0127246	IL11 ; SP1 ; SP3 ;
mitotic cell cycle G2/M transition DNA damage checkpoint [biological_process]	GO:0007095	GO	9606	3	3	1	0.00123842	0.0127246	CCNA2 ; FOXO4 ; NBN ;
natural killer cell differentiation [biological_process]	GO:0001779	GO	9606	3	3	1	0.00123842	0.0127246	SP3 ; STAT5A ; STAT5B ;
negative regulation of cytokine-mediated signaling pathway [biological_process]	GO:0001960	GO	9606	3	3	1	0.00123842	0.0127246	IRAK3 ; PTPRC ; SIGIRR ;
negative regulation of protein amino acid dephosphorylation [biological_process]	GO:0035308	GO	9606	3	3	1	0.00123842	0.0127246	PPP2R4 ; YWHAB ; YWHAE ;
negative regulation of ryanodine-sensitive calcium-release channel activity [biological_process]	GO:0060315	GO	9606	3	3	1	0.00123842	0.0127246	CALM1 ; CALM2 ; CALM3 ;
neurotrophin receptor activity [molecular_function]	GO:0005030	GO	9606	3	3	1	0.00123842	0.0127246	NGFR ; NTRK2 ; NTRK3 ;
positive regulation of gene expression [biological_process]	GO:0010628	GO	9606	3	3	1	0.00123842	0.0127246	CSF1 ; MAPK9 ; PF4 ;
prolactin receptor binding [molecular_function]	GO:0005148	GO	9606	3	3	1	0.00123842	0.0127246	GH1 ; PRL ; SOCS2 ;
regulation of release of sequestered calcium ion into cytosol by sarcoplasmic reticulum [biological_process]	GO:0010880	GO	9606	3	3	1	0.00123842	0.0127246	CALM1 ; CALM2 ; CALM3 ;
response to tumor cell [biological_process]	GO:0002347	GO	9606	3	3	1	0.00123842	0.0127246	TP53 ; TP63 ; TP73 ;
siRNA binding [molecular_function]	GO:0035197	GO	9606	3	3	1	0.00123842	0.0127246	MBD2 ; TLR7 ; TLR9 ;
transforming growth factor beta receptor, cytoplasmic mediator activity [molecular_function]	GO:0005072	GO	9606	3	3	1	0.00123842	0.0127246	CDKN1B ; ENG ; SKIL ;
uropod [cellular_component]	GO:0001931	GO	9606	3	3	1	0.00123842	0.0127246	MSN ; MYH9 ; SPN ;
guanyl-nucleotide exchange factor activity [molecular_function]	GO:0005085	GO	9606	25	123	0.2	0.00124541	0.0127542	ABR ; ALS2 ; ARHGEF1 ; ARHGEF11 ; ARHGEF12 ; ARHGEF6 ; ARHGEF7 ; BCR ; DOCK1 ; DOCK7 ; IDBG-231005 ; ITSN1 ; NGEF ; PLCE1 ; PREX1 ; PREX2 ; RALGDS ; RASGRP1 ; RGL2 ; RICTOR ; SOS1 ; SOS2 ; TIAM1 ; TRIO ; VAV1 ;
peptidase activity [molecular_function]	GO:0008233	GO	9606	74	486	0.15	0.00127066	0.0129699	ADAM17 ; ADAMTS13 ; ADAMTS6 ; C1R ; C1S ; C2 ; CAPN1 ; CAPN2 ; CASP1 ; CASP10 ; CASP2 ; CASP3 ; CASP4 ; CASP5 ; CASP6 ; CASP7 ; CASP8 ; CASP9 ; CFI ; COPS5 ; CTSB ; CTSD ; CTSG ; CTSS ; CYLD ; ELANE ; ERAP1 ; ERAP2 ; ESPL1 ; GZMA ; GZMB ; GZMH ; GZMK ; GZMM ; HABP2 ; HTRA2 ; HTRA4 ; KLK1 ; KLK3 ; KLK5 ; KLK7 ; LNPEP ; MALT1 ; MASP1 ; MASP2 ; MMP1 ; MMP12 ; MMP13 ; MMP14 ; MMP2 ; MMP23B ; MMP3 ; M…
cell adhesion [biological_process]	GO:0007155	GO	9606	94	645	0.15	0.00130378	0.0132643	ACHE ; ACTN2 ; AJAP1 ; AKT1S1 ; APC ; APP ; ARF6 ; ARVCF ; B4GALT1 ; BCAR1 ; CASK ; CCL11 ; CCL2 ; CCL4 ; CCL5 ; CCR1 ; CCR3 ; CD36 ; CD4 ; CD44 ; CD46 ; CD47 ; CD9 ; CDH2 ; CDH5 ; CFH ; CHD3 ; COL5A1 ; CR2 ; CSF3R ; CTNNA1 ; CTNNAL1 ; CTNND2 ; CXCL12 ; DST ; ENG ; ERBB2IP ; F11R ; FASLG ; FEZ1 ; FN1 ; FOXG1 ; GP1BA ; HABP2 ; IL2 ; ITGA5 ; ITGAM ; ITGB1 ; ITGB3 ; ITGB3BP ; ITGB5 ; ITGB6 ; JUB ; K…
MAP kinase tyrosine/serine/threonine phosphatase activity [molecular_function]	GO:0017017	GO	9606	6	13	0.46	0.00134164	0.0134294	DUSP1 ; DUSP10 ; DUSP16 ; DUSP2 ; DUSP4 ; DUSP6 ;
calmodulin-dependent protein kinase activity [molecular_function]	GO:0004683	GO	9606	6	13	0.46	0.00134164	0.0134294	CAMK1G ; CAMK2A ; CAMK2B ; CAMK2D ; CAMK2G ; MYLK2 ;
positive regulation of foam cell differentiation [biological_process]	GO:0010744	GO	9606	6	13	0.46	0.00134164	0.0134294	CD36 ; CSF1 ; CSF2 ; MAPK9 ; NFKB1 ; PF4 ;
regulation of DNA replication [biological_process]	GO:0006275	GO	9606	6	13	0.46	0.00134164	0.0134294	CCDC88A ; CDK2 ; ID3 ; PPP2CA ; PPP2R1A ; PSMC1 ;
protein serine/threonine phosphatase activity [molecular_function]	GO:0004722	GO	9606	12	42	0.29	0.00116438	0.0135829	DUSP6 ; LCK ; PHLPP ; PPM1A ; PPM1B ; PPP1CA ; PPP1CC ; PPP2CB ; PPP3CA ; PPP4C ; PPP6C ; PTEN ;
regulation of Rho protein signal transduction [biological_process]	GO:0035023	GO	9606	17	72	0.24	0.00134147	0.0136032	ABR ; ARHGEF1 ; ARHGEF11 ; ARHGEF12 ; ARHGEF6 ; ARHGEF7 ; BCR ; IDBG-231005 ; ITSN1 ; NGEF ; PREX1 ; PREX2 ; SOS1 ; SOS2 ; TIAM1 ; TRIO ; VAV1 ;
DNA fragmentation involved in apoptosis [biological_process]	GO:0006309	GO	9606	7	17	0.41	0.00119934	0.0139384	BAX ; BIRC7 ; BNIP3 ; CASP3 ; CDKN2A ; DFFA ; MYC ;
protein kinase inhibitor activity [molecular_function]	GO:0004860	GO	9606	8	22	0.36	0.00140068	0.0139752	CDKN1A ; CDKN1B ; CDKN1C ; DNAJC3 ; MAPK8IP1 ; SOCS1 ; SOCS3 ; TRIB3 ;
NADPH oxidase complex [cellular_component]	GO:0043020	GO	9606	5	9	0.56	0.00123697	0.0141115	CYBA ; NCF2 ; NCF4 ; NOXA1 ; NOXO1 ;
double-strand break repair via nonhomologous end joining [biological_process]	GO:0006303	GO	9606	5	9	0.56	0.00123697	0.0141115	LIG4 ; MRE11A ; PRKDC ; XRCC5 ; XRCC6 ;
negative regulation of foam cell differentiation [biological_process]	GO:0010745	GO	9606	5	9	0.56	0.00123697	0.0141115	ADIPOQ ; CRP ; ITGB3 ; NFKBIA ; NR1H2 ;
osteoblast development [biological_process]	GO:0002076	GO	9606	5	9	0.56	0.00123697	0.0141115	ACHE ; GLI2 ; JUND ; MEN1 ; SMAD3 ;
positive regulation of mesenchymal cell proliferation [biological_process]	GO:0002053	GO	9606	5	9	0.56	0.00123697	0.0141115	BMPR1A ; IRS1 ; IRS2 ; KDR ; TGFBR2 ;
blood vessel development [biological_process]	GO:0001568	GO	9606	9	27	0.33	0.00144775	0.0143526	AGT ; AKT1 ; CDX2 ; COL1A2 ; CRKL ; FOXO1 ; TCF7L2 ; TGFB2 ; TGFBR2 ;
cell morphogenesis [biological_process]	GO:0000902	GO	9606	9	27	0.33	0.00144775	0.0143526	BCL2 ; BCL6 ; GP1BA ; HGF ; NOX4 ; RHOA ; STK4 ; TGFB2 ; VHL ;
membrane fraction [cellular_component]	GO:0005624	GO	9606	66	427	0.15	0.00154514	0.0152693	ABCA1 ; ABCC2 ; ABCC4 ; ADRB1 ; ADRB2 ; ARF6 ; ARRB1 ; ATP1A1 ; BCAR1 ; BID ; BIRC6 ; CAV1 ; CD36 ; CD38 ; CD68 ; CDH5 ; CEACAM1 ; CTNNB1 ; DYNLL1 ; ENG ; FGFR1 ; GABARAPL2 ; GIPC1 ; GNAI2 ; GOPC ; GP1BA ; HRAS ; IGHG4 ; IL15 ; ITGB3BP ; JUP ; KRAS ; LILRB2 ; LRP2 ; MAP3K13 ; MET ; MPP1 ; MPP2 ; NEDD4 ; PDE4A ; PLCE1 ; PLP2 ; PPM1A ; PRKCA ; PRKCE ; PRKCZ ; PSEN1 ; RAB2A ; RAC2 ; RASGRP1 ; RHOB ;…
diacylglycerol binding [molecular_function]	GO:0019992	GO	9606	16	67	0.24	0.00161713	0.01593	ARAF ; BRAF ; DGKZ ; IDBG-231005 ; KSR1 ; KSR2 ; PRKCE ; PRKCG ; PRKCQ ; PRKCZ ; PRKD1 ; RASGRP1 ; RASSF1 ; ROCK2 ; TENC1 ; VAV1 ;
cellular response to extracellular stimulus [biological_process]	GO:0031668	GO	9606	4	6	0.67	0.00166641	0.016159	CDKN2B ; FOS ; FOSL1 ; NR4A2 ;
eukaryotic translation initiation factor 3 complex [cellular_component]	GO:0005852	GO	9606	4	6	0.67	0.00166641	0.016159	COPS5 ; EIF3C ; EIF3E ; EIF3F ;
nucleosome disassembly [biological_process]	GO:0006337	GO	9606	4	6	0.67	0.00166641	0.016159	HMGA1 ; NFE2 ; SET ; SMARCE1 ;
opsonization [biological_process]	GO:0008228	GO	9606	4	6	0.67	0.00166641	0.016159	CRP ; FCN2 ; MBL2 ; PTX3 ;
transmembrane receptor protein tyrosine phosphatase signaling pathway [biological_process]	GO:0007185	GO	9606	4	6	0.67	0.00166641	0.016159	PTN ; PTPRF ; PTPRU ; TRIO ;
response to organic substance [biological_process]	GO:0010033	GO	9606	7	18	0.39	0.00178181	0.0172242	ANXA5 ; CREB1 ; PPP2CA ; PPP2R1A ; RELA ; SQLE ; SUPT5H ;
blood coagulation [biological_process]	GO:0007596	GO	9606	22	106	0.21	0.00179343	0.0172827	ANXA5 ; C1R ; CCR3 ; CCR5 ; CD36 ; EFEMP2 ; F2RL1 ; GNAQ ; HGF ; HNF4A ; IFNAR2;IL10RB ; ITGB3 ; PLAT ; PLAUR ; PLG ; PTAFR ; SERPINA1 ; SERPINC1 ; SERPING1 ; VWF ; WAS ; YBX1 ;
glycogen biosynthetic process [biological_process]	GO:0005978	GO	9606	9	28	0.32	0.00193243	0.0185645	AKT1 ; CAMK2A ; CAMK2B ; CAMK2D ; CAMK2G ; CASK ; DAPK1 ; MAPKAPK2 ; MAPKAPK3 ;
insulin receptor binding [molecular_function]	GO:0005158	GO	9606	8	23	0.35	0.00194738	0.0186504	DOK1 ; IGF1R ; IRS1 ; IRS2 ; IRS4 ; JAK3 ; PIK3R1 ; SHC1 ;
cell surface [cellular_component]	GO:0009986	GO	9606	31	169	0.18	0.0020508	0.0195804	AAMP ; ADAMTS13 ; ALPP ; APP ; BAI2 ; BAI3 ; CD36 ; CD44 ; CHRNA1 ; CTSG ; ELANE ; EWSR1 ; HNRNPU ; HSPA5 ; HSPA8 ; HSPB1 ; IL17RB ; IL1RL1 ; IL2RG ; IL8RB ; IRAK2 ; ITGB1 ; MPP2 ; MPP3 ; NFAM1 ; PDGFA ; PDGFB ; PLAUR ; PRLR ; RARA ; TGFA ;
spindle microtubule [cellular_component]	GO:0005876	GO	9606	6	14	0.43	0.00213552	0.0203267	BIRC5 ; CALM1 ; CALM2 ; CALM3 ; CDC2 ; KIF11 ;
GTPase inhibitor activity [molecular_function]	GO:0005095	GO	9606	5	10	0.5	0.00225545	0.0212725	GPS1 ; GPS2 ; IQGAP1 ; RTKN ; TNK2 ;
heterochromatin [cellular_component]	GO:0000792	GO	9606	5	10	0.5	0.00225545	0.0212725	DAXX ; HDAC2 ; MBD2 ; MBD3 ; SMARCA4 ;
lamellipodium assembly [biological_process]	GO:0030032	GO	9606	5	10	0.5	0.00225545	0.0212725	CCDC88A ; JUB ; NCK1 ; NCK2 ; VCL ;
steroid hormone receptor activity [molecular_function]	GO:0003707	GO	9606	14	57	0.25	0.00233357	0.0219426	AR ; ESR1 ; HNF4A ; NR1H2 ; NR1H4 ; NR2E1 ; NR3C1 ; NR4A2 ; NR5A2 ; PPARG ; RARA ; RARG ; RXRA ; VDR ;
PDZ domain binding [molecular_function]	GO:0030165	GO	9606	9	29	0.31	0.0025383	0.0237956	CFTR ; DLG4 ; EXOC4 ; GIPC1 ; LPAR2 ; SLC9A3R1 ; SNTA1 ; TGFBR3 ; USHBP1 ;
leukocyte adhesion [biological_process]	GO:0007159	GO	9606	7	19	0.37	0.00256188	0.0239443	CD40LG ; EZR ; ICAM1 ; ITGA5 ; ITGB1 ; MSN ; SYK ;
androgen receptor signaling pathway [biological_process]	GO:0030521	GO	9606	11	40	0.28	0.00258654	0.0241022	CCNE1 ; DAXX ; DNAJA1 ; FHL2 ; GRIP1 ; KAT5 ; MED1 ; MED14 ; NCOA3 ; PIAS1 ; PIAS2 ;
melanosome [cellular_component]	GO:0042470	GO	9606	19	90	0.21	0.00291231	0.0270566	ANXA2 ; CANX ; CLTC ; CTSB ; CTSD ; HSP90AA1 ; HSP90AB1 ; HSP90B1 ; HSPA5 ; HSPA8 ; PPIB ; PRDX1 ; RAB27A ; SYTL1 ; TFRC ; TPP1 ; YWHAB ; YWHAE ; YWHAZ ;
filopodium [cellular_component]	GO:0030175	GO	9606	6	15	0.4	0.00323805	0.0299038	ACTN2 ; CDC42 ; EZR ; MSN ; RDX ; VCAM1 ;
inositol or phosphatidylinositol kinase activity [molecular_function]	GO:0004428	GO	9606	6	15	0.4	0.00323805	0.0299038	IP6K2 ; PIK3CA ; PIK3CB ; PIK3CD ; PIK3CG ; SMG1 ;
RNA cap binding [molecular_function]	GO:0000339	GO	9606	4	7	0.57	0.00355728	0.0320879	EIF4A1 ; EIF4E ; EIF4E2 ; EIF4G3 ;
T cell costimulation [biological_process]	GO:0031295	GO	9606	4	7	0.57	0.00355728	0.0320879	SPN ; TNFRSF13C ; TNFSF13B ; TNFSF14 ;
T-helper 1 type immune response [biological_process]	GO:0042088	GO	9606	4	7	0.57	0.00355728	0.0320879	EBI3 ; IL18 ; TLR4 ; TLR6 ;
fibrinogen complex [cellular_component]	GO:0005577	GO	9606	4	7	0.57	0.00355728	0.0320879	FGA ; FGG ; FN1 ; THBS1 ;
phagocytosis, engulfment [biological_process]	GO:0006911	GO	9606	4	7	0.57	0.00355728	0.0320879	DOCK1 ; FCER1G ; FCGR1A ; GULP1 ;
positive regulation vascular endothelial growth factor production [biological_process]	GO:0010575	GO	9606	4	7	0.57	0.00355728	0.0320879	ARNT ; GATA4 ; IL1A ; NOX1 ;
regulation of cell-matrix adhesion [biological_process]	GO:0001952	GO	9606	4	7	0.57	0.00355728	0.0320879	BCL2 ; NF1 ; PIK3CB ; TSC1 ;
vinculin binding [molecular_function]	GO:0017166	GO	9606	4	7	0.57	0.00355728	0.0320879	ACTN1 ; CTNNA1 ; PXN ; SORBS3 ;
insoluble fraction [cellular_component]	GO:0005626	GO	9606	7	20	0.35	0.00357979	0.0321973	ARAF ; CRYAB ; MDM2 ; PDE4D ; PML ; S100A12 ; TP53 ;
RNA splicing [biological_process]	GO:0008380	GO	9606	39	234	0.17	0.00364406	0.0326807	CIR ; CROP ; DDX5 ; EIF4A3 ; GEMIN4 ; GEMIN5 ; HNRNPA1 ; HNRNPA2B1 ; HNRNPC ; HNRNPK ; HNRNPM ; HNRNPU ; KHSRP ; LSM2 ; NONO ; PABPC1 ; PNN ; PPARGC1A ; PPIG ; PPP2CA ; PPP2R1A ; PRPF31 ; PRPF6 ; PTBP1 ; RBM10 ; RBM39 ; RBMX ; RRAGC ; SF3B4 ; SFPQ ; SFRS12 ; SFRS7 ; SKIV2L2 ; SNRPA ; SNRPD1 ; STRAP ; SYNCRIP ; WBP11 ; YBX1 ;
double-stranded RNA binding [molecular_function]	GO:0003725	GO	9606	10	36	0.28	0.00369552	0.0330467	DHX9 ; EIF2AK2 ; ILF2 ; ILF3 ; MRPL44 ; PRKRA ; STAU1 ; TLR3 ; TLR7 ; TLR8 ;
actin polymerization or depolymerization [biological_process]	GO:0008154	GO	9606	5	11	0.45	0.00377089	0.0334316	EVL ; PAK1 ; PAK2 ; PAK3 ; WAS ;
negative regulation of phosphorylation [biological_process]	GO:0042326	GO	9606	5	11	0.45	0.00377089	0.0334316	ATXN1 ; CDKN1B ; CDKN2B ; DYNLL1 ; INHA ;
positive regulation of interleukin-2 biosynthetic process [biological]	GO:0045086	GO	9606	5	11	0.45	0.00377089	0.0334316	CARD11 ; CD28 ; GLMN ; IL1A ; IRF4 ;
tumor necrosis factor receptor binding [molecular_function]	GO:0005164	GO	9606	14	60	0.23	0.00387351	0.0342436	C1QC ; CD40LG ; FASLG ; FUS ; LTA ; LTB ; MRPL33;BRE ; NFKBIL1 ; TNF ; TNFSF10 ; TNFSF13;TNFSF12;TNFSF12-TNFSF13 ; TNFSF13B ; TNFSF14 ; TRAP1 ;
regulation of protein metabolic process [biological_process]	GO:0051246	GO	9606	11	42	0.26	0.0039188	0.0345455	BIRC6 ; CDC34 ; UBE2D1 ; UBE2D2 ; UBE2D3 ; UBE2E1 ; UBE2E3 ; UBE2I ; UBE2L3 ; UBE2L6 ; UBE2V2 ;
basement membrane [cellular_component]	GO:0005604	GO	9606	12	48	0.25	0.00399866	0.0351497	ANXA2 ; DST ; EFEMP2 ; ERBB2IP ; FBN1 ; FN1 ; LAMA5 ; LAMB1 ; SPARC ; SPN ; TF ; VEGFA ;
DNA repair [biological_process]	GO:0006281	GO	9606	36	213	0.17	0.00402166	0.035252	APEX1 ; ATM ; ATR ; ATRX ; BRCA1 ; BRCA2 ; CHEK1 ; CSNK1E ; CUL4A ; CUL4B ; EPC2 ; ERCC5 ; FANCA ; FANCF ; FBXO18 ; GADD45A ; HMGB1 ; IFI6 ; LIG4 ; MEN1 ; MNAT1 ; MORF4L1 ; NONO ; PARP1 ; PRKDC ; RAD17 ; RAD51 ; RBBP8 ; RBX1 ; RUVBL2 ; SFPQ ; SIRT1 ; SMG1 ; SSRP1 ; SUMO1 ; TP53BP1 ;
helicase activity [molecular_function]	GO:0004386	GO	9606	27	148	0.18	0.00414632	0.0362424	ATRX ; BLM ; CHD3 ; CHD8 ; DDX1 ; DDX17 ; DDX24 ; DDX3X ; DDX5 ; DDX58 ; DHX36 ; DHX58 ; DHX9 ; EIF4A1 ; EIF4A2 ; EIF4A3 ; EP400 ; ERCC2 ; ERCC3 ; FBXO18 ; IFIH1 ; SKIV2L2 ; SMARCA2 ; SMARCA4 ; SRCAP ; WRN ; XRCC5 ;
Rho protein signal transduction [biological_process]	GO:0007266	GO	9606	9	31	0.29	0.0041949	0.0363597	ADRA2A ; ARHGDIA ; CDC42EP1 ; COL1A2 ; RHOA ; RHOB ; RHOD ; RHOG ; RTKN ;
caveola [cellular_component]	GO:0005901	GO	9606	9	31	0.29	0.0041949	0.0363597	ADRB2 ; CAV1 ; IER3 ; IRS1 ; JAK2 ; MRPS18B ; SELE ; SRC ; TUBB ;
protein targeting [biological_process]	GO:0006605	GO	9606	9	31	0.29	0.0041949	0.0363597	CDC37 ; GABARAP ; GIPC1 ; GNAS ; YWHAB ; YWHAE ; YWHAG ; YWHAQ ; YWHAZ ;
B cell lineage commitment [biological_process]	GO:0002326	GO	9606	3	4	0.75	0.00455506	0.0376916	BCL2 ; TCF3 ; TP53 ;
CCAAT-binding factor complex [cellular_component]	GO:0016602	GO	9606	3	4	0.75	0.00455506	0.0376916	NFYA ; NFYB ; NFYC ;
N-acetylmuramoyl-L-alanine amidase activity [molecular_function]	GO:0008745	GO	9606	3	4	0.75	0.00455506	0.0376916	PGLYRP1 ; PGLYRP3 ; PGLYRP4 ;
alkaline phosphatase activity [molecular_function]	GO:0004035	GO	9606	3	4	0.75	0.00455506	0.0376916	ALPI ; ALPL ; ALPP ;
bHLH transcription factor binding [molecular_function]	GO:0043425	GO	9606	3	4	0.75	0.00455506	0.0376916	TCF3 ; USF1 ; USF2 ;
calcium- and calmodulin-dependent protein kinase complex [cellular_component]	GO:0005954	GO	9606	3	4	0.75	0.00455506	0.0376916	CAMK1G ; CAMK2D ; CAMK2G ;
cytoplasmic sequestering of NF-kappaB [biological_process]	GO:0007253	GO	9606	3	4	0.75	0.00455506	0.0376916	FAF1 ; IL10 ; NFKBIA ;
death-inducing signaling complex [cellular_component]	GO:0031264	GO	9606	3	4	0.75	0.00455506	0.0376916	CASP8 ; FADD ; RIPK1 ;
germinal center formation [biological_process]	GO:0002467	GO	9606	3	4	0.75	0.00455506	0.0376916	ADAM17 ; BCL3 ; NFKB2 ;
hematopoietin/interferon-class (D200-domain) cytokine receptor signal transducer activity [molecular_function]	GO:0005062	GO	9606	3	4	0.75	0.00455506	0.0376916	STAT1 ; STAT2 ; STAT3 ;
phosphorylase kinase regulator activity [molecular_function]	GO:0008607	GO	9606	3	4	0.75	0.00455506	0.0376916	ELP3 ; ELP4 ; IKBKAP ;
positive regulation of cell-matrix adhesion [biological_process]	GO:0001954	GO	9606	3	4	0.75	0.00455506	0.0376916	CD36 ; CDK6 ; CSF1 ;
regulation of DNA recombination [biological_process]	GO:0000018	GO	9606	3	4	0.75	0.00455506	0.0376916	IL7R ; KPNA1 ; KPNA2 ;
regulation of phosphoprotein phosphatase activity [biological_process]	GO:0043666	GO	9606	3	4	0.75	0.00455506	0.0376916	RCAN1 ; SAPS3 ; TSC1 ;
regulation of transcription of G1/S-phase of mitotic cell cycle [biological_process]	GO:0000083	GO	9606	3	4	0.75	0.00455506	0.0376916	E2F4 ; E2F6 ; RB1 ;
release of cytoplasmic sequestered NF-kappaB [biological_process]	GO:0008588	GO	9606	3	4	0.75	0.00455506	0.0376916	NLRP12 ; TNFSF14 ; TRIP6 ;
response to molecule of bacterial origin [biological_process]	GO:0002237	GO	9606	3	4	0.75	0.00455506	0.0376916	BCL10 ; CD14 ; IL10 ;
protein tyrosine phosphatase activity [molecular_function]	GO:0004725	GO	9606	22	114	0.19	0.0045957	0.0379268	CDC25A ; DUSP1 ; DUSP10 ; DUSP16 ; DUSP2 ; DUSP26 ; DUSP4 ; DUSP6 ; MTMR2 ; PTEN ; PTPN1 ; PTPN11 ; PTPN13 ; PTPN2 ; PTPN6 ; PTPN7 ; PTPRB ; PTPRC ; PTPRF ; PTPRJ ; PTPRM ; PTPRU ;
T cell activation [biological_process]	GO:0042110	GO	9606	8	26	0.31	0.00463033	0.0380103	CD3E ; CD3G ; CLEC7A ; IFNAR1 ; IRF4 ; NCK1 ; PRLR ; VAV1 ;
cell cortex [cellular_component]	GO:0005938	GO	9606	8	26	0.31	0.00463033	0.0380103	ARF6 ; CTTN ; CYTIP ; GIPC1 ; MYO6 ; NCL ; NEDD4 ; TSC1 ;
blood vessel remodeling [biological_process]	GO:0001974	GO	9606	6	16	0.38	0.00471456	0.0384981	AGT ; AGTR2 ; EPAS1 ; NOS2 ; TGFB2 ; VEGFA ;
tumor necrosis factor-mediated signaling pathway [biological_process]	GO:0033209	GO	9606	6	16	0.38	0.00471456	0.0384981	KRT18 ; KRT8 ; PYCARD ; PYDC1 ; RIPK1 ; TRADD ;
negative regulation of angiogenesis [biological_process]	GO:0016525	GO	9606	7	21	0.33	0.00487809	0.0397289	COL4A2 ; FOXO4 ; KLK3 ; PF4 ; PLG ; PTPRM ; STAB1 ;
angiotensin type II receptor activity [molecular_function]	GO:0004945	GO	9606	15	68	0.22	0.00501637	0.0407482	AGTR1 ; AGTR2 ; C3AR1 ; CCBP2 ; CCR1 ; CCR2 ; CCR3 ; CCR5 ; CXCR4 ; F2RL1 ; IL8RA ; IL8RB ; MAS1 ; PRLHR ; PTAFR ;
actin cytoskeleton [cellular_component]	GO:0015629	GO	9606	30	172	0.17	0.00515971	0.0418031	ACTA2 ; AKT1S1 ; BIN1 ; CASK ; CD2AP ; CDH1 ; CHD3 ; CTNNA1 ; CTNNAL1 ; DAPK1 ; FASLG ; FLNA ; FOXG1 ; GABARAP ; HAX1 ; JUP ; KCNA5 ; NCOR2 ; PAK1 ; PAK2 ; PAK3 ; PFN1 ; PFN2 ; RANBP9 ; SLC9A3R1 ; VASP ; VCL ; WAS ; WASF1 ; WBP11 ;
heparin binding [molecular_function]	GO:0008201	GO	9606	18	88	0.2	0.00525875	0.0424945	AAMP ; APP ; BMP7 ; CCL15 ; CCL23 ; CCL7 ; CCL8 ; COL5A1 ; CXCL6 ; FGF2 ; FGFR1 ; FN1 ; PF4 ; PTN ; SERPINC1 ; TGFBR3 ; VEGFA ; VTN ;
RNA binding [molecular_function]	GO:0003723	GO	9606	88	628	0.14	0.00551778	0.0444719	ATXN1 ; BARD1 ; C1orf25 ; CSDC2 ; CSTF2 ; DDX1 ; DDX17 ; DDX24 ; DDX3X ; DDX5 ; DDX58 ; DHX58 ; DKC1 ; EIF3B ; EIF3G ; EIF4A2 ; EIF4A3 ; EIF4B ; EIF4E ; EIF4E2 ; EIF4EBP3;ANKHD1;ANKHD1-EIF4EBP3 ; EIF4G1 ; EIF4H ; ELAVL1 ; ELAVL4 ; EPRS ; EWSR1 ; FUS ; FXR1 ; HNRNPA1 ; HNRNPA2B1 ; HNRNPC ; HNRNPD ; HNRNPK ; HNRNPM ; HNRNPU ; HNRNPUL1 ; HSP90B1 ; IDBG-231005 ; IFIH1 ; IGF2BP1 ; ILF2 ; ISG20 ; KHSRP…
glucose metabolic process [biological_process]	GO:0006006	GO	9606	12	50	0.24	0.00569676	0.0457955	ADIPOQ ; AKT2 ; GAPDH ; IRS1 ; IRS2 ; MYC ; PDK1 ; PGM1 ; PIK3CA ; PRKAA1 ; SLC37A4 ; TNF ;
beta-amyloid binding [molecular_function]	GO:0001540	GO	9606	5	12	0.42	0.00589692	0.0470389	ACHE ; APBB1 ; APBB2 ; MAPK8IP2 ; TGFB2 ;
histone acetylation [biological_process]	GO:0016573	GO	9606	5	12	0.42	0.00589692	0.0470389	KAT2A ; KAT2B ; KAT5 ; MBD3 ; TRRAP ;
negative regulation of NF-kappaB transcription factor activity [biological_process]	GO:0032088	GO	9606	5	12	0.42	0.00589692	0.0470389	CAT ; FOXP3 ; IRAK2 ; NLRP3 ; PYDC1 ;
PML body [cellular_component]	GO:0016605	GO	9606	8	27	0.3	0.00597036	0.0473811	CBX5 ; CHEK2 ; DAXX ; ISG20 ; SP100 ; SUMO1 ; UBE2I ; ZBTB16 ;
specific RNA polymerase II transcription factor activity [molecular_function]	GO:0003704	GO	9606	8	27	0.3	0.00597036	0.0473811	ATF4 ; FOS ; GATA4 ; GFI1B ; IRF7 ; MEIS2 ; SRF ; ZNF143 ;
phosphatase activity [molecular_function]	GO:0016791	GO	9606	23	124	0.19	0.00630613	0.0499181	ALPI ; ALPL ; ALPP ; DUSP1 ; DUSP10 ; DUSP16 ; DUSP2 ; DUSP26 ; DUSP4 ; DUSP6 ; MTMR2 ; MYO5A ; PTPN1 ; PTPN11 ; PTPN13 ; PTPN2 ; PTPN6 ; PTPN7 ; PTPRB ; PTPRC ; PTPRF ; PTPRJ ; PTPRU ;
calcium ion transmembrane transporter activity [molecular_function]	GO:0015085	GO	9606	4	8	0.5	0.00651137	0.0507658	ATP2B1 ; ATP2B2 ; ATP2B4 ; ITPR1 ;
negative regulation of I-kappaB kinase/NF-kappaB cascade [biological_process]	GO:0043124	GO	9606	4	8	0.5	0.00651137	0.0507658	CARD8 ; IL1RL1 ; NLRP12 ; TNFAIP3 ;
poly(A) RNA binding [molecular_function]	GO:0008143	GO	9606	4	8	0.5	0.00651137	0.0507658	EIF4A3 ; PABPC1 ; SYNCRIP ; TIA1 ;
provirus integration [biological_process]	GO:0019047	GO	9606	4	8	0.5	0.00651137	0.0507658	BANF1 ; HMGA1 ; PPIA ; XRCC5 ;
Wnt receptor signaling pathway [biological_process]	GO:0016055	GO	9606	17	83	0.2	0.00648095	0.0510416	BCL9 ; BRD7 ; BTRC ; CSNK1A1 ; CSNK1G2 ; CSNK2A1 ; CSNK2A2 ; CSNK2B ; CSNK2B;LY6G5B ; CTNND1 ; DVL2 ; FBXW11 ; FRAT2 ; LRP6 ; LZTS2 ; PIAS4 ; SLC9A3R1 ;
positive regulation of apoptosis [biological_process]	GO:0043065	GO	9606	13	57	0.23	0.0064792	0.0511577	BID ; BNIP3L ; FAF1 ; ID3 ; IP6K2 ; MMP9 ; NLRC4 ; PAWR ; RIPK2 ; RPS6 ; SIVA1 ; STK4 ; TNFRSF8 ;
platelet alpha granule lumen [cellular_component]	GO:0031093	GO	9606	9	33	0.27	0.00659256	0.05127	A2M ; FGA ; FGG ; HGF ; PF4 ; PPBP ; SERPINA1 ; SERPING1 ; SPARC ;
placenta development [biological_process]	GO:0001890	GO	9606	6	17	0.35	0.00663196	0.0513191	AKT1 ; BIRC2 ; CDX2 ; LEF1 ; PPARG ; VWF ;
transmembrane receptor protein tyrosine phosphatase activity [molecular_function]	GO:0005001	GO	9606	6	17	0.35	0.00663196	0.0513191	PTPRB ; PTPRC ; PTPRF ; PTPRJ ; PTPRM ; PTPRU ;
negative regulation of transcription, DNA-dependent [biological_process]	GO:0045892	GO	9606	14	64	0.22	0.00711497	0.0549198	CIITA ; CIR ; DAXX ; ILF3 ; ING4 ; NCOR1 ; PA2G4 ; RBPJ ; RSF1 ; SMARCC2 ; SMARCE1 ; SPEN ; UBE2I ; YWHAQ ;
sequence-specific DNA binding [molecular_function]	GO:0043565	GO	9606	82	586	0.14	0.00745436	0.0573967	ATF1 ; ATF2 ; ATF3 ; ATF4 ; ATF7 ; BATF ; CEBPB ; CEBPD ; CREB1 ; CREM ; CUX1 ; CUX2 ; DR1 ; DRAP1 ; ELF1 ; ELF3 ; ELK1 ; ELK4 ; ESR1 ; ETS1 ; ETV6 ; FLI1 ; FOS ; FOSL1 ; FOSL2 ; FOXA1 ; FOXG1 ; FOXK2 ; FOXO1 ; FOXO3 ; GABPA ; GATA1 ; GATA2 ; GATA3 ; GATA4 ; HNF1A ; HNF1B ; HOPX ; HOXA10 ; HOXA9 ; HOXC6 ; HSF1 ; HSF4 ; IQGAP1 ; IRF1 ; JDP2 ; JUN ; JUNB ; JUND ; MAF ; MEF2A ; MEIS2 ; MTA1 ; MTA2 ;…
structural constituent of cytoskeleton [molecular_function]	GO:0005200	GO	9606	18	91	0.2	0.00753905	0.0579051	ACTB ; CD2AP ; DEF6 ; DSP ; ERBB2IP ; GFAP ; INA ; KRT5 ; KRT6B ; MAPT ; MSN ; NEFL ; SORBS3 ; SPTAN1 ; TUBA1B ; TUBB ; VIM ; YEATS4 ;
cysteine-type peptidase activity [molecular_function]	GO:0008234	GO	9606	19	98	0.19	0.00767285	0.0587873	CASP1 ; CASP10 ; CASP2 ; CASP3 ; CASP4 ; CASP5 ; CASP6 ; CASP7 ; CASP8 ; CASP9 ; CFLAR ; CTSB ; CTSS ; CYLD ; ESPL1 ; ILF3 ; MALT1 ; OTUD5 ; TNFAIP3 ;
ligase activity [molecular_function]	GO:0016874	GO	9606	45	291	0.15	0.00784249	0.059939	ACACA ; BIRC6 ; BRAP ; BTRC ; CBL ; CBLB ; CDC34 ; CTPS ; E4F1 ; EPRS ; GCLC ; HERC3 ; HERC6 ; ITCH ; MDM2 ; MYCBP2 ; NEDD4 ; PARK2 ; PJA1 ; RNF125 ; RNF216 ; RNF5 ; SAE1 ; SARS2 ; SH3RF1 ; SIAH1 ; SIAH2 ; SMURF1 ; TOPORS ; TRAF7 ; UBA1 ; UBA2 ; UBE2D1 ; UBE2D2 ; UBE2D3 ; UBE2E1 ; UBE2E3 ; UBE2I ; UBE2L3 ; UBE2L6 ; UBE2N ; UCHL1 ; VARS ; WWP1 ; XIAP ;
microtubule associated complex [cellular_component]	GO:0005875	GO	9606	16	78	0.21	0.00799588	0.0609612	CENPE ; DYNLL1 ; GABARAP ; KIF11 ; KIF1B ; KIF3A ; KIF5B ; MAP1A ; MAP1B ; MAP4 ; MAPT ; MEFV ; PEA15 ; PXN ; RANBP9 ; STAU1 ;
cell growth [biological_process]	GO:0016049	GO	9606	11	46	0.24	0.00818928	0.0622827	BMP2 ; BMP7 ; DDX5 ; ERBB2IP ; FGF20 ; FHL1 ; MTOR ; PGC ; RRAGC ; SOCS5 ; TGFBR3 ;
spliceosome [cellular_component]	GO:0005681	GO	9606	24	134	0.18	0.00831886	0.0631135	DDX5 ; EIF4A3 ; GEMIN4 ; GEMIN5 ; HNRNPA1 ; HNRNPA2B1 ; HNRNPC ; HNRNPK ; HNRNPM ; HNRNPU ; LSM2 ; PABPC1 ; PNN ; PRPF31 ; PRPF6 ; RBMX ; RHEB ; SF3B4 ; SFRS12 ; SKIV2L2 ; SNRPA ; SNRPD1 ; STRAP ; SYNCRIP ;
regulation of gene expression [biological_process]	GO:0010468	GO	9606	7	23	0.3	0.00849303	0.0642777	CDK6 ; FOXA1 ; IL10 ; IRF1 ; NGFR ; PLCG2 ; PPP2CB ;
skeletal system development [biological_process]	GO:0001501	GO	9606	20	106	0.19	0.00860669	0.0649795	ALPL ; ANXA2 ; BMPR1B ; COL1A2 ; CTNNB1 ; FBN1 ; FGFR1 ; GLI2 ; GNA11 ; GNAQ ; HDAC4 ; INHA ; INHBA ; LGALS3 ; MMP9 ; PRDX1 ; RPS6KA3 ; TGFB1 ; TGFB2 ; VDR ;
ectoderm development [biological_process]	GO:0007398	GO	9606	5	13	0.38	0.00874397	0.0650661	KRT6B ; NF2 ; SMURF1 ; TFAP2A ; ZBTB17 ;
gastrulation with mouth forming second [biological_process]	GO:0001702	GO	9606	5	13	0.38	0.00874397	0.0650661	ACVR1 ; ACVR2A ; CTNNB1 ; SMAD4 ; ZBTB17 ;
histone deacetylation [biological_process]	GO:0016575	GO	9606	5	13	0.38	0.00874397	0.0650661	HDAC1 ; HDAC2 ; HDAC3 ; HOPX ; PHB ;
mitochondrion organization [biological_process]	GO:0007005	GO	9606	5	13	0.38	0.00874397	0.0650661	EPAS1 ; HTRA2 ; HTT ; PPARGC1A ; PRDX3 ;
transcriptional repressor complex [cellular_component]	GO:0017053	GO	9606	5	13	0.38	0.00874397	0.0650661	JAZF1 ; SMARCC2 ; SMARCE1 ; ZBTB16 ; ZNF615 ;
mitochondrial outer membrane [cellular_component]	GO:0005741	GO	9606	15	72	0.21	0.00868812	0.0654351	BAD ; BAX ; BBC3 ; BCL2L1 ; BCL2L11 ; BID ; CYB5A ; MAVS ; MCL1 ; MFN2 ; NLRX1 ; PPP1CC ; RAB11FIP5 ; RAF1 ; TMEM173 ;
peptidyl-serine phosphorylation [biological_process]	GO:0018105	GO	9606	6	18	0.33	0.00905703	0.0672344	MAP4K1 ; PRKCZ ; PRKDC ; SMG1 ; STK4 ; TNKS ;
AT DNA binding [molecular_function]	GO:0003680	GO	9606	2	2	1	0.0115372	0.0689787	HMGA1 ; HMGA2 ;
B cell apoptosis [biological_process]	GO:0001783	GO	9606	2	2	1	0.0115372	0.0689787	BAX ; MYC ;
B cell costimulation [biological_process]	GO:0031296	GO	9606	2	2	1	0.0115372	0.0689787	TNFRSF13C ; TNFSF13B ;
DNA damage induced protein phosphorylation [biological_process]	GO:0006975	GO	9606	2	2	1	0.0115372	0.0689787	MAP2K6 ; MAPK12 ;
DNA double-strand break processing [biological_process]	GO:0000729	GO	9606	2	2	1	0.0115372	0.0689787	UBE2N ; UBE2V2 ;
DNA strand annealing activity [molecular_function]	GO:0000739	GO	9606	2	2	1	0.0115372	0.0689787	BLM ; TP53 ;
M phase [biological_process]	GO:0000279	GO	9606	2	2	1	0.0115372	0.0689787	ILF3 ; RB1 ;
Pyrin domain binding [molecular_function]	GO:0032090	GO	9606	2	2	1	0.0115372	0.0689787	NLRP2 ; PYCARD ;
Ral GTPase binding [molecular_function]	GO:0017160	GO	9606	2	2	1	0.0115372	0.0689787	EXOC2 ; RALBP1 ;
TOR signaling pathway [biological_process]	GO:0031929	GO	9606	2	2	1	0.0115372	0.0689787	RHEBL1 ; RPS6 ;
TORC2 complex [cellular_component]	GO:0031932	GO	9606	2	2	1	0.0115372	0.0689787	MTOR ; RICTOR ;
TRAIL binding [mo]	GO:0045569	GO	9606	2	2	1	0.0115372	0.0689787	TNFRSF10A ; TNFRSF10B ;
UBC13-MMS2 complex [cellular_component]	GO:0031372	GO	9606	2	2	1	0.0115372	0.0689787	UBE2N ; UBE2V2 ;
Y-form DNA binding [molecular_function]	GO:0000403	GO	9606	2	2	1	0.0115372	0.0689787	MEN1 ; WRN ;
apical junction assembly [biological_process]	GO:0043297	GO	9606	2	2	1	0.0115372	0.0689787	CTNNA1 ; VCL ;
blastocyst formation [biological_process]	GO:0001825	GO	9606	2	2	1	0.0115372	0.0689787	MFN2 ; TJP1 ;
brain renin-angiotensin system [biological_process]	GO:0002035	GO	9606	2	2	1	0.0115372	0.0689787	AGT ; AGTR2 ;
cell morphogenesis involved in differentiation [biological_process]	GO:0000904	GO	9606	2	2	1	0.0115372	0.0689787	MYH9 ; RELN ;
cellular chaperone-mediated protein complex assembly [biological_process]	GO:0034619	GO	9606	2	2	1	0.0115372	0.0689787	HSP90AA1 ; HSPA4 ;
complement component C1 complex [cellular_component]	GO:0005602	GO	9606	2	2	1	0.0115372	0.0689787	C1QA ; C1QB ;
death receptor activity [molecular_function]	GO:0005035	GO	9606	2	2	1	0.0115372	0.0689787	NGFR ; TNFRSF10A ;
detection of virus [biological_process]	GO:0009597	GO	9606	2	2	1	0.0115372	0.0689787	TLR3 ; TLR8 ;
epidermal growth factor receptor activity [molecular_function]	GO:0005006	GO	9606	2	2	1	0.0115372	0.0689787	EGFR ; ERBB2 ;
fever [biological_process]	GO:0001660	GO	9606	2	2	1	0.0115372	0.0689787	IL1A ; IL1B ;
follicular dendritic cell differentiation [biological_process]	GO:0002268	GO	9606	2	2	1	0.0115372	0.0689787	BCL3 ; NFKB2 ;
glutamate-cysteine ligase activity [molecular_function]	GO:0004357	GO	9606	2	2	1	0.0115372	0.0689787	GCLC ; GCLM ;
glutamate-cysteine ligase complex [cellular_component]	GO:0017109	GO	9606	2	2	1	0.0115372	0.0689787	GCLC ; GCLM ;
hemidesmosome [cellular_component]	GO:0030056	GO	9606	2	2	1	0.0115372	0.0689787	DST ; ERBB2IP ;
hepatic immune response [biological_process]	GO:0002384	GO	9606	2	2	1	0.0115372	0.0689787	IL6 ; IL6R ;
inflammatory cell apoptosis [biological_process]	GO:0006925	GO	9606	2	2	1	0.0115372	0.0689787	FAS ; IFNG ;
interferon-gamma receptor activity [molecular_function]	GO:0004906	GO	9606	2	2	1	0.0115372	0.0689787	IFNGR1 ; IFNGR2 ;
interleukin-1 binding [molecular_function]	GO:0019966	GO	9606	2	2	1	0.0115372	0.0689787	A2M ; HAX1 ;
interleukin-10 receptor activity [molecular_function]	GO:0004920	GO	9606	2	2	1	0.0115372	0.0689787	IFNAR2;IL10RB ; IL10RA ;
interleukin-2 biosynthetic process [biological_process]	GO:0042094	GO	9606	2	2	1	0.0115372	0.0689787	IL18 ; PAWR ;
interleukin-2 receptor binding [molecular_function]	GO:0005134	GO	9606	2	2	1	0.0115372	0.0689787	IL2 ; IL21 ;
interleukin-27 receptor binding [molecular_function]	GO:0045523	GO	9606	2	2	1	0.0115372	0.0689787	EBI3 ; IL27 ;
interleukin-3 receptor activity [molecular_function]	GO:0004912	GO	9606	2	2	1	0.0115372	0.0689787	CSF2RB ; IL3RA ;
interleukin-4 receptor activity [molecular_function]	GO:0004913	GO	9606	2	2	1	0.0115372	0.0689787	IL2RG ; IL4R ;
interleukin-5 receptor activity [molecular_function]	GO:0004914	GO	9606	2	2	1	0.0115372	0.0689787	CSF2RB ; IL5RA ;
interleukin-5 receptor binding [molecular_function]	GO:0005137	GO	9606	2	2	1	0.0115372	0.0689787	IL5 ; SDCBP ;
interleukin-6 receptor activity [molecular_function]	GO:0004915	GO	9606	2	2	1	0.0115372	0.0689787	IL6R ; IL6ST ;
interleukin-7 receptor activity [molecular_function]	GO:0004917	GO	9606	2	2	1	0.0115372	0.0689787	IL2RG ; IL7R ;
macrophage colony stimulating factor receptor activity [molecular_function]	GO:0005011	GO	9606	2	2	1	0.0115372	0.0689787	CSF1R ; MST1R ;
mesonephros development [biological_process]	GO:0001823	GO	9606	2	2	1	0.0115372	0.0689787	PAX2 ; ZBTB16 ;
methyl-CpG binding [molecular_function]	GO:0008327	GO	9606	2	2	1	0.0115372	0.0689787	MBD1 ; MBD2 ;
negative regulation of B cell apoptosis [biological_process]	GO:0002903	GO	9606	2	2	1	0.0115372	0.0689787	BCL6 ; IL2 ;
negative regulation of complement activation, lectin pathway [biological_process]	GO:0001869	GO	9606	2	2	1	0.0115372	0.0689787	A2M ; SERPING1 ;
negative regulation of granulocyte differentiation [biological_process]	GO:0030853	GO	9606	2	2	1	0.0115372	0.0689787	ADIPOQ ; C1QC ;
negative regulation of kinase activity [biological_process]	GO:0033673	GO	9606	2	2	1	0.0115372	0.0689787	PRDX3 ; TUSC4 ;
negative regulation of phosphatidylinositol biosynthetic process [biological_process]	GO:0010512	GO	9606	2	2	1	0.0115372	0.0689787	PDGFA ; PDGFB ;
neutrophil apoptosis [biological_process]	GO:0001781	GO	9606	2	2	1	0.0115372	0.0689787	IFNG ; IL6 ;
nuclear ubiquitin ligase complex [cellular_component]	GO:0000152	GO	9606	2	2	1	0.0115372	0.0689787	BRCC3 ; MRPL33;BRE ;
osteoblast fate commitment [biological_process]	GO:0002051	GO	9606	2	2	1	0.0115372	0.0689787	MEN1 ; SMAD1 ;
oxygen sensor activity [molecular_function]	GO:0019826	GO	9606	2	2	1	0.0115372	0.0689787	EGLN2 ; NOX4 ;
positive regulation of T cell tolerance induction [biological_process]	GO:0002666	GO	9606	2	2	1	0.0115372	0.0689787	IDO1 ; TGFBR2 ;
positive regulation of natural killer cell activation [biological_process]	GO:0032816	GO	9606	2	2	1	0.0115372	0.0689787	IL12A ; IL12B ;
positive regulation of transcription from RNA polymerase II promoter by glucose [biological_process]	GO:0000432	GO	9606	2	2	1	0.0115372	0.0689787	USF1 ; USF2 ;
positive regulation of type IIa hypersensitivity [biological_process]	GO:0001798	GO	9606	2	2	1	0.0115372	0.0689787	C3 ; FCER1G ;
potassium channel inhibitor activity [molecular_function]	GO:0019870	GO	9606	2	2	1	0.0115372	0.0689787	KCNA5 ; RASA1 ;
protein complex localization [biological_process]	GO:0031503	GO	9606	2	2	1	0.0115372	0.0689787	BIRC5 ; FKBP4 ;
protein kinase C inhibitor activity [molecular_function]	GO:0008426	GO	9606	2	2	1	0.0115372	0.0689787	SFN ; YWHAG ;
pyruvate kinase activity [molecular_function]	GO:0004743	GO	9606	2	2	1	0.0115372	0.0689787	PKLR ; PKM2 ;
regulation of epidermal growth factor receptor activity [biological_process]	GO:0007176	GO	9606	2	2	1	0.0115372	0.0689787	NCK2 ; SHC1 ;
regulation of interferon-gamma-mediated signaling pathway [biological_process]	GO:0060334	GO	9606	2	2	1	0.0115372	0.0689787	CDC37 ; HSP90AB1 ;
regulation of natriuresis [biological_process]	GO:0003078	GO	9606	2	2	1	0.0115372	0.0689787	AGT ; AGTR1 ;
regulation of type I interferon-mediated signaling pathway [biological_process]	GO:0060338	GO	9606	2	2	1	0.0115372	0.0689787	CDC37 ; HSP90AB1 ;
renin-angiotensin regulation of aldosterone production [biological_process]	GO:0002018	GO	9606	2	2	1	0.0115372	0.0689787	AGT ; AGTR1 ;
response to molecule of fungal origin [biological_process]	GO:0002238	GO	9606	2	2	1	0.0115372	0.0689787	MYD88 ; TLR2 ;
response to other organism [biological_process]	GO:0051707	GO	9606	2	2	1	0.0115372	0.0689787	KRT8 ; PKLR ;
retroviral genome replication [biological_process]	GO:0045090	GO	9606	2	2	1	0.0115372	0.0689787	SMARCB1 ; SUPT5H ;
superoxide-generating NADPH oxidase activator activity [molecular_function]	GO:0016176	GO	9606	2	2	1	0.0115372	0.0689787	NOXA1 ; NOXO1 ;
thyroid-stimulating hormone receptor activity [molecular_function]	GO:0004996	GO	9606	2	2	1	0.0115372	0.0689787	PAX8 ; TSHR ;
toll-like receptor signaling pathway [biological_process]	GO:0002224	GO	9606	2	2	1	0.0115372	0.0689787	BCL10 ; NOD2 ;
transferrin receptor activity [molecular_function]	GO:0004998	GO	9606	2	2	1	0.0115372	0.0689787	TFR2 ; TFRC ;
transforming growth factor beta receptor activity, type I [molecular_function]	GO:0005025	GO	9606	2	2	1	0.0115372	0.0689787	BMPR1B ; TGFBR1 ;
type I interferon receptor activity [molecular_function]	GO:0004905	GO	9606	2	2	1	0.0115372	0.0689787	IFNAR1 ; IFNAR2;IL10RB ;
vitamin metabolic process [biological_process]	GO:0006766	GO	9606	2	2	1	0.0115372	0.0689787	LRP2 ; RXRA ;
dephosphorylation [biological_process]	GO:0016311	GO	9606	20	109	0.18	0.011668	0.0696268	DUSP1 ; DUSP10 ; DUSP16 ; DUSP2 ; DUSP26 ; DUSP4 ; DUSP6 ; MTMR2 ; PTPN1 ; PTPN11 ; PTPN13 ; PTPN2 ; PTPN6 ; PTPN7 ; PTPRB ; PTPRC ; PTPRF ; PTPRJ ; PTPRM ; PTPRU ;
serine-type endopeptidase activity [molecular_function]	GO:0004252	GO	9606	33	205	0.16	0.0117477	0.0699677	C1R ; C1S ; C2 ; CFB ; CFI ; CSNK1E ; CTSG ; ELANE ; GZMA ; GZMB ; GZMH ; GZMK ; GZMM ; HABP2 ; HGF ; HP;HPR ; HTRA2 ; HTRA4 ; KLK1 ; KLK3 ; KLK5 ; KLK7 ; LNPEP ; MASP1 ; MASP2 ; MMP8 ; NLRP2 ; NSF ; PLA2G4A ; PLAT ; PLG ; PRTN3 ; TPP1 ;
cytokinesis [biological_process]	GO:0000910	GO	9606	8	30	0.27	0.0117712	0.0699731	ARHGEF11 ; BIRC5 ; ESPL1 ; MYH9 ; RASA1 ; ROCK2 ; SEPT4 ; SEPT6 ;
axonogenesis [biological_process]	GO:0007409	GO	9606	10	42	0.24	0.0118091	0.0700641	APBB1 ; DOCK7 ; NOTCH1 ; NUMBL ; PARD3 ; PARD6B ; PAX2 ; PIP5K1C ; ULK1 ; ULK2 ;
androgen receptor binding [molecular_function]	GO:0050681	GO	9606	8	29	0.28	0.00950829	0.0702481	CCNE1 ; DAXX ; FHL2 ; GRIP1 ; NCOA3 ; PIAS1 ; PIAS2 ; PRPF6 ;
cellular iron ion homeostasis [biological_process]	GO:0006879	GO	9606	8	29	0.28	0.00950829	0.0702481	FTH1 ; HFE ; HIF1A ; HP;HPR ; MYC ; TF ; TFR2 ; TFRC ;
JAK-STAT cascade [biological_process]	GO:0007259	GO	9606	9	36	0.25	0.0119967	0.0709062	CCR2 ; IFNAR1 ; IFNAR2;IL10RB ; NMI ; PIAS1 ; SOCS2 ; SOCS3 ; STAT2 ; STAT4 ;
bradykinin receptor activity [molecular_function]	GO:0004947	GO	9606	9	36	0.25	0.0119967	0.0709062	AGTR1 ; AGTR2 ; C3AR1 ; CCBP2 ; CXCR4 ; F2RL1 ; IL8RA ; IL8RB ; PTAFR ;
regulation of cell adhesion [biological_process]	GO:0030155	GO	9606	6	19	0.32	0.0120548	0.0711141	CYTH1 ; CYTIP ; FAF1 ; IL18 ; IL8 ; LAMA5 ;
sensory perception of sound [biological_process]	GO:0007605	GO	9606	23	131	0.18	0.0121754	0.0716893	ACTB ; ATP2B2 ; CASP3 ; CCDC50 ; ERCC5 ; GATA3 ; GJB2 ; KCNH2 ; KCNQ1 ; KRAS ; MITF ; MYO6 ; NDUFB9 ; NF2 ; NLRP3 ; PAX3 ; PTPN11 ; RDX ; SIX1 ; SNAI2 ; SPRY2 ; TNFRSF11A ; TYR ;
positive regulation of cell differentiation [biological_process]	GO:0045597	GO	9606	5	14	0.36	0.0124153	0.0728257	CLU ; HSF4 ; JUNB ; SOCS3 ; VHL ;
proteasomal ubiquitin-dependent protein catabolic process [biological_process]	GO:0043161	GO	9606	5	14	0.36	0.0124153	0.0728257	CD2AP ; FAF1 ; PPP2CB ; UBQLN1 ; UBQLN2 ;
ATP-activated inward rectifier potassium channel activity [molecular_function]	GO:0015272	GO	9606	3	5	0.6	0.0104766	0.0742211	KCNJ10 ; KCNJ2 ; PLK1 ;
DNA-dependent protein kinase-DNA ligase 4 complex [cellular_component]	GO:0005958	GO	9606	3	5	0.6	0.0104766	0.0742211	LIG4 ; PRKDC ; XRCC6 ;
Rac guanyl-nucleotide exchange factor activity [molecular_function]	GO:0030676	GO	9606	3	5	0.6	0.0104766	0.0742211	ALS2 ; PREX2 ; VAV1 ;
T cell proliferation [biological_process]	GO:0042098	GO	9606	3	5	0.6	0.0104766	0.0742211	IL23A ; RIPK2 ; TNFSF14 ;
activation of MAPKKK activity [biological_process]	GO:0000185	GO	9606	3	5	0.6	0.0104766	0.0742211	MAP3K7IP1 ; MAP4K1 ; TRAF7 ;
complement activation, lectin pathway [biological_process]	GO:0001867	GO	9606	3	5	0.6	0.0104766	0.0742211	MASP1 ; MASP2 ; MBL2 ;
double-stranded telomeric DNA binding [molecular_function]	GO:0003691	GO	9606	3	5	0.6	0.0104766	0.0742211	TERF1 ; XRCC5 ; XRCC6 ;
eukaryotic initiation factor 4E binding [molecular_function]	GO:0008190	GO	9606	3	5	0.6	0.0104766	0.0742211	EIF4EBP1 ; EIF4EBP2 ; EIF4EBP3;ANKHD1;ANKHD1-EIF4EBP3 ;
negative regulation of translational initiation [biological_process]	GO:0045947	GO	9606	3	5	0.6	0.0104766	0.0742211	EIF4EBP1 ; EIF4EBP2 ; EIF4EBP3;ANKHD1;ANKHD1-EIF4EBP3 ;
nitric-oxide synthase regulator activity [molecular_function]	GO:0030235	GO	9606	3	5	0.6	0.0104766	0.0742211	ESR1 ; HSP90AA1 ; HSP90AB1 ;
positive regulation of caspase activity [biological_process]	GO:0043280	GO	9606	3	5	0.6	0.0104766	0.0742211	CARD8 ; NLRP2 ; NLRP3 ;
positive regulation of interleukin-2 production [biological_process]	GO:0032743	GO	9606	3	5	0.6	0.0104766	0.0742211	MAP3K7 ; TRAF2 ; TRAF6 ;
positive regulation of tumor necrosis factor biosynthetic process [biological_process]	GO:0042535	GO	9606	3	5	0.6	0.0104766	0.0742211	TLR1 ; TLR4 ; TNFRSF8 ;
regulation of cytokine production [biological_process]	GO:0001817	GO	9606	3	5	0.6	0.0104766	0.0742211	ELF1 ; SFTPD ; TMED7;TICAM2 ;
succinate metabolic process [biological_process]	GO:0006105	GO	9606	3	5	0.6	0.0104766	0.0742211	GHR ; STAT5A ; STAT5B ;
superoxide-generating NADPH oxidase activity [molecular_function]	GO:0016175	GO	9606	3	5	0.6	0.0104766	0.0742211	CYBA ; CYBB ; NOX1 ;
valine metabolic process [biological_process]	GO:0006573	GO	9606	3	5	0.6	0.0104766	0.0742211	GHR ; STAT5A ; STAT5B ;
cytoskeleton [cellular_component]	GO:0005856	GO	9606	73	525	0.14	0.0127561	0.0746836	ABL1 ; ACTB ; ACTN1 ; ACTN2 ; AKT1 ; ANK2 ; ARHGAP21 ; ARHGDIA ; CALCOCO2 ; CALD1 ; CASP8 ; CDC42EP1 ; CTTN ; CYLD ; DCTN1 ; DISC1 ; DNAJA1 ; DNM1 ; DST ; DYNLL1 ; EPB41L1 ; EVL ; EZR ; FHL2 ; GPHN ; HINT1 ; HSPB1 ; IGBP1 ; JAK1 ; JAK2 ; JAK3 ; JUB ; KIF1B ; KIF5B ; KRIT1 ; LAMB1 ; MAPK1 ; MAPK3 ; MAPT ; MEFV ; MSN ; NEDD9 ; NF2 ; NFE2 ; PDE4D ; PLAT ; PSTPIP1 ; PTK2 ; PTK2B ; PTPN13 ; PXN ; RBM3…
caspase inhibitor activity [molecular_function]	GO:0043027	GO	9606	4	9	0.44	0.0107309	0.0755055	HSPA5 ; PRDX3 ; TNFSF14 ; XIAP ;
follicle-stimulating hormone receptor activity [molecular_function]	GO:0004963	GO	9606	4	9	0.44	0.0107309	0.0755055	BGN ; FSHR ; TLR3 ; TSHR ;
titin binding [molecular_function]	GO:0031432	GO	9606	4	9	0.44	0.0107309	0.0755055	ACTN2 ; CALM1 ; CALM2 ; CALM3 ;
chromatin binding [molecular_function]	GO:0003682	GO	9606	21	115	0.18	0.0104763	0.077216	ACTL6A ; CBX5 ; CDYL ; CHD3 ; CHD8 ; CTNNB1 ; FABP1 ; GLI3 ; KAT5 ; LEF1 ; MBD2 ; MBD3 ; MEN1 ; MORF4L1 ; PBX2 ; SMARCA4 ; SMARCC1 ; SMARCC2 ; SMARCE1 ; SP3 ; TP53 ;
DNA recombination [biological_process]	GO:0006310	GO	9606	11	49	0.22	0.0132707	0.0774038	ATRX ; BRCA2 ; HMGB1 ; NONO ; PRKDC ; RBPJ ; RUVBL1 ; RUVBL2 ; SFPQ ; TREX1 ; WRN ;
embryonic development [biological_process]	GO:0009790	GO	9606	11	49	0.22	0.0132707	0.0774038	BMP2 ; E4F1 ; EDA2R ; ELF3 ; EPOR ; NR5A2 ; PDGFA ; RASA1 ; RICTOR ; TGFB3 ; TNFAIP1 ;
nuclear mRNA splicing, via spliceosome [biological_process]	GO:0000398	GO	9606	22	123	0.18	0.0113537	0.079707	CSTF2 ; DHX9 ; FUS ; GTF2F1 ; HNRNPA1 ; HNRNPA2B1 ; HNRNPC ; HNRNPD ; HNRNPK ; HNRNPM ; HNRNPU ; HNRNPUL1 ; LSM2 ; PCBP2 ; PRPF31 ; PRPF6 ; PTBP1 ; RBMX ; SF3B4 ; SFRS7 ; SNRPA ; YBX1 ;
mRNA binding [molecular_function]	GO:0003729	GO	9606	8	31	0.26	0.0144064	0.0837136	CROP ; EIF4A1 ; ELAVL1 ; MBD2 ; RPS3 ; SSB ; ZFP36 ; ZFP36L1 ;
protein import into nucleus [biological_process]	GO:0006606	GO	9606	8	31	0.26	0.0144064	0.0837136	HTT ; KPNA1 ; KPNA2 ; KPNA3 ; KPNA4 ; KPNA6 ; TSC2 ; YJEFN3 ;
nuclear speck [cellular_component]	GO:0016607	GO	9606	18	97	0.19	0.0144672	0.08391	CIR ; CROP ; CTR9 ; DDX3X ; MBD1 ; PIAS1 ; PIAS2 ; PIAS3 ; PNN ; PPIG ; PRPF31 ; PSKH1 ; RBM39 ; SRY ; SUMO1 ; TOPORS ; WBP11 ; ZBTB16 ;
SH3 domain binding [molecular_function]	GO:0017124	GO	9606	17	90	0.19	0.0145034	0.0839629	BCAR1 ; CBL ; CD2AP ; CD3E ; CYBA ; DOCK1 ; EVL ; INPP5D ; ITGB1BP2 ; LRP2 ; MAPT ; PAK3 ; SH3KBP1 ; SIRPA ; SOCS7 ; SOS1 ; VASP ;
regulation of signal transduction [biological_process]	GO:0009966	GO	9606	6	20	0.3	0.0156869	0.0904769	IGBP1 ; ILK ; SPRY1 ; SPRY2 ; SPRY4 ; YWHAG ;
spindle pole [cellular_component]	GO:0000922	GO	9606	6	20	0.3	0.0156869	0.0904769	CALM1 ; CALM2 ; CALM3 ; DCTN1 ; KIF11 ; TPX2 ;
intracellular protein transport [biological_process]	GO:0006886	GO	9606	50	343	0.15	0.0157633	0.0907488	AP1B1 ; AP2M1 ; AP3B1 ; ARF1 ; ARF6 ; CD74 ; CDC42 ; CLTC ; COPB1 ; GNAS ; HGS ; HLA-DOB;TAP2 ; HRAS ; KPNA1 ; KPNA2 ; KPNA3 ; KPNA4 ; KPNA6 ; KPNB1 ; KRAS ; LGTN ; MYO6 ; NPM1 ; RAB11A ; RAB27A ; RAB2A ; RAB40C ; RAB4A ; RAB4B ; RAC1 ; RAC2 ; RALA ; RALB ; RAP1A ; RAP1B ; RAP2A ; RHOA ; RHOB ; RHOD ; RHOG ; RIT1 ; RIT2 ; RRAS ; RRAS2 ; SNAPIN ; SYTL1 ; TRPC4AP ; VTI1B ; XPO1 ; YWHAH ;
Rac GTPase binding [molecular_function]	GO:0048365	GO	9606	4	10	0.4	0.0163812	0.0929264	DOCK7 ; NCF2 ; NOXA1 ; RALBP1 ;
cortical cytoskeleton [cellular_component]	GO:0030863	GO	9606	4	10	0.4	0.0163812	0.0929264	DLG4 ; EZR ; SELE ; SLC4A1 ;
cytokine production [biological_process]	GO:0001816	GO	9606	4	10	0.4	0.0163812	0.0929264	CD4 ; IRAK4 ; NFATC2 ; PTAFR ;
membrane protein ectodomain proteolysis [biological_process]	GO:0006509	GO	9606	4	10	0.4	0.0163812	0.0929264	ERAP1 ; PRKCQ ; PSEN1 ; PSEN2 ;
mitotic spindle organization [biological_process]	GO:0007052	GO	9606	4	10	0.4	0.0163812	0.0929264	DYNC1H1 ; KIF11 ; STMN1 ; TNKS ;
positive regulation of protein ubiquitination [biological_process]	GO:0031398	GO	9606	4	10	0.4	0.0163812	0.0929264	AXIN1 ; FKBP1A ; SMURF1 ; UBE2D1 ;
positive regulation of survival gene product expression [biological]	GO:0045885	GO	9606	4	10	0.4	0.0163812	0.0929264	CSF2 ; IL2RB ; IL3 ; TNFSF13B ;
response to estradiol stimulus [biological_process]	GO:0032355	GO	9606	4	10	0.4	0.0163812	0.0929264	GH1 ; SOCS2 ; STAT3 ; TFF1 ;
steroid binding [molecular_function]	GO:0005496	GO	9606	12	57	0.21	0.0164616	0.0932121	AR ; ESR1 ; HNF4A ; NR1H2 ; NR1H4 ; NR2E1 ; NR3C1 ; RARA ; RARG ; RXRA ; TCF3 ; TTR ;
actin filament [cellular_component]	GO:0005884	GO	9606	5	15	0.33	0.017004	0.0957592	ACTN2 ; DNAJA3 ; EZR ; IQGAP1 ; TSC1 ;
cell fate determination [biological_process]	GO:0001709	GO	9606	5	15	0.33	0.017004	0.0957592	CTNNB1 ; GATA2 ; MCL1 ; PAX2 ; PROX1 ;
endocytic vesicle [cellular_component]	GO:0030139	GO	9606	5	15	0.33	0.017004	0.0957592	CD2AP ; GIPC1 ; LRP2 ; SFTPD ; TF ;
autophagy [biological_process]	GO:0006914	GO	9606	7	26	0.27	0.0171288	0.0961136	ATG12 ; ATG16L1 ; ATG5 ; BECN1 ; GABARAPL2 ; MAP1LC3A ; MAP1LC3B ;
response to lipopolysaccharide [biological_process]	GO:0032496	GO	9606	7	26	0.27	0.0171288	0.0961136	ADH5 ; IL12A ; MYD88 ; NFKBIA ; PLCG2 ; PRDX3 ; TLR4 ;
organ morphogenesis [biological_process]	GO:0009887	GO	9606	20	114	0.18	0.0186367	0.104385	BMP2 ; BMP7 ; BRAF ; CRKL ; CUL1 ; E2F4 ; EVL ; FABP1 ; FGF2 ; FHL1 ; FLI1 ; GSK3B ; IL7 ; PAX3 ; PAX5 ; PITX2 ; PTCH1 ; SMARCC1 ; SPRY2 ; VDR ;
chemoattractant activity [molecular_function]	GO:0042056	GO	9606	3	6	0.5	0.0192867	0.10481	CCL15 ; CCL3 ; CCL5 ;
citrate metabolic process [biological_process]	GO:0006101	GO	9606	3	6	0.5	0.0192867	0.10481	GHR ; STAT5A ; STAT5B ;
endothelial cell proliferation [biological_process]	GO:0001935	GO	9606	3	6	0.5	0.0192867	0.10481	DLG1 ; MMP14 ; NOS2 ;
myeloid dendritic cell differentiation [biological_process]	GO:0043011	GO	9606	3	6	0.5	0.0192867	0.10481	CSF2 ; IRF4 ; RELB ;
negative regulation of protein amino acid phosphorylation [biological_process]	GO:0001933	GO	9606	3	6	0.5	0.0192867	0.10481	MEN1 ; PRKCA ; TGFB1 ;
nuclear hormone receptor binding [molecular_function]	GO:0035257	GO	9606	3	6	0.5	0.0192867	0.10481	NCOA2 ; NCOA3 ; SMARCD3 ;
positive regulation of DNA binding [biological_process]	GO:0043388	GO	9606	3	6	0.5	0.0192867	0.10481	CALM1 ; CALM2 ; CALM3 ;
positive regulation of actin filament polymerization [biological_process]	GO:0030838	GO	9606	3	6	0.5	0.0192867	0.10481	ARF6 ; NCK1 ; NCK2 ;
positive regulation of leukocyte chemotaxis [biological_process]	GO:0002690	GO	9606	3	6	0.5	0.0192867	0.10481	F2RL1 ; IL6 ; IL6R ;
positive regulation of natural killer cell mediated cytotoxicity directed against tumor cell target [biological_process]	GO:0002860	GO	9606	3	6	0.5	0.0192867	0.10481	CRTAM ; IL12A ; IL12B ;
regulation of cytokinesis [biological_process]	GO:0032465	GO	9606	3	6	0.5	0.0192867	0.10481	CALM1 ; CALM2 ; CALM3 ;
regulation of mRNA stability [biological_process]	GO:0043488	GO	9606	3	6	0.5	0.0192867	0.10481	SERBP1 ; ZFP36 ; ZFP36L1 ;
small protein activating enzyme activity [molecular_function]	GO:0008641	GO	9606	3	6	0.5	0.0192867	0.10481	SAE1 ; UBA1 ; UBA2 ;
smoothened signaling pathway [biological_process]	GO:0007224	GO	9606	3	6	0.5	0.0192867	0.10481	FKBP8 ; GLI2 ; GLI3 ;
transcription-coupled nucleotide-excision repair [biological_process]	GO:0006283	GO	9606	3	6	0.5	0.0192867	0.10481	ERCC2 ; ERCC3 ; ERCC5 ;
viral reproduction [biological_process]	GO:0016032	GO	9606	3	6	0.5	0.0192867	0.10481	CALCOCO2 ; CCL1 ; PARD6A ;
protein homodimerization activity [molecular_function]	GO:0042803	GO	9606	39	259	0.15	0.0188833	0.105577	ADH5 ; BARD1 ; BNIP3L ; C1QB ; CALCOCO2 ; CARD8 ; CARD9 ; CD247 ; CEBPB ; CLIP1 ; CR2 ; FLNA ; GZMA ; HMGCR ; HSP90AA1 ; MAP3K10 ; MAP3K11 ; MAP3K13 ; MAP3K5 ; MASP1 ; MYCBP2 ; NLRC4 ; PPP2R4 ; PRKRA ; PRLR ; PYCARD ; RRAGA ; SLC4A1 ; SP1 ; SP100 ; STK4 ; TCF3 ; TPD52L1 ; TREX1 ; TRPC4AP ; TYR ; TYRP1 ; USF1 ; USF2 ;
cell aging [biological_process]	GO:0007569	GO	9606	6	21	0.29	0.0200105	0.108175	HRAS ; KRAS ; NOX4 ; NPM1 ; PDCD4 ; PML ;
fat cell differentiation [biological_process]	GO:0045444	GO	9606	6	21	0.29	0.0200105	0.108175	CCND1 ; CEBPB ; IL11 ; MED1 ; SOCS1 ; SOCS7 ;
response to hormone stimulus [biological_process]	GO:0009725	GO	9606	6	21	0.29	0.0200105	0.108175	FHL2 ; GCLC ; LNPEP ; LYN ; MMP14 ; SRF ;
BMP signaling pathway [biological_process]	GO:0030509	GO	9606	8	33	0.24	0.0209183	0.11269	BMP2 ; BMP6 ; ID1 ; MSX1 ; TGFBR3 ; UBE2D1 ; UBE2D3 ; USP9X ;
response to wounding [biological_process]	GO:0009611	GO	9606	8	33	0.24	0.0209183	0.11269	ACHE ; CTSB ; FN1 ; GFAP ; ID3 ; NGFR ; PDGFB ; VWF ;
Z disc [cellular_component]	GO:0030018	GO	9606	7	27	0.26	0.0210343	0.113119	ACTN2 ; CRYAB ; FHL3 ; ITGB1BP2 ; JUP ; KRT8 ; SLC4A1 ;
early endosome [cellular_component]	GO:0005769	GO	9606	10	46	0.22	0.0220799	0.118536	ALS2 ; ANXA2 ; CD4 ; CYTIP ; HSPD1 ; NF2 ; NOX1 ; PRDX3 ; SNX27 ; VAMP8 ;
DNA helicase activity [molecular_function]	GO:0003678	GO	9606	5	16	0.31	0.0225901	0.120442	ATRX ; CHD8 ; MCM7 ; RUVBL1 ; RUVBL2 ;
double-strand break repair via homologous recombination [biological_process]	GO:0000724	GO	9606	5	16	0.31	0.0225901	0.120442	BLM ; BRCA1 ; BRCA2 ; RAD51 ; UBE2N ;
negative regulation of microtubule depolymerization [biological_process]	GO:0007026	GO	9606	5	16	0.31	0.0225901	0.120442	APC ; MAP1A ; MAP1B ; MAP4 ; MAPT ;
patterning of blood vessels [biological_process]	GO:0001569	GO	9606	5	16	0.31	0.0225901	0.120442	ACVR1 ; CTNNB1 ; ENG ; FLT1 ; TGFBR2 ;
damaged DNA binding [molecular_function]	GO:0003684	GO	9606	11	53	0.21	0.0233661	0.124365	BRCA1 ; ERCC3 ; IFI6 ; NBN ; RAD51 ; RPS3 ; RUVBL2 ; TDG ; TP53BP1 ; UBQLN1 ; UBQLN2 ;
enzyme activator activity [molecular_function]	GO:0008047	GO	9606	9	40	0.23	0.0236088	0.124377	CASP9 ; CXCL1 ; HSPB2 ; MAP3K7IP1 ; PPP1R12B ; PRKCD ; PRKRA ; SAE1 ; UBA2 ;
actomyosin structure organization [biological_process]	GO:0031032	GO	9606	4	11	0.36	0.023587	0.124474	ARHGEF6 ; ARHGEF7 ; CNN3 ; LMO7 ;
initiation of viral infection [biological_process]	GO:0019059	GO	9606	4	11	0.36	0.023587	0.124474	BANF1 ; CD4 ; PPIA ; XRCC5 ;
interleukin-8 receptor activity [molecular_function]	GO:0004918	GO	9606	4	11	0.36	0.023587	0.124474	CCBP2 ; CXCR4 ; IL8RA ; IL8RB ;
low-density lipoprotein receptor activity [molecular_function]	GO:0005041	GO	9606	4	11	0.36	0.023587	0.124474	CD36 ; LRP6 ; STAB1 ; STAB2 ;
regulation of mitotic cell cycle [biological_process]	GO:0007346	GO	9606	4	11	0.36	0.023587	0.124474	FBXO5 ; FOXG1 ; HDAC3 ; MYC ;
muscle organ development [biological_process]	GO:0007517	GO	9606	16	88	0.18	0.0243129	0.12787	ACHE ; CNN3 ; CRYAB ; CXCL10 ; EGR3 ; EMD ; FHL1 ; FHL3 ; FOXO4 ; FXR1 ; ITGB1BP2 ; MAPK12 ; MEF2A ; MSX1 ; SIX1 ; TAGLN ;
SH3/SH2 adaptor activity [molecular_function]	GO:0005070	GO	9606	10	47	0.21	0.0254317	0.133527	BLNK ; CRKL ; GAB1 ; GRB10 ; GRB2 ; IRS4 ; LAT ; RUSC1 ; SOCS2 ; SRC ;
respiratory gaseous exchange [biological_process]	GO:0007585	GO	9606	7	28	0.25	0.0255172	0.13375	CFTR ; CHST11 ; CSF2RB ; NDN ; SFTPA1B;SFTPA1 ; SFTPA2 ; SFTPD ;
response to oxidative stress [biological_process]	GO:0006979	GO	9606	16	89	0.18	0.0267859	0.140163	CAT ; CCL5 ; CLU ; DDIT3 ; DUOX2 ; DUSP1 ; GCLC ; GCLM ; KCNH2 ; MAP2K1 ; MBL2 ; MMP14 ; PRDX3 ; PTGS2 ; SGK2 ; TXNIP ;
blood circulation [biological_process]	GO:0008015	GO	9606	9	41	0.22	0.0274558	0.143186	CXCL10 ; CXCL12 ; E2F4 ; HTR2B ; KCNH2 ; KCNQ1 ; NFE2 ; RCAN1 ; SERPING1 ;
chromatin assembly or disassembly [biological_process]	GO:0006333	GO	9606	9	41	0.22	0.0274558	0.143186	CBX5 ; CDYL ; CHD3 ; CHD8 ; KAT5 ; MORF4L1 ; MTA2 ; SMARCC1 ; SMARCC2 ;
CBM complex [cellular_component]	GO:0032449	GO	9606	2	3	0.67	0.0321348	0.146638	CARD10 ; MALT1 ;
IgE binding [molecular_function]	GO:0019863	GO	9606	2	3	0.67	0.0321348	0.146638	FCER2 ; LGALS3 ;
JUN kinase kinase kinase activity [molecular_function]	GO:0004706	GO	9606	2	3	0.67	0.0321348	0.146638	MAP3K10 ; MAP3K11 ;
MP kinase activity [molecular_function]	GO:0008339	GO	9606	2	3	0.67	0.0321348	0.146638	MAPK11 ; MAPK13 ;
SCF ubiquitin ligase complex [cellular_component]	GO:0019005	GO	9606	2	3	0.67	0.0321348	0.146638	CUL1 ; SKP1 ;
T cell lineage commitment [biological_process]	GO:0002360	GO	9606	2	3	0.67	0.0321348	0.146638	BCL2 ; TP53 ;
T cell receptor binding [molecular_function]	GO:0042608	GO	9606	2	3	0.67	0.0321348	0.146638	CD3E ; CD3G ;
T-helper 2 type immune response [biological_process]	GO:0042092	GO	9606	2	3	0.67	0.0321348	0.146638	IL18 ; IL4 ;
TPR domain binding [molecular_function]	GO:0030911	GO	9606	2	3	0.67	0.0321348	0.146638	HSP90AA1 ; HSP90AB1 ;
activation-induced cell death of T cells [biological_process]	GO:0006924	GO	9606	2	3	0.67	0.0321348	0.146638	FAS ; TGFB2 ;
autophagic vacuole membrane [cellular_component]	GO:0000421	GO	9606	2	3	0.67	0.0321348	0.146638	GABARAP ; GABARAPL2 ;
axon target recognition [biological_process]	GO:0007412	GO	9606	2	3	0.67	0.0321348	0.146638	STXBP1 ; UCHL1 ;
axon transport of mitochondrion [biological_process]	GO:0019896	GO	9606	2	3	0.67	0.0321348	0.146638	NEFL ; UCHL1 ;
blastocyst growth [biological_process]	GO:0001832	GO	9606	2	3	0.67	0.0321348	0.146638	NBN ; SMARCA4 ;
connective tissue replacement during inflammatory response [biological_process]	GO:0002248	GO	9606	2	3	0.67	0.0321348	0.146638	HIF1A ; TGFB1 ;
cyclin binding [molecular_function]	GO:0030332	GO	9606	2	3	0.67	0.0321348	0.146638	CDK6 ; CDKN1A ;
cysteine metabolic process [biological_process]	GO:0006534	GO	9606	2	3	0.67	0.0321348	0.146638	GCLC ; GCLM ;
diet induced thermogenesis [biological_process]	GO:0002024	GO	9606	2	3	0.67	0.0321348	0.146638	ADRB1 ; ADRB2 ;
ecdysteroid hormone receptor activity [molecular_function]	GO:0004884	GO	9606	2	3	0.67	0.0321348	0.146638	NR1H2 ; NR1H4 ;
fibronectin binding [molecular_function]	GO:0001968	GO	9606	2	3	0.67	0.0321348	0.146638	THBS1 ; VEGFA ;
hindgut morphogenesis [biological_process]	GO:0007442	GO	9606	2	3	0.67	0.0321348	0.146638	GLI2 ; GLI3 ;
inhibin-betaglycan-ActRII complex [cellular_component]	GO:0034673	GO	9606	2	3	0.67	0.0321348	0.146638	INHA ; TGFBR3 ;
innate immune response in mucosa [biological_process]	GO:0002227	GO	9606	2	3	0.67	0.0321348	0.146638	NOD2 ; NOS2 ;
interleukin-1 receptor complex [cellular_component]	GO:0045323	GO	9606	2	3	0.67	0.0321348	0.146638	TOLLIP ; TRIP6 ;
lipopolysaccharide receptor activity [molecular_function]	GO:0001875	GO	9606	2	3	0.67	0.0321348	0.146638	PTAFR ; TLR2 ;
luteinization [biological_process]	GO:0001553	GO	9606	2	3	0.67	0.0321348	0.146638	STAT5A ; STAT5B ;
lutropin-choriogonadotropic hormone receptor activity [molecular_function]	GO:0004964	GO	9606	2	3	0.67	0.0321348	0.146638	FSHR ; TSHR ;
mRNA transcription from RNA polymerase II promoter [biolo]	GO:0042789	GO	9606	2	3	0.67	0.0321348	0.146638	ARNT ; DDIT3 ;
male pronucleus [cellular_component]	GO:0001940	GO	9606	2	3	0.67	0.0321348	0.146638	CCNA2 ; TBP ;
mast cell degranulation [biological_process]	GO:0043303	GO	9606	2	3	0.67	0.0321348	0.146638	LAT ; LAT2 ;
meiotic spindle organization [biological_process]	GO:0000212	GO	9606	2	3	0.67	0.0321348	0.146638	ESPL1 ; MYH9 ;
membrane-bounded organelle [cellular_component]	GO:0043227	GO	9606	2	3	0.67	0.0321348	0.146638	KIF5B ; KLC1;C14orf153 ;
methylation-dependent chromatin silencing [biological_process]	GO:0006346	GO	9606	2	3	0.67	0.0321348	0.146638	MBD3 ; SMARCA4 ;
myosin light chain kinase activity [molecular_function]	GO:0004687	GO	9606	2	3	0.67	0.0321348	0.146638	MYLK ; MYLK2 ;
negative regulation of T cell receptor signaling pathway [biological_process]	GO:0050860	GO	9606	2	3	0.67	0.0321348	0.146638	ELF1 ; PAWR ;
negative regulation of T-helper 2 type immune response [biological_process]	GO:0002829	GO	9606	2	3	0.67	0.0321348	0.146638	BCL6 ; STAT6 ;
negative regulation of chemokine biosynthetic process [biological_process]	GO:0045079	GO	9606	2	3	0.67	0.0321348	0.146638	ELANE ; SIGIRR ;
neutrophil mediated immunity [biological_process]	GO:0002446	GO	9606	2	3	0.67	0.0321348	0.146638	ADAM17 ; IL6 ;
organelle membrane [cellular_component]	GO:0031090	GO	9606	2	3	0.67	0.0321348	0.146638	MAP1LC3A ; MAP1LC3B ;
peptide catabolic process [biological_process]	GO:0043171	GO	9606	2	3	0.67	0.0321348	0.146638	ADAMTS13 ; TPP1 ;
peptidoglycan binding [molecular_function]	GO:0042834	GO	9606	2	3	0.67	0.0321348	0.146638	NLRP3 ; NOD1 ;
positive regulation of cyclin-dependent protein kinase activity [biological_process]	GO:0045737	GO	9606	2	3	0.67	0.0321348	0.146638	CCND1 ; CCND2 ;
positive regulation of germinal center formation [biological_process]	GO:0002636	GO	9606	2	3	0.67	0.0321348	0.146638	TNFRSF13C ; TNFSF13B ;
positive regulation of transcription factor import into nucleus [biological_process]	GO:0042993	GO	9606	2	3	0.67	0.0321348	0.146638	CDH1 ; FLNA ;
protein localization at cell surface [b]	GO:0034394	GO	9606	2	3	0.67	0.0321348	0.146638	FLNA ; PTPRU ;
protein sumoylation [biological_process]	GO:0016925	GO	9606	2	3	0.67	0.0321348	0.146638	PIAS4 ; SUMO1 ;
pseudopodium [cellular_component]	GO:0031143	GO	9606	2	3	0.67	0.0321348	0.146638	ACTN1 ; ACTN2 ;
re-entry into mitotic cell cycle [biological_process]	GO:0000320	GO	9606	2	3	0.67	0.0321348	0.146638	CCND1 ; GSK3B ;
recombinase activity [molecular_function]	GO:0000150	GO	9606	2	3	0.67	0.0321348	0.146638	RAD51 ; RBPJ ;
regulation of DNA repair [biological_process]	GO:0006282	GO	9606	2	3	0.67	0.0321348	0.146638	UBE2V1;TMEM189;TMEM189-UBE2V1 ; UBE2V2 ;
regulation of cell size [biological_process]	GO:0008361	GO	9606	2	3	0.67	0.0321348	0.146638	E2F4 ; RARG ;
regulation of cytokine-mediated signaling pathway [biological_process]	GO:0001959	GO	9606	2	3	0.67	0.0321348	0.146638	IRAK1 ; IRAK2 ;
regulation of lipid kinase activity [biological_process]	GO:0043550	GO	9606	2	3	0.67	0.0321348	0.146638	RBL1 ; RBL2 ;
regulation of viral genome replication [biological_process]	GO:0045069	GO	9606	2	3	0.67	0.0321348	0.146638	CCL3 ; PPIA ;
renal system process [biological_process]	GO:0003014	GO	9606	2	3	0.67	0.0321348	0.146638	BCL2 ; FAS ;
response to xenobiotic stimulus [biological_process]	GO:0009410	GO	9606	2	3	0.67	0.0321348	0.146638	AHR ; GCLC ;
sprouting angiogenesis [biological_process]	GO:0002040	GO	9606	2	3	0.67	0.0321348	0.146638	NOTCH1 ; THBS1 ;
stress-activated MAPK cascade [biological_process]	GO:0051403	GO	9606	2	3	0.67	0.0321348	0.146638	CCM2 ; MAP2K7 ;
telomerase activity [molecular_function]	GO:0003720	GO	9606	2	3	0.67	0.0321348	0.146638	DKC1 ; PTGES3 ;
trans-Golgi network membrane [cellular_component]	GO:0032588	GO	9606	2	3	0.67	0.0321348	0.146638	GNAS ; SCAMP5 ;
type I interferon biosynthetic process [biological_process]	GO:0045351	GO	9606	2	3	0.67	0.0321348	0.146638	IFNAR1 ; IRF9 ;
vasodilation by norepinephrine-epinephrine involved in regulation of systemic arterial blood pressure [biological_process]	GO:0002025	GO	9606	2	3	0.67	0.0321348	0.146638	ADRB1 ; ADRB2 ;
zygotic determination of dorsal/ventral axis [biological_process]	GO:0007352	GO	9606	2	3	0.67	0.0321348	0.146638	SMAD2 ; SMAD6 ;
chemokine receptor activity [molecular_function]	GO:0004950	GO	9606	4	12	0.33	0.0324321	0.147345	CCBP2 ; CXCR4 ; DARC ; IL8RA ;
learning [biological_process]	GO:0007612	GO	9606	4	12	0.33	0.0324321	0.147345	DLG4 ; FYN ; PTN ; TH ;
negative regulation of translation [biological_process]	GO:0017148	GO	9606	4	12	0.33	0.0324321	0.147345	EIF4A3 ; IGF2BP1 ; TSC1 ; YJEFN3 ;
cytoskeletal protein binding [molecular_function]	GO:0008092	GO	9606	10	49	0.2	0.0332005	0.150616	ANXA2 ; DLG1 ; EPB41L1 ; EZR ; JUP ; MSN ; NF2 ; RDX ; SDC1 ; SDCCAG8 ;
endoplasmic reticulum unfolded protein response [biological_process]	GO:0030968	GO	9606	5	17	0.29	0.0292393	0.151722	CCND1 ; DDIT3 ; EIF2AK2 ; IFNG ; PPP1R15A ;
negative regulation of transcription factor activity [biological_process]	GO:0043433	GO	9606	5	17	0.29	0.0292393	0.151722	ID1 ; ID3 ; SIGIRR ; SP100 ; SUMO1 ;
protein export from nucleus [biological_process]	GO:0006611	GO	9606	5	17	0.29	0.0292393	0.151722	NUP214 ; SMURF1 ; STRADB ; TGFB1 ; XPO1 ;
extrinsic to membrane [cellular_component]	GO:0019898	GO	9606	8	36	0.22	0.0342156	0.154768	EPB41L1 ; EZR ; MSN ; NF2 ; PLAUR ; RDX ; SDCCAG8 ; UMOD ;
positive regulation of cell migration [biological_process]	GO:0030335	GO	9606	8	36	0.22	0.0342156	0.154768	CSF1 ; CXCL10 ; IRS1 ; IRS2 ; LAMB1 ; PDGFA ; RRAS2 ; TRIP6 ;
protein N-terminus binding [molecular_function]	GO:0047485	GO	9606	11	55	0.2	0.030117	0.156015	ATM ; CSNK2A1 ; CSNK2A2 ; DAXX ; HAX1 ; NCOA3 ; NFE2 ; PARP1 ; SMARCC1 ; SMARCE1 ; YWHAQ ;
3',5'-cyclic-AMP phosphodiesterase activity [molecular_function]	GO:0004115	GO	9606	3	7	0.43	0.0310838	0.156326	PDE4A ; PDE4C ; PDE4D ;
B cell proliferation [biological_process]	GO:0042100	GO	9606	3	7	0.43	0.0310838	0.156326	CD40 ; CD40LG ; IFNB1 ;
GABA receptor binding [molecular_function]	GO:0050811	GO	9606	3	7	0.43	0.0310838	0.156326	GABARAP ; GABARAPL1 ; GABARAPL2 ;
activation of caspase activity by cytochrome c [biological_process]	GO:0008635	GO	9606	3	7	0.43	0.0310838	0.156326	APAF1 ; CASP9 ; DIABLO ;
apoptotic mitochondrial changes [biological_process]	GO:0008637	GO	9606	3	7	0.43	0.0310838	0.156326	DAP3 ; MAP3K1 ; PIM2 ;
cAMP-dependent protein kinase activity [molecular_function]	GO:0004691	GO	9606	3	7	0.43	0.0310838	0.156326	PRKAA1 ; PRKACA ; PRKACB ;
lipopolysaccharide binding [molecular_function]	GO:0001530	GO	9606	3	7	0.43	0.0310838	0.156326	HSPD1 ; P2RX7 ; TLR4 ;
lipopolysaccharide-mediated signaling pathway [biological_process]	GO:0031663	GO	9606	3	7	0.43	0.0310838	0.156326	IRAK2 ; MYD88 ; NFKBIA ;
oxaloacetate metabolic process [biological_process]	GO:0006107	GO	9606	3	7	0.43	0.0310838	0.156326	GHR ; STAT5A ; STAT5B ;
peptidoglycan catabolic process [biological_process]	GO:0009253	GO	9606	3	7	0.43	0.0310838	0.156326	PGLYRP1 ; PGLYRP3 ; PGLYRP4 ;
phosphoprotein binding [molecular_function]	GO:0051219	GO	9606	3	7	0.43	0.0310838	0.156326	FKBP4 ; GRB2 ; RRAGA ;
positive regulation of interferon-gamma production [biological_process]	GO:0032729	GO	9606	3	7	0.43	0.0310838	0.156326	IFNAR1 ; IL12A ; IL12B ;
positive regulation of peptidyl-serine phosphorylation [biological_process]	GO:0033138	GO	9606	3	7	0.43	0.0310838	0.156326	AXIN1 ; DOCK7 ; IL11 ;
protein deubiquitination [biological_process]	GO:0016579	GO	9606	3	7	0.43	0.0310838	0.156326	UCHL1 ; USP7 ; USP9X ;
phosphotransferase activity, alcohol group as acceptor [molecular_function]	GO:0016773	GO	9606	13	69	0.19	0.0306609	0.158568	ATM ; ATR ; MTOR ; PIK3CA ; PIK3CB ; PIK3CD ; PIK3CG ; PRKDC ; RHOD ; RRAGB ; RUVBL2 ; SMG1 ; TRRAP ;
actin filament organization [biological_process]	GO:0007015	GO	9606	6	23	0.26	0.0309296	0.159162	BCAR1 ; DLG1 ; NCK1 ; NCK2 ; PRKCI ; RND1 ;
mesoderm development [biological_process]	GO:0007498	GO	9606	6	23	0.26	0.0309296	0.159162	BMX ; BTK ; HCK ; IKZF1 ; IKZF3 ; PPP2CA ;
oxygen and reactive oxygen species metabolic process [biological_process]	GO:0006800	GO	9606	6	23	0.26	0.0309296	0.159162	AGTR1 ; BNIP3 ; NDUFS3 ; NOX4 ; SFTPD ; YJEFN3 ;
regulation of translation [biological_process]	GO:0006417	GO	9606	9	43	0.21	0.0364294	0.164542	EIF4E ; EIF4E2 ; MKNK1 ; MKNK2 ; NCK1 ; NCK2 ; PA2G4 ; PPP1R15A ; ZFP36L1 ;
DNA methylation [biological_process]	GO:0006306	GO	9606	5	18	0.28	0.0370017	0.1664	ATRX ; CTCF ; DMAP1 ; DNMT1 ; FOS ;
specific transcriptional repressor activity [molecular_function]	GO:0016566	GO	9606	5	18	0.28	0.0370017	0.1664	BMP2 ; NFKB1 ; TCF7L2 ; UBE2I ; ZBTB16 ;
translation elongation factor activity [molecular_function]	GO:0003746	GO	9606	5	18	0.28	0.0370017	0.1664	EEF1A1 ; EEF1D ; EEF2 ; TCEA2 ; TUFM ;
nucleotide-excision repair [biological_process]	GO:0006289	GO	9606	6	24	0.25	0.0376063	0.168631	BRCA2 ; ERCC2 ; ERCC3 ; ERCC5 ; UBQLN1 ; UBQLN2 ;
retinoic acid receptor activity [molecular_function]	GO:0003708	GO	9606	6	24	0.25	0.0376063	0.168631	HNF4A ; NR1H2 ; NR4A2 ; RARA ; RARG ; RXRA ;
chromatin [cellular_component]	GO:0000785	GO	9606	19	116	0.16	0.0405171	0.181421	CBX5 ; CDYL ; CHD3 ; CHD8 ; HIST1H1E ; HMGA1 ; HMGA2 ; JUNB ; JUND ; KAT5 ; MAF ; MCM7 ; MEN1 ; MORF4L1 ; NEDD4 ; RB1 ; RPL6 ; SMARCC1 ; SMARCC2 ;
DNA binding [molecular_function]	GO:0003677	GO	9606	251	2113	0.12	0.0414239	0.185214	ABL1 ; AKNA ; APEX1 ; AR ; ARHGAP8;PRR5;LOC553158 ; ATF1 ; ATF2 ; ATF3 ; ATF7 ; ATM ; ATR ; ATRX ; BANF1 ; BAT3 ; BATF ; BCL6 ; BIN1 ; BLM ; BRCA1 ; CARD11 ; CARHSP1 ; CDK9 ; CDKN2A ; CHD3 ; CHD8 ; CHTF8 ; CNTF;ZFP91;ZFP91-CNTF ; CREB1 ; CREBBP ; CREM ; CROP ; CSDC2 ; CTCF ; CUX1 ; CUX2 ; DARC ; DDX3X ; DDX58 ; DEDD ; DEDD2 ; DEF6 ; DHX58 ; DHX9 ; DMAP1 ; DMRTB1 ; DNMT1 ; DR1 ; DRAP1 ; E4F1 ; EGR…
DNA unwinding during replication [biological_process]	GO:0006268	GO	9606	4	13	0.31	0.0429602	0.189354	HMGA1 ; HMGB1 ; MCM7 ; RAD51 ;
actin cytoskeleton reorganization [biological_process]	GO:0031532	GO	9606	4	13	0.31	0.0429602	0.189354	FLNA ; RALA ; RICTOR ; S100A9 ;
chromosome, telomeric region [cellular_component]	GO:0000781	GO	9606	4	13	0.31	0.0429602	0.189354	BLM ; PTGES3 ; TELO2 ; TERF1 ;
defense response to Gram-positive bacterium [biological_process]	GO:0050830	GO	9606	4	13	0.31	0.0429602	0.189354	FGR ; PGLYRP1 ; PGLYRP3 ; PGLYRP4 ;
myosin binding [molecular_function]	GO:0017022	GO	9606	4	13	0.31	0.0429602	0.189354	ARFGEF2 ; CALD1 ; GIPC1 ; MUC1 ;
negative regulation of caspase activity [biological_process]	GO:0043154	GO	9606	4	13	0.31	0.0429602	0.189354	HSPA5 ; IFI6 ; SFN ; XIAP ;
neuromuscular synaptic transmission [biological_process]	GO:0007274	GO	9606	4	13	0.31	0.0429602	0.189354	CHRNA1 ; EGR3 ; KIF1B ; MYLK2 ;
protein targeting to membrane [biological_process]	GO:0006612	GO	9606	4	13	0.31	0.0429602	0.189354	EXOC4 ; PRKCI ; SDCBP ; TAOK2 ;
single-stranded RNA binding [molecular_function]	GO:0003727	GO	9606	4	13	0.31	0.0429602	0.189354	HNRNPA1 ; TLR7 ; TLR8 ; ZFP36 ;
peptide binding [molecular_function]	GO:0042277	GO	9606	7	31	0.23	0.0427436	0.190839	CTSB ; HLA-DRA ; PPIA ; PPIB ; PSMB8 ; PSMB9 ; TPP1 ;
negative regulation of cell adhesion [biological_process]	GO:0007162	GO	9606	5	19	0.26	0.0459113	0.197865	ACVRL1 ; ARHGDIA ; RASA1 ; RND1 ; SPN ;
regulation of GTPase activity [biological_process]	GO:0043087	GO	9606	5	19	0.26	0.0459113	0.197865	ADAP1;COX19 ; JUB ; RALBP1 ; SQLE ; VAV1 ;
cell-cell adhesion [biological_process]	GO:0016337	GO	9606	13	73	0.18	0.045979	0.197882	CD2AP ; CD44 ; CTNND1 ; DLG1 ; FCGR1A ; ICAM1 ; JUP ; LMO7 ; PKP2 ; PTPRU ; SIRPB1 ; TEK ; VCAM1 ;
ER overload response [biological_process]	GO:0006983	GO	9606	3	8	0.38	0.0458273	0.198053	DDIT3 ; GSK3B ; HSPA5 ;
FK506 binding [molecular_function]	GO:0005528	GO	9606	3	8	0.38	0.0458273	0.198053	FKBP1A ; FKBP4 ; NFATC1 ;
SMAD protein complex assembly [biological_process]	GO:0007183	GO	9606	3	8	0.38	0.0458273	0.198053	FKBP1A ; SMAD2 ; SMAD4 ;
SMAD protein nuclear translocation [biological_process]	GO:0007184	GO	9606	3	8	0.38	0.0458273	0.198053	JUN ; PML ; TGFB3 ;
cell fate specification [biological_process]	GO:0001708	GO	9606	3	8	0.38	0.0458273	0.198053	CTNNB1 ; FKBP8 ; NOTCH1 ;
cellular response to reactive oxygen species [biological_process]	GO:0034614	GO	9606	3	8	0.38	0.0458273	0.198053	FOS ; PRDX3 ; PXN ;
creatine metabolic process [biological_process]	GO:0006600	GO	9606	3	8	0.38	0.0458273	0.198053	GHR ; STAT5A ; STAT5B ;
cytokine binding [molecular_function]	GO:0019955	GO	9606	3	8	0.38	0.0458273	0.198053	CD74 ; ELANE ; IFNGR1 ;
insulin receptor substrate binding [molecular_function]	GO:0043560	GO	9606	3	8	0.38	0.0458273	0.198053	GRB2 ; PIK3CA ; PIK3CB ;
mRNA 3'-UTR binding [molecular_function]	GO:0003730	GO	9606	3	8	0.38	0.0458273	0.198053	ELAVL4 ; PARN ; SERBP1 ;
non-membrane spanning protein tyrosine phosphatase activity [molecular_function]	GO:0004726	GO	9606	3	8	0.38	0.0458273	0.198053	DUSP1 ; PTPN11 ; PTPN2 ;
positive regulation of phosphoinositide 3-kinase cascade [biological_process]	GO:0014068	GO	9606	3	8	0.38	0.0458273	0.198053	CAT ; GH1 ; NEDD4 ;
response to UV-B [biological_process]	GO:0010224	GO	9606	3	8	0.38	0.0458273	0.198053	IL12A ; IL12B ; RELA ;
thyroid hormone receptor activity [molecular_function]	GO:0004887	GO	9606	6	25	0.24	0.0451355	0.19866	BRD8 ; ESR1 ; NR1H2 ; NR1H4 ; RARA ; RXRA ;
regulation of transcription [biological_process]	GO:0045449	GO	9606	54	400	0.14	0.0462455	0.198753	AHR ; APBB1 ; APBB2 ; ATF3 ; BATF ; BRF2 ; CIITA ; CREB1 ; EIF3I ; FOS ; FOSL1 ; FOSL2 ; GTF2B ; ID1 ; ID3 ; JDP2 ; JUN ; JUNB ; JUND ; MAF ; MITF ; MXD1 ; MYB ; NCOA2 ; NCOA3 ; NFATC1 ; NFATC2 ; NFATC4 ; NFE2 ; NFE2L2 ; NFKB2 ; NLRP4 ; NPAS2 ; PAX3 ; PAX5 ; PAX8 ; RBPJ ; REL ; RELB ; RUNX1 ; SPEN ; STAT2 ; STAT4 ; STAT6 ; TAL1 ; TCEA2 ; TCEB3 ; TCF3 ; TCF4 ; TGFBRAP1 ; TP63 ; TP73 ; USF2 ; VPS72…
cell projection [cellular_component]	GO:0042995	GO	9606	15	88	0.17	0.0473932	0.203404	GOPC ; ITSN1 ; MAPT ; MBP ; MPP1 ; NEDD9 ; NGEF ; PARD6A ; PSTPIP1 ; SH3RF1 ; SLC4A7 ; SLC9A3R1 ; SPRY4 ; THEM4 ; VASP ;
endosome [cellular_component]	GO:0005768	GO	9606	27	182	0.15	0.0521095	0.223337	ADRB2 ; APPL1 ; APPL2 ; ARF6 ; CCR5 ; CD1D ; CD68 ; CLIP1 ; CRK ; EGFR ; FYN ; IL15 ; INSR ; LRP2 ; NGF ; NTRK1 ; PLD1 ; PRKCI ; PRKCZ ; RAB11A ; RAB11FIP5 ; RHOB ; SLC2A4 ; TF ; TFRC ; TLR3 ; WDR45;PRAF2 ;
DNA-directed RNA polymerase activity [molecular_function]	GO:0003899	GO	9606	10	53	0.19	0.053412	0.227975	CRCP ; POLR1C ; POLR3A ; POLR3B ; POLR3C ; POLR3D ; POLR3E ; POLR3F ; POLR3G ; POLR3H ;
nuclear envelope [cellular_component]	GO:0005635	GO	9606	10	53	0.19	0.053412	0.227975	BNIP3 ; BNIP3L ; CBX5 ; EMD ; FAF1 ; PARP1 ; RAC2 ; SIRT1 ; SREBF1 ; TREX1 ;
phosphoinositide phospholipase C activity [molecular_function]	GO:0004435	GO	9606	6	26	0.23	0.0535375	0.228196	C3AR1 ; CCR5 ; PLCB2 ; PLCE1 ; PLCG1 ; PLCG2 ;
calcium-mediated signaling [biological_process]	GO:0019722	GO	9606	9	46	0.2	0.0533406	0.228298	BTK ; IL8 ; LAT ; LAT2 ; LTA ; LTB ; NFKBIL1 ; RCAN1 ; SELE ;
B cell activation [biological_process]	GO:0042113	GO	9606	4	14	0.29	0.0551781	0.232317	BST2 ; IGBP1 ; LAT2 ; MS4A1 ;
activation of phospholipase C activity [biological_process]	GO:0007202	GO	9606	4	14	0.29	0.0551781	0.232317	GNAQ ; LPAR2 ; PLCB2 ; SELE ;
enzyme regulator activity [molecular_function]	GO:0030234	GO	9606	4	14	0.29	0.0551781	0.232317	BRCC3 ; PSMD1 ; PSMD2 ; PSMD3 ;
eukaryotic cell surface binding [molecular_function]	GO:0043499	GO	9606	4	14	0.29	0.0551781	0.232317	ANXA5 ; FGA ; FGG ; MBL2 ;
immunoglobulin mediated immune response [biological_process]	GO:0016064	GO	9606	4	14	0.29	0.0551781	0.232317	BCL10 ; CD74 ; MYD88 ; TLR8 ;
microtubule cytoskeleton [cellular_component]	GO:0015630	GO	9606	4	14	0.29	0.0551781	0.232317	CCNA1 ; MFN2 ; MYCBP2 ; PPP2R1A ;
microvillus [cellular_component]	GO:0005902	GO	9606	4	14	0.29	0.0551781	0.232317	ERBB2 ; EZR ; MSN ; VCAM1 ;
protein kinase C binding [molecular_function]	GO:0005080	GO	9606	4	14	0.29	0.0551781	0.232317	HINT1 ; IRS1 ; RBCK1 ; YWHAG ;
regulation of phosphorylation [biological_process]	GO:0042325	GO	9606	4	14	0.29	0.0551781	0.232317	BARD1 ; IL4 ; PPP1R14A ; RAD17 ;
glycogen metabolic process [biological_process]	GO:0005977	GO	9606	5	20	0.25	0.0559861	0.234763	GSK3B ; IL6ST ; PPP1CA ; PPP1CC ; SLC37A4 ;
heterophilic cell adhesion [biological_process]	GO:0007157	GO	9606	5	20	0.25	0.0559861	0.234763	CDH2 ; ICAM1 ; ITGA5 ; SELE ; VCAM1 ;
negative regulation of endothelial cell proliferation [biological_process]	GO:0001937	GO	9606	5	20	0.25	0.0559861	0.234763	CAV1 ; MET ; NF1 ; PTPRM ; THBS1 ;
Barr body [cellular_component]	GO:0001740	GO	9606	2	4	0.5	0.0597144	0.239089	H3F3A ; H3F3B ;
G2 phase of mitotic cell cycle [biological_process]	GO:0000085	GO	9606	2	4	0.5	0.0597144	0.239089	BLM ; KPNA2 ;
ISG15-protein conjugation [biological_process]	GO:0032020	GO	9606	2	4	0.5	0.0597144	0.239089	ISG15 ; UBE2E1 ;
acute inflammatory response [biological_process]	GO:0002526	GO	9606	2	4	0.5	0.0597144	0.239089	ACVR1 ; B4GALT1 ;
androgen receptor activity [molecular_function]	GO:0004882	GO	9606	2	4	0.5	0.0597144	0.239089	AR ; TCF3 ;
apoptotic nuclear changes [biological_process]	GO:0030262	GO	9606	2	4	0.5	0.0597144	0.239089	DEDD2 ; YJEFN3 ;
cell-substrate junction assembly [biological_process]	GO:0007044	GO	9606	2	4	0.5	0.0597144	0.239089	ITGA5 ; ITGB3 ;
ciliary neurotrophic factor receptor activity [molecular_function]	GO:0004897	GO	9606	2	4	0.5	0.0597144	0.239089	IL6R ; IL6ST ;
female pronucleus [cellular_component]	GO:0001939	GO	9606	2	4	0.5	0.0597144	0.239089	CCNA2 ; TBP ;
glucocorticoid receptor binding [molecular_function]	GO:0035259	GO	9606	2	4	0.5	0.0597144	0.239089	FKBP4 ; YWHAH ;
mitochondrial fusion [biological_process]	GO:0008053	GO	9606	2	4	0.5	0.0597144	0.239089	BAX ; MFN2 ;
negative regulation of JAK-STAT cascade [biological_process]	GO:0046426	GO	9606	2	4	0.5	0.0597144	0.239089	HGS ; SOCS1 ;
negative regulation of plasma membrane long-chain fatty acid transport [biological_process]	GO:0010748	GO	9606	2	4	0.5	0.0597144	0.239089	AKT2 ; IRS2 ;
negative regulation of platelet activation [biological_process]	GO:0010544	GO	9606	2	4	0.5	0.0597144	0.239089	PDGFA ; PDGFB ;
negative regulation of protein amino acid autophosphorylation [biological_process]	GO:0031953	GO	9606	2	4	0.5	0.0597144	0.239089	JUN ; NLRP12 ;
neutrophil activation [biological_process]	GO:0042119	GO	9606	2	4	0.5	0.0597144	0.239089	IL8 ; PREX1 ;
phosphatidylethanolamine binding [molecular_function]	GO:0008429	GO	9606	2	4	0.5	0.0597144	0.239089	MAP1LC3A ; PEBP1 ;
polo kinase kinase activity [molecular_function]	GO:0042801	GO	9606	2	4	0.5	0.0597144	0.239089	PLK1 ; PLK3 ;
positive regulation of acute inflammatory response [biological_process]	GO:0002675	GO	9606	2	4	0.5	0.0597144	0.239089	IL6 ; IL6ST ;
positive regulation of fatty acid beta-oxidation [biological_process]	GO:0032000	GO	9606	2	4	0.5	0.0597144	0.239089	AKT2 ; IRS2 ;
positive regulation of interleukin-12 production [biological_process]	GO:0032735	GO	9606	2	4	0.5	0.0597144	0.239089	CD40LG ; IFNG ;
positive regulation of protein complex assembly [biological_process]	GO:0031334	GO	9606	2	4	0.5	0.0597144	0.239089	FAF1 ; SUMO1 ;
protein phosphatase 1 binding [molecular_function]	GO:0008157	GO	9606	2	4	0.5	0.0597144	0.239089	LILRB1 ; STAU1 ;
protein tyrosine/threonine phosphatase activity [molecular_function]	GO:0008330	GO	9606	2	4	0.5	0.0597144	0.239089	DUSP2 ; DUSP4 ;
regulation of blood coagulation [biological_process]	GO:0030193	GO	9606	2	4	0.5	0.0597144	0.239089	F2RL1 ; GP1BA ;
regulation of macrophage activation [biological_process]	GO:0043030	GO	9606	2	4	0.5	0.0597144	0.239089	CD74 ; MIF;SLC2A11 ;
regulation of respiratory burst [biological_process]	GO:0060263	GO	9606	2	4	0.5	0.0597144	0.239089	NOXA1 ; NOXO1 ;
response to acid [biological_process]	GO:0001101	GO	9606	2	4	0.5	0.0597144	0.239089	BCL2 ; SRC ;
ribonucleoprotein binding [molecular_function]	GO:0043021	GO	9606	2	4	0.5	0.0597144	0.239089	PPP1CA ; PRPF31 ;
tissue remodeling [biological_process]	GO:0048771	GO	9606	2	4	0.5	0.0597144	0.239089	IL23A ; PLG ;
transmembrane receptor protein tyrosine kinase adaptor protein activity [molecular_function]	GO:0005068	GO	9606	2	4	0.5	0.0597144	0.239089	BLNK ; SHC1 ;
tubulin complex assembly [biological_process]	GO:0007021	GO	9606	2	4	0.5	0.0597144	0.239089	GOLGA2 ; TCP1 ;
virus-infected cell apoptosis [biological_process]	GO:0006926	GO	9606	2	4	0.5	0.0597144	0.239089	EIF2AK2 ; PMAIP1 ;
forebrain development [biological_process]	GO:0030900	GO	9606	7	33	0.21	0.0576102	0.241248	DKK1 ; E2F1 ; FOXG1 ; HTRA2 ; LRP2 ; MSX1 ; NUMBL ;
cell-matrix adhesion [biological_process]	GO:0007160	GO	9606	15	91	0.16	0.0606755	0.242624	ADAMTS13 ; BCL2L11 ; CD44 ; COL3A1 ; FN1 ; ILK ; ITGB1 ; ITGB1BP1 ; ITGB3 ; ITGB5 ; ITGB6 ; PXN ; RHOA ; TEK ; VTN ;
protein folding [biological_process]	GO:0006457	GO	9606	26	176	0.15	0.0581889	0.243342	BAG2 ; CANX ; CCT5 ; CRYAB ; DNAJA1 ; DNAJA3 ; DNAJB11 ; FKBP14 ; FKBP1A ; FKBP4 ; FKBP8 ; HSP90AA1 ; HSP90AB1 ; HSP90B1 ; HSPA8 ; HSPD1 ; MAP1B ; NFYC ; PIN1 ; PPIA ; PPIB ; PPIG ; RUVBL2 ; TCP1 ; TRAP1 ; TTC1 ;
IgG binding [molecular_function]	GO:0019864	GO	9606	3	9	0.33	0.0633756	0.246126	FCGR1A ; FCGR2A ; FCGRT ;
Ras GTPase activator activity [molecular_function]	GO:0005099	GO	9606	3	9	0.33	0.0633756	0.246126	IQGAP1 ; NF1 ; RASA1 ;
actin filament polymerization [biological_process]	GO:0030041	GO	9606	3	9	0.33	0.0633756	0.246126	PREX1 ; WASF1 ; WASF3 ;
calcium-transporting ATPase activity [molecular_function]	GO:0005388	GO	9606	3	9	0.33	0.0633756	0.246126	ATP2B1 ; ATP2B2 ; ATP2B4 ;
condensed chromosome [cellular_component]	GO:0000793	GO	9606	3	9	0.33	0.0633756	0.246126	BRCA1 ; HMGB1 ; LIG4 ;
epidermal growth factor receptor binding [molecular_function]	GO:0005154	GO	9606	3	9	0.33	0.0633756	0.246126	GRB2 ; SHC1 ; SOCS5 ;
gamma-tubulin binding [molecular_function]	GO:0043015	GO	9606	3	9	0.33	0.0633756	0.246126	FEZ1 ; NDN ; RAB11FIP5 ;
guanylate cyclase activity [molecular_function]	GO:0004383	GO	9606	3	9	0.33	0.0633756	0.246126	GUCY1A2 ; GUCY1A3 ; NPR2 ;
leukocyte chemotaxis [biological_process]	GO:0030595	GO	9606	3	9	0.33	0.0633756	0.246126	IL10 ; PF4 ; S100A9 ;
nuclear telomere cap complex [cellular_component]	GO:0000783	GO	9606	3	9	0.33	0.0633756	0.246126	TERF1 ; XRCC5 ; XRCC6 ;
platelet alpha granule membrane [cellular_component]	GO:0031092	GO	9606	3	9	0.33	0.0633756	0.246126	CD9 ; GP1BA ; ITGB3 ;
positive regulation of tyrosine phosphorylation of Stat5 protein [biological_process]	GO:0042523	GO	9606	3	9	0.33	0.0633756	0.246126	CSF2 ; GH1 ; IL3 ;
prostaglandin biosynthetic process [biological_process]	GO:0001516	GO	9606	3	9	0.33	0.0633756	0.246126	CD74 ; MIF;SLC2A11 ; PTGES3 ;
protein kinase regulator activity [molecular_function]	GO:0019887	GO	9606	3	9	0.33	0.0633756	0.246126	CSNK2B ; CSNK2B;LY6G5B ; FAF1 ;
protein ubiquitination during ubiquitin-dependent protein catabolic process [biological_process]	GO:0042787	GO	9606	3	9	0.33	0.0633756	0.246126	PARK2 ; SMURF1 ; UBE4B ;
regulation of mitosis [biological_process]	GO:0007088	GO	9606	3	9	0.33	0.0633756	0.246126	NEK2 ; PIN1 ; PRMT5 ;
regulation of protein stability [biological_process]	GO:0031647	GO	9606	3	9	0.33	0.0633756	0.246126	AURKA ; FBXO7 ; GIPC1 ;
respiratory burst [biological_process]	GO:0045730	GO	9606	3	9	0.33	0.0633756	0.246126	CYBA ; NCF2 ; PGAM1 ;
tRNA modification [biological_process]	GO:0006400	GO	9606	3	9	0.33	0.0633756	0.246126	METTL1 ; SSB ; WDR4 ;
telomeric DNA binding [molecular_function]	GO:0042162	GO	9606	3	9	0.33	0.0633756	0.246126	HNRNPD ; NCL ; TERF1 ;
unfolded protein binding [molecular_function]	GO:0051082	GO	9606	21	138	0.15	0.0638216	0.247548	CANX ; CCT5 ; CDC37 ; CRYAB ; DNAJA1 ; DNAJA3 ; DNAJB11 ; GOLGA2 ; HSP90AA1 ; HSP90AB1 ; HSPA1A ; HSPA1B ; MAP1B ; NDUFAF1 ; PPIA ; PPIB ; PTGES3 ; TAPBP ; TCP1 ; TRAP1 ; TTC1 ;
elevation of cytosolic calcium ion concentration [biological_process]	GO:0007204	GO	9606	11	62	0.18	0.0644826	0.2498	CCR1 ; CCR2 ; CCR3 ; CCR5 ; CXCL13 ; EPOR ; F2RL1 ; GNA15 ; IL1B ; ITPR1 ; LPAR2 ;
basolateral plasma membrane [cellular_component]	GO:0016323	GO	9606	12	69	0.17	0.0625877	0.249948	AJAP1 ; ANK2 ; AQP3 ; CFTR ; DLG1 ; ERBB4 ; HFE2 ; IL6R ; MSN ; SLC22A8 ; SLC4A7 ; TJP1 ;
cysteine-type endopeptidase inhibitor activity [molecular_function]	GO:0004869	GO	9606	6	27	0.22	0.0628242	0.250248	BIRC6 ; CARD16 ; CARD18 ; CASP1 ; CST5 ; CST9 ;
response to calcium ion [biological_process]	GO:0051592	GO	9606	6	27	0.22	0.0628242	0.250248	AQP3 ; CALM1 ; CALM2 ; CALM3 ; FGA ; FGG ;
ovarian follicle development [biological_process]	GO:0001541	GO	9606	5	21	0.24	0.0672285	0.258501	BCL2 ; INHA ; INHBA ; KDR ; MMP14 ;
postsynaptic density [cellular_component]	GO:0014069	GO	9606	5	21	0.24	0.0672285	0.258501	DLG4 ; EXOC4 ; IFNGR1 ; ITPR1 ; SOS1 ;
response to UV [biological_process]	GO:0009411	GO	9606	5	21	0.24	0.0672285	0.258501	CDKN1A ; ELANE ; MAPK8 ; UBE4B ; USF1 ;
nuclear matrix [cellular_component]	GO:0016363	GO	9606	9	48	0.19	0.0670624	0.258824	ATXN1 ; MYB ; PIAS4 ; PPIG ; RUVBL1 ; RUVBL2 ; SFPQ ; YEATS4 ; ZNF615 ;
protein tyrosine/serine/threonine phosphatase activity [molecular_function]	GO:0008138	GO	9606	9	48	0.19	0.0670624	0.258824	DUSP1 ; DUSP10 ; DUSP16 ; DUSP2 ; DUSP26 ; DUSP4 ; DUSP6 ; MTMR2 ; PTEN ;
regulation of blood pressure [biological_process]	GO:0008217	GO	9606	9	48	0.19	0.0670624	0.258824	ACTA2 ; COL1A2 ; ERAP1 ; ERAP2 ; GUCY1A3 ; NOX1 ; NPR2 ; PPARG ; PTGS2 ;
1-phosphatidylinositol-4-phosphate 3-kinase, class IA complex [cellular_component]	GO:0005943	GO	9606	1	1	1	0.107435	0.261261	PIK3R1 ;
3-phosphoinositide-dependent protein kinase activity [molecular_function]	GO:0004676	GO	9606	1	1	1	0.107435	0.261261	PDPK1 ;
ATP-binding and phosphorylation-dependent chloride channel activity [molecular_function]	GO:0005224	GO	9606	1	1	1	0.107435	0.261261	CFTR ;
ATPase activity, coupled to movement of substances [molecular_function]	GO:0043492	GO	9606	1	1	1	0.107435	0.261261	RALBP1 ;
B cell cytokine production [biological_process]	GO:0002368	GO	9606	1	1	1	0.107435	0.261261	HSPD1 ;
CD27 receptor binding [molecular_function]	GO:0005175	GO	9606	1	1	1	0.107435	0.261261	SIVA1 ;
CD40 receptor binding [molecular_function]	GO:0005174	GO	9606	1	1	1	0.107435	0.261261	CD40LG ;
CD95 death-inducing signaling complex [cellular_component]	GO:0031265	GO	9606	1	1	1	0.107435	0.261261	FAF1 ;
DNA topoisomerase I binding [molecular_function]	GO:0017033	GO	9606	1	1	1	0.107435	0.261261	TOPORS ;
Elongator holoenzyme complex [cellular_component]	GO:0033588	GO	9606	1	1	1	0.107435	0.261261	ELP4 ;
FAD-AMP lyase (cyclizing) activity [molecular_function]	GO:0034012	GO	9606	1	1	1	0.107435	0.261261	DAK ;
FADH2 metabolic process [biological_process]	GO:0006746	GO	9606	1	1	1	0.107435	0.261261	NOX1 ;
Fc receptor mediated stimulatory signaling pathway [biological_process]	GO:0002431	GO	9606	1	1	1	0.107435	0.261261	FCER1G ;
Fc-gamma receptor I complex binding [molecular_function]	GO:0034988	GO	9606	1	1	1	0.107435	0.261261	FLNA ;
GTP-Ral binding [molecular_function]	GO:0034989	GO	9606	1	1	1	0.107435	0.261261	FLNA ;
Golgi to plasma membrane CFTR protein transport [biological_process]	GO:0043000	GO	9606	1	1	1	0.107435	0.261261	KRT18 ;
Golgi to plasma membrane protein transport [biological_process]	GO:0043001	GO	9606	1	1	1	0.107435	0.261261	OPTN ;
Gram-negative bacterial binding [molecular_function]	GO:0008368	GO	9606	1	1	1	0.107435	0.261261	STAB2 ;
HLH domain binding [molecular_function]	GO:0043398	GO	9606	1	1	1	0.107435	0.261261	UBE2I ;
JUN kinase kinase activity [molecular_function]	GO:0008545	GO	9606	1	1	1	0.107435	0.261261	MAP3K1 ;
JUN phosphorylation [biological_process]	GO:0007258	GO	9606	1	1	1	0.107435	0.261261	MAPK8 ;
MAP kinase kinase kinase kinase activity [molecular_function]	GO:0008349	GO	9606	1	1	1	0.107435	0.261261	MAP4K1 ;
MAP/ERK kinase kinase activity [molecular_function]	GO:0004710	GO	9606	1	1	1	0.107435	0.261261	EGFR ;
MAPK export from nucleus [biological_process]	GO:0045204	GO	9606	1	1	1	0.107435	0.261261	DUSP16 ;
MAPK phosphatase export from nucleus, leptomycin B sensitive [biological_process]	GO:0045209	GO	9606	1	1	1	0.107435	0.261261	DUSP16 ;
NACHT domain binding [molecular_function]	GO:0032089	GO	9606	1	1	1	0.107435	0.261261	CARD8 ;
NADPH dehydrogenase (quinone) activity [molecular_function]	GO:0008753	GO	9606	1	1	1	0.107435	0.261261	NQO2 ;
PCAF complex [cellular_component]	GO:0000125	GO	9606	1	1	1	0.107435	0.261261	TRRAP ;
RNA destabilization [biological_process]	GO:0050779	GO	9606	1	1	1	0.107435	0.261261	ZFP36 ;
RNA modification [biological_process]	GO:0009451	GO	9606	1	1	1	0.107435	0.261261	PARN ;
RNA-dependent ATPase activity [molecular_function]	GO:0008186	GO	9606	1	1	1	0.107435	0.261261	DDX17 ;
Ran GTPase activator activity [molecular_function]	GO:0005098	GO	9606	1	1	1	0.107435	0.261261	RANGAP1 ;
Schwann cell proliferation [biological_process]	GO:0014010	GO	9606	1	1	1	0.107435	0.261261	NF2 ;
T cell antigen processing and presentation [biological_process]	GO:0002457	GO	9606	1	1	1	0.107435	0.261261	ICAM1 ;
T cell proliferation during immune response [biological_process]	GO:0002309	GO	9606	1	1	1	0.107435	0.261261	TP53 ;
T-helper 1 cell differentiation [biological_process]	GO:0045063	GO	9606	1	1	1	0.107435	0.261261	RELB ;
TORC1 complex [cellular_component]	GO:0031931	GO	9606	1	1	1	0.107435	0.261261	MTOR ;
Toll signaling pathway [biological_process]	GO:0008063	GO	9606	1	1	1	0.107435	0.261261	MYD88 ;
U-plasminogen activator receptor activity [molecular_function]	GO:0030377	GO	9606	1	1	1	0.107435	0.261261	PLAUR ;
U4/U6 x U5 tri-snRNP complex [cellular_component]	GO:0046540	GO	9606	1	1	1	0.107435	0.261261	PRPF31 ;
acetoacetic acid metabolic process [biological_process]	GO:0043438	GO	9606	1	1	1	0.107435	0.261261	TYRP1 ;
acetylcholinesterase activity [molecular_function]	GO:0003990	GO	9606	1	1	1	0.107435	0.261261	ACHE ;
actin filament-based process [biological_process]	GO:0030029	GO	9606	1	1	1	0.107435	0.261261	SELE ;
activation of immune response [biological_process]	GO:0002253	GO	9606	1	1	1	0.107435	0.261261	NOD2 ;
adaptive immune response [biological_process]	GO:0002250	GO	9606	1	1	1	0.107435	0.261261	BCL10 ;
adenosine receptor signaling pathway [biological_process]	GO:0001973	GO	9606	1	1	1	0.107435	0.261261	GNAI2 ;
adenyl deoxyribonucleotide binding [molecular_function]	GO:0032558	GO	9606	1	1	1	0.107435	0.261261	TREX1 ;
alkyl hydroperoxide reductase activity [molecular_function]	GO:0008785	GO	9606	1	1	1	0.107435	0.261261	PRDX3 ;
ammonia ligase activity [molecular_function]	GO:0016211	GO	9606	1	1	1	0.107435	0.261261	HAL ;
angiotensin mediated vasoconstriction involved in regulation of systemic arterial blood pressure [biological_process]	GO:0001998	GO	9606	1	1	1	0.107435	0.261261	AGT ;
angiotensin receptor activity [molecular_function]	GO:0001595	GO	9606	1	1	1	0.107435	0.261261	LNPEP ;
angiotensin type I receptor activity [molecular_function]	GO:0001596	GO	9606	1	1	1	0.107435	0.261261	AGTR1 ;
anion:anion antiporter activity [molecular_function]	GO:0015301	GO	9606	1	1	1	0.107435	0.261261	SLC26A9 ;
antigen processing and presentation of endogenous antigen [biological_process]	GO:0019883	GO	9606	1	1	1	0.107435	0.261261	CD74 ;
antigen processing and presentation, endogenous lipid antigen via MHC class Ib [b]	GO:0048006	GO	9606	1	1	1	0.107435	0.261261	CD1D ;
antigen processing and presentation, exogenous lipid antigen via MHC class Ib [biological_process]	GO:0048007	GO	9606	1	1	1	0.107435	0.261261	AP3B1 ;
antimicrobial humoral response [biological_process]	GO:0019730	GO	9606	1	1	1	0.107435	0.261261	BCL3 ;
arachidonate 5-lipoxygenase activity [molecular_function]	GO:0004051	GO	9606	1	1	1	0.107435	0.261261	ALOX5 ;
argininosuccinate lyase activity [molecular_function]	GO:0004056	GO	9606	1	1	1	0.107435	0.261261	CRCP ;
argininosuccinate metabolic process [biological_process]	GO:0000053	GO	9606	1	1	1	0.107435	0.261261	CRCP ;
astrocyte fate commitment [biological_process]	GO:0060018	GO	9606	1	1	1	0.107435	0.261261	GCM1 ;
asymmetric cell division [biological_process]	GO:0008356	GO	9606	1	1	1	0.107435	0.261261	PARD3 ;
axis specification [biological_process]	GO:0009798	GO	9606	1	1	1	0.107435	0.261261	APC ;
axon midline choice point recognition [biological_process]	GO:0016199	GO	9606	1	1	1	0.107435	0.261261	FOXG1 ;
bacterial cell surface binding [molecular_function]	GO:0051635	GO	9606	1	1	1	0.107435	0.261261	MBL2 ;
basal part of cell [cellular_component]	GO:0045178	GO	9606	1	1	1	0.107435	0.261261	DOCK7 ;
basal protein localization [biological_process]	GO:0045175	GO	9606	1	1	1	0.107435	0.261261	ERBB2IP ;
beta-2-microglobulin binding [molecular_function]	GO:0030881	GO	9606	1	1	1	0.107435	0.261261	CD1D ;
beta2-adrenergic receptor activity [molecular_function]	GO:0004941	GO	9606	1	1	1	0.107435	0.261261	ADRB2 ;
bicarbonate transmembrane transporter activity [molecular_function]	GO:0015106	GO	9606	1	1	1	0.107435	0.261261	SLC26A9 ;
bis(5'-nucleosyl)-tetraphosphatase (asymmetrical) activity [molecular_function]	GO:0004081	GO	9606	1	1	1	0.107435	0.261261	NUDT2 ;
bis(5'-nucleosyl)-tetraphosphatase (symmetrical) activity [molecular_function]	GO:0008803	GO	9606	1	1	1	0.107435	0.261261	NUDT2 ;
bis(5'-nucleosyl)-tetraphosphatase activity [molecular_function]	GO:0008796	GO	9606	1	1	1	0.107435	0.261261	NUDT2 ;
blastocyst hatching [biological_process]	GO:0001835	GO	9606	1	1	1	0.107435	0.261261	SMARCA4 ;
blood vessel maturation [biological_process]	GO:0001955	GO	9606	1	1	1	0.107435	0.261261	MMP2 ;
branchiomeric skeletal muscle development [biological_process]	GO:0014707	GO	9606	1	1	1	0.107435	0.261261	PITX1 ;
branchiomotor neuron axon guidance [biological_process]	GO:0021785	GO	9606	1	1	1	0.107435	0.261261	MYCBP2 ;
calcium-dependent protein kinase C activity [molecular_function]	GO:0004698	GO	9606	1	1	1	0.107435	0.261261	PRKCA ;
calcium-independent cell-matrix adhesion [biological_process]	GO:0007161	GO	9606	1	1	1	0.107435	0.261261	PKD1 ;
calcium-independent protein kinase C activity [molecular_function]	GO:0004699	GO	9606	1	1	1	0.107435	0.261261	PRKCD ;
carbamoyl-phosphate synthase (glutamine-hydrolyzing) activity [molecular_function]	GO:0004088	GO	9606	1	1	1	0.107435	0.261261	CAD ;
caspase complex [cellular_component]	GO:0008303	GO	9606	1	1	1	0.107435	0.261261	HSPA5 ;
cell migration during sprouting angiogenesis [biological_process]	GO:0002042	GO	9606	1	1	1	0.107435	0.261261	SRF ;
cell surface pattern recognition receptor signaling pathway [biological_process]	GO:0002752	GO	9606	1	1	1	0.107435	0.261261	TLR2 ;
cellular protein complex assembly [biological_process]	GO:0043623	GO	9606	1	1	1	0.107435	0.261261	MBD2 ;
centrosome localization [biological_process]	GO:0051642	GO	9606	1	1	1	0.107435	0.261261	NIN ;
channel-conductance-controlling ATPase activity [molecular_function]	GO:0005260	GO	9606	1	1	1	0.107435	0.261261	CFTR ;
chemokine binding [molecular_function]	GO:0019956	GO	9606	1	1	1	0.107435	0.261261	PLP2 ;
chemokine biosynthetic process [biological_process]	GO:0042033	GO	9606	1	1	1	0.107435	0.261261	IL18 ;
choline binding [molecular_function]	GO:0033265	GO	9606	1	1	1	0.107435	0.261261	CRP ;
ciliary neurotrophic factor receptor binding [molecular_function]	GO:0005127	GO	9606	1	1	1	0.107435	0.261261	CNTF;ZFP91;ZFP91-CNTF ;
circadian sleep/wake cycle [biological_process]	GO:0042745	GO	9606	1	1	1	0.107435	0.261261	NPAS2 ;
citrulline metabolic process [biological_process]	GO:0000052	GO	9606	1	1	1	0.107435	0.261261	HTT ;
collagen type III [cellular_component]	GO:0005586	GO	9606	1	1	1	0.107435	0.261261	COL3A1 ;
complement component C3a receptor activity [molecular_function]	GO:0004876	GO	9606	1	1	1	0.107435	0.261261	C3AR1 ;
conjugation with cellular fusion [biological_process]	GO:0000747	GO	9606	1	1	1	0.107435	0.261261	CD4 ;
cystic fibrosis transmembrane conductance regulator binding [molecular_function]	GO:0042980	GO	9606	1	1	1	0.107435	0.261261	GOPC ;
cytokine production during immune response [biological_process]	GO:0002367	GO	9606	1	1	1	0.107435	0.261261	NOD2 ;
cytoplasmic sequestering of CFTR protein [biological_process]	GO:0043004	GO	9606	1	1	1	0.107435	0.261261	GOPC ;
dUTP diphosphatase activity [molecular_function]	GO:0004170	GO	9606	1	1	1	0.107435	0.261261	DUT ;
desensitization of G-protein coupled receptor protein signaling pathway by arrestin [biological_process]	GO:0002032	GO	9606	1	1	1	0.107435	0.261261	ADRB2 ;
detection of biotic stimulus [biological_process]	GO:0009595	GO	9606	1	1	1	0.107435	0.261261	NLRP3 ;
detection of chemical stimulus involved in sensory perception of pain [biological_process]	GO:0050968	GO	9606	1	1	1	0.107435	0.261261	TRPA1 ;
detection of fungus [biological_process]	GO:0016046	GO	9606	1	1	1	0.107435	0.261261	TLR4 ;
detection of tumor cell [biological_process]	GO:0002355	GO	9606	1	1	1	0.107435	0.261261	CRTAM ;
dihydronicotinamide riboside quinone reductase activity [molecular_function]	GO:0001512	GO	9606	1	1	1	0.107435	0.261261	NQO2 ;
dihydroorotase activity [molecular_function]	GO:0004151	GO	9606	1	1	1	0.107435	0.261261	CAD ;
dopamine biosynthetic process from tyrosine [biological_process]	GO:0006585	GO	9606	1	1	1	0.107435	0.261261	TH ;
dopamine:sodium symporter activity [molecular_function]	GO:0005330	GO	9606	1	1	1	0.107435	0.261261	SLC6A3 ;
ectoderm and mesoderm interaction [biological_process]	GO:0007499	GO	9606	1	1	1	0.107435	0.261261	SNAI2 ;
elongation factor-2 kinase activity [molecular_function]	GO:0004686	GO	9606	1	1	1	0.107435	0.261261	EEF2K ;
embryonic heart tube anterior/posterior pattern formation [biological_process]	GO:0035054	GO	9606	1	1	1	0.107435	0.261261	GATA4 ;
endodermal cell fate commitment [biological_process]	GO:0001711	GO	9606	1	1	1	0.107435	0.261261	CTNNB1 ;
erythropoietin receptor activity [molecular_function]	GO:0004900	GO	9606	1	1	1	0.107435	0.261261	EPOR ;
establishment of chromatin silencing [biological_process]	GO:0006343	GO	9606	1	1	1	0.107435	0.261261	SIRT1 ;
establishment of neuroblast polarity [biological_process]	GO:0045200	GO	9606	1	1	1	0.107435	0.261261	DOCK7 ;
exogenous lipid antigen binding [molecular_function]	GO:0030884	GO	9606	1	1	1	0.107435	0.261261	CD1D ;
exoribonuclease II activity [molecular_function]	GO:0008859	GO	9606	1	1	1	0.107435	0.261261	ISG20 ;
extrinsic to mitochondrial outer membrane [cellular_component]	GO:0031315	GO	9606	1	1	1	0.107435	0.261261	SARM1 ;
ferric iron transmembrane transporter activity [molecular_function]	GO:0015091	GO	9606	1	1	1	0.107435	0.261261	TF ;
ferric iron transport [biological_process]	GO:0015682	GO	9606	1	1	1	0.107435	0.261261	TF ;
follicular B cell differentiation [biological_process]	GO:0002316	GO	9606	1	1	1	0.107435	0.261261	PLCG2 ;
foregut morphogenesis [biological_process]	GO:0007440	GO	9606	1	1	1	0.107435	0.261261	NOTCH1 ;
formaldehyde catabolic process [biolo]	GO:0046294	GO	9606	1	1	1	0.107435	0.261261	ADH5 ;
formaldehyde dehydrogenase activity [molecular_function]	GO:0018467	GO	9606	1	1	1	0.107435	0.261261	ADH5 ;
formation of translation initiation complex [biological_process]	GO:0001732	GO	9606	1	1	1	0.107435	0.261261	EIF3A ;
gliogenesis [biological_proce]	GO:0042063	GO	9606	1	1	1	0.107435	0.261261	CDK6 ;
glucocorticoid catabolic process [biological_process]	GO:0006713	GO	9606	1	1	1	0.107435	0.261261	YWHAH ;
glucose-6-phosphate transmembrane transporter activity [molecular_function]	GO:0015152	GO	9606	1	1	1	0.107435	0.261261	SLC37A4 ;
glutamate-cysteine ligase catalytic subunit binding [molecular_function]	GO:0035226	GO	9606	1	1	1	0.107435	0.261261	GCLM ;
glutathione-disulfide reductase activity [molecular_function]	GO:0004362	GO	9606	1	1	1	0.107435	0.261261	GSR ;
glycerol biosynthetic process from pyruvate [biological_process]	GO:0046327	GO	9606	1	1	1	0.107435	0.261261	PCK1 ;
glycerone kinase activity [molecular_function]	GO:0004371	GO	9606	1	1	1	0.107435	0.261261	DAK ;
glycine dehydrogenase (decarboxylating) activity [molecular_function]	GO:0004375	GO	9606	1	1	1	0.107435	0.261261	GLDC ;
granulocyte macrophage colony-stimulating factor receptor binding [molecular_function]	GO:0005129	GO	9606	1	1	1	0.107435	0.261261	CSF2 ;
granulocyte macrophage colony-stimulating factor receptor complex [cellular_component]	GO:0030526	GO	9606	1	1	1	0.107435	0.261261	CSF2RB ;
growth hormone receptor activity [molecular_function]	GO:0004903	GO	9606	1	1	1	0.107435	0.261261	GHR ;
guanine deaminase activity [molecular_function]	GO:0008892	GO	9606	1	1	1	0.107435	0.261261	GDA ;
hepatocyte growth factor receptor activity [molecular_function]	GO:0005008	GO	9606	1	1	1	0.107435	0.261261	MET ;
hepatocyte growth factor receptor binding [molecular_function]	GO:0005171	GO	9606	1	1	1	0.107435	0.261261	GLMN ;
high molecular weight B cell growth factor receptor binding [molecular_function]	GO:0030372	GO	9606	1	1	1	0.107435	0.261261	TXLNA ;
histidine ammonia-lyase activity [molecular_function]	GO:0004397	GO	9606	1	1	1	0.107435	0.261261	HAL ;
histone mRNA metabolic process [biological_process]	GO:0008334	GO	9606	1	1	1	0.107435	0.261261	SSB ;
homologous chromosome segregation [biological_process]	GO:0045143	GO	9606	1	1	1	0.107435	0.261261	ESPL1 ;
humoral immune response mediated by circulating immunoglobulin [biological_process]	GO:0002455	GO	9606	1	1	1	0.107435	0.261261	BCL3 ;
hydroxymethylglutaryl-CoA reductase activity [molecular_function]	GO:0042282	GO	9606	1	1	1	0.107435	0.261261	HMGCR ;
imaginal disc pattern formation [biological_process]	GO:0007447	GO	9606	1	1	1	0.107435	0.261261	DVL2 ;
immune system development [biological_process]	GO:0002520	GO	9606	1	1	1	0.107435	0.261261	BCL2 ;
immunoglobulin binding [molecular_function]	GO:0019865	GO	9606	1	1	1	0.107435	0.261261	VWF ;
immunoglobulin production [biological_process]	GO:0002377	GO	9606	1	1	1	0.107435	0.261261	FAS ;
immunoglobulin production during immune response [biological_process]	GO:0002381	GO	9606	1	1	1	0.107435	0.261261	NOD2 ;
indoleamine 2,3-dioxygenase activity [molecular_function]	GO:0033754	GO	9606	1	1	1	0.107435	0.261261	IDO1 ;
inner acrosomal membrane [cellular_component]	GO:0002079	GO	9606	1	1	1	0.107435	0.261261	CD46 ;
inositol hexakisphosphate binding [molecular_function]	GO:0000822	GO	9606	1	1	1	0.107435	0.261261	ITPR3 ;
insulin receptor activity [molecular_function]	GO:0005009	GO	9606	1	1	1	0.107435	0.261261	INSR ;
integrin biosynthetic process [biological_process]	GO:0045112	GO	9606	1	1	1	0.107435	0.261261	COL5A1 ;
interferon-gamma biosynthetic process [biological_process]	GO:0042095	GO	9606	1	1	1	0.107435	0.261261	IL18 ;
interferon-gamma receptor binding [molecular_function]	GO:0005133	GO	9606	1	1	1	0.107435	0.261261	IFNG ;
interleukin-1, Type II receptor binding [molecular_function]	GO:0005151	GO	9606	1	1	1	0.107435	0.261261	ERAP1 ;
interleukin-10 receptor binding [molecular_function]	GO:0005141	GO	9606	1	1	1	0.107435	0.261261	IL10 ;
interleukin-11 receptor activity [molecular_function]	GO:0004921	GO	9606	1	1	1	0.107435	0.261261	IL6ST ;
interleukin-11 receptor binding [molecular_function]	GO:0005142	GO	9606	1	1	1	0.107435	0.261261	IL11 ;
interleukin-13 receptor binding [molecular_function]	GO:0005144	GO	9606	1	1	1	0.107435	0.261261	IL13 ;
interleukin-13 receptor complex [cellular_component]	GO:0005898	GO	9606	1	1	1	0.107435	0.261261	IL13RA1 ;
interleukin-17 receptor activity [molecular_function]	GO:0030368	GO	9606	1	1	1	0.107435	0.261261	IL17RA ;
interleukin-18 receptor complex [cellular_component]	GO:0045092	GO	9606	1	1	1	0.107435	0.261261	TOLLIP ;
interleukin-2 binding [molecular_function]	GO:0019976	GO	9606	1	1	1	0.107435	0.261261	IL2RG ;
interleukin-28 receptor binding [molecular_function]	GO:0032003	GO	9606	1	1	1	0.107435	0.261261	IL29 ;
interleukin-3 receptor binding [molecular_function]	GO:0005135	GO	9606	1	1	1	0.107435	0.261261	IL3 ;
interleukin-33 receptor activity [molecular_function]	GO:0002114	GO	9606	1	1	1	0.107435	0.261261	IL1RL1 ;
interleukin-4 receptor binding [molecular_function]	GO:0005136	GO	9606	1	1	1	0.107435	0.261261	IL4 ;
interleukin-5 receptor complex [cellular_component]	GO:0005895	GO	9606	1	1	1	0.107435	0.261261	SDCBP ;
interleukin-7 binding [molecular_function]	GO:0019982	GO	9606	1	1	1	0.107435	0.261261	IL2RG ;
interleukin-7 receptor binding [molecular_function]	GO:0005139	GO	9606	1	1	1	0.107435	0.261261	IL7 ;
interleukin-8 binding [molecular_function]	GO:0019959	GO	9606	1	1	1	0.107435	0.261261	A2M ;
interleukin-8 biosynthetic process [biological_process]	GO:0042228	GO	9606	1	1	1	0.107435	0.261261	NOD1 ;
interleukin-9 receptor activity [molecular_function]	GO:0004919	GO	9606	1	1	1	0.107435	0.261261	IL9R ;
interphase microtubule organizing center [cellular_component]	GO:0031021	GO	9606	1	1	1	0.107435	0.261261	BIRC5 ;
intrinsic to mitochondrial outer membrane [cellular_component]	GO:0031306	GO	9606	1	1	1	0.107435	0.261261	MFN2 ;
iodide transport [biological_process]	GO:0015705	GO	9606	1	1	1	0.107435	0.261261	SLC5A5 ;
kinesin II complex [cellular_component]	GO:0016939	GO	9606	1	1	1	0.107435	0.261261	KIFAP3 ;
kininogen binding [molecular_function]	GO:0030984	GO	9606	1	1	1	0.107435	0.261261	CTSB ;
lactate metabolic process [biological_process]	GO:0006089	GO	9606	1	1	1	0.107435	0.261261	HIF1A ;
laminin-2 complex [cellular_component]	GO:0005607	GO	9606	1	1	1	0.107435	0.261261	LAMB1 ;
laminin-8 complex [cellu]	GO:0043257	GO	9606	1	1	1	0.107435	0.261261	LAMB1 ;
late viral mRNA transcription [biological_process]	GO:0019086	GO	9606	1	1	1	0.107435	0.261261	USF1 ;
leading edge cell differentiation [biological_process]	GO:0035026	GO	9606	1	1	1	0.107435	0.261261	JUN ;
left-handed Z-DNA binding [molecular_function]	GO:0003692	GO	9606	1	1	1	0.107435	0.261261	ZBP1 ;
lymphoid progenitor cell differentiation [biological_process]	GO:0002320	GO	9606	1	1	1	0.107435	0.261261	BCL2 ;
magnesium-importing ATPase activity [molecular_function]	GO:0015444	GO	9606	1	1	1	0.107435	0.261261	MAVS ;
maintenance of chromatin silencing [biological_process]	GO:0006344	GO	9606	1	1	1	0.107435	0.261261	SIRT1 ;
male sex differentiation [biological_process]	GO:0046661	GO	9606	1	1	1	0.107435	0.261261	FKBP4 ;
marginal zone B cell differentiation [biological_process]	GO:0002315	GO	9606	1	1	1	0.107435	0.261261	BCL3 ;
mature ribosome assembly [biological_process]	GO:0042256	GO	9606	1	1	1	0.107435	0.261261	EIF6 ;
mesodermal cell fate commitment [biological_process]	GO:0001710	GO	9606	1	1	1	0.107435	0.261261	SMAD1 ;
microspike assembly [biological_process]	GO:0030035	GO	9606	1	1	1	0.107435	0.261261	ACTN2 ;
microtubule depolymerization [biological_process]	GO:0007019	GO	9606	1	1	1	0.107435	0.261261	STMN1 ;
mitochondrial permeability transition pore complex [cellular_component]	GO:0005757	GO	9606	1	1	1	0.107435	0.261261	BAX ;
mitogen-activated protein kinase p38 binding [molecular_function]	GO:0048273	GO	9606	1	1	1	0.107435	0.261261	RPS6KA4 ;
molecular adaptor activity [molecular_function]	GO:0060090	GO	9606	1	1	1	0.107435	0.261261	TRADD ;
molybdopterin cofactor biosynthetic process [biological_process]	GO:0032324	GO	9606	1	1	1	0.107435	0.261261	GPHN ;
monophenol monooxygenase activity [molecular_function]	GO:0004503	GO	9606	1	1	1	0.107435	0.261261	TYR ;
myeloid leukocyte differentiation [biological_process]	GO:0002573	GO	9606	1	1	1	0.107435	0.261261	KIT ;
natural killer cell activation during immune response [biological_process]	GO:0002323	GO	9606	1	1	1	0.107435	0.261261	IL12B ;
negative regulation of NF-kappaB import into nucleus [biological_process]	GO:0042347	GO	9606	1	1	1	0.107435	0.261261	NLRP3 ;
negative regulation of Rac protein signal transduction [biological_process]	GO:0035021	GO	9606	1	1	1	0.107435	0.261261	STMN3 ;
negative regulation of T cell cytokine production [biological_process]	GO:0002725	GO	9606	1	1	1	0.107435	0.261261	FOXP3 ;
negative regulation of T cell mediated cytotoxicity [biological_process]	GO:0001915	GO	9606	1	1	1	0.107435	0.261261	PTPRC ;
negative regulation of TOR signaling pathway [biological_process]	GO:0032007	GO	9606	1	1	1	0.107435	0.261261	TSC1 ;
negative regulation of Toll signaling pathway [biological_process]	GO:0045751	GO	9606	1	1	1	0.107435	0.261261	NLRP12 ;
negative regulation of antigen processing and presentation of peptide or polysaccharide antigen via MHC class II [biological_process]	GO:0002581	GO	9606	1	1	1	0.107435	0.261261	THBS1 ;
negative regulation of centrosome duplication [biological_process]	GO:0010826	GO	9606	1	1	1	0.107435	0.261261	NPM1 ;
negative regulation of cytokine production during immune response [biological_process]	GO:0002719	GO	9606	1	1	1	0.107435	0.261261	IRAK3 ;
negative regulation of dendritic cell antigen processing and presentation [biological_process]	GO:0002605	GO	9606	1	1	1	0.107435	0.261261	THBS1 ;
negative regulation of epithelial to mesenchymal transition [biological_process]	GO:0010719	GO	9606	1	1	1	0.107435	0.261261	SMAD7 ;
negative regulation of histone acetylation [biological_process]	GO:0035067	GO	9606	1	1	1	0.107435	0.261261	SET ;
negative regulation of interleukin-1 secretion [biological_process]	GO:0050711	GO	9606	1	1	1	0.107435	0.261261	NLRP12 ;
negative regulation of interleukin-10 production [biological_process]	GO:0032693	GO	9606	1	1	1	0.107435	0.261261	FOXP3 ;
negative regulation of mRNA 3'-end processing [biological_process]	GO:0031441	GO	9606	1	1	1	0.107435	0.261261	BARD1 ;
negative regulation of monooxygenase activity [biological_process]	GO:0032769	GO	9606	1	1	1	0.107435	0.261261	SNCA ;
negative regulation of peptidyl-threonine phosphorylation [biological_process]	GO:0010801	GO	9606	1	1	1	0.107435	0.261261	SMAD7 ;
negative regulation of phosphoinositide 3-kinase cascade [biological_process]	GO:0014067	GO	9606	1	1	1	0.107435	0.261261	TSC2 ;
negative regulation of phosphoprotein phosphatase activity [biological_process]	GO:0032515	GO	9606	1	1	1	0.107435	0.261261	PPP2R4 ;
negative regulation of regulatory T cell differentiation [biological_process]	GO:0045590	GO	9606	1	1	1	0.107435	0.261261	CTLA4 ;
negative regulation of sister chromatid cohesion [biological_process]	GO:0045875	GO	9606	1	1	1	0.107435	0.261261	ESPL1 ;
negative regulation of sodium ion transport [biological_process]	GO:0010766	GO	9606	1	1	1	0.107435	0.261261	NEDD4 ;
negative regulation of systemic arterial blood pressure [biological_process]	GO:0003085	GO	9606	1	1	1	0.107435	0.261261	BMPR2 ;
negative regulation of the force of heart contraction during baroreceptor response to increased systemic arterial blood pressure [biological_process]	GO:0001986	GO	9606	1	1	1	0.107435	0.261261	ADRA1D ;
negative regulation of thymidylate synthase biosynthetic process [biological_process]	GO:0050760	GO	9606	1	1	1	0.107435	0.261261	APBB1 ;
negative regulation of transcription by transcription factor localization [biological_process]	GO:0010621	GO	9606	1	1	1	0.107435	0.261261	ID1 ;
negative regulation of transcription from RNA polymerase II promoter in response to UV-induced DNA damage [biological_process]	GO:0010768	GO	9606	1	1	1	0.107435	0.261261	NEDD4 ;
negative regulation of transcriptional preinitiation complex assembly [biological_process]	GO:0017055	GO	9606	1	1	1	0.107435	0.261261	HMGB1 ;
negative regulation of tumor necrosis factor-mediated signaling pathway [biological_process]	GO:0010804	GO	9606	1	1	1	0.107435	0.261261	ADIPOQ ;
negative regulation of type IV hypersensitivity [biological_process]	GO:0001808	GO	9606	1	1	1	0.107435	0.261261	SPN ;
negative regulation of viral transcription [biological_process]	GO:0032897	GO	9606	1	1	1	0.107435	0.261261	IFNB1 ;
nerve growth factor receptor binding [molecular_function]	GO:0005163	GO	9606	1	1	1	0.107435	0.261261	NGF ;
neurofilament bundle assembly [biological_process]	GO:0033693	GO	9606	1	1	1	0.107435	0.261261	NEFL ;
neuromedin U receptor binding [molecular_function]	GO:0042922	GO	9606	1	1	1	0.107435	0.261261	NMU ;
norepinephrine-epinephrine vasoconstriction involved in regulation of systemic arterial blood pressure [biological_process]	GO:0001994	GO	9606	1	1	1	0.107435	0.261261	ADRA1D ;
nuclear envelope reassembly [biological_process]	GO:0031468	GO	9606	1	1	1	0.107435	0.261261	EMD ;
nuclear-transcribed mRNA poly(A) tail shortening [biological_process]	GO:0000289	GO	9606	1	1	1	0.107435	0.261261	ZFP36 ;
nucleoside diphosphate phosphorylation [biological_process]	GO:0006165	GO	9606	1	1	1	0.107435	0.261261	NME1;NME2;NME1-NME2 ;
nucleotide-excision repair, DNA duplex unwinding [biological_process]	GO:0000717	GO	9606	1	1	1	0.107435	0.261261	ERCC3 ;
omega peptidase activity [molecular_function]	GO:0008242	GO	9606	1	1	1	0.107435	0.261261	UCHL1 ;
opsonin receptor activity [molecular_function]	GO:0001847	GO	9606	1	1	1	0.107435	0.261261	CD14 ;
otic placode formation [biological_process]	GO:0043049	GO	9606	1	1	1	0.107435	0.261261	PROX1 ;
oxidoreductase activity, acting on paired donors, with incorporation or reduction of molecular oxygen, another compound as one donor, and incorporation of one atom of oxygen [molecular_function]	GO:0016716	GO	9606	1	1	1	0.107435	0.261261	TYRP1 ;
paranodal junction assembly [biological_process]	GO:0030913	GO	9606	1	1	1	0.107435	0.261261	CD9 ;
peptidyl-arginine N-methylation [biological_process]	GO:0035246	GO	9606	1	1	1	0.107435	0.261261	PRMT5 ;
peptidyl-cysteine S-nitrosylation [biological_process]	GO:0018119	GO	9606	1	1	1	0.107435	0.261261	ADH5 ;
peroxisome targeting sequence binding [molecular_function]	GO:0000268	GO	9606	1	1	1	0.107435	0.261261	MRPL33;BRE ;
plasma membrane long-chain fatty acid transport [biological_process]	GO:0015911	GO	9606	1	1	1	0.107435	0.261261	CD36 ;
plasma membrane part [cellular_component]	GO:0044459	GO	9606	1	1	1	0.107435	0.261261	HSP90B1 ;
polarisome [cellular_component]	GO:0000133	GO	9606	1	1	1	0.107435	0.261261	PRKCI ;
poly(G) RNA binding [molecular_function]	GO:0034046	GO	9606	1	1	1	0.107435	0.261261	ATXN1 ;
poly-pyrimidine tract binding [molecular_function]	GO:0008187	GO	9606	1	1	1	0.107435	0.261261	PTBP1 ;
polysaccharide localization [biological_process]	GO:0033037	GO	9606	1	1	1	0.107435	0.261261	CHST11 ;
positive regulation of B cell receptor signaling pathway [biological_process]	GO:0050861	GO	9606	1	1	1	0.107435	0.261261	NFAM1 ;
positive regulation of B cell tolerance induction [biological_process]	GO:0002663	GO	9606	1	1	1	0.107435	0.261261	TGFBR2 ;
positive regulation of MHC class I biosynthetic process [biological_process]	GO:0045345	GO	9606	1	1	1	0.107435	0.261261	IL29 ;
positive regulation of RNA elongation from RNA polymerase II promoter [biological_process]	GO:0032968	GO	9606	1	1	1	0.107435	0.261261	SUPT5H ;
positive regulation of Rac GTPase activity [biological_process]	GO:0032855	GO	9606	1	1	1	0.107435	0.261261	ALS2 ;
positive regulation of T cell mediated immunity [biological_process]	GO:0002711	GO	9606	1	1	1	0.107435	0.261261	IL1B ;
positive regulation of T-helper 2 type immune response [biological_process]	GO:0002830	GO	9606	1	1	1	0.107435	0.261261	IDO1 ;
positive regulation of TRAIL biosynthetic process [biological_process]	GO:0045556	GO	9606	1	1	1	0.107435	0.261261	TNFRSF8 ;
positive regulation of activation of JAK2 kinase activity [biological_process]	GO:0010535	GO	9606	1	1	1	0.107435	0.261261	GH1 ;
positive regulation of aldosterone biosynthetic process [biological_process]	GO:0032349	GO	9606	1	1	1	0.107435	0.261261	BMP6 ;
positive regulation of cellular extravasation [biological_process]	GO:0002693	GO	9606	1	1	1	0.107435	0.261261	ICAM1 ;
positive regulation of chronic inflammatory response [biological_process]	GO:0002678	GO	9606	1	1	1	0.107435	0.261261	IDO1 ;
positive regulation of gamma-aminobutyric acid secretion [biological_process]	GO:0014054	GO	9606	1	1	1	0.107435	0.261261	HTR2C ;
positive regulation of glutamate-cysteine ligase activity [biological_process]	GO:0035229	GO	9606	1	1	1	0.107435	0.261261	GCLM ;
positive regulation of granulocyte differentiation [biological_process]	GO:0030854	GO	9606	1	1	1	0.107435	0.261261	RUNX1 ;
positive regulation of histone modification [biological_process]	GO:0031058	GO	9606	1	1	1	0.107435	0.261261	UBE2N ;
positive regulation of immune system process [biological_process]	GO:0002684	GO	9606	1	1	1	0.107435	0.261261	AQP3 ;
positive regulation of interleukin-13 biosynthetic process [biological_process]	GO:0045368	GO	9606	1	1	1	0.107435	0.261261	IRF4 ;
positive regulation of interleukin-5 biosynthetic process [biological_process]	GO:0045407	GO	9606	1	1	1	0.107435	0.261261	IL9 ;
positive regulation of lamellipodium assembly [biolo]	GO:0010592	GO	9606	1	1	1	0.107435	0.261261	RAC1 ;
positive regulation of leukocyte mediated cytotoxicity [biological_process]	GO:0001912	GO	9606	1	1	1	0.107435	0.261261	NOS2 ;
positive regulation of macroautophagy [biological_process]	GO:0016239	GO	9606	1	1	1	0.107435	0.261261	BECN1 ;
positive regulation of myelination [biological_process]	GO:0031643	GO	9606	1	1	1	0.107435	0.261261	TF ;
positive regulation of natural killer cell cytokine production [biological_process]	GO:0002729	GO	9606	1	1	1	0.107435	0.261261	IL21 ;
positive regulation of natural killer cell differentiation [biological_process]	GO:0032825	GO	9606	1	1	1	0.107435	0.261261	IL21 ;
positive regulation of nitric-oxide synthase 2 biosynthetic process [biological_process]	GO:0051773	GO	9606	1	1	1	0.107435	0.261261	FCER2 ;
positive regulation of protein kinase A signaling cascade [biological_process]	GO:0010739	GO	9606	1	1	1	0.107435	0.261261	ADIPOQ ;
positive regulation of receptor internalization [biological_process]	GO:0002092	GO	9606	1	1	1	0.107435	0.261261	SELE ;
positive regulation of tolerance induction [biological_process]	GO:0002645	GO	9606	1	1	1	0.107435	0.261261	IRAK3 ;
positive regulation of tolerance induction to self antigen [biological_process]	GO:0002651	GO	9606	1	1	1	0.107435	0.261261	TGFBR2 ;
positive regulation of type III hypersensitivity [biological_process]	GO:0001805	GO	9606	1	1	1	0.107435	0.261261	FCER1G ;
post-embryonic hindlimb morphogenesis [biological_process]	GO:0035129	GO	9606	1	1	1	0.107435	0.261261	GDF5 ;
prolactin receptor activity [molecular_function]	GO:0004925	GO	9606	1	1	1	0.107435	0.261261	PRLR ;
protein channel activity [molecular_function]	GO:0015266	GO	9606	1	1	1	0.107435	0.261261	MCL1 ;
protein phosphorylated amino acid binding [molecular_function]	GO:0045309	GO	9606	1	1	1	0.107435	0.261261	CRK ;
protein serine/threonine/tyrosine kinase activity [molecular_function]	GO:0004712	GO	9606	1	1	1	0.107435	0.261261	RELN ;
pyrimidine-specific mismatch base pair DNA N-glycosylase activity [molecular_function]	GO:0008263	GO	9606	1	1	1	0.107435	0.261261	TDG ;
pyruvate secondary active transmembrane transporter activity [molecular_function]	GO:0005477	GO	9606	1	1	1	0.107435	0.261261	SLC16A7 ;
pyruvate transport [biological_process]	GO:0006848	GO	9606	1	1	1	0.107435	0.261261	SLC16A7 ;
rRNA export from nucleus [biological_process]	GO:0006407	GO	9606	1	1	1	0.107435	0.261261	TSC1 ;
receptor signaling protein tyrosine phosphatase activity [molecular_function]	GO:0004728	GO	9606	1	1	1	0.107435	0.261261	MAP2K1 ;
regulation of I-kappaB kinase/NF-kappaB cascade [biological_process]	GO:0043122	GO	9606	1	1	1	0.107435	0.261261	SQSTM1 ;
regulation of Rac GTPase activity [biological_process]	GO:0032314	GO	9606	1	1	1	0.107435	0.261261	STMN3 ;
regulation of T cell proliferation [biological_process]	GO:0042129	GO	9606	1	1	1	0.107435	0.261261	IL27 ;
regulation of T-helper 1 cell differentiation [biological_process]	GO:0045625	GO	9606	1	1	1	0.107435	0.261261	IL27 ;
regulation of T-helper cell differentiation [biological_process]	GO:0045622	GO	9606	1	1	1	0.107435	0.261261	IRF4 ;
regulation of autophagy [biological_process]	GO:0010506	GO	9606	1	1	1	0.107435	0.261261	ULK1 ;
regulation of blood vessel size by renin-angiotensin [biological_process]	GO:0002034	GO	9606	1	1	1	0.107435	0.261261	AGTR1 ;
regulation of carbohydrate metabolic process [biological_process]	GO:0006109	GO	9606	1	1	1	0.107435	0.261261	NR1H4 ;
regulation of germinal center formation [biological_process]	GO:0002634	GO	9606	1	1	1	0.107435	0.261261	BCL6 ;
regulation of histone ubiquitination [biological_process]	GO:0033182	GO	9606	1	1	1	0.107435	0.261261	UBE2N ;
regulation of integrin biosynthetic process [biological_process]	GO:0045113	GO	9606	1	1	1	0.107435	0.261261	S100A9 ;
regulation of interleukin-18 biosynthetic process [biological_process]	GO:0045381	GO	9606	1	1	1	0.107435	0.261261	NLRP12 ;
regulation of keratinocyte differentiation [biological_process]	GO:0045616	GO	9606	1	1	1	0.107435	0.261261	AQP3 ;
regulation of leukocyte mediated cytotoxicity [biological_process]	GO:0001910	GO	9606	1	1	1	0.107435	0.261261	ICAM1 ;
regulation of mitotic cell cycle, embryonic [biological_process]	GO:0009794	GO	9606	1	1	1	0.107435	0.261261	E4F1 ;
regulation of oxidoreductase activity [biological_process]	GO:0051341	GO	9606	1	1	1	0.107435	0.261261	ECSIT ;
regulation of pathway-restricted SMAD protein phosphorylation [biological_process]	GO:0060393	GO	9606	1	1	1	0.107435	0.261261	PIN1 ;
regulation of pentose-phosphate shunt [biological_process]	GO:0043456	GO	9606	1	1	1	0.107435	0.261261	PGAM1 ;
regulation of protein kinase B signaling cascade [biological_process]	GO:0051896	GO	9606	1	1	1	0.107435	0.261261	RICTOR ;
regulation of receptor activity [biological_process]	GO:0010469	GO	9606	1	1	1	0.107435	0.261261	PRKCD ;
regulation of sodium:hydrogen antiporter activity [biological_process]	GO:0032415	GO	9606	1	1	1	0.107435	0.261261	SLC9A3R1 ;
regulation of systemic arterial blood pressure by circulatory renin-angiotensin [biological_process]	GO:0001991	GO	9606	1	1	1	0.107435	0.261261	AGTR2 ;
regulation of transcription during G1 phase of mitotic cell cycle [biological_process]	GO:0000114	GO	9606	1	1	1	0.107435	0.261261	GFI1B ;
regulation of transcription during S-phase of mitotic cell cycle [biological_process]	GO:0000115	GO	9606	1	1	1	0.107435	0.261261	ABL1 ;
renal response to blood flow during renin-angiotensin regulation of systemic arterial blood pressure [biological_process]	GO:0001999	GO	9606	1	1	1	0.107435	0.261261	AGT ;
reproduction [biological_process]	GO:0000003	GO	9606	1	1	1	0.107435	0.261261	MMP23B ;
reproductive developmental process [biological_process]	GO:0003006	GO	9606	1	1	1	0.107435	0.261261	CSF1 ;
response to defense-related host nitric oxide production [biological_process]	GO:0052565	GO	9606	1	1	1	0.107435	0.261261	GUCY1A3 ;
response to dsRNA [biological_process]	GO:0043331	GO	9606	1	1	1	0.107435	0.261261	PMAIP1 ;
response to follicle-stimulating hormone stimulus [biological_process]	GO:0032354	GO	9606	1	1	1	0.107435	0.261261	TGFBR3 ;
response to muramyl dipeptide [biological_process]	GO:0032495	GO	9606	1	1	1	0.107435	0.261261	NFKBIA ;
response to prostaglandin E stimulus [biological_process]	GO:0034695	GO	9606	1	1	1	0.107435	0.261261	TGFBR3 ;
response to protozoan [biological_process]	GO:0001562	GO	9606	1	1	1	0.107435	0.261261	SPN ;
response to type I interferon [biological_process]	GO:0034340	GO	9606	1	1	1	0.107435	0.261261	SP100 ;
response to yeast [biological_process]	GO:0001878	GO	9606	1	1	1	0.107435	0.261261	PTX3 ;
retina layer formation [biological_process]	GO:0010842	GO	9606	1	1	1	0.107435	0.261261	PTPRM ;
rhombomere 3 formation [biological_process]	GO:0021660	GO	9606	1	1	1	0.107435	0.261261	EGR2 ;
rhombomere 5 formation [biological_process]	GO:0021666	GO	9606	1	1	1	0.107435	0.261261	EGR2 ;
ribosomal protein S6 kinase activity [molecular_function]	GO:0004711	GO	9606	1	1	1	0.107435	0.261261	RPS6KA4 ;
secretin receptor activity [molecular_function]	GO:0015055	GO	9606	1	1	1	0.107435	0.261261	SCTR ;
serine hydrolase activity [molecular_function]	GO:0017171	GO	9606	1	1	1	0.107435	0.261261	ACHE ;
single-strand selective uracil DNA N-glycosylase activity [molecular_function]	GO:0017065	GO	9606	1	1	1	0.107435	0.261261	SMUG1 ;
single-stranded DNA specific 3'-5' exodeoxyribonuclease activity [molecular_function]	GO:0008310	GO	9606	1	1	1	0.107435	0.261261	ISG20 ;
smooth muscle cell migration [biological_process]	GO:0014909	GO	9606	1	1	1	0.107435	0.261261	AAMP ;
smooth muscle hypertrophy [biological_process]	GO:0014895	GO	9606	1	1	1	0.107435	0.261261	CYBA ;
sodium:iodide symporter activity [molecular_function]	GO:0008507	GO	9606	1	1	1	0.107435	0.261261	SLC5A5 ;
squalene monooxygenase activity [molecular_function]	GO:0004506	GO	9606	1	1	1	0.107435	0.261261	SQLE ;
stem cell factor receptor activity [molecular_function]	GO:0005020	GO	9606	1	1	1	0.107435	0.261261	KIT ;
stereocilium bundle [cellular_component]	GO:0032421	GO	9606	1	1	1	0.107435	0.261261	TRPA1 ;
steroid hormone receptor complex assembly [biological_process]	GO:0006463	GO	9606	1	1	1	0.107435	0.261261	FKBP4 ;
syntaxin-6 binding [molecular_function]	GO:0050430	GO	9606	1	1	1	0.107435	0.261261	GOPC ;
thyrotropin-releasing hormone receptor binding [molecular_function]	GO:0031531	GO	9606	1	1	1	0.107435	0.261261	PSMC5 ;
tolerance induction to self antigen [biological_process]	GO:0002513	GO	9606	1	1	1	0.107435	0.261261	TGFB1 ;
tube lumen formation [biological_process]	GO:0035148	GO	9606	1	1	1	0.107435	0.261261	BCL2L11 ;
tumor necrosis factor binding [molecular_function]	GO:0043120	GO	9606	1	1	1	0.107435	0.261261	A2M ;
tyrosine 3-monooxygenase activity [molecular_function]	GO:0004511	GO	9606	1	1	1	0.107435	0.261261	TH ;
vascular smooth muscle contraction [biological_process]	GO:0014829	GO	9606	1	1	1	0.107435	0.261261	ACTA2 ;
vasodilation by angiotensin involved in regulation of systemic arterial blood pressure [biological_process]	GO:0002033	GO	9606	1	1	1	0.107435	0.261261	AGTR2 ;
ventricular system development [biological_process]	GO:0021591	GO	9606	1	1	1	0.107435	0.261261	MNAT1 ;
vitamin D3 receptor activity [molecular_function]	GO:0008434	GO	9606	1	1	1	0.107435	0.261261	VDR ;
zymosan binding [molecular_function]	GO:0001872	GO	9606	1	1	1	0.107435	0.261261	PTX3 ;
3',5'-cyclic-nucleotide phosphodiesterase activity [molecular_function]	GO:0004114	GO	9606	5	24	0.21	0.10777	0.261873	PDE4A ; PDE4C ; PDE4D ; PDE6D ; PDE8A ;
ER-associated protein catabolic process [biological_process]	GO:0030433	GO	9606	4	15	0.27	0.0690596	0.263258	FBXO2 ; RPS27A ; UBB ; VCP ;
heart morphogenesis [biological_process]	GO:0003007	GO	9606	4	15	0.27	0.0690596	0.263258	INSR ; MSX1 ; SMARCD3 ; TH ;
kinesin complex [cellular_component]	GO:0005871	GO	9606	4	15	0.27	0.0690596	0.263258	KIF11 ; KIF5B ; KIFAP3 ; KLC1;C14orf153 ;
mRNA catabolic process [biological_process]	GO:0006402	GO	9606	4	15	0.27	0.0690596	0.263258	HSPA1A ; HSPA1B ; PARN ; ZFP36 ;
negative regulation of DNA replication [biological_process]	GO:0008156	GO	9606	4	15	0.27	0.0690596	0.263258	ATR ; NF2 ; RAD17 ; TGFB3 ;
phosphoinositide phosphorylation [biological_process]	GO:0046854	GO	9606	4	15	0.27	0.0690596	0.263258	IP6K2 ; PIK3CD ; PIK3CG ; SMG1 ;
positive regulation of cytokine secretion [biological_process]	GO:0050715	GO	9606	4	15	0.27	0.0690596	0.263258	CRTAM ; GLMN ; IL1A ; SCAMP5 ;
growth cone [cellular_component]	GO:0030426	GO	9606	6	31	0.19	0.108762	0.263869	APBB1 ; APBB2 ; DOCK7 ; EXOC4 ; MAPT ; MYO5A ;
integrin complex [cellular_component]	GO:0008305	GO	9606	6	31	0.19	0.108762	0.263869	ITGA5 ; ITGAM ; ITGB1 ; ITGB3 ; ITGB5 ; ITGB6 ;
binding [molecular_function]	GO:0005488	GO	9606	116	967	0.12	0.109123	0.264538	ADH5 ; ADH6 ; AP1B1 ; AP3B1 ; APC ; APP ; ARFGEF2 ; ARVCF ; ASCC2 ; ATM ; ATR ; ATXN1 ; BLVRA ; CAND1 ; CD38 ; CD44 ; CD69 ; CLEC1B ; CLEC4C ; CLEC7A ; CLEC9A ; CLTC ; COL4A2 ; COPB1 ; CTBP1 ; CTNNB1 ; CTNND1 ; CTNND2 ; CTR9 ; CUL7 ; DHRS7 ; DNAJC3 ; DOCK7 ; EIF4G1 ; EIF4G2 ; EIF4G3 ; EPB41L1 ; FABP1 ; FBN1 ; FCER2 ; FKBP8 ; GAPDH ; GMEB1 ; GPRASP1 ; HSD17B2 ; HSD17B4 ; HTT ; IFIH1 ; IFIT1 ; IFIT…
vascular endothelial growth factor receptor activity [molecular_function]	GO:0005021	GO	9606	12	76	0.16	0.111284	0.269566	CEACAM1 ; CSF1R ; F11R ; FGFR1 ; FLT1 ; FLT3 ; IL1R2 ; KDR ; KIT ; MYLK ; PDGFRB ; VCAM1 ;
protein modification process [biological_process]	GO:0006464	GO	9606	29	204	0.14	0.0713097	0.271502	AKT2 ; ARAF ; BAT3 ; FBXO2 ; FBXO7 ; FBXW2 ; HERC3 ; HERC6 ; IKBKB ; ISG15 ; ITCH ; NEDD4 ; NEDD8 ; PARK2 ; PLAT ; PRKDC ; RIPK3 ; RPS27A ; SAE1 ; SMURF1 ; SUMO1 ; TCEB2 ; UBA1 ; UBA2 ; UBB ; UBQLN1 ; UBQLN2 ; WWP1 ; YES1 ;
perinuclear region of cytoplasm [cellular_component]	GO:0048471	GO	9606	16	108	0.15	0.115008	0.278154	ANP32A ; ANXA2 ; CALCOCO2 ; CDH1 ; CLU ; CTLA4 ; FAF1 ; HSP90B1 ; KIF5B ; PARK2 ; RANGAP1 ; SET ; TFRC ; TPD52L1 ; UBQLN1 ; YWHAB ;
regulation of cell proliferation [biological_process]	GO:0042127	GO	9606	8	46	0.17	0.114958	0.278248	CHST11 ; E2F4 ; FOXO1 ; INHA ; PIN1 ; SPARC ; STAT6 ; TOPORS ;
structural constituent of cell wall [molecular_function]	GO:0005199	GO	9606	14	86	0.16	0.0742549	0.282369	BCL9 ; BLNK ; CDC25A ; CDC42EP1 ; CHTF8 ; CREBBP ; EIF4G3 ; FASLG ; SF3B4 ; SFPQ ; SOCS7 ; TNK2 ; WAS ; WASF1 ;
ossification [biological_process]	GO:0001503	GO	9606	12	71	0.17	0.0747321	0.283489	ALPL ; BMP3 ; BMP7 ; CSF1 ; EGFR ; MEN1 ; MMP14 ; NCL ; SP1 ; SP3 ; SPARC ; UBA2 ;
microtubule binding [molecular_function]	GO:0008017	GO	9606	9	49	0.18	0.0746813	0.283643	APC ; BCL2L11 ; BIRC5 ; CCDC88A ; CLIP1 ; GABARAP ; GABARAPL2 ; KIF5B ; MAPT ;
GTPase activator activity [molecular_function]	GO:0005096	GO	9606	26	190	0.14	0.117521	0.284009	ABR ; ARHGAP21 ; ARHGAP8;PRR5;LOC553158 ; ARHGDIA ; ARHGEF1 ; ARHGEF11 ; ARHGEF12 ; ARHGEF6 ; BCR ; DAB2IP ; DOCK1 ; GPSM2 ; IQGAP1 ; JDP2 ; KIF5B ; LZTS2 ; NF1 ; RALBP1 ; RANGAP1 ; RAP1GDS1 ; RASA1 ; RIN1 ; STARD13 ; TBC1D4 ; TBC1D7 ; TSC2 ;
Rho GTPase activator activity [molecular_function]	GO:0005100	GO	9606	4	18	0.22	0.120015	0.289136	ERRFI1 ; JUN ; PREX1 ; SOS1 ;
heart looping [biological_process]	GO:0001947	GO	9606	4	18	0.22	0.120015	0.289136	ENG ; GATA4 ; HIF1A ; SRF ;
protease binding [molecular_function]	GO:0002020	GO	9606	4	18	0.22	0.120015	0.289136	BCL2 ; SERPINA1 ; SERPINC1 ; VWF ;
skeletal muscle tissue development [biological_process]	GO:0007519	GO	9606	4	18	0.22	0.120015	0.289136	EP300 ; MYL6 ; RHOA ; SIX1 ;
DNA replication [biological_process]	GO:0006260	GO	9606	21	141	0.15	0.0765848	0.290162	ACHE ; BRCA1 ; CARD11 ; CDC25A ; CHEK1 ; CHTF8 ; DUT ; E4F1 ; LIG4 ; MCM3 ; MCM7 ; NFIA ; PDGFB ; PHB ; RBBP4 ; RBBP7 ; SET ; SIRT1 ; SSRP1 ; TNFAIP1 ; TREX1 ;
embryonic limb morphogenesis [biological_process]	GO:0030326	GO	9606	6	32	0.19	0.122363	0.294106	DKK1 ; GDF5 ; LEF1 ; MSX1 ; PBX2 ; PTCH1 ;
endopeptidase activity [molecular_function]	GO:0004175	GO	9606	6	32	0.19	0.122363	0.294106	PSEN1 ; PSMA7 ; PSMB10 ; PSMB5 ; PSMB8 ; PSMB9 ;
neuron projection [cellular_component]	GO:0043005	GO	9606	6	32	0.19	0.122363	0.294106	EXOC4 ; IQGAP1 ; KIF5B ; PPM1A ; PPP1CA ; STAU1 ;
ligand-dependent nuclear receptor activity [molecular_function]	GO:0004879	GO	9606	30	214	0.14	0.0779623	0.295021	AHR ; AR ; ARHGAP8;PRR5;LOC553158 ; BAT3 ; BIN1 ; CREBBP ; DARC ; EIF4G1 ; ESR1 ; FHL2 ; HNF4A ; IRF2BP2 ; JUND ; NR1H2 ; NR1H4 ; NR2E1 ; NR3C1 ; NR4A2 ; NR5A2 ; NUMBL ; PAX8 ; PPARG ; PRDM1 ; RARA ; RARG ; RUNX1 ; RXRA ; TBC1D4 ; TRRAP ; VDR ;
spliceosomal snRNP biogenesis [biological_process]	GO:0000387	GO	9606	5	25	0.2	0.123429	0.29644	GEMIN4 ; GEMIN5 ; PRMT5 ; SNRPD1 ; WDR77 ;
general RNA polymerase II transcription factor activity [molecular_function]	GO:0016251	GO	9606	5	22	0.23	0.0796261	0.299854	GTF2B ; GTF2F1 ; GTF2I ; TAF7 ; TBP ;
kinase binding [molecular_function]	GO:0019900	GO	9606	5	22	0.23	0.0796261	0.299854	BARD1 ; SP100 ; TRADD ; TRIP6 ; UBQLN1 ;
phospholipase C activity [molecular_function]	GO:0004629	GO	9606	5	22	0.23	0.0796261	0.299854	ACAP1 ; PLCB2 ; PLCE1 ; PLCG1 ; PLCG2 ;
regulation of cell cycle [biological_process]	GO:0051726	GO	9606	5	22	0.23	0.0796261	0.299854	CCND2 ; COPS5 ; CSNK2A2 ; E2F1 ; SKP2 ;
DNA-(apurinic or apyrimidinic site) lyase activity [molecular_function]	GO:0003906	GO	9606	2	6	0.33	0.129166	0.302264	APEX1 ; RPS3 ;
Notch receptor processing [biological_process]	GO:0007220	GO	9606	2	6	0.33	0.129166	0.302264	PSEN1 ; PSEN2 ;
Rac GTPase activator activity [molecular_function]	GO:0030675	GO	9606	2	6	0.33	0.129166	0.302264	PREX2 ; RALBP1 ;
cellular homeostasis [biological_process]	GO:0019725	GO	9606	2	6	0.33	0.129166	0.302264	DEDD2 ; MCL1 ;
endodeoxyribonuclease activity [molecular_function]	GO:0004520	GO	9606	2	6	0.33	0.129166	0.302264	APEX1 ; ERCC5 ;
eukaryotic translation elongation factor 1 complex [cellular_component]	GO:0005853	GO	9606	2	6	0.33	0.129166	0.302264	EEF1A1 ; EEF1D ;
ferrous iron binding [molecular_function]	GO:0008198	GO	9606	2	6	0.33	0.129166	0.302264	EGLN2 ; TH ;
general transcriptional repressor activity [molecular_function]	GO:0016565	GO	9606	2	6	0.33	0.129166	0.302264	CBX5 ; FOXP3 ;
glutamate metabolic process [biological_process]	GO:0006536	GO	9606	2	6	0.33	0.129166	0.302264	GCLC ; GCLM ;
glycosaminoglycan binding [molecular_function]	GO:0005539	GO	9606	2	6	0.33	0.129166	0.302264	ENG ; HABP2 ;
homoserine kinase activity [molecular_function]	GO:0004413	GO	9606	2	6	0.33	0.129166	0.302264	GABPB1 ; PTBP1 ;
inositol 1,4,5-trisphosphate-sensitive calcium-release channel activity [molecular_function]	GO:0005220	GO	9606	2	6	0.33	0.129166	0.302264	ITPR1 ; ITPR3 ;
lipid particle [cellular_component]	GO:0005811	GO	9606	2	6	0.33	0.129166	0.302264	CAV1 ; STARD13 ;
lipoxygenase activity [molecular_function]	GO:0016165	GO	9606	2	6	0.33	0.129166	0.302264	ALOX15 ; ALOX5 ;
mRNA stabilization [biological_process]	GO:0048255	GO	9606	2	6	0.33	0.129166	0.302264	ELAVL1 ; PABPC1 ;
macrophage differentiation [biological_process]	GO:0030225	GO	9606	2	6	0.33	0.129166	0.302264	CSF1 ; MMP9 ;
melanin biosynthetic process from tyrosine [biological_process]	GO:0006583	GO	9606	2	6	0.33	0.129166	0.302264	TYR ; TYRP1 ;
negative regulation of growth [biological_process]	GO:0045926	GO	9606	2	6	0.33	0.129166	0.302264	BBC3 ; ING4 ;
negative regulation of protein ubiquitination [biological_process]	GO:0031397	GO	9606	2	6	0.33	0.129166	0.302264	GCLC ; TSC1 ;
neurofilament [cellular_component]	GO:0005883	GO	9606	2	6	0.33	0.129166	0.302264	INA ; NEFL ;
neuron apoptosis [biological_process]	GO:0051402	GO	9606	2	6	0.33	0.129166	0.302264	BID ; NLRP1 ;
ovulation from ovarian follicle [biological_process]	GO:0001542	GO	9606	2	6	0.33	0.129166	0.302264	AFP ; SIRT1 ;
phospholipase D activity [molecular_function]	GO:0004630	GO	9606	2	6	0.33	0.129166	0.302264	PLD1 ; PLD2 ;
phosphotyrosine binding [molecular_function]	GO:0001784	GO	9606	2	6	0.33	0.129166	0.302264	GRB2 ; MAPK1 ;
photosynthesis [biological_process]	GO:0015979	GO	9606	2	6	0.33	0.129166	0.302264	MCM3 ; MCM7 ;
positive regulation of innate immune response [biological_process]	GO:0045089	GO	9606	2	6	0.33	0.129166	0.302264	CD1D ; TLR8 ;
regulation of cytokine biosynthetic process [biological_process]	GO:0042035	GO	9606	2	6	0.33	0.129166	0.302264	IGF2BP1 ; MAP2K3 ;
regulation of proteolysis [biological_process]	GO:0030162	GO	9606	2	6	0.33	0.129166	0.302264	PLAUR ; SERPINB3 ;
response to interferon-gamma [biological_process]	GO:0034341	GO	9606	2	6	0.33	0.129166	0.302264	CALCOCO2 ; SP100 ;
senescence [biological_process]	GO:0010149	GO	9606	2	6	0.33	0.129166	0.302264	PRKCD ; SRF ;
smooth endoplasmic reticulum [cellular_component]	GO:0005790	GO	9606	2	6	0.33	0.129166	0.302264	GABARAP ; TH ;
synaptic vesicle endocytosis [biological_process]	GO:0048488	GO	9606	2	6	0.33	0.129166	0.302264	BIN1 ; ITSN1 ;
telomerase holoenzyme complex [cellular_component]	GO:0005697	GO	9606	2	6	0.33	0.129166	0.302264	DKC1 ; PTGES3 ;
threonine metabolic process [biological_process]	GO:0006566	GO	9606	2	6	0.33	0.129166	0.302264	GABPB1 ; PTBP1 ;
ATP-dependent helicase activity [molecular_function]	GO:0008026	GO	9606	16	110	0.15	0.129405	0.302595	CHD3 ; DDX1 ; DDX17 ; DDX24 ; DDX3X ; DDX5 ; DDX58 ; DHX36 ; DHX58 ; DHX9 ; EIF4A1 ; EIF4A2 ; EIF4A3 ; EXOC4 ; IFIH1 ; SKIV2L2 ;
DNA damage response, signal transduction by p53 class mediator resulting in induction of apoptosis [biological_process]	GO:0042771	GO	9606	3	12	0.25	0.130508	0.302666	BBC3 ; DYRK2 ; IFI16 ;
anion transmembrane transporter activity [molecular_function]	GO:0008509	GO	9606	3	12	0.25	0.130508	0.302666	ABCA1 ; SLC4A1 ; SLC4A7 ;
beta-tubulin binding [molecular_function]	GO:0048487	GO	9606	3	12	0.25	0.130508	0.302666	GABARAP ; GABARAPL1 ; GABARAPL2 ;
cell adhesion molecule binding [molecular_function]	GO:0050839	GO	9606	3	12	0.25	0.130508	0.302666	CDH1 ; EZR ; MSN ;
delayed rectifier potassium channel activity [molecular_function]	GO:0005251	GO	9606	3	12	0.25	0.130508	0.302666	KCNA5 ; KCNH2 ; KCNQ1 ;
glutamate signaling pathway [biological_process]	GO:0007215	GO	9606	3	12	0.25	0.130508	0.302666	GNAQ ; GRIN2C ; SSTR1 ;
holo TFIIH complex [cellular_component]	GO:0005675	GO	9606	3	12	0.25	0.130508	0.302666	ERCC2 ; ERCC3 ; ERCC5 ;
memory [biological_process]	GO:0007613	GO	9606	3	12	0.25	0.130508	0.302666	ATP1A3 ; ITGA5 ; TH ;
myeloid cell differentiation [biological_process]	GO:0030099	GO	9606	3	12	0.25	0.130508	0.302666	IFI16 ; IRF8 ; PRDX3 ;
negative regulation of insulin receptor signaling pathway [biological_process]	GO:0046627	GO	9606	3	12	0.25	0.130508	0.302666	PTPN1 ; SOCS1 ; SOCS3 ;
phospholipid catabolic process [biological_process]	GO:0009395	GO	9606	3	12	0.25	0.130508	0.302666	PLA2G4A ; PLCG1 ; PLCG2 ;
receptor-mediated endocytosis [biological_process]	GO:0006898	GO	9606	7	40	0.18	0.131842	0.30553	DNM1 ; HFE ; LRP2 ; PLD2 ; SFTPD ; STAB1 ; STAB2 ;
cytoskeleton organization [biological_process]	GO:0007010	GO	9606	12	72	0.17	0.0813318	0.305906	CCL3 ; KRT8 ; NEDD9 ; PAK1 ; PFN1 ; PFN2 ; PLD2 ; PPP1R16A ; PRKCI ; RAF1 ; RDX ; VIL1 ;
ATPase activity, coupled [molecular_function]	GO:0042623	GO	9606	3	10	0.3	0.083516	0.309248	DYNC1H1 ; HSPA8 ; MYO1E ;
DNA bending activity [molecular_function]	GO:0008301	GO	9606	3	10	0.3	0.083516	0.309248	HMGB1 ; LEF1 ; TERF1 ;
T cell differentiation [biological_process]	GO:0030217	GO	9606	3	10	0.3	0.083516	0.309248	EGR1 ; IL2 ; SP3 ;
brain-specific angiogenesis inhibitor activity [molecular_function]	GO:0016527	GO	9606	3	10	0.3	0.083516	0.309248	BAI2 ; BAI3 ; CELSR3;SLC26A6 ;
flagellin-based flagellum hook [cellular_component]	GO:0009424	GO	9606	3	10	0.3	0.083516	0.309248	CASP8AP2 ; HGS ; WBP11 ;
glucose transmembrane transporter activity [molecular_function]	GO:0005355	GO	9606	3	10	0.3	0.083516	0.309248	PPBP ; SLC2A3 ; SLC2A4 ;
induction of an organ [biological_process]	GO:0001759	GO	9606	3	10	0.3	0.083516	0.309248	FGF2 ; SIX1 ; SPRY1 ;
negative regulation of MAP kinase activity [biological_process]	GO:0043407	GO	9606	3	10	0.3	0.083516	0.309248	SPRY1 ; SPRY2 ; SPRY4 ;
positive regulation of interleukin-1 beta secretion [biological_process]	GO:0050718	GO	9606	3	10	0.3	0.083516	0.309248	CARD8 ; NLRP2 ; PYDC1 ;
positive regulation of phagocytosis [biological_process]	GO:0050766	GO	9606	3	10	0.3	0.083516	0.309248	C3 ; GATA2 ; PTX3 ;
retinal binding [molecular_function]	GO:0016918	GO	9606	3	10	0.3	0.083516	0.309248	RBP3 ; RBP5 ; TTR ;
sodium:potassium-exchanging ATPase activity [molecular_function]	GO:0005391	GO	9606	3	10	0.3	0.083516	0.309248	ATP1A1 ; ATP1A3 ; ATP1B2 ;
transformed cell apoptosis [biological_process]	GO:0006927	GO	9606	3	10	0.3	0.083516	0.309248	BAX ; FAS ; RHOB ;
mitochondrial respiratory chain complex I [cellular_component]	GO:0005747	GO	9606	8	43	0.19	0.0845575	0.311248	MT-ND6 ; NDUFA9 ; NDUFAF1 ; NDUFB10 ; NDUFB6 ; NDUFB9 ; NDUFS3 ; YJEFN3 ;
peptidyl-prolyl cis-trans isomerase activity [molecular_function]	GO:0003755	GO	9606	8	43	0.19	0.0845575	0.311248	FKBP14 ; FKBP1A ; FKBP4 ; FKBP8 ; PIN1 ; PPIA ; PPIB ; PPIG ;
hydrogen peroxide catabolic process [biological_process]	GO:0042744	GO	9606	4	16	0.25	0.0845494	0.311958	CAT ; DUOX2 ; PRDX1 ; PRDX3 ;
inward rectifier potassium channel activity [molecular_function]	GO:0005242	GO	9606	4	16	0.25	0.0845494	0.311958	KCNJ10 ; KCNJ15 ; KCNJ2 ; KCNJ4 ;
protein polyubiquitination [biological_process]	GO:0000209	GO	9606	4	16	0.25	0.0845494	0.311958	TRAF6 ; UBE2D1 ; UBE2V1;TMEM189;TMEM189-UBE2V1 ; UBE2V2 ;
serine-type peptidase activity [molecular_function]	GO:0008236	GO	9606	7	36	0.19	0.0852279	0.313344	HTRA2 ; HTRA4 ; KLK3 ; PLG ; RBP3 ; RELN ; TPP1 ;
actin binding [molecular_function]	GO:0003779	GO	9606	38	295	0.13	0.136434	0.315935	ACTN1 ; ACTN2 ; ARHGEF6 ; ARHGEF7 ; CALD1 ; CCDC88A ; CCR5 ; CNN3 ; CXCR4 ; DST ; EPB41L1 ; EVL ; FHL3 ; FLNA ; GIPC1 ; LMO7 ; MAP1A ; MAP1B ; MEFV ; MUC1 ; MYBPC2 ; MYH1 ; MYO1E ; MYO5B ; PFN1 ; PFN2 ; PPP1R16A ; RDX ; SLC4A1 ; SNTA1 ; SPTAN1 ; TAGLN ; TLR9 ; VASP ; VIL1 ; WASF1 ; WASF3 ; YWHAH ;
phosphoprotein phosphatase activity [molecular_function]	GO:0004721	GO	9606	6	33	0.18	0.136752	0.316201	DLG1 ; PHLPP2 ; PPM1A ; PPM1B ; PPP2CA ; TENC1 ;
proteinaceous extracellular matrix [cellular_component]	GO:0005578	GO	9606	36	278	0.13	0.136709	0.316336	ADAMTS13 ; ADAMTS6 ; BAI2 ; BAI3 ; BCL11B ; BGN ; FBN1 ; FN1 ; KHSRP ; LAMA5 ; LAMB1 ; LGALS3 ; MAP4 ; MMP1 ; MMP12 ; MMP13 ; MMP14 ; MMP2 ; MMP23B ; MMP3 ; MMP7 ; MMP8 ; MMP9 ; OGN ; RBP3 ; RELN ; SERPINA1 ; SFTPA1B;SFTPA1 ; SFTPA2 ; SFTPD ; TGFB1 ; TIMP1 ; VCAN ; VEGFA ; VTN ; VWF ;
defense response to bacterium [biological_process]	GO:0042742	GO	9606	14	95	0.15	0.137995	0.318838	CCL20 ; DEFA1 ; DEFB1 ; DEFB4 ; HIST2H2BE ; IFNB1 ; NLRC4 ; NOD1 ; PPBP ; S100A12 ; STAB1 ; STAB2 ; TLR6 ; TLR9 ;
cell activation [biological_process]	GO:0001775	GO	9606	5	26	0.19	0.14007	0.32124	LTA ; LTB ; NFKBIL1 ; PDGFA ; TNF ;
nucleotide-excision repair, DNA damage removal [biological_process]	GO:0000718	GO	9606	5	26	0.19	0.14007	0.32124	ERCC2 ; ERCC3 ; ERCC5 ; MNAT1 ; RPA2 ;
regulation of protein amino acid phosphorylation [biological_process]	GO:0001932	GO	9606	5	26	0.19	0.14007	0.32124	CCDC88A ; PRKAR1A ; PRKG1 ; SOCS1 ; SOCS3 ;
RNA metabolic process [biological_process]	GO:0016070	GO	9606	4	19	0.21	0.139777	0.321279	DDX24 ; EIF4G1 ; EIF4G2 ; EIF4G3 ;
double-strand break repair [biological_process]	GO:0006302	GO	9606	4	19	0.21	0.139777	0.321279	KAT5 ; MRE11A ; NBN ; VCP ;
female gamete generation [biological_process]	GO:0007292	GO	9606	4	19	0.21	0.139777	0.321279	DYNLL1 ; FSHR ; PARN ; USP9X ;
peripheral nervous system development [biological_process]	GO:0007422	GO	9606	4	19	0.21	0.139777	0.321279	EGR3 ; ERBB2 ; NF1 ; NGF ;
protein amino acid ADP-ribosylation [biological_process]	GO:0006471	GO	9606	4	19	0.21	0.139777	0.321279	GNA11 ; GNA15 ; GNAQ ; PARP1 ;
response to cytokine stimulus [biological_process]	GO:0034097	GO	9606	4	19	0.21	0.139777	0.321279	BCL2L1 ; IL1R1 ; IRAK2 ; MCL1 ;
sensory perception of pain [biological_process]	GO:0019233	GO	9606	4	19	0.21	0.139777	0.321279	IL12B ; NDN ; NGF ; P2RX7 ;
DNA damage response, signal transduction by p53 class mediator resulting in transcription of p21 class mediator [biological_process]	GO:0006978	GO	9606	2	5	0.4	0.0925397	0.323732	BRCA2 ; SP100 ;
MutLalpha complex binding [molecular_function]	GO:0032405	GO	9606	2	5	0.4	0.0925397	0.323732	ATR ; TREX1 ;
MutSalpha complex binding [molecular_function]	GO:0032407	GO	9606	2	5	0.4	0.0925397	0.323732	ATR ; TREX1 ;
NAD(P)H oxidase activity [molecular_function]	GO:0016174	GO	9606	2	5	0.4	0.0925397	0.323732	DUOX2 ; NOX4 ;
NAPE-specific phospholipase D activity [molecular_function]	GO:0070290	GO	9606	2	5	0.4	0.0925397	0.323732	PLD1 ; PLD2 ;
SNARE binding [molecular_function]	GO:0000149	GO	9606	2	5	0.4	0.0925397	0.323732	GABARAPL2 ; SNAPIN ;
anterograde axon cargo transport [biological_process]	GO:0008089	GO	9606	2	5	0.4	0.0925397	0.323732	KIF1B ; NEFL ;
beta1-adrenergic receptor activity [molecular_function]	GO:0004940	GO	9606	2	5	0.4	0.0925397	0.323732	ADRB1 ; HMGA1 ;
bicarbonate transport [biological_process]	GO:0015701	GO	9606	2	5	0.4	0.0925397	0.323732	SLC26A9 ; SLC4A7 ;
cellular glucose homeostasis [biological_process]	GO:0001678	GO	9606	2	5	0.4	0.0925397	0.323732	GCKR ; PPARGC1A ;
cellular response to hormone stimulus [biological_process]	GO:0032870	GO	9606	2	5	0.4	0.0925397	0.323732	SOCS2 ; STAT3 ;
centrosome cycle [biological_process]	GO:0007098	GO	9606	2	5	0.4	0.0925397	0.323732	GADD45A ; NPM1 ;
chlorophyll biosynthetic process [biological_process]	GO:0015995	GO	9606	2	5	0.4	0.0925397	0.323732	MCM3 ; MCM7 ;
chromatin remodeling complex [cellular_component]	GO:0016585	GO	9606	2	5	0.4	0.0925397	0.323732	ESR1 ; MTA2 ;
ciliary rootlet [cellular_component]	GO:0035253	GO	9606	2	5	0.4	0.0925397	0.323732	KIF5B ; KLC1;C14orf153 ;
clathrin coat of coated pit [cellular_component]	GO:0030132	GO	9606	2	5	0.4	0.0925397	0.323732	AP2M1 ; CLTC ;
depyrimidination [biological_process]	GO:0045008	GO	9606	2	5	0.4	0.0925397	0.323732	SMUG1 ; TDG ;
epithelial cell development [biological_process]	GO:0002064	GO	9606	2	5	0.4	0.0925397	0.323732	B4GALT1 ; E2F4 ;
ethanol oxidation [biological_process]	GO:0006069	GO	9606	2	5	0.4	0.0925397	0.323732	ADH5 ; ADH6 ;
hyperosmotic response [biological_process]	GO:0006972	GO	9606	2	5	0.4	0.0925397	0.323732	PKN1 ; TLR3 ;
intercellular canaliculus [cellular_component]	GO:0046581	GO	9606	2	5	0.4	0.0925397	0.323732	ABCC2 ; TJP1 ;
intermediate filament cytoskeleton organization [biological_process]	GO:0045104	GO	9606	2	5	0.4	0.0925397	0.323732	DST ; ERBB2IP ;
lipoprotein binding [molecular_function]	GO:0008034	GO	9606	2	5	0.4	0.0925397	0.323732	MAPT ; TLR6 ;
macrophage activation [biological_process]	GO:0042116	GO	9606	2	5	0.4	0.0925397	0.323732	TLR1 ; TLR4 ;
mitotic cell cycle spindle assembly checkpoint [biological_process]	GO:0007094	GO	9606	2	5	0.4	0.0925397	0.323732	APC ; ATM ;
muscle cell differentiation [biological_process]	GO:0042692	GO	9606	2	5	0.4	0.0925397	0.323732	GLMN ; SMARCD3 ;
negative regulation of programmed cell death [biological_process]	GO:0043069	GO	9606	2	5	0.4	0.0925397	0.323732	PAX2 ; PSMC5 ;
osteoclast differentiation [biological_process]	GO:0030316	GO	9606	2	5	0.4	0.0925397	0.323732	CHUK ; CSF1 ;
phosphatase binding [molecular_function]	GO:0019902	GO	9606	2	5	0.4	0.0925397	0.323732	CARHSP1 ; DLG1 ;
phosphatidylinositol-4,5-bisphosphate 3-kinase activity [molecular_function]	GO:0046934	GO	9606	2	5	0.4	0.0925397	0.323732	PIK3CD ; PIK3CG ;
protein targeting to lysosome [biological_process]	GO:0006622	GO	9606	2	5	0.4	0.0925397	0.323732	AP3B1 ; NEDD4 ;
regulation of actin polymerization or depolymerization [biological_process]	GO:0008064	GO	9606	2	5	0.4	0.0925397	0.323732	CXCL12 ; PFN2 ;
regulation of liquid surface tension [biological_process]	GO:0050828	GO	9606	2	5	0.4	0.0925397	0.323732	SFTPA1B;SFTPA1 ; SFTPA2 ;
salivary gland morphogenesis [biological_process]	GO:0007435	GO	9606	2	5	0.4	0.0925397	0.323732	BMP7 ; TGFB3 ;
substrate adhesion-dependent cell spreading [biological_process]	GO:0034446	GO	9606	2	5	0.4	0.0925397	0.323732	LAMA5 ; LAMB1 ;
substrate-bound cell migration, cell extension [biological_process]	GO:0006930	GO	9606	2	5	0.4	0.0925397	0.323732	CD2AP ; SDCBP ;
synaptic vesicle maturation [biological_process]	GO:0016188	GO	9606	2	5	0.4	0.0925397	0.323732	DLG4 ; STXBP1 ;
unconventional myosin complex [cellular_component]	GO:0016461	GO	9606	2	5	0.4	0.0925397	0.323732	MYL6 ; MYO6 ;
virion binding [molecular_function]	GO:0046790	GO	9606	2	5	0.4	0.0925397	0.323732	HSP90B1 ; PPIA ;
nuclear pore [cellular_component]	GO:0005643	GO	9606	12	73	0.16	0.0882865	0.323821	KPNA1 ; KPNA2 ; KPNA3 ; KPNA4 ; KPNA6 ; KPNB1 ; NUP153 ; NUP214 ; RANGAP1 ; SUMO1 ; TNKS ; XPO1 ;
transcription initiation from RNA polymerase II promoter [biological_process]	GO:0006367	GO	9606	12	73	0.16	0.0882865	0.323821	CDK9 ; GTF2B ; GTF2F1 ; GTF2I ; MED1 ; MED14 ; MED23 ; MNAT1 ; PPARGC1A ; TAF7 ; TBP ; TBPL1 ;
adrenoceptor activity [molecular_function]	GO:0004935	GO	9606	5	23	0.22	0.0931529	0.325511	ADRA1D ; ADRA2A ; ADRB1 ; ADRB2 ; HTR6 ;
microtubule [cellular_component]	GO:0005874	GO	9606	34	250	0.14	0.0891298	0.326529	CENPE ; CLIP1 ; DCTN1 ; DISC1 ; DNAH1 ; DNM1 ; DYNC1H1 ; DYNLL1 ; GABARAP ; GABARAPL1 ; GOLGA2 ; KIF1B ; KIF3A ; KIF5B ; KLC1;C14orf153 ; LZTS2 ; MAP1A ; MAP1B ; MAP1LC3A ; MAP1LC3B ; MAP3K11 ; MAP4 ; MAPT ; MEFV ; NIN ; RASSF1 ; SARM1 ; SPRY2 ; STMN1 ; TUBA1A ; TUBA1B ; TUBA4A ; TUBB ; TUBB3 ;
intracellular membrane-bounded organelle [cellular_component]	GO:0043231	GO	9606	8	44	0.18	0.0941055	0.328469	ATG12 ; ATG5 ; CTSS ; IFIT2 ; MMP2 ; MMP3 ; PRTN3 ; VAV1 ;
protein binding, bridging [molecular_function]	GO:0030674	GO	9606	7	41	0.17	0.145141	0.332624	COL1A2 ; DSP ; FGA ; FGG ; FKBP4 ; HSPA5 ; PSMC6 ;
negative regulation of apoptosis [biologica]	GO:0043066	GO	9606	12	74	0.16	0.0955971	0.333301	BNIP3L ; CD74 ; CSF2 ; DFFA ; IL4 ; IL7 ; KRT18 ; MAPK8 ; PF4 ; PIK3CG ; PPP2CB ; RB1CC1 ;
epithelial cell differentiation [biological_process]	GO:0030855	GO	9606	6	30	0.2	0.0959844	0.333901	ELF3 ; F11R ; FOXA1 ; ID3 ; SIX1 ; UPK2 ;
response to mechanical stimulus [biological_process]	GO:0009612	GO	9606	6	30	0.2	0.0959844	0.333901	LTA ; LTB ; MMP13 ; MMP14 ; NFKBIL1 ; RCAN1 ;
synaptosome [cellular_component]	GO:0019717	GO	9606	9	51	0.18	0.09145	0.334634	DLG4 ; ITGA5 ; ITGB1 ; ITSN1 ; PRKCG ; RPS6KB1 ; SH3KBP1 ; SNAPIN ; SNCB ;
acid-amino acid ligase activity [molecular_function]	GO:0016881	GO	9606	6	34	0.18	0.151891	0.347836	HERC3 ; HERC6 ; ITCH ; PARK2 ; SMURF1 ; WWP1 ;
cell soma [cellular_component]	GO:0043025	GO	9606	11	67	0.16	0.100435	0.348993	EXOC4 ; GNB2L1 ; GRIP1 ; LNPEP ; MAPK8IP2 ; MBP ; PPP1CA ; SNCAIP ; SOS1 ; STAU1 ; UCHL1 ;
cellular process [biological_process]	GO:0009987	GO	9606	4	17	0.24	0.101568	0.350573	JUN ; JUNB ; PA2G4 ; RRAS2 ;
complement activation [biological_process]	GO:0006956	GO	9606	4	17	0.24	0.101568	0.350573	C2 ; C3 ; C4A ; C4B ;
coreceptor activity [molecular_function]	GO:0015026	GO	9606	4	17	0.24	0.101568	0.350573	CD28 ; CD4 ; LY96 ; TGFBR3 ;
hyaluronic acid binding [molecular_function]	GO:0005540	GO	9606	4	17	0.24	0.101568	0.350573	CD44 ; STAB1 ; STAB2 ; VCAN ;
neural tube closure [biological_process]	GO:0001843	GO	9606	4	17	0.24	0.101568	0.350573	BCL10 ; DVL2 ; PFN1 ; TSC2 ;
visual learning [biological_process]	GO:0008542	GO	9606	4	17	0.24	0.101568	0.350573	ATP1A3 ; ATXN1 ; KRAS ; NF1 ;
apical plasma membrane [cellular_component]	GO:0016324	GO	9606	17	114	0.15	0.102055	0.351862	ABCC2 ; AJAP1 ; CFTR ; CTSB ; DUOX2 ; EZR ; IL6R ; INADL ; LMO7 ; LRP2 ; MSN ; MUC1 ; SLC26A3 ; SLC26A9 ; SLC4A7 ; SLC9A3R1 ; UMOD ;
RNA helicase activity [molecular_function]	GO:0003724	GO	9606	3	13	0.23	0.156773	0.356647	DDX1 ; DDX17 ; DDX5 ;
actin filament-based movement [biological_process]	GO:0030048	GO	9606	3	13	0.23	0.156773	0.356647	MYO1E ; MYO5A ; MYO6 ;
cytoskeletal adaptor activity [molecular_function]	GO:0008093	GO	9606	3	13	0.23	0.156773	0.356647	NCK1 ; NCK2 ; SDCBP ;
flagellum assembly [biological_process]	GO:0009296	GO	9606	3	13	0.23	0.156773	0.356647	CASP8AP2 ; HGS ; WBP11 ;
microfilament motor activity [molecular_function]	GO:0000146	GO	9606	3	13	0.23	0.156773	0.356647	MYH9 ; MYO1E ; MYO5A ;
positive regulation of cytokine production [biological_process]	GO:0001819	GO	9606	3	13	0.23	0.156773	0.356647	AGT ; CARD11 ; NFAM1 ;
regulation of multicellular organism growth [biological_process]	GO:0040014	GO	9606	3	13	0.23	0.156773	0.356647	GDF5 ; PIK3CA ; PRL ;
ribosome binding [molecular_function]	GO:0043022	GO	9606	3	13	0.23	0.156773	0.356647	EIF6 ; HSPA5 ; SEC61B ;
superoxide anion generation [biological_process]	GO:0042554	GO	9606	3	13	0.23	0.156773	0.356647	CYBA ; CYBB ; NCF2 ;
DNA damage response, signal transduction resulting in induction of apoptosis [biological_process]	GO:0008630	GO	9606	3	11	0.27	0.105989	0.358653	CHEK2 ; SFN ; TP73 ;
G-protein-coupled receptor binding [molecular_function]	GO:0001664	GO	9606	3	11	0.27	0.105989	0.358653	ARHGEF11 ; ARHGEF12 ; CCL2 ;
cGMP biosynthetic process [biological_process]	GO:0006182	GO	9606	3	11	0.27	0.105989	0.358653	GUCY1A2 ; GUCY1A3 ; NPR2 ;
estrogen receptor signaling pathway [biological_process]	GO:0030520	GO	9606	3	11	0.27	0.105989	0.358653	EGLN2 ; ESR1 ; TAF7 ;
focal adhesion formation [biological_process]	GO:0048041	GO	9606	3	11	0.27	0.105989	0.358653	ACTN1 ; JUB ; TRIP6 ;
lateral plasma membrane [cellular_component]	GO:0016328	GO	9606	3	11	0.27	0.105989	0.358653	AXIN1 ; CDH1 ; GJB2 ;
negative regulation of T cell proliferation [biological_process]	GO:0042130	GO	9606	3	11	0.27	0.105989	0.358653	GLMN ; PAWR ; SFTPD ;
octopamine receptor activity [molecular_function]	GO:0004989	GO	9606	3	11	0.27	0.105989	0.358653	ADRA1D ; ADRA2A ; ADRB2 ;
positive regulation of transforming growth factor beta receptor signaling pathway [biological_process]	GO:0030511	GO	9606	3	11	0.27	0.105989	0.358653	CDKN1C ; CDKN2B ; GIPC1 ;
regulation of neuron differentiation [biological_process]	GO:0045664	GO	9606	3	11	0.27	0.105989	0.358653	NGF ; YWHAG ; YWHAH ;
regulation of smooth muscle contraction [biological_process]	GO:0006940	GO	9606	3	11	0.27	0.105989	0.358653	FLT1 ; NMU ; PLCE1 ;
response to insulin stimulus [biological_process]	GO:0032868	GO	9606	3	11	0.27	0.105989	0.358653	EGR2 ; PCK1 ; TSC1 ;
sarcomere [cellular_component]	GO:0030017	GO	9606	3	11	0.27	0.105989	0.358653	ARF1 ; MMP2 ; MYLK2 ;
telomere maintenance via telomerase [biological_process]	GO:0007004	GO	9606	3	11	0.27	0.105989	0.358653	DKC1 ; MRE11A ; TERF1 ;
transcription from RNA polymerase III promoter [biological_process]	GO:0006383	GO	9606	3	11	0.27	0.105989	0.358653	CRCP ; POLR3D ; POLR3H ;
exocytosis [biological_process]	GO:0006887	GO	9606	8	45	0.18	0.104242	0.359004	ARFGEF2 ; CCL3 ; CCL5 ; CCL8 ; EXOC2 ; EXOC3 ; SNAPIN ; TXLNA ;
ribonucleoprotein complex [cellular_component]	GO:0030529	GO	9606	10	60	0.17	0.105352	0.362426	DDX1 ; DHX9 ; NPM1 ; PA2G4 ; PCBP2 ; RBMXL2 ; SSB ; STAU1 ; TRIM21 ; XPO1 ;
complement activation, alternative pathway [biological_process]	GO:0006957	GO	9606	4	20	0.2	0.160724	0.364566	C2 ; C3 ; C4A ; CFH ;
nuclear chromosome [cellular_component]	GO:0000228	GO	9606	4	20	0.2	0.160724	0.364566	HMGA2 ; JUN ; SMARCB1 ; SMARCE1 ;
phosphorus-oxygen lyase activity [molecular_function]	GO:0016849	GO	9606	4	20	0.2	0.160724	0.364566	CD38 ; GUCY1A2 ; GUCY1A3 ; NPR2 ;
intracellular [cellular_component]	GO:0005622	GO	9606	271	2387	0.11	0.160415	0.364665	ABR ; AJAP1 ; ALS2 ; ANXA5 ; APAF1 ; APEX1 ; ARF1 ; ARF6 ; ARFGEF2 ; ARHGAP21 ; ARHGAP8;PRR5;LOC553158 ; ARHGEF1 ; ARHGEF11 ; ARHGEF12 ; ARHGEF6 ; ARHGEF7 ; ARRB1 ; ARVCF ; ATF2 ; ATF7 ; AXIN1 ; BARD1 ; BCL10 ; BCL11B ; BCL2 ; BCL2A1 ; BCL6 ; BCR ; BIRC2 ; BIRC3 ; BIRC5 ; BIRC6 ; BIRC7 ; BLM ; BLNK ; BRCA1 ; C1orf25 ; CAPN1 ; CAPN2 ; CARD10 ; CARD11 ; CARD16 ; CARD18 ; CARD6 ; CARD8 ; CARD9 ; CAS…
positive regulation of transcription [biological_process]	GO:0045941	GO	9606	14	98	0.14	0.164424	0.372686	CCNA2 ; EGR1 ; FOS ; GTF2F1 ; HNF1A ; HNF1B ; IL29 ; NFATC2 ; NFE2 ; SERTAD1 ; TOPORS ; UBB ; VHL ; YWHAH ;
Ras GTPase binding [molecular_function]	GO:0017016	GO	9606	2	7	0.29	0.168399	0.374046	MAPKAP1 ; RAP1A ;
cytoplasmic dynein complex [cellular_component]	GO:0005868	GO	9606	2	7	0.29	0.168399	0.374046	DYNC1H1 ; DYNLL1 ;
dopamine metabolic process [biological_process]	GO:0042417	GO	9606	2	7	0.29	0.168399	0.374046	SNCAIP ; SNCB ;
entry of virus into host cell [biological_process]	GO:0046718	GO	9606	2	7	0.29	0.168399	0.374046	ITCH ; WWP1 ;
germ cell migration [biological_process]	GO:0008354	GO	9606	2	7	0.29	0.168399	0.374046	HMGCR ; ITGB1 ;
hair follicle development [biological_process]	GO:0001942	GO	9606	2	7	0.29	0.168399	0.374046	ACVR1B ; RELA ;
hemostasis [biological_process]	GO:0007599	GO	9606	2	7	0.29	0.168399	0.374046	FLI1 ; NFE2 ;
laminin-1 complex [cellular_component]	GO:0005606	GO	9606	2	7	0.29	0.168399	0.374046	LAMA5 ; LAMB1 ;
male meiosis I [biological_process]	GO:0007141	GO	9606	2	7	0.29	0.168399	0.374046	BRCA2 ; CCNA1 ;
negative regulation of gene expression, epigenetic [biological_process]	GO:0045814	GO	9606	2	7	0.29	0.168399	0.374046	EPC1 ; TRIM27 ;
organic anion transmembrane transporter activity [molecular_function]	GO:0008514	GO	9606	2	7	0.29	0.168399	0.374046	ABCC2 ; SLC22A8 ;
pancreas development [biological_process]	GO:0031016	GO	9606	2	7	0.29	0.168399	0.374046	PROX1 ; TCF7L2 ;
phosphatidylinositol-4,5-bisphosphate binding [molecular_function]	GO:0005546	GO	9606	2	7	0.29	0.168399	0.374046	ANXA2 ; PFN2 ;
phosphoglycerate kinase activity [molecular_function]	GO:0004618	GO	9606	2	7	0.29	0.168399	0.374046	ACTB ; BARD1 ;
pituitary gland development [biological_process]	GO:0021983	GO	9606	2	7	0.29	0.168399	0.374046	GATA2 ; PITX1 ;
positive regulation of activated T cell proliferation [biological_process]	GO:0042104	GO	9606	2	7	0.29	0.168399	0.374046	IL18 ; IL2 ;
positive regulation of erythrocyte differentiation [biological_process]	GO:0045648	GO	9606	2	7	0.29	0.168399	0.374046	ETS1 ; FOXO3 ;
positive regulation of interleukin-8 biosynthetic process [biological_process]	GO:0045416	GO	9606	2	7	0.29	0.168399	0.374046	ELANE ; TLR7 ;
postreplication repair [biological_process]	GO:0006301	GO	9606	2	7	0.29	0.168399	0.374046	BRCA1 ; UBE2N ;
protein kinase CK2 complex [cellular_component]	GO:0005956	GO	9606	2	7	0.29	0.168399	0.374046	CSNK2B ; CSNK2B;LY6G5B ;
pyrimidine nucleotide biosynthetic process [biological_process]	GO:0006221	GO	9606	2	7	0.29	0.168399	0.374046	CAD ; CTPS ;
regulation of protein localization [biological_process]	GO:0032880	GO	9606	2	7	0.29	0.168399	0.374046	MYCBP2 ; SUMO1 ;
superoxide metabolic process [biological_process]	GO:0006801	GO	9606	2	7	0.29	0.168399	0.374046	NOS2 ; PREX1 ;
vasoactive intestinal polypeptide receptor activity [molecular_function]	GO:0004999	GO	9606	2	7	0.29	0.168399	0.374046	SCTR ; VIPR2 ;
wound healing, spreading of epidermal cells [biological_process]	GO:0035313	GO	9606	2	7	0.29	0.168399	0.374046	COL5A1 ; JUB ;
15-hydroxyprostaglandin dehydrogenase (NAD+) activity [molecular_function]	GO:0016404	GO	9606	1	2	0.5	0.203332	0.376905	ABCC4 ;
20-alpha-hydroxysteroid dehydrogenase activity [molecular_function]	GO:0047006	GO	9606	1	2	0.5	0.203332	0.376905	HSD17B2 ;
3'-5'-exodeoxyribonuclease activity [molecular_function]	GO:0008296	GO	9606	1	2	0.5	0.203332	0.376905	TREX1 ;
ATP-dependent protein binding [molecular_function]	GO:0043008	GO	9606	1	2	0.5	0.203332	0.376905	SAE1 ;
AU-rich element binding [molecular_function]	GO:0017091	GO	9606	1	2	0.5	0.203332	0.376905	ZFP36 ;
BRCA1-BARD1 complex [cellular_component]	GO:0031436	GO	9606	1	2	0.5	0.203332	0.376905	BARD1 ;
Bcl3/NF-kappaB2 complex [cellular_component]	GO:0033257	GO	9606	1	2	0.5	0.203332	0.376905	NFKB2 ;
CD8-positive, alpha-beta T cell differentiation [biological_process]	GO:0043374	GO	9606	1	2	0.5	0.203332	0.376905	IRF1 ;
CTP synthase activity [molecular_function]	GO:0003883	GO	9606	1	2	0.5	0.203332	0.376905	CTPS ;
DNA catabolic process, exonucleolytic [biological_process]	GO:0000738	GO	9606	1	2	0.5	0.203332	0.376905	ISG20 ;
DNA damage response, signal transduction by p53 class mediator [biological_process]	GO:0030330	GO	9606	1	2	0.5	0.203332	0.376905	MYO6 ;
DNA-dependent protein kinase activity [molecular_function]	GO:0004677	GO	9606	1	2	0.5	0.203332	0.376905	PRKDC ;
ESC/E(Z) complex [cellular_component]	GO:0035098	GO	9606	1	2	0.5	0.203332	0.376905	EZH2 ;
ErbB-2 class receptor binding [molecular_function]	GO:0005176	GO	9606	1	2	0.5	0.203332	0.376905	ERBB2IP ;
G-protein coupled receptor internalization [biological_process]	GO:0002031	GO	9606	1	2	0.5	0.203332	0.376905	PLD2 ;
Golgi medial cisterna [cellular_component]	GO:0005797	GO	9606	1	2	0.5	0.203332	0.376905	GORASP2 ;
Gram-positive bacterial cell surface binding [molecular_function]	GO:0051637	GO	9606	1	2	0.5	0.203332	0.376905	CRP ;
I-kappaB/NF-kappaB complex [cellular_co]	GO:0033256	GO	9606	1	2	0.5	0.203332	0.376905	NFKBIA ;
IMP dehydrogenase activity [molecular_function]	GO:0003938	GO	9606	1	2	0.5	0.203332	0.376905	IMPDH2 ;
ISG15 ligase activity [molecular_function]	GO:0042296	GO	9606	1	2	0.5	0.203332	0.376905	UBE2E1 ;
JAK pathway signal transduction adaptor activity [molecular_function]	GO:0008269	GO	9606	1	2	0.5	0.203332	0.376905	SOCS2 ;
L-ascorbic acid metabolic process [biological_process]	GO:0019852	GO	9606	1	2	0.5	0.203332	0.376905	GCLC ;
M phase specific microtubule process [biological_process]	GO:0000072	GO	9606	1	2	0.5	0.203332	0.376905	KPNA2 ;
NAD+ nucleosidase activity [molecular_function]	GO:0003953	GO	9606	1	2	0.5	0.203332	0.376905	CD38 ;
PML body organization [biological_process]	GO:0030578	GO	9606	1	2	0.5	0.203332	0.376905	ETS1 ;
RSF complex [cellular_component]	GO:0031213	GO	9606	1	2	0.5	0.203332	0.376905	RSF1 ;
Schwann cell differentiation [biological_process]	GO:0014037	GO	9606	1	2	0.5	0.203332	0.376905	EGR2 ;
T cell activation via T cell receptor contact with antigen bound to MHC molecule on antigen presenting cell [biological_process]	GO:0002291	GO	9606	1	2	0.5	0.203332	0.376905	ICAM1 ;
Tat protein binding [molecular_function]	GO:0030957	GO	9606	1	2	0.5	0.203332	0.376905	NPM1 ;
acetylcholine catabolic process in synaptic cleft [biological_process]	GO:0001507	GO	9606	1	2	0.5	0.203332	0.376905	ACHE ;
actinin binding [molecular_function]	GO:0042805	GO	9606	1	2	0.5	0.203332	0.376905	LMO7 ;
activation of JAK2 kinase activity [biological_process]	GO:0042977	GO	9606	1	2	0.5	0.203332	0.376905	PRLR ;
activation of Rac GTPase activity [biological_process]	GO:0032863	GO	9606	1	2	0.5	0.203332	0.376905	DOCK7 ;
activation of phospholipase C activity by serotonin receptor signaling pathway [biological_process]	GO:0007208	GO	9606	1	2	0.5	0.203332	0.376905	HTR2C ;
activation of store-operated calcium channel activity [biological_process]	GO:0032237	GO	9606	1	2	0.5	0.203332	0.376905	PLCG2 ;
aggresome [cellular_component]	GO:0016235	GO	9606	1	2	0.5	0.203332	0.376905	CLU ;
annulate lamellae [cellular_component]	GO:0005642	GO	9606	1	2	0.5	0.203332	0.376905	XPO1 ;
apolipoprotein E binding [molecular_function]	GO:0034187	GO	9606	1	2	0.5	0.203332	0.376905	MAPT ;
apoptotic protease activator activity [molecular_function]	GO:0016505	GO	9606	1	2	0.5	0.203332	0.376905	EBAG9 ;
arachidonate 15-lipoxygenase activity [molecular_function]	GO:0050473	GO	9606	1	2	0.5	0.203332	0.376905	ALOX15 ;
aspartate carbamoyltransferase activity [molecular_function]	GO:0004070	GO	9606	1	2	0.5	0.203332	0.376905	CAD ;
astrocyte development [biological_process]	GO:0014002	GO	9606	1	2	0.5	0.203332	0.376905	POU3F2 ;
autophagic cell death [biological_process]	GO:0048102	GO	9606	1	2	0.5	0.203332	0.376905	CDKN1B ;
basal transcription repressor activity [molecular_function]	GO:0017163	GO	9606	1	2	0.5	0.203332	0.376905	MDM2 ;
base-excision repair, DNA ligation [biological_process]	GO:0006288	GO	9606	1	2	0.5	0.203332	0.376905	HMGB1 ;
beta-2 adrenergic receptor binding [molecular_function]	GO:0031698	GO	9606	1	2	0.5	0.203332	0.376905	SLC9A3R1 ;
biliverdin reductase activity [molecular_function]	GO:0004074	GO	9606	1	2	0.5	0.203332	0.376905	BLVRA ;
calcium-dependent protein serine/threonine phosphatase activity [molecular_function]	GO:0004723	GO	9606	1	2	0.5	0.203332	0.376905	CAMK2G ;
carbohydrate mediated signaling [biological_process]	GO:0009756	GO	9606	1	2	0.5	0.203332	0.376905	CLEC7A ;
carbon-sulfur lyase activity [molecular_function]	GO:0016846	GO	9606	1	2	0.5	0.203332	0.376905	STAB2 ;
carboxylic acid binding [molecular_function]	GO:0031406	GO	9606	1	2	0.5	0.203332	0.376905	PCK1 ;
cardioblast differentiation [biological_process]	GO:0010002	GO	9606	1	2	0.5	0.203332	0.376905	ITGB1 ;
caspase-activated deoxyribonuclease activity [molecular_function]	GO:0004537	GO	9606	1	2	0.5	0.203332	0.376905	DFFA ;
cell structure disassembly during apoptosis [biological_process]	GO:0006921	GO	9606	1	2	0.5	0.203332	0.376905	PMAIP1 ;
cell-substrate junction [cellular_component]	GO:0030055	GO	9606	1	2	0.5	0.203332	0.376905	VCL ;
cellular response to nutrient [biological_process]	GO:0031670	GO	9606	1	2	0.5	0.203332	0.376905	CDKN2B ;
centrosome separation [biological_process]	GO:0051299	GO	9606	1	2	0.5	0.203332	0.376905	NEK2 ;
cerebral cortex radially oriented cell migration [biological_process]	GO:0021799	GO	9606	1	2	0.5	0.203332	0.376905	POU3F2 ;
chronic inflammatory response [biological_process]	GO:0002544	GO	9606	1	2	0.5	0.203332	0.376905	THBS1 ;
collagen type I [cellular_component]	GO:0005584	GO	9606	1	2	0.5	0.203332	0.376905	COL1A2 ;
compact myelin [cellular_component]	GO:0043218	GO	9606	1	2	0.5	0.203332	0.376905	MBP ;
complement receptor activity [molecular_function]	GO:0004875	GO	9606	1	2	0.5	0.203332	0.376905	CR2 ;
cuticle development [biological_process]	GO:0042335	GO	9606	1	2	0.5	0.203332	0.376905	DUOX2 ;
cytokine secretion [biological_process]	GO:0050663	GO	9606	1	2	0.5	0.203332	0.376905	LCP2 ;
cytoplasm organization [biological_process]	GO:0007028	GO	9606	1	2	0.5	0.203332	0.376905	KIF5B ;
cytoplasmic microtubule organization [biological_process]	GO:0031122	GO	9606	1	2	0.5	0.203332	0.376905	STMN3 ;
dentate gyrus development [biological_process]	GO:0021542	GO	9606	1	2	0.5	0.203332	0.376905	LEF1 ;
detection of mechanical stimulus involved in sensory perception of pain [biological_process]	GO:0050966	GO	9606	1	2	0.5	0.203332	0.376905	TRPA1 ;
detection of stimulus [biological_process]	GO:0051606	GO	9606	1	2	0.5	0.203332	0.376905	CRTAM ;
detection of temperature stimulus [biological_process]	GO:0016048	GO	9606	1	2	0.5	0.203332	0.376905	NGFR ;
dopamine transport [biological_process]	GO:0015872	GO	9606	1	2	0.5	0.203332	0.376905	SLC6A3 ;
double-stranded RNA adenosine deaminase activity [molecular_function]	GO:0003726	GO	9606	1	2	0.5	0.203332	0.376905	ZBP1 ;
embryonic cleavage [biological_process]	GO:0040016	GO	9606	1	2	0.5	0.203332	0.376905	PIK3CB ;
endoderm formation [biological_process]	GO:0001706	GO	9606	1	2	0.5	0.203332	0.376905	CTNNB1 ;
establishment of T cell polarity [biological_process]	GO:0001768	GO	9606	1	2	0.5	0.203332	0.376905	MYH9 ;
establishment of mitotic spindle localization [biological_process]	GO:0040001	GO	9606	1	2	0.5	0.203332	0.376905	ESPL1 ;
estrogen receptor activity [molecular_function]	GO:0030284	GO	9606	1	2	0.5	0.203332	0.376905	ESR1 ;
exocrine system development [biological_process]	GO:0035272	GO	9606	1	2	0.5	0.203332	0.376905	TRAF7 ;
extrinsic to internal side of plasma membrane [cellular_component]	GO:0031234	GO	9606	1	2	0.5	0.203332	0.376905	DLG4 ;
fatty acid synthase complex [cellular_component]	GO:0005835	GO	9606	1	2	0.5	0.203332	0.376905	HSD17B4 ;
fatty-acid synthase activity [molecular_function]	GO:0004312	GO	9606	1	2	0.5	0.203332	0.376905	HSD17B4 ;
fibril [cellular_component]	GO:0043205	GO	9606	1	2	0.5	0.203332	0.376905	SNCA ;
forebrain ventricular zone progenitor cell division [biological_process]	GO:0021869	GO	9606	1	2	0.5	0.203332	0.376905	POU3F2 ;
glial cell fate determination [biological_process]	GO:0007403	GO	9606	1	2	0.5	0.203332	0.376905	SMARCA4 ;
glucocorticoid receptor activity [molecular_function]	GO:0004883	GO	9606	1	2	0.5	0.203332	0.376905	NR3C1 ;
glutamate receptor binding [molecular_function]	GO:0035254	GO	9606	1	2	0.5	0.203332	0.376905	CAMK2A ;
glutamate-tRNA ligase activity [molecular_function]	GO:0004818	GO	9606	1	2	0.5	0.203332	0.376905	EPRS ;
glyceraldehyde-3-phosphate dehydrogenase activity [molecular_function]	GO:0008943	GO	9606	1	2	0.5	0.203332	0.376905	GAPDH ;
glycerol channel activity [molecular_function]	GO:0015254	GO	9606	1	2	0.5	0.203332	0.376905	AQP3 ;
glycogen synthase kinase 3 activity [molecular_function]	GO:0004696	GO	9606	1	2	0.5	0.203332	0.376905	GSK3B ;
guanyl-nucleotide exchange factor complex [cellular_component]	GO:0032045	GO	9606	1	2	0.5	0.203332	0.376905	RAP1A ;
guanylate cyclase complex, soluble [cellular_component]	GO:0008074	GO	9606	1	2	0.5	0.203332	0.376905	GUCY1A3 ;
hepatocyte growth factor receptor signaling pathway [biological_process]	GO:0048012	GO	9606	1	2	0.5	0.203332	0.376905	HGF ;
hepoxilin-epoxide hydrolase activity [molecular_function]	GO:0047977	GO	9606	1	2	0.5	0.203332	0.376905	ALOX15 ;
histone mRNA 3'-end processing [biological_process]	GO:0006398	GO	9606	1	2	0.5	0.203332	0.376905	CSDC2 ;
hydrogen:amino acid symporter activity [molecular_function]	GO:0005280	GO	9606	1	2	0.5	0.203332	0.376905	SLC36A1 ;
icosanoid metabolic process [biological_process]	GO:0006690	GO	9606	1	2	0.5	0.203332	0.376905	PLA2G4A ;
immunoglobulin biosynthetic process [biological_process]	GO:0002378	GO	9606	1	2	0.5	0.203332	0.376905	PTPRC ;
inhibition of adenylate cyclase activity by dopamine receptor signaling pathway [biological_process]	GO:0007195	GO	9606	1	2	0.5	0.203332	0.376905	FLNA ;
insulin receptor complex [cellular_component]	GO:0005899	GO	9606	1	2	0.5	0.203332	0.376905	IRS1 ;
insulin-like growth factor II binding [molecular_function]	GO:0031995	GO	9606	1	2	0.5	0.203332	0.376905	IGFBP2 ;
interleukin-1 beta secretion [biological_process]	GO:0050702	GO	9606	1	2	0.5	0.203332	0.376905	NLRC4 ;
interleukin-8 receptor binding [molecular_function]	GO:0005153	GO	9606	1	2	0.5	0.203332	0.376905	IL8 ;
intermediate filament-based process [biological_process]	GO:0045103	GO	9606	1	2	0.5	0.203332	0.376905	VIM ;
internode region of axon [cellular_component]	GO:0033269	GO	9606	1	2	0.5	0.203332	0.376905	MBP ;
intracellular ferritin complex [cellular_component]	GO:0008043	GO	9606	1	2	0.5	0.203332	0.376905	FTH1 ;
intracellular sequestering of iron ion [biological_process]	GO:0006880	GO	9606	1	2	0.5	0.203332	0.376905	FTH1 ;
iodide transmembrane transporter activity [molecular_function]	GO:0015111	GO	9606	1	2	0.5	0.203332	0.376905	SLC5A5 ;
leukemia inhibitory factor receptor activity [molecular_function]	GO:0004923	GO	9606	1	2	0.5	0.203332	0.376905	IL6ST ;
leukocyte homeostasis [biological_process]	GO:0001776	GO	9606	1	2	0.5	0.203332	0.376905	MEN1 ;
loss of chromatin silencing [biological_process]	GO:0006345	GO	9606	1	2	0.5	0.203332	0.376905	HMGA1 ;
macrophage colony stimulating factor receptor binding [molecular_function]	GO:0005157	GO	9606	1	2	0.5	0.203332	0.376905	CSF1 ;
magnesium ion transport [biological_process]	GO:0015693	GO	9606	1	2	0.5	0.203332	0.376905	MAVS ;
maintenance of DNA methylation [biological_process]	GO:0010216	GO	9606	1	2	0.5	0.203332	0.376905	CTCF ;
mannosyl-oligosaccharide 1,3-1,6-alpha-mannosidase activity [molecular_function]	GO:0004572	GO	9606	1	2	0.5	0.203332	0.376905	MAN2A2 ;
maternal behavior [biological_process]	GO:0042711	GO	9606	1	2	0.5	0.203332	0.376905	MBD2 ;
meiosis I [biological_process]	GO:0007127	GO	9606	1	2	0.5	0.203332	0.376905	PSMD13 ;
mitogen-activated protein kinase binding [molecular_function]	GO:0051019	GO	9606	1	2	0.5	0.203332	0.376905	DUSP2 ;
mitotic centrosome separation [biological_process]	GO:0007100	GO	9606	1	2	0.5	0.203332	0.376905	KIF11 ;
mitotic metaphase [biological_process]	GO:0000089	GO	9606	1	2	0.5	0.203332	0.376905	CENPE ;
multicellular organismal metabolic process [biological_process]	GO:0044236	GO	9606	1	2	0.5	0.203332	0.376905	MNAT1 ;
myoblast cell fate commitment [biological_process]	GO:0048625	GO	9606	1	2	0.5	0.203332	0.376905	PITX1 ;
myosin light chain binding [molecular_function]	GO:0032027	GO	9606	1	2	0.5	0.203332	0.376905	MYLK2 ;
negative regulation of CREB transcription factor activity [biological_process]	GO:0032792	GO	9606	1	2	0.5	0.203332	0.376905	DDIT3 ;
negative regulation of JUN kinase activity [biological_process]	GO:0043508	GO	9606	1	2	0.5	0.203332	0.376905	PDCD4 ;
negative regulation of T-helper 2 cell differentiation [biological_process]	GO:0045629	GO	9606	1	2	0.5	0.203332	0.376905	SOCS5 ;
negative regulation of cytolysis [biological_process]	GO:0045918	GO	9606	1	2	0.5	0.203332	0.376905	CSF2 ;
negative regulation of dendrite morphogenesis [biological_process]	GO:0050774	GO	9606	1	2	0.5	0.203332	0.376905	YWHAH ;
negative regulation of interleukin-2 production [biological_process]	GO:0032703	GO	9606	1	2	0.5	0.203332	0.376905	FOXP3 ;
negative regulation of interleukin-4 production [biological_process]	GO:0032713	GO	9606	1	2	0.5	0.203332	0.376905	FOXP3 ;
negative regulation of interleukin-8 biosynthetic process [biological_process]	GO:0045415	GO	9606	1	2	0.5	0.203332	0.376905	ELANE ;
negative regulation of intracellular transport [biological_process]	GO:0032387	GO	9606	1	2	0.5	0.203332	0.376905	CRYAB ;
negative regulation of lipopolysaccharide-mediated signaling pathway [biological_process]	GO:0031665	GO	9606	1	2	0.5	0.203332	0.376905	SIGIRR ;
negative regulation of mature B cell apoptosis [biological_process]	GO:0002906	GO	9606	1	2	0.5	0.203332	0.376905	BCL10 ;
negative regulation of mitochondrial depolarization [biological_process]	GO:0051902	GO	9606	1	2	0.5	0.203332	0.376905	IFI6 ;
negative regulation of protein complex assembly [biological_process]	GO:0031333	GO	9606	1	2	0.5	0.203332	0.376905	PRKCZ ;
negative regulation of protein phosphatase type 2B activity [biological_process]	GO:0032513	GO	9606	1	2	0.5	0.203332	0.376905	FKBP1A ;
negative regulation of telomere maintenance via semi-conservative replication [biological_process]	GO:0032214	GO	9606	1	2	0.5	0.203332	0.376905	TERF1 ;
negative transcription elongation factor activity [molecular_function]	GO:0008148	GO	9606	1	2	0.5	0.203332	0.376905	SUPT5H ;
neurohypophysis development [biological_process]	GO:0021985	GO	9606	1	2	0.5	0.203332	0.376905	POU3F2 ;
nuclear centromeric heterochromatin [cellular_component]	GO:0031618	GO	9606	1	2	0.5	0.203332	0.376905	CBX5 ;
nuclear import [biological_process]	GO:0051170	GO	9606	1	2	0.5	0.203332	0.376905	HNRNPA1 ;
nuclear-transcribed mRNA catabolic process, deadenylation-dependent decay [biological_process]	GO:0000288	GO	9606	1	2	0.5	0.203332	0.376905	ZFP36L1 ;
olfactory placode formation [biological_process]	GO:0030910	GO	9606	1	2	0.5	0.203332	0.376905	PROX1 ;
oocyte axis specification [biological_process]	GO:0007309	GO	9606	1	2	0.5	0.203332	0.376905	AXIN1 ;
ornithine carbamoyltransferase activity [molecular_function]	GO:0004585	GO	9606	1	2	0.5	0.203332	0.376905	CAD ;
ornithine metabolic process [biological_process]	GO:0006591	GO	9606	1	2	0.5	0.203332	0.376905	HNF4A ;
outer ear morphogenesis [biological_process]	GO:0042473	GO	9606	1	2	0.5	0.203332	0.376905	PRKRA ;
outer kinetochore of condensed chromosome [cellular_component]	GO:0000940	GO	9606	1	2	0.5	0.203332	0.376905	CENPE ;
ovarian cumulus expansion [biological_process]	GO:0001550	GO	9606	1	2	0.5	0.203332	0.376905	BMPR1B ;
ovarian follicle rupture [biological_process]	GO:0001543	GO	9606	1	2	0.5	0.203332	0.376905	AGT ;
phosphatase activator activity [molecular_function]	GO:0019211	GO	9606	1	2	0.5	0.203332	0.376905	PPP2R4 ;
phosphatase regulator activity [molecular_function]	GO:0019208	GO	9606	1	2	0.5	0.203332	0.376905	ZEB2 ;
phosphatidylinositol-3-phosphatase activity [molecular_function]	GO:0004438	GO	9606	1	2	0.5	0.203332	0.376905	PTEN ;
phosphoenolpyruvate carboxykinase (GTP) activity [molecular_function]	GO:0004613	GO	9606	1	2	0.5	0.203332	0.376905	PCK1 ;
phosphoenolpyruvate carboxykinase activity [molecular_function]	GO:0004611	GO	9606	1	2	0.5	0.203332	0.376905	PCK1 ;
phosphoglucomutase activity [molecular_function]	GO:0004614	GO	9606	1	2	0.5	0.203332	0.376905	PGM1 ;
phosphoserine binding [molecular_function]	GO:0050815	GO	9606	1	2	0.5	0.203332	0.376905	PIN1 ;
phosphothreonine binding [molecular_function]	GO:0050816	GO	9606	1	2	0.5	0.203332	0.376905	PIN1 ;
plasma membrane to endosome transport [biological_process]	GO:0048227	GO	9606	1	2	0.5	0.203332	0.376905	RAB11A ;
platelet dense granule lumen [cellular_component]	GO:0031089	GO	9606	1	2	0.5	0.203332	0.376905	PDGFA ;
platelet dense granule membrane [cellular_component]	GO:0031088	GO	9606	1	2	0.5	0.203332	0.376905	ABCC4 ;
platelet-derived growth factor beta-receptor activity [molecular_function]	GO:0005019	GO	9606	1	2	0.5	0.203332	0.376905	PDGFRB ;
poly(A)-specific ribonuclease activity [molecular_function]	GO:0004535	GO	9606	1	2	0.5	0.203332	0.376905	PARN ;
positive regulation of B cell apoptosis [biological_process]	GO:0002904	GO	9606	1	2	0.5	0.203332	0.376905	IL10 ;
positive regulation of NK T cell differentiation [biological_process]	GO:0051138	GO	9606	1	2	0.5	0.203332	0.376905	AP3B1 ;
positive regulation of T cell mediated cytotoxicity [biological_process]	GO:0001916	GO	9606	1	2	0.5	0.203332	0.376905	IL12A ;
positive regulation of T cell mediated immune response to tumor cell [biological_process]	GO:0002842	GO	9606	1	2	0.5	0.203332	0.376905	HSPD1 ;
positive regulation of T-helper 1 cell differentiation [biological_process]	GO:0045627	GO	9606	1	2	0.5	0.203332	0.376905	SOCS5 ;
positive regulation of acetylcholine secretion [biological_process]	GO:0014057	GO	9606	1	2	0.5	0.203332	0.376905	HTR2C ;
positive regulation of adaptive immune response [biological_process]	GO:0002821	GO	9606	1	2	0.5	0.203332	0.376905	IL6ST ;
positive regulation of amyloid precursor protein biosynthetic process [biological_process]	GO:0042986	GO	9606	1	2	0.5	0.203332	0.376905	PAWR ;
positive regulation of calcium ion-dependent exocytosis [biological_process]	GO:0045956	GO	9606	1	2	0.5	0.203332	0.376905	SCAMP5 ;
positive regulation of cytolysis [biological_process]	GO:0045919	GO	9606	1	2	0.5	0.203332	0.376905	RRAGA ;
positive regulation of cytoskeleton organization [biological_process]	GO:0051495	GO	9606	1	2	0.5	0.203332	0.376905	SORBS3 ;
positive regulation of heart rate by epinephrine-norepinephrine [biological_process]	GO:0001996	GO	9606	1	2	0.5	0.203332	0.376905	ADRB1 ;
positive regulation of humoral immune response mediated by circulating immunoglobulin [biological_process]	GO:0002925	GO	9606	1	2	0.5	0.203332	0.376905	NOD2 ;
positive regulation of interleukin-10 biosynthetic process [biological_process]	GO:0045082	GO	9606	1	2	0.5	0.203332	0.376905	IRF4 ;
positive regulation of interleukin-4 biosynthetic process [biological_process]	GO:0045404	GO	9606	1	2	0.5	0.203332	0.376905	IRF4 ;
positive regulation of isotype switching to IgA isotypes [biologica]	GO:0048298	GO	9606	1	2	0.5	0.203332	0.376905	TNFSF13;TNFSF12;TNFSF12-TNFSF13 ;
positive regulation of isotype switching to IgE isotypes [biological_process]	GO:0048295	GO	9606	1	2	0.5	0.203332	0.376905	STAT6 ;
positive regulation of leukocyte migration [biological_process]	GO:0002687	GO	9606	1	2	0.5	0.203332	0.376905	VEGFA ;
positive regulation of mitotic metaphase/anaphase transition [biological_process]	GO:0045842	GO	9606	1	2	0.5	0.203332	0.376905	ESPL1 ;
positive regulation of peptidyl-threonine phosphorylation [biological_process]	GO:0010800	GO	9606	1	2	0.5	0.203332	0.376905	AXIN1 ;
positive regulation of phosphoprotein phosphatase activity [biological_process]	GO:0032516	GO	9606	1	2	0.5	0.203332	0.376905	PPP2R4 ;
positive regulation of striated muscle cell differentiation [biolog]	GO:0051155	GO	9606	1	2	0.5	0.203332	0.376905	HOPX ;
positive regulation of the force of heart contraction by epinephrine-norepinephrine [biological_process]	GO:0001997	GO	9606	1	2	0.5	0.203332	0.376905	ADRB1 ;
positive regulation of transcription from RNA polymerase II promoter, mitotic [biological_process]	GO:0046022	GO	9606	1	2	0.5	0.203332	0.376905	FOSL1 ;
positive regulation of transcription via serum response element binding [biological_process]	GO:0010735	GO	9606	1	2	0.5	0.203332	0.376905	SRF ;
positive regulation of transcriptional preinitiation complex assembly [biological_process]	GO:0045899	GO	9606	1	2	0.5	0.203332	0.376905	CAND1 ;
positive regulation of type I hypersensitivity [biological_process]	GO:0001812	GO	9606	1	2	0.5	0.203332	0.376905	FCER1G ;
positive regulation of ubiquitin-protein ligase activity [biological_process]	GO:0051443	GO	9606	1	2	0.5	0.203332	0.376905	PIN1 ;
positive regulation of viral genome replication [biological_process]	GO:0045070	GO	9606	1	2	0.5	0.203332	0.376905	CD28 ;
positive regulation of viral transcription [biological_process]	GO:0050434	GO	9606	1	2	0.5	0.203332	0.376905	RSF1 ;
pre-autophagosomal structure membrane [cellular_component]	GO:0034045	GO	9606	1	2	0.5	0.203332	0.376905	ATG16L1 ;
prostaglandin-endoperoxide synthase activity [molecular_function]	GO:0004666	GO	9606	1	2	0.5	0.203332	0.376905	PTGS2 ;
protein amino acid acetylation [biological_process]	GO:0006473	GO	9606	1	2	0.5	0.203332	0.376905	ING4 ;
protein amino acid terminal N-glycosylation [biological_process]	GO:0006496	GO	9606	1	2	0.5	0.203332	0.376905	B4GALT1 ;
protein phosphatase type 1 regulator activity [molecular_function]	GO:0008599	GO	9606	1	2	0.5	0.203332	0.376905	WBP11 ;
protein tag [molecular_function]	GO:0031386	GO	9606	1	2	0.5	0.203332	0.376905	ISG15 ;
protein targeting to Golgi [biological_process]	GO:0000042	GO	9606	1	2	0.5	0.203332	0.376905	OPTN ;
protein tyrosine phosphatase activator activity [molecular_function]	GO:0008160	GO	9606	1	2	0.5	0.203332	0.376905	PPP2R4 ;
protein-arginine omega-N symmetric methyltransferase activity [molecular_function]	GO:0035243	GO	9606	1	2	0.5	0.203332	0.376905	PRMT5 ;
proteoglycan binding [molecular_function]	GO:0043394	GO	9606	1	2	0.5	0.203332	0.376905	COL5A1 ;
rRNA catabolic process [biological_process]	GO:0016075	GO	9606	1	2	0.5	0.203332	0.376905	DEDD2 ;
regulation of T cell activation [biological_process]	GO:0050863	GO	9606	1	2	0.5	0.203332	0.376905	LAT ;
regulation of anti-apoptosis [biological_process]	GO:0045767	GO	9606	1	2	0.5	0.203332	0.376905	RTKN ;
regulation of defense response to virus [biological_process]	GO:0050688	GO	9606	1	2	0.5	0.203332	0.376905	IL27 ;
regulation of epidermal cell differentiation [biological_process]	GO:0045604	GO	9606	1	2	0.5	0.203332	0.376905	KEAP1 ;
regulation of erythrocyte differentiation [biological_process]	GO:0045646	GO	9606	1	2	0.5	0.203332	0.376905	SPI1 ;
regulation of gene expression, epigenetic [biological_process]	GO:0040029	GO	9606	1	2	0.5	0.203332	0.376905	GLMN ;
regulation of gluconeogenesis [biological_process]	GO:0006111	GO	9606	1	2	0.5	0.203332	0.376905	NR3C1 ;
regulation of glucose import [biological_process]	GO:0046324	GO	9606	1	2	0.5	0.203332	0.376905	APPL1 ;
regulation of insulin receptor signaling pathway [biological_process]	GO:0046626	GO	9606	1	2	0.5	0.203332	0.376905	SIK2 ;
regulation of interleukin-6 biosynthetic process [biological_process]	GO:0045408	GO	9606	1	2	0.5	0.203332	0.376905	CEBPB ;
regulation of melanocyte differentiation [biological_process]	GO:0045634	GO	9606	1	2	0.5	0.203332	0.376905	GNA11 ;
regulation of mitotic recombination [biological_process]	GO:0000019	GO	9606	1	2	0.5	0.203332	0.376905	MRE11A ;
regulation of muscle filament sliding [biological_process]	GO:0032971	GO	9606	1	2	0.5	0.203332	0.376905	MYLK2 ;
regulation of protein transport [biological_process]	GO:0051223	GO	9606	1	2	0.5	0.203332	0.376905	EXOC4 ;
regulation of protein ubiquitination [biological_process]	GO:0031396	GO	9606	1	2	0.5	0.203332	0.376905	FBXO2 ;
regulation of renal output by angiotensin [biological_process]	GO:0002019	GO	9606	1	2	0.5	0.203332	0.376905	AGT ;
regulation of smooth muscle cell migration [biological_process]	GO:0014910	GO	9606	1	2	0.5	0.203332	0.376905	PDGFA ;
regulation of survival gene product expression [biological_process]	GO:0045884	GO	9606	1	2	0.5	0.203332	0.376905	AKT1S1 ;
regulatory T cell differentiation [biological_process]	GO:0045066	GO	9606	1	2	0.5	0.203332	0.376905	CD28 ;
replicative cell aging [biological_process]	GO:0001302	GO	9606	1	2	0.5	0.203332	0.376905	WRN ;
response to fungus [biological_process]	GO:0009620	GO	9606	1	2	0.5	0.203332	0.376905	BCL10 ;
response to laminar fluid shear stress [biological_process]	GO:0034616	GO	9606	1	2	0.5	0.203332	0.376905	SMAD6 ;
response to nitrosative stress [biological_proce]	GO:0051409	GO	9606	1	2	0.5	0.203332	0.376905	GCLM ;
retrograde axon cargo transport [biological_process]	GO:0008090	GO	9606	1	2	0.5	0.203332	0.376905	NEFL ;
rhombomere 3 development [biological_process]	GO:0021569	GO	9606	1	2	0.5	0.203332	0.376905	EGR2 ;
rhythmic behavior [biological_process]	GO:0007622	GO	9606	1	2	0.5	0.203332	0.376905	EGR2 ;
serotonin secretion [biological_process]	GO:0001820	GO	9606	1	2	0.5	0.203332	0.376905	SYK ;
single-stranded telomeric DNA binding [molecular_function]	GO:0043047	GO	9606	1	2	0.5	0.203332	0.376905	HNRNPA2B1 ;
sodium-dependent multivitamin transmembrane transporter activity [molecular_function]	GO:0008523	GO	9606	1	2	0.5	0.203332	0.376905	SLC5A6 ;
sodium:bicarbonate symporter activity [molecular_function]	GO:0008510	GO	9606	1	2	0.5	0.203332	0.376905	SLC4A7 ;
somatic muscle development [biological_process]	GO:0007525	GO	9606	1	2	0.5	0.203332	0.376905	HSPB2 ;
specific granule [cellular_component]	GO:0042581	GO	9606	1	2	0.5	0.203332	0.376905	CAMP ;
spindle pole body organization [biological_process]	GO:0051300	GO	9606	1	2	0.5	0.203332	0.376905	KIF11 ;
tRNA (guanine-N2-)-methyltransferase activity [molecular_function]	GO:0004809	GO	9606	1	2	0.5	0.203332	0.376905	C1orf25 ;
tRNA (guanine-N7-)-methyltransferase activity [molecular_function]	GO:0008176	GO	9606	1	2	0.5	0.203332	0.376905	METTL1 ;
telomerase inhibitor activity [molecular_function]	GO:0010521	GO	9606	1	2	0.5	0.203332	0.376905	TERF1 ;
telomere maintenance via telomere shortening [biological_process]	GO:0010834	GO	9606	1	2	0.5	0.203332	0.376905	TERF1 ;
terminal cisterna [cellular_component]	GO:0014802	GO	9606	1	2	0.5	0.203332	0.376905	FKBP1A ;
thermoception [biological_process]	GO:0050955	GO	9606	1	2	0.5	0.203332	0.376905	TRPA1 ;
thiopurine S-methyltransferase activity [molecular_function]	GO:0008119	GO	9606	1	2	0.5	0.203332	0.376905	OCLN ;
thymic T cell selection [biological_process]	GO:0045061	GO	9606	1	2	0.5	0.203332	0.376905	CARD11 ;
thyroid hormone transmembrane transporter activity [molecular_function]	GO:0015349	GO	9606	1	2	0.5	0.203332	0.376905	TTR ;
transcription factor TFIIF complex [cellular_component]	GO:0005674	GO	9606	1	2	0.5	0.203332	0.376905	GTF2F1 ;
transforming growth factor beta receptor activity, type II [molecular_function]	GO:0005026	GO	9606	1	2	0.5	0.203332	0.376905	TGFBR2 ;
transforming growth factor beta receptor, inhibitory cytoplasmic mediator activity [molecular_function]	GO:0030617	GO	9606	1	2	0.5	0.203332	0.376905	SMAD6 ;
triglyceride mobilization [biological_process]	GO:0006642	GO	9606	1	2	0.5	0.203332	0.376905	SIRT1 ;
tripeptidyl-peptidase activity [molecular_function]	GO:0008240	GO	9606	1	2	0.5	0.203332	0.376905	TPP1 ;
tryptophan 2,3-dioxygenase activity [molecular_function]	GO:0004833	GO	9606	1	2	0.5	0.203332	0.376905	IDO1 ;
tryptophan catabolic process to kynurenine [biological_process]	GO:0019441	GO	9606	1	2	0.5	0.203332	0.376905	IDO1 ;
two-component response regulator activity [molecular_function]	GO:0000156	GO	9606	1	2	0.5	0.203332	0.376905	PDE8A ;
ubiquitin activating enzyme activity [molecular_function]	GO:0004839	GO	9606	1	2	0.5	0.203332	0.376905	SAE1 ;
ubiquitin conjugating enzyme complex [cellular_component]	GO:0031371	GO	9606	1	2	0.5	0.203332	0.376905	UBE2V1;TMEM189;TMEM189-UBE2V1 ;
viral receptor activity [molecular_function]	GO:0001618	GO	9606	1	2	0.5	0.203332	0.376905	SIVA1 ;
RNA processing [biological_process]	GO:0006396	GO	9606	12	82	0.15	0.16662	0.377113	ATXN1 ; CTR9 ; DDX17 ; DEDD2 ; DKC1 ; HNRNPD ; HNRNPUL1 ; MRPL44 ; PRPF6 ; SSB ; TIA1 ; TIAL1 ;
motor activity [molecular_function]	GO:0003774	GO	9606	12	82	0.15	0.16662	0.377113	BLNK ; DCTN1 ; DNM1 ; HGS ; MYH1 ; MYH9 ; MYL6 ; MYO1E ; MYO5A ; MYO5B ; MYO6 ; WBP11 ;
negative regulation of signal transduction [biological_process]	GO:0009968	GO	9606	6	35	0.17	0.167736	0.379362	BRAP ; CISH ; SOCS2 ; SOCS4 ; SOCS5 ; SOCS7 ;
DNA replication initiation [biological_process]	GO:0006270	GO	9606	4	22	0.18	0.205634	0.380036	CDC34 ; MCM3 ; MCM7 ; PSMC1 ;
antigen processing and presentation of endogenous peptide antigen via MHC class I [biological_process]	GO:0019885	GO	9606	4	22	0.18	0.205634	0.380036	ARHGAP8;PRR5;LOC553158 ; ERAP2 ; TAPBP ; TRPC4AP ;
negative regulation of L-glutamate transport [biological_process]	GO:0002037	GO	9606	4	22	0.18	0.205634	0.380036	LTA ; LTB ; NFKBIL1 ; TNF ;
protein metabolic process [biological_process]	GO:0019538	GO	9606	4	22	0.18	0.205634	0.380036	BAG2 ; EGLN1 ; EGLN2 ; EGLN3 ;
regulation of cell migration [biological_process]	GO:0030334	GO	9606	4	22	0.18	0.205634	0.380036	ITGB3 ; JUB ; LAMA5 ; PARD6B ;
Hsp90 protein binding [molecular_function]	GO:0051879	GO	9606	2	8	0.25	0.209256	0.381058	CDC37 ; NPAS2 ;
M phase of mitotic cell cycle [biological_process]	GO:0000087	GO	9606	2	8	0.25	0.209256	0.381058	CDC25A ; DUSP1 ;
apical protein localization [biological_process]	GO:0045176	GO	9606	2	8	0.25	0.209256	0.381058	GOPC ; RDX ;
blastocyst development [biological_process]	GO:0001824	GO	9606	2	8	0.25	0.209256	0.381058	CDX2 ; PSMC3 ;
cell leading edge [cellular_component]	GO:0031252	GO	9606	2	8	0.25	0.209256	0.381058	CD2AP ; IQGAP1 ;
cell-cell junction assembly [biological_process]	GO:0007043	GO	9606	2	8	0.25	0.209256	0.381058	PARD6B ; TJP1 ;
cytokinesis after mitosis [biological_process]	GO:0000281	GO	9606	2	8	0.25	0.209256	0.381058	APC ; DAXX ;
fibrinolysis [biological_process]	GO:0042730	GO	9606	2	8	0.25	0.209256	0.381058	ANXA2 ; GP1BA ;
isotype switching [biological_process]	GO:0045190	GO	9606	2	8	0.25	0.209256	0.381058	AICDA ; CD40LG ;
melanocyte differentiation [biological_process]	GO:0030318	GO	9606	2	8	0.25	0.209256	0.381058	MITF ; TYRP1 ;
melanosome membrane [cellular_component]	GO:0033162	GO	9606	2	8	0.25	0.209256	0.381058	TYR ; TYRP1 ;
negative regulation of S phase of mitotic cell cycle [biological_process]	GO:0045749	GO	9606	2	8	0.25	0.209256	0.381058	APBB1 ; APBB2 ;
organ regeneration [biological_process]	GO:0031100	GO	9606	2	8	0.25	0.209256	0.381058	AXL ; GAS6 ;
peptide antigen-transporting ATPase activity [molecular_function]	GO:0015433	GO	9606	2	8	0.25	0.209256	0.381058	TAPBP ; TRPC4AP ;
pericentriolar material [cellular_component]	GO:0000242	GO	9606	2	8	0.25	0.209256	0.381058	LCK ; TNKS ;
phosphoinositide 3-kinase cascade [biological_process]	GO:0014065	GO	9606	2	8	0.25	0.209256	0.381058	IRS1 ; PIK3R1 ;
positive regulation of transcription factor activity [biological_process]	GO:0051091	GO	9606	2	8	0.25	0.209256	0.381058	NFAM1 ; SMARCB1 ;
regulation of action potential [biological_process]	GO:0001508	GO	9606	2	8	0.25	0.209256	0.381058	GNA11 ; GNAQ ;
regulation of neurotransmitter secretion [biological_process]	GO:0046928	GO	9606	2	8	0.25	0.209256	0.381058	NGF ; SNCAIP ;
regulation of sodium ion transport [biological_process]	GO:0002028	GO	9606	2	8	0.25	0.209256	0.381058	ADRB2 ; P2RX7 ;
response to external stimulus [biological_process]	GO:0009605	GO	9606	2	8	0.25	0.209256	0.381058	INHA ; INHBA ;
response to organic cyclic substance [biological_process]	GO:0014070	GO	9606	2	8	0.25	0.209256	0.381058	SLC37A4 ; TF ;
sodium:potassium-exchanging ATPase complex [cellular_component]	GO:0005890	GO	9606	2	8	0.25	0.209256	0.381058	ATP1A1 ; ATP1A3 ;
trans-Golgi network transport vesicle [cellular_component]	GO:0030140	GO	9606	2	8	0.25	0.209256	0.381058	GOPC ; SLC2A4 ;
nervous system development [biological_process]	GO:0007399	GO	9606	40	326	0.12	0.207348	0.382976	ALK ; APAF1 ; CNTF;ZFP91;ZFP91-CNTF ; CXCL1 ; DCTN1 ; DLG4 ; DOCK7 ; EP300 ; ERBB4 ; EVL ; FEZ1 ; FEZ2 ; FGF2 ; FOS ; GDA ; HDAC4 ; IL3 ; INA ; INHA ; INHBA ; MEF2A ; MYT1 ; NAIP ; NGEF ; NR2E1 ; NTRK1 ; NTRK2 ; NTRK3 ; NUMBL ; PAX5 ; PPP2R5D ; PTN ; PTPRF ; SIAH1 ; STAT3 ; STMN1 ; STMN3 ; TPP1 ; VEGFA ; ZEB2 ;
Golgi organization [biological_process]	GO:0007030	GO	9606	3	15	0.2	0.213336	0.386446	CTBP1 ; GORASP2 ; OPTN ;
NADH dehydrogenase activity [molecular_function]	GO:0003954	GO	9606	3	15	0.2	0.213336	0.386446	NDUFA9 ; NDUFS3 ; YJEFN3 ;
adult locomotory behavior [biological_process]	GO:0008344	GO	9606	3	15	0.2	0.213336	0.386446	ATP1A3 ; ATXN1 ; TSHR ;
cardiac muscle contraction [biological_process]	GO:0060048	GO	9606	3	15	0.2	0.213336	0.386446	MAP2K3 ; MAP2K6 ; MYLK2 ;
defense response to virus [biological_process]	GO:0051607	GO	9606	3	15	0.2	0.213336	0.386446	BNIP3L ; IL29 ; RSAD2 ;
intra-Golgi vesicle-mediated transport [biological_process]	GO:0006891	GO	9606	3	15	0.2	0.213336	0.386446	COPB1 ; CUX1 ; GABARAPL2 ;
positive regulation of bone mineralization [biological_process]	GO:0030501	GO	9606	3	15	0.2	0.213336	0.386446	BMP2 ; BMP6 ; P2RX7 ;
response to hydrogen peroxide [biological_process]	GO:0042542	GO	9606	3	15	0.2	0.213336	0.386446	DDIT3 ; PPP2CB ; TRPA1 ;
response to retinoic acid [biological_process]	GO:0032526	GO	9606	3	15	0.2	0.213336	0.386446	AQP3 ; HSD17B2 ; RXRA ;
cytoplasmic vesicle [cellular_component]	GO:0031410	GO	9606	27	214	0.13	0.214639	0.388579	AP1B1 ; AP3B1 ; ARHGAP21 ; ARRB2 ; ATM ; AXIN1 ; CCDC88A ; CLTC ; COPB1 ; GRIP1 ; HERC3 ; IL15RA ; KIF1B ; KLC1;C14orf153 ; MAP1LC3A ; MAP1LC3B ; MAPKAP1 ; NEU1 ; PLA2G4A ; RABAC1 ; SCAMP5 ; SH3KBP1 ; SNAPIN ; SREBF2 ; TLR1 ; TLR6 ; TRAF7 ;
pattern specification process [biological_process]	GO:0007389	GO	9606	5	30	0.17	0.215023	0.389047	CDX2 ; CRKL ; GLI2 ; GLI3 ; SIX1 ;
endoplasmic reticulum lumen [cellular_component]	GO:0005788	GO	9606	10	70	0.14	0.21557	0.389809	DNAJB11 ; ERAP1 ; ERAP2 ; FKBP14 ; HLA-DOB;TAP2 ; HSP90B1 ; HSPA5 ; PPIB ; PTGS2 ; TRPC4AP ;
extracellular matrix organization [biological_process]	GO:0030198	GO	9606	5	28	0.18	0.176023	0.390701	COL4A2 ; ELF3 ; LGALS3 ; MMP9 ; NFKB2 ;
RNA elongation from RNA polymerase II promoter [biological_process]	GO:0006368	GO	9606	8	51	0.16	0.176704	0.391931	CDK9 ; ELL2 ; GTF2B ; GTF2F1 ; MNAT1 ; TBP ; TCEB2 ; TCEB3 ;
axon guidance [biological_process]	GO:0007411	GO	9606	9	59	0.15	0.178176	0.394913	BMP7 ; FEZ1 ; FEZ2 ; GLI2 ; NGFR ; RELN ; RPS27A ; SIAH1 ; UBB ;
interleukin-1 receptor activity [molecular_function]	GO:0004908	GO	9606	6	38	0.16	0.219	0.395782	FGFR1 ; IL1R1 ; IL1R2 ; IL1RAP ; IL1RL1 ; MYLK ;
translational elongation [biological_process]	GO:0006414	GO	9606	15	112	0.13	0.219876	0.397134	EEF1A1 ; EEF1D ; EEF2 ; EEF2K ; RPL13A ; RPL28 ; RPL6 ; RPLP0 ; RPLP2 ; RPS27A ; RPS3 ; RPS4X ; RPS6 ; TUFM ; VARS ;
SH2 domain binding [molecular_function]	GO:0042169	GO	9606	4	21	0.19	0.182723	0.403839	CRK ; LAT2 ; PTK2 ; SQSTM1 ;
nuclear-transcribed mRNA catabolic process, nonsense-mediated decay [biological_process]	GO:0000184	GO	9606	4	21	0.19	0.182723	0.403839	EIF4A3 ; GSPT1 ; PARN ; SMG1 ;
phagocytosis [biological_process]	GO:0006909	GO	9606	4	21	0.19	0.182723	0.403839	CD14 ; ELANE ; MERTK ; VAV1 ;
positive regulation of angiogenesis [biological_process]	GO:0045766	GO	9606	4	21	0.19	0.182723	0.403839	GATA2 ; IL1A ; RUNX1 ; TNFSF13;TNFSF12;TNFSF12-TNFSF13 ;
WW domain binding [molecular_function]	GO:0050699	GO	9606	3	14	0.21	0.184481	0.405988	FAM189B ; LITAF ; NFE2 ;
anion exchanger activity [molecular_function]	GO:0015380	GO	9606	3	14	0.21	0.184481	0.405988	SLC26A3 ; SLC4A1 ; SLC4A7 ;
cadherin binding [molecular_function]	GO:0045296	GO	9606	3	14	0.21	0.184481	0.405988	CTNNA1 ; CTNNAL1 ; CTNND1 ;
positive regulation of pathway-restricted SMAD protein phosphorylation [biological_process]	GO:0010862	GO	9606	3	14	0.21	0.184481	0.405988	BMP2 ; BMP7 ; ENG ;
response to radiation [biological_process]	GO:0009314	GO	9606	3	14	0.21	0.184481	0.405988	CCL11 ; COL3A1 ; SNAI2 ;
mRNA processing [biological_process]	GO:0006397	GO	9606	24	184	0.13	0.184113	0.406622	AICDA ; CIR ; CROP ; CSDC2 ; DDX5 ; EIF4A3 ; ELAVL4 ; GEMIN4 ; HNRNPA1 ; KHSRP ; NONO ; PABPC1 ; PNN ; PPARGC1A ; PTBP1 ; RBM10 ; RBM39 ; SFPQ ; SFRS12 ; SKIV2L2 ; SPOP ; STRAP ; SYNCRIP ; WBP11 ;
extracellular matrix structural constituent [molecular_function]	GO:0005201	GO	9606	13	92	0.14	0.185635	0.40824	BCL11B ; BGN ; CD4 ; COL1A2 ; COL3A1 ; COL4A2 ; COL5A1 ; EFEMP2 ; FBN1 ; FN1 ; KHSRP ; LAMB1 ; MAP4 ;
serine-type endopeptidase inhibitor activity [molecular_function]	GO:0004867	GO	9606	16	117	0.14	0.187387	0.411801	A2M ; AGT ; APP ; NFE2L2 ; PEBP1 ; RPS6KA3 ; SERPINA1 ; SERPINA3 ; SERPINB3 ; SERPINB4 ; SERPINB5 ; SERPINB9 ; SERPINC1 ; SERPING1 ; STAB2 ; VWF ;
protein transporter activity [molecular_function]	GO:0008565	GO	9606	10	71	0.14	0.228571	0.412597	AP1B1 ; AP3B1 ; EIF4ENIF1 ; KPNA1 ; KPNA2 ; KPNA3 ; KPNA4 ; KPNA6 ; KPNB1 ; XPO1 ;
cAMP-dependent protein kinase complex [cellular_component]	GO:0005952	GO	9606	4	23	0.17	0.229314	0.412738	PRKACA ; PRKACB ; PRKAR1A ; PRKG1 ;
cytolysis [biological_process]	GO:0019835	GO	9606	4	23	0.17	0.229314	0.412738	GZMA ; GZMB ; GZMH ; GZMM ;
glucose transport [biological_process]	GO:0015758	GO	9606	4	23	0.17	0.229314	0.412738	GH1 ; PPBP ; SLC2A3 ; YES1 ;
phosphorylation [biological_process]	GO:0016310	GO	9606	4	23	0.17	0.229314	0.412738	ALPI ; HSP90B1 ; PDK1 ; TOLLIP ;
positive regulation of peptidyl-tyrosine phosphorylation [biological_process]	GO:0050731	GO	9606	4	23	0.17	0.229314	0.412738	IL11 ; IL3 ; IL5 ; TNK2 ;
mitochondrial electron transport, NADH to ubiquinone [biological_process]	GO:0006120	GO	9606	7	44	0.16	0.18856	0.414084	MT-ND6 ; NDUFA9 ; NDUFAF1 ; NDUFB10 ; NDUFB6 ; NDUFB9 ; NDUFS3 ;
negative regulation of cell growth [biological_process]	GO:0030308	GO	9606	10	68	0.15	0.190516	0.418084	APBB1 ; APBB2 ; CDKN1A ; CDKN1B ; IL7 ; INHBA ; IP6K2 ; NDUFS3 ; TP63 ; TP73 ;
glucose homeostasis [biological_process]	GO:0042593	GO	9606	5	31	0.16	0.235457	0.42355	FOXA1 ; HNF1A ; PCK1 ; RPS6 ; USF1 ;
phospholipid binding [molecular_function]	GO:0005543	GO	9606	6	39	0.15	0.23715	0.4261	ABCA1 ; PREX1 ; PRKCI ; PTAFR ; SHC1 ; TIAM1 ;
protein polymerization [biological_process]	GO:0051258	GO	9606	6	39	0.15	0.23715	0.4261	FGA ; FGG ; TUBA1A ; TUBA1B ; TUBA4A ; TUBB ;
branching morphogenesis of a tube [biological_process]	GO:0048754	GO	9606	3	16	0.19	0.243056	0.4352	FOXA1 ; PPP1CA ; SPRY2 ;
calcium-dependent cysteine-type endopeptidase activity [molecular_function]	GO:0004198	GO	9606	3	16	0.19	0.243056	0.4352	CAPN1 ; CAPN2 ; CAPNS1 ;
endosome transport [biological_process]	GO:0016197	GO	9606	3	16	0.19	0.243056	0.4352	ABCA1 ; HGS ; SQSTM1 ;
neutrophil chemotaxis [biological_process]	GO:0030593	GO	9606	3	16	0.19	0.243056	0.4352	CXCL3 ; IFNG ; IL8 ;
protein processing [biological_process]	GO:0016485	GO	9606	3	16	0.19	0.243056	0.4352	ADAMTS13 ; PSEN2 ; PTCH1 ;
stress fiber [cellular_component]	GO:0001725	GO	9606	3	16	0.19	0.243056	0.4352	FHL3 ; MYH9 ; ZYX ;
nucleobase, nucleoside, nucleotide and nucleic acid metabolic process [biological_process]	GO:0006139	GO	9606	11	77	0.14	0.200932	0.44063	AK1 ; CTPS ; DUT ; ERCC2 ; GDA ; HLA-DOB;TAP2 ; HNRNPU ; NUDT2 ; OAS1 ; OAS2 ; WRN ;
MHC class I protein binding [molecular_function]	GO:0042288	GO	9606	6	37	0.16	0.201344	0.441222	HLA-DRA ; PSMB8 ; PSMB9 ; TAPBP ; TRPC4AP ; TUBB ;
Golgi lumen [cellular_component]	GO:0005796	GO	9606	2	9	0.22	0.250937	0.444692	NGF ; TGFB1 ;
bone resorption [biological_process]	GO:0045453	GO	9606	2	9	0.22	0.250937	0.444692	IL7 ; TPP1 ;
dendritic shaft [cellular_component]	GO:0043198	GO	9606	2	9	0.22	0.250937	0.444692	EXOC4 ; NSF ;
glutathione biosynthetic process [biological_process]	GO:0006750	GO	9606	2	9	0.22	0.250937	0.444692	GCLC ; GCLM ;
hormone metabolic process [biological_process]	GO:0042445	GO	9606	2	9	0.22	0.250937	0.444692	FOXA1 ; PRLHR ;
interleukin-1 receptor antagonist activity [molecular_function]	GO:0005152	GO	9606	2	9	0.22	0.250937	0.444692	IL1B ; IL1RN ;
mRNA polyadenylation [biological_process]	GO:0006378	GO	9606	2	9	0.22	0.250937	0.444692	CSTF2 ; PABPC1 ;
phosphatidylinositol-3,4,5-trisphosphate binding [molecular_function]	GO:0005547	GO	9606	2	9	0.22	0.250937	0.444692	ADAP1;COX19 ; AKT1 ;
polysome [cellular_component]	GO:0005844	GO	9606	2	9	0.22	0.250937	0.444692	FXR1 ; RPS4X ;
positive regulation of glycogen biosynthetic process [biological_process]	GO:0045725	GO	9606	2	9	0.22	0.250937	0.444692	AKT2 ; DYRK2 ;
regulation of lipid metabolic process [biological_process]	GO:0019216	GO	9606	2	9	0.22	0.250937	0.444692	IRS2 ; SERPINA3 ;
regulation of mitotic metaphase/anaphase transition [biological_process]	GO:0030071	GO	9606	2	9	0.22	0.250937	0.444692	CUL7 ; MYCBP2 ;
secondary active sulfate transmembrane transporter activity [molecular_function]	GO:0008271	GO	9606	2	9	0.22	0.250937	0.444692	SLC26A3 ; SLC26A9 ;
urea cycle [biological_process]	GO:0000050	GO	9606	2	9	0.22	0.250937	0.444692	CRCP ; HTT ;
vesicle [cellular_component]	GO:0031982	GO	9606	2	9	0.22	0.250937	0.444692	IFNGR1 ; LNPEP ;
calcium ion binding [molecular_function]	GO:0005509	GO	9606	116	1015	0.11	0.24862	0.444906	ACTN1 ; ACTN2 ; ADAMTS13 ; ALOX5 ; ANXA2 ; ANXA5 ; ATP2B1 ; ATP2B2 ; ATP2B4 ; C1R ; C1S ; CALM1 ; CALM2 ; CALM3 ; CANX ; CAPN1 ; CAPN2 ; CAPNS1 ; CBL ; CBLB ; CD69 ; CDH1 ; CDH2 ; CDH24 ; CDH3 ; CDH5 ; CELSR3;SLC26A6 ; CRP ; DST ; DUOX2 ; EEF2K ; EFEMP2 ; FBN1 ; FCN2 ; FGG ; FKBP14 ; FKBP8 ; FUS ; GAS6 ; GRIN2C ; HABP2 ; HGF ; HSP90B1 ; HSPA5 ; ITGA5 ; ITGAM ; ITGB1BP2 ; ITGB6 ; ITPR1 ; ITPR3 ; I…
microtubule-based process [biological_process]	GO:0007017	GO	9606	8	56	0.14	0.249956	0.447039	DYNLL1 ; KIFAP3 ; MAP3K11 ; TUBA1A ; TUBA1B ; TUBA4A ; TUBB ; TUBB3 ;
dopamine receptor activity [molecular_function]	GO:0004952	GO	9606	11	81	0.14	0.250228	0.447267	ADRA2A ; ADRB1 ; ADRB2 ; ATF4 ; C3 ; HTR2C ; HTR6 ; LTBR ; OTUD5 ; RGL2 ; TBKBP1 ;
camera-type eye development [biological_process]	GO:0043010	GO	9606	4	24	0.17	0.253622	0.448939	CRYAB ; FKBP8 ; HSF4 ; PAX2 ;
membrane organization [biological_process]	GO:0016044	GO	9606	4	24	0.17	0.253622	0.448939	ARF1 ; CCDC88A ; COPB1 ; UPK2 ;
metallopeptidase activity [molecular_function]	GO:0008237	GO	9606	20	159	0.13	0.260411	0.460693	ADAM17 ; ADAMTS13 ; ADAMTS6 ; BAI2 ; BAI3 ; COPS5 ; ERAP1 ; ERAP2 ; LNPEP ; MMP1 ; MMP12 ; MMP13 ; MMP14 ; MMP2 ; MMP23B ; MMP3 ; MMP7 ; MMP8 ; MMP9 ; RPS6KA5 ;
'de novo' protein folding [biological_process]	GO:0006458	GO	9606	1	3	0.33	0.288931	0.466468	FKBP1A ;
DNA ligation [biological_process]	GO:0006266	GO	9606	1	3	0.33	0.288931	0.466468	XRCC6 ;
DNA-directed RNA polymerase I complex [cellular_component]	GO:0005736	GO	9606	1	3	0.33	0.288931	0.466468	POLR1C ;
ER-nuclear signaling pathway [biological_process]	GO:0006984	GO	9606	1	3	0.33	0.288931	0.466468	PAK1 ;
GMP biosynthetic process [biological_process]	GO:0006177	GO	9606	1	3	0.33	0.288931	0.466468	IMPDH2 ;
Golgi to plasma membrane transport [biological_process]	GO:0006893	GO	9606	1	3	0.33	0.288931	0.466468	GOPC ;
Golgi trans cisterna [cellular_component]	GO:0000138	GO	9606	1	3	0.33	0.288931	0.466468	B4GALT1 ;
H3/H4 histone acetyltransferase activity [molecular_function]	GO:0004406	GO	9606	1	3	0.33	0.288931	0.466468	ELP4 ;
I-kappaB phosphorylation [biological_process]	GO:0007252	GO	9606	1	3	0.33	0.288931	0.466468	CHUK ;
L-alanine transmembrane transporter activity [molecular_function]	GO:0015180	GO	9606	1	3	0.33	0.288931	0.466468	SLC36A1 ;
L-alanine transport [biological_process]	GO:0015808	GO	9606	1	3	0.33	0.288931	0.466468	SLC36A1 ;
L-proline transmembrane transporter activity [molecular_function]	GO:0015193	GO	9606	1	3	0.33	0.288931	0.466468	SLC36A1 ;
Mullerian duct regression [biological_process]	GO:0001880	GO	9606	1	3	0.33	0.288931	0.466468	BMPR1A ;
N-terminal peptidyl-lysine acetylation [biological_process]	GO:0018076	GO	9606	1	3	0.33	0.288931	0.466468	KAT2B ;
NADP metabolic process [biological_process]	GO:0006739	GO	9606	1	3	0.33	0.288931	0.466468	NOX1 ;
RNA elongation [biological_process]	GO:0006354	GO	9606	1	3	0.33	0.288931	0.466468	TCEA2 ;
RNA interference, production of siRNA [biological_process]	GO:0030422	GO	9606	1	3	0.33	0.288931	0.466468	PRKRA ;
Rab guanyl-nucleotide exchange factor activity [molecular_function]	GO:0017112	GO	9606	1	3	0.33	0.288931	0.466468	ALS2 ;
Rho GDP-dissociation inhibitor activity [molecular_function]	GO:0005094	GO	9606	1	3	0.33	0.288931	0.466468	ARHGDIA ;
S-adenosylhomocysteine metabolic process [biological_process]	GO:0046498	GO	9606	1	3	0.33	0.288931	0.466468	OCLN ;
S-adenosylmethionine metabolic process [biological_process]	GO:0046500	GO	9606	1	3	0.33	0.288931	0.466468	OCLN ;
T cell selection [biological_process]	GO:0045058	GO	9606	1	3	0.33	0.288931	0.466468	CD1D ;
activation of phospholipase C activity by muscarinic acetylcholine receptor signaling pathway [biological_process]	GO:0007207	GO	9606	1	3	0.33	0.288931	0.466468	GNA15 ;
alpha-amino-3-hydroxy-5-methyl-4-isoxazolepropionic acid selective glutamate receptor complex [cellular_component]	GO:0032281	GO	9606	1	3	0.33	0.288931	0.466468	DLG4 ;
alpha-catenin binding [molecular_function]	GO:0045294	GO	9606	1	3	0.33	0.288931	0.466468	VCL ;
apicolateral plasma membrane [cellular_component]	GO:0016327	GO	9606	1	3	0.33	0.288931	0.466468	NEDD4 ;
aryl hydrocarbon receptor binding [molecular_function]	GO:0017162	GO	9606	1	3	0.33	0.288931	0.466468	ARNT ;
arylamine N-acetyltransferase activity [molecular_function]	GO:0004060	GO	9606	1	3	0.33	0.288931	0.466468	NAT1 ;
beta-N-acetylglucosaminylglycopeptide beta-1,4-galactosyltransferase activity [molecular_function]	GO:0003831	GO	9606	1	3	0.33	0.288931	0.466468	B4GALT1 ;
biotin carboxylase activity [molecular_function]	GO:0004075	GO	9606	1	3	0.33	0.288931	0.466468	ACACA ;
bleb [cellular_component]	GO:0032059	GO	9606	1	3	0.33	0.288931	0.466468	P2RX7 ;
blood vessel endothelial cell migration [biological_process]	GO:0043534	GO	9606	1	3	0.33	0.288931	0.466468	ID1 ;
blood vessel morphogenesis [biological_process]	GO:0048514	GO	9606	1	3	0.33	0.288931	0.466468	CDH2 ;
brain segmentation [biological_process]	GO:0035284	GO	9606	1	3	0.33	0.288931	0.466468	EGR2 ;
cAMP catabolic process [biological_process]	GO:0006198	GO	9606	1	3	0.33	0.288931	0.466468	PDE8A ;
cAMP response element binding protein binding [molecular_function]	GO:0008140	GO	9606	1	3	0.33	0.288931	0.466468	CREM ;
cGMP-dependent protein kinase activity [molecular_function]	GO:0004692	GO	9606	1	3	0.33	0.288931	0.466468	PRKG1 ;
calcitonin receptor activity [molecular_function]	GO:0004948	GO	9606	1	3	0.33	0.288931	0.466468	CRCP ;
calcium channel complex [cellular_component]	GO:0034704	GO	9606	1	3	0.33	0.288931	0.466468	PPP2R4 ;
cell motility [biological_process]	GO:0048870	GO	9606	1	3	0.33	0.288931	0.466468	ETS1 ;
cerebellar granule cell differentiation [biological_process]	GO:0021707	GO	9606	1	3	0.33	0.288931	0.466468	ULK1 ;
chondrocyte development [biological_process]	GO:0002063	GO	9606	1	3	0.33	0.288931	0.466468	CHST11 ;
chromocenter [cellular_component]	GO:0010369	GO	9606	1	3	0.33	0.288931	0.466468	CBX5 ;
clathrin-coated endocytic vesicle [cellular_component]	GO:0045334	GO	9606	1	3	0.33	0.288931	0.466468	CTLA4 ;
collagen type V [cellular_component]	GO:0005588	GO	9606	1	3	0.33	0.288931	0.466468	COL5A1 ;
common-partner SMAD protein phosphorylation [biological_process]	GO:0007182	GO	9606	1	3	0.33	0.288931	0.466468	PML ;
compartment specification [biological_process]	GO:0007386	GO	9606	1	3	0.33	0.288931	0.466468	NOTCH1 ;
complement component C1q binding [molecular_function]	GO:0001849	GO	9606	1	3	0.33	0.288931	0.466468	C1QBP ;
contractile ring [cellular_component]	GO:0005826	GO	9606	1	3	0.33	0.288931	0.466468	MYH9 ;
cyclin catabolic process [biological_process]	GO:0008054	GO	9606	1	3	0.33	0.288931	0.466468	CUL3 ;
cytokine biosynthetic process [biological_process]	GO:0042089	GO	9606	1	3	0.33	0.288931	0.466468	CD28 ;
cytosolic part [cellular_component]	GO:0044445	GO	9606	1	3	0.33	0.288931	0.466468	AKT1S1 ;
dUTP metabolic process [biological_process]	GO:0046080	GO	9606	1	3	0.33	0.288931	0.466468	DUT ;
defense response to protozoan [biological_process]	GO:0042832	GO	9606	1	3	0.33	0.288931	0.466468	CLEC7A ;
ephrin receptor signaling pathway [biological_process]	GO:0048013	GO	9606	1	3	0.33	0.288931	0.466468	TIAM1 ;
establishment of synaptic specificity at neuromuscular junction [biological_process]	GO:0007529	GO	9606	1	3	0.33	0.288931	0.466468	GPHN ;
eye morphogenesis [biological_process]	GO:0048592	GO	9606	1	3	0.33	0.288931	0.466468	COL5A1 ;
facial nerve structural organization [biological_process]	GO:0021612	GO	9606	1	3	0.33	0.288931	0.466468	EGR2 ;
ferroxidase activity [molecular_function]	GO:0004322	GO	9606	1	3	0.33	0.288931	0.466468	FTH1 ;
four-way junction DNA binding [molecular_function]	GO:0000400	GO	9606	1	3	0.33	0.288931	0.466468	MEN1 ;
fructose transmembrane transporter activity [molecular_function]	GO:0005353	GO	9606	1	3	0.33	0.288931	0.466468	MIF;SLC2A11 ;
general transcription from RNA polymerase II promoter [biological_process]	GO:0032568	GO	9606	1	3	0.33	0.288931	0.466468	TBP ;
glucose-6-phosphate transport [biological_process]	GO:0015760	GO	9606	1	3	0.33	0.288931	0.466468	SLC37A4 ;
glutamyl-tRNA aminoacylation [biological_process]	GO:0006424	GO	9606	1	3	0.33	0.288931	0.466468	EPRS ;
glycine transmembrane transporter activity [molecular_function]	GO:0015187	GO	9606	1	3	0.33	0.288931	0.466468	SLC36A1 ;
glycine transport [biological_process]	GO:0015816	GO	9606	1	3	0.33	0.288931	0.466468	SLC36A1 ;
heme catabolic process [biological_process]	GO:0042167	GO	9606	1	3	0.33	0.288931	0.466468	BLVRA ;
hypothalamus cell differentiation [biological_process]	GO:0021979	GO	9606	1	3	0.33	0.288931	0.466468	POU3F2 ;
inositol 1,3,4,5 tetrakisphosphate binding [molecular_function]	GO:0043533	GO	9606	1	3	0.33	0.288931	0.466468	ADAP1;COX19 ;
insulin-like growth factor receptor activity [molecular_function]	GO:0005010	GO	9606	1	3	0.33	0.288931	0.466468	IGF1R ;
interleukin-1, Type II, blocking receptor activity [molecular_function]	GO:0004910	GO	9606	1	3	0.33	0.288931	0.466468	IL1R2 ;
interleukin-28 receptor complex [cellular_component]	GO:0032002	GO	9606	1	3	0.33	0.288931	0.466468	IL29 ;
intermediate filament binding [molecular_function]	GO:0019215	GO	9606	1	3	0.33	0.288931	0.466468	TRADD ;
intracellular mRNA localization [biological_process]	GO:0008298	GO	9606	1	3	0.33	0.288931	0.466468	STAU1 ;
intrinsic to plasma membrane [cellular_component]	GO:0031226	GO	9606	1	3	0.33	0.288931	0.466468	TRAF7 ;
laminin-10 complex [cellular_component]	GO:0043259	GO	9606	1	3	0.33	0.288931	0.466468	LAMA5 ;
laminin-11 complex [cellular_component]	GO:0043260	GO	9606	1	3	0.33	0.288931	0.466468	LAMA5 ;
leukocyte migration during inflammatory response [biological_process]	GO:0002523	GO	9606	1	3	0.33	0.288931	0.466468	SELE ;
locomotor rhythm [biological_process]	GO:0045475	GO	9606	1	3	0.33	0.288931	0.466468	NPAS2 ;
lymph vessel development [biological_process]	GO:0001945	GO	9606	1	3	0.33	0.288931	0.466468	PROX1 ;
lymphocyte proliferation [biological_process]	GO:0046651	GO	9606	1	3	0.33	0.288931	0.466468	IMPDH2 ;
mRNA modification [biological_process]	GO:0016556	GO	9606	1	3	0.33	0.288931	0.466468	DNAJB11 ;
mammary gland involution [biological_process]	GO:0060056	GO	9606	1	3	0.33	0.288931	0.466468	ELF3 ;
mast cell activation [biological_process]	GO:0045576	GO	9606	1	3	0.33	0.288931	0.466468	LCP2 ;
monolayer-surrounded lipid storage body outer lipid monolayer [cellular_component]	GO:0034430	GO	9606	1	3	0.33	0.288931	0.466468	STARD13 ;
myelination in the peripheral nervous system [biological_process]	GO:0022011	GO	9606	1	3	0.33	0.288931	0.466468	POU3F2 ;
negative regulation of MHC class II biosynthetic process [biological_process]	GO:0045347	GO	9606	1	3	0.33	0.288931	0.466468	PF4 ;
negative regulation of Ras protein signal transduction [biological_process]	GO:0046580	GO	9606	1	3	0.33	0.288931	0.466468	MFN2 ;
negative regulation of anti-apoptosis [biological_process]	GO:0019987	GO	9606	1	3	0.33	0.288931	0.466468	PIK3R2 ;
negative regulation of axonogenesis [biological_process]	GO:0050771	GO	9606	1	3	0.33	0.288931	0.466468	MBP ;
negative regulation of interleukin-2 biosynthetic process [biological_process]	GO:0045085	GO	9606	1	3	0.33	0.288931	0.466468	SFTPD ;
negative regulation of myelination [biological_process]	GO:0031642	GO	9606	1	3	0.33	0.288931	0.466468	IFNG ;
negative regulation of proteasomal ubiquitin-dependent protein catabolic process [biological_process]	GO:0032435	GO	9606	1	3	0.33	0.288931	0.466468	HSP90AB1 ;
negative regulation of synaptic transmission, GABAergic [biological_process]	GO:0032229	GO	9606	1	3	0.33	0.288931	0.466468	STXBP1 ;
nitric-oxide synthase activity [molecular_function]	GO:0004517	GO	9606	1	3	0.33	0.288931	0.466468	NOS2 ;
nuclear inclusion body [cellular_component]	GO:0042405	GO	9606	1	3	0.33	0.288931	0.466468	ATXN1 ;
nucleotide-excision repair, DNA incision, 3'-to lesion [biological_process]	GO:0006295	GO	9606	1	3	0.33	0.288931	0.466468	ERCC5 ;
oncostatin-M receptor activity [molecular_function]	GO:0004924	GO	9606	1	3	0.33	0.288931	0.466468	IL6ST ;
oncostatin-M receptor complex [cellular_component]	GO:0005900	GO	9606	1	3	0.33	0.288931	0.466468	IL6ST ;
outward rectifier potassium channel activity [molecular_function]	GO:0015271	GO	9606	1	3	0.33	0.288931	0.466468	KCNQ1 ;
peptide antigen stabilization [biological_process]	GO:0050823	GO	9606	1	3	0.33	0.288931	0.466468	TAPBP ;
peripheral to membrane of membrane fraction [cellular_component]	GO:0000300	GO	9606	1	3	0.33	0.288931	0.466468	BCL2L11 ;
platelet activating factor biosynthetic process [biological_process]	GO:0006663	GO	9606	1	3	0.33	0.288931	0.466468	PLA2G4A ;
polysaccharide catabolic process [biological_process]	GO:0000272	GO	9606	1	3	0.33	0.288931	0.466468	CCDC88A ;
positive regulation of Cdc42 GTPase activity [biological_process]	GO:0043089	GO	9606	1	3	0.33	0.288931	0.466468	RALBP1 ;
positive regulation of JUN kinase activity [biological_process]	GO:0043507	GO	9606	1	3	0.33	0.288931	0.466468	TLR6 ;
positive regulation of biosynthetic process of antibacterial peptides active against Gram-positive bacteria [biological_process]	GO:0006965	GO	9606	1	3	0.33	0.288931	0.466468	NOD2 ;
positive regulation of cGMP biosynthetic process [biological_process]	GO:0030828	GO	9606	1	3	0.33	0.288931	0.466468	GUCY1A3 ;
positive regulation of cell size [biological_process]	GO:0045793	GO	9606	1	3	0.33	0.288931	0.466468	RB1CC1 ;
positive regulation of cholesterol biosynthetic process [biological_process]	GO:0045542	GO	9606	1	3	0.33	0.288931	0.466468	PRKAA1 ;
positive regulation of chondrocyte differentiation [biological_process]	GO:0032332	GO	9606	1	3	0.33	0.288931	0.466468	GDF5 ;
positive regulation of keratinocyte migration [biological_process]	GO:0051549	GO	9606	1	3	0.33	0.288931	0.466468	MMP9 ;
positive regulation of killing of cells of another organism [biological_process]	GO:0051712	GO	9606	1	3	0.33	0.288931	0.466468	FCER2 ;
positive regulation of platelet activation [biological_process]	GO:0010572	GO	9606	1	3	0.33	0.288931	0.466468	TLR4 ;
positive regulation of skeletal muscle regeneration [biological_process]	GO:0043415	GO	9606	1	3	0.33	0.288931	0.466468	HOPX ;
positive regulation of smooth muscle cell apoptosis [biological_process]	GO:0034393	GO	9606	1	3	0.33	0.288931	0.466468	IL12A ;
positive regulation of smooth muscle cell migration [biological_process]	GO:0014911	GO	9606	1	3	0.33	0.288931	0.466468	PDGFB ;
positive regulation of stress fiber formation [biological_process]	GO:0051496	GO	9606	1	3	0.33	0.288931	0.466468	SORBS3 ;
positive regulation of stress-activated MAPK cascade [biological_process]	GO:0032874	GO	9606	1	3	0.33	0.288931	0.466468	CARD9 ;
positive regulation of tyrosine phosphorylation of STAT protein [biological_process]	GO:0042531	GO	9606	1	3	0.33	0.288931	0.466468	IL29 ;
pro-B cell differentiation [biological_process]	GO:0002328	GO	9606	1	3	0.33	0.288931	0.466468	LIG4 ;
progesterone metabolic process [biological_process]	GO:0042448	GO	9606	1	3	0.33	0.288931	0.466468	AFP ;
proline-tRNA ligase activity [molecular_function]	GO:0004827	GO	9606	1	3	0.33	0.288931	0.466468	EPRS ;
prolyl-tRNA aminoacylation [biological_process]	GO:0006433	GO	9606	1	3	0.33	0.288931	0.466468	EPRS ;
prostaglandin-E synthase activity [molecular_function]	GO:0050220	GO	9606	1	3	0.33	0.288931	0.466468	PTGES3 ;
protein destabilization [biological_process]	GO:0031648	GO	9606	1	3	0.33	0.288931	0.466468	SOX17 ;
protein neddylation [biological_process]	GO:0045116	GO	9606	1	3	0.33	0.288931	0.466468	NEDD8 ;
regulation of B cell differentiation [biological_process]	GO:0045577	GO	9606	1	3	0.33	0.288931	0.466468	NFAM1 ;
regulation of MAP kinase activity [biological_process]	GO:0043405	GO	9606	1	3	0.33	0.288931	0.466468	TRIB3 ;
regulation of activin receptor signaling pathway [biological_pr]	GO:0032925	GO	9606	1	3	0.33	0.288931	0.466468	INHBA ;
regulation of dopamine metabolic process [biological_process]	GO:0042053	GO	9606	1	3	0.33	0.288931	0.466468	SLC6A3 ;
regulation of specific transcription from RNA polymerase II promoter [biological_process]	GO:0010551	GO	9606	1	3	0.33	0.288931	0.466468	HNF1A ;
regulation of ubiquitin-protein ligase activity [biological_process]	GO:0051438	GO	9606	1	3	0.33	0.288931	0.466468	FEM1B ;
relaxation of vascular smooth muscle [biological_process]	GO:0060087	GO	9606	1	3	0.33	0.288931	0.466468	GUCY1A3 ;
respiratory system process [biological_process]	GO:0003016	GO	9606	1	3	0.33	0.288931	0.466468	ADH5 ;
response to endoplasmic reticulum stress [biological_process]	GO:0034976	GO	9606	1	3	0.33	0.288931	0.466468	SCAMP5 ;
response to vitamin D [biological_process]	GO:0033280	GO	9606	1	3	0.33	0.288931	0.466468	AQP3 ;
retinoid metabolic process [biological_process]	GO:0001523	GO	9606	1	3	0.33	0.288931	0.466468	ADH5 ;
ribonuclease III activity [molecular_function]	GO:0004525	GO	9606	1	3	0.33	0.288931	0.466468	MRPL44 ;
ribonucleoside binding [molecular_function]	GO:0032549	GO	9606	1	3	0.33	0.288931	0.466468	POLR3B ;
ribosomal protein import into nucleus [biological_process]	GO:0006610	GO	9606	1	3	0.33	0.288931	0.466468	KPNB1 ;
single-stranded DNA specific endodeoxyribonuclease activity [molecular_function]	GO:0000014	GO	9606	1	3	0.33	0.288931	0.466468	MRE11A ;
stearoyl-CoA 9-desaturase activity [molecular_function]	GO:0004768	GO	9606	1	3	0.33	0.288931	0.466468	SCD ;
substrate-bound cell migration [biological_process]	GO:0006929	GO	9606	1	3	0.33	0.288931	0.466468	PDGFB ;
synaptic transmission, dopaminergic [biological_process]	GO:0001963	GO	9606	1	3	0.33	0.288931	0.466468	TH ;
tail morphogenesis [biological_process]	GO:0035121	GO	9606	1	3	0.33	0.288931	0.466468	CHST11 ;
tissue homeostasis [biological_process]	GO:0001894	GO	9606	1	3	0.33	0.288931	0.466468	BARD1 ;
transcription from RNA polymerase I promoter [biological_process]	GO:0006360	GO	9606	1	3	0.33	0.288931	0.466468	POLR1C ;
transketolase activity [molecular_function]	GO:0004802	GO	9606	1	3	0.33	0.288931	0.466468	TKT ;
translation repressor activity [molecular_function]	GO:0030371	GO	9606	1	3	0.33	0.288931	0.466468	EIF4EBP3;ANKHD1;ANKHD1-EIF4EBP3 ;
transmembrane receptor protein tyrosine kinase docking protein activity [molecular_function]	GO:0005069	GO	9606	1	3	0.33	0.288931	0.466468	IRS1 ;
transmembrane receptor protein tyrosine kinase signaling protein activity [molecular_function]	GO:0005066	GO	9606	1	3	0.33	0.288931	0.466468	PIK3AP1 ;
uracil DNA N-glycosylase activity [molecular_function]	GO:0004844	GO	9606	1	3	0.33	0.288931	0.466468	APEX1 ;
3'-5'-exoribonuclease activity [molecular_function]	GO:0000175	GO	9606	2	10	0.2	0.292792	0.467112	EXOSC2 ; ISG20 ;
COPI coating of Golgi vesicle [biological_process]	GO:0048205	GO	9606	2	10	0.2	0.292792	0.467112	ARF1 ; COPB1 ;
GTPase binding [molecular_function]	GO:0051020	GO	9606	2	10	0.2	0.292792	0.467112	BIN1 ; DOCK7 ;
T cell homeostasis [biological_process]	GO:0043029	GO	9606	2	10	0.2	0.292792	0.467112	BCL2L11 ; TNFSF14 ;
bone mineralization [biological_process]	GO:0030282	GO	9606	2	10	0.2	0.292792	0.467112	ALOX15 ; PTN ;
calcium channel regulator activity [molecular_function]	GO:0005246	GO	9606	2	10	0.2	0.292792	0.467112	HTT ; PRKCB ;
chromatin silencing [biological_process]	GO:0006342	GO	9606	2	10	0.2	0.292792	0.467112	HDAC5 ; SIRT1 ;
desmosome [cellular_component]	GO:0030057	GO	9606	2	10	0.2	0.292792	0.467112	JUP ; PKP2 ;
gastrulation [biolo]	GO:0007369	GO	9606	2	10	0.2	0.292792	0.467112	HTT ; SMAD2 ;
metanephros development [biological_process]	GO:0001656	GO	9606	2	10	0.2	0.292792	0.467112	GLI3 ; NF1 ;
mitotic cell cycle checkpoint [biological_process]	GO:0007093	GO	9606	2	10	0.2	0.292792	0.467112	MAD2L1 ; RAD17 ;
negative regulation of cytokine secretion during immune response [biological_process]	GO:0002740	GO	9606	2	10	0.2	0.292792	0.467112	IL10 ; TNF ;
negative regulation of transforming growth factor beta receptor signaling pathway [biological_process]	GO:0030512	GO	9606	2	10	0.2	0.292792	0.467112	CHST11 ; PIN1 ;
neuromuscular junction development [biological_process]	GO:0007528	GO	9606	2	10	0.2	0.292792	0.467112	CHRNA1 ; SNTA1 ;
nuclear chromosome, telomeric region [cellular_component]	GO:0000784	GO	9606	2	10	0.2	0.292792	0.467112	NBN ; TNKS ;
oxidoreductase activity, acting on NADH or NADPH [molecular_function]	GO:0016651	GO	9606	2	10	0.2	0.292792	0.467112	ECSIT ; NDUFS3 ;
peptidyl-threonine phosphorylation [biological_process]	GO:0018107	GO	9606	2	10	0.2	0.292792	0.467112	PDPK1 ; TNKS ;
phosphoinositide 3-kinase regulator activity [molecular_function]	GO:0035014	GO	9606	2	10	0.2	0.292792	0.467112	PIK3R2 ; PIK3R3 ;
positive regulation of T cell differentiation [biological_process]	GO:0045582	GO	9606	2	10	0.2	0.292792	0.467112	IL7 ; ZAP70 ;
positive regulation of catalytic activity [biological_process]	GO:0043085	GO	9606	2	10	0.2	0.292792	0.467112	PSEN2 ; YWHAB ;
positive thymic T cell selection [biological_process]	GO:0045059	GO	9606	2	10	0.2	0.292792	0.467112	CD3D ; ZAP70 ;
two-component signal transduction system (phosphorelay) [biological_process]	GO:0000160	GO	9606	2	10	0.2	0.292792	0.467112	KCNH2 ; PDE8A ;
muscle contraction [biological_process]	GO:0006936	GO	9606	9	67	0.13	0.290438	0.468658	ACTN2 ; CALD1 ; CRYAB ; EMD ; KCNH2 ; KCNQ1 ; MUC1 ; SCN4A ; SNTA1 ;
proteasome core complex [cellular_component]	GO:0005839	GO	9606	5	34	0.15	0.299469	0.477274	PSMA7 ; PSMB10 ; PSMB5 ; PSMB8 ; PSMB9 ;
threonine-type endopeptidase activity [molecular_function]	GO:0004298	GO	9606	5	34	0.15	0.299469	0.477274	PSMA7 ; PSMB10 ; PSMB5 ; PSMB8 ; PSMB9 ;
multicellular organismal development [biological_process]	GO:0007275	GO	9606	105	929	0.11	0.301821	0.480775	AAMP ; ARVCF ; ATR ; AXIN1 ; BIN1 ; BMP3 ; BMP6 ; BST2 ; CCBP2 ; CCL17 ; CDX2 ; CELSR3;SLC26A6 ; CNTF;ZFP91;ZFP91-CNTF ; CREM ; CSF1R ; CTNND2 ; CUX1 ; DDX1 ; DKK1 ; DOCK7 ; DVL2 ; EDARADD ; ELAVL1 ; EPAS1 ; FCER1G ; FGF2 ; FHL1 ; FOXG1 ; FOXO4 ; FRAT2 ; FXR1 ; FYN ; GATA1 ; GCM1 ; GFI1B ; HDAC4 ; HHAT ; HMGA2 ; HOPX ; HOXA10 ; HOXA9 ; HOXC6 ; ID1 ; ID3 ; INA ; KDR ; LIMD1 ; LMO1 ; LRP6 ; MCL1 ; …
condensed nuclear chromosome [cellular_component]	GO:0000794	GO	9606	3	17	0.18	0.273375	0.481978	CDX2 ; CHEK1 ; RAD51 ;
nuclear outer membrane [cellular_component]	GO:0005640	GO	9606	3	17	0.18	0.273375	0.481978	ITPR3 ; NUCB2 ; PSEN1 ;
oxidoreductase activity, acting on paired donors, with incorporation or reduction of molecular oxygen, 2-oxoglutarate as one donor, and incorporation of one atom each of oxygen into both donors [molecular_function]	GO:0016706	GO	9606	3	17	0.18	0.273375	0.481978	EGLN1 ; EGLN2 ; EGLN3 ;
positive regulation of MAPKKK cascade [biological_process]	GO:0043410	GO	9606	3	17	0.18	0.273375	0.481978	IL11 ; SORBS3 ; TRAF7 ;
positive regulation of anti-apoptosis [biological_process]	GO:0045768	GO	9606	3	17	0.18	0.273375	0.481978	CD28 ; MAPK8IP2 ; MRPL33;BRE ;
regulation of synaptic plasticity [biological_process]	GO:0048167	GO	9606	3	17	0.18	0.273375	0.481978	UBB ; YWHAG ; YWHAH ;
base-excision repair [biological_process]	GO:0006284	GO	9606	3	18	0.17	0.304047	0.48234	SMUG1 ; TDG ; WRN ;
phospholipase inhibitor activity [molecular_function]	GO:0004859	GO	9606	3	18	0.17	0.304047	0.48234	ANXA2 ; ANXA5 ; SNCB ;
somitogenesis [biological_process]	GO:0001756	GO	9606	3	18	0.17	0.304047	0.48234	EP300 ; KAT2A ; LEF1 ;
spliceosome assembly [biological_process]	GO:0000245	GO	9606	3	18	0.17	0.304047	0.48234	DDX1 ; PRPF6 ; SNRPD1 ;
substrate-specific transmembrane transporter activity [molecular_function]	GO:0022891	GO	9606	3	18	0.17	0.304047	0.48234	MIF;SLC2A11 ; SLC2A3 ; SLC2A4 ;
vesicle docking during exocytosis [biological_process]	GO:0006904	GO	9606	3	18	0.17	0.304047	0.48234	EXOC4 ; STXBP1 ; VTI1B ;
N-acetyltransferase activity [molecular_function]	GO:0008080	GO	9606	4	26	0.15	0.303576	0.483074	ELP3 ; KAT2A ; KAT2B ; SMARCE1 ;
inorganic anion exchanger activity [molecular_function]	GO:0005452	GO	9606	4	26	0.15	0.303576	0.483074	SLC22A8 ; SLC4A1 ; SLC4A7 ; TENC1 ;
cation transmembrane transporter activity [molecular_function]	GO:0008324	GO	9606	6	41	0.15	0.274692	0.484026	CDC42 ; RAC1 ; RAC2 ; RIT1 ; SLC30A9 ; SQLE ;
DNA-dependent ATPase activity [molecular_function]	GO:0008094	GO	9606	4	25	0.16	0.278421	0.488931	CHD8 ; RBBP4 ; SMARCA2 ; SMARCA4 ;
calcium-dependent protein binding [molecular_function]	GO:0048306	GO	9606	4	25	0.16	0.278421	0.488931	FCN2 ; MASP1 ; MASP2 ; MBL2 ;
chromosome segregation [biological_process]	GO:0007059	GO	9606	4	25	0.16	0.278421	0.488931	ESPL1 ; PSEN1 ; STAG2 ; UBE2I ;
dorsal/ventral pattern formation [biological_process]	GO:0009953	GO	9606	4	25	0.16	0.278421	0.488931	APC ; FKBP8 ; FOXG1 ; PTCH1 ;
fibroblast growth factor receptor signaling pathway [biological_process]	GO:0008543	GO	9606	4	25	0.16	0.278421	0.488931	FGF2 ; FGF20 ; FGFR1 ; SHOC2 ;
coated pit [cellular_component]	GO:0005905	GO	9606	5	33	0.15	0.277766	0.489165	APP ; HSPD1 ; LRP2 ; MYO6 ; SELE ;
endomembrane system [cellular_component]	GO:0012505	GO	9606	10	77	0.13	0.311902	0.494549	BCL2L11 ; CDC42EP1 ; ITSN1 ; JAK1 ; MAP1LC3A ; MAP1LC3B ; PARD3 ; SLC9A3R1 ; TNFRSF17 ; VTI1B ;
cell division [biological_process]	GO:0051301	GO	9606	26	214	0.12	0.282156	0.495209	CCNA1 ; CCNA2 ; CCNB1 ; CCND2 ; CCNE1 ; CCNG2 ; CDC25A ; FBXO5 ; HMGA2 ; KIF11 ; LZTS2 ; MAD2L1 ; NEDD9 ; NEK1 ; PARD6A ; PARD6B ; PARD6G ; PPP1CA ; PPP1CC ; RUVBL1 ; SEPT2 ; SSSCA1 ; STAG2 ; UBE2I ; WEE1 ; ZC3HC1 ;
thrombin receptor activity [molecular_function]	GO:0015057	GO	9606	6	43	0.14	0.313496	0.496822	CCR2 ; CCR3 ; F2RL1 ; GP1BA ; PTAFR ; YBX1 ;
anatomical structure morphogenesis [biological_process]	GO:0009653	GO	9606	14	112	0.13	0.315467	0.499691	CHUK ; DYNLL1 ; ELF3 ; GATA3 ; GCM1 ; KRT18 ; MAS1 ; NEDD8 ; NR5A2 ; PAX8 ; PITX1 ; PKD1 ; RAC1 ; SIAH1 ;
catalytic activity [molecular_function]	GO:0003824	GO	9606	92	807	0.11	0.285339	0.500512	ACACA ; ADH5 ; ADH6 ; AICDA ; ALPI ; ALPL ; ALPP ; ATP1A1 ; ATP1A3 ; ATP2B1 ; ATP2B2 ; ATP2B4 ; BLM ; BLVRA ; C1R ; C1S ; C2 ; CAD ; CDYL ; CFB ; CFI ; CRCP ; CTBP1 ; CTPS ; CTSG ; DHRS7 ; ECHS1 ; ELANE ; ELP3 ; ERCC5 ; GAPDH ; GPHN ; GTF2F1 ; GZMA ; GZMB ; GZMH ; GZMK ; GZMM ; HABP2 ; HAL ; HGF ; HINT1 ; HP;HPR ; HSD17B2 ; HSD17B4 ; HTRA2 ; HTRA4 ; IKBKE ; IMPDH2 ; KLK1 ; KLK3 ; KLK5 ; KLK7 ; LD…
Golgi apparatus [cellular_component]	GO:0005794	GO	9606	91	806	0.11	0.320927	0.508079	ACHE ; AP1B1 ; AP3B1 ; APP ; ARF1 ; ARF6 ; ARHGAP21 ; ATP1A3 ; B2M ; B4GALT1 ; BECN1 ; BST2 ; C1QA ; CALCOCO2 ; CAMK1G ; CAV1 ; CCDC88A ; CD36 ; CD44 ; CDC25A ; CDH1 ; CHST11 ; CLIP3 ; COPB1 ; CSDC2 ; CTLA4 ; CUL3 ; CUL5 ; CUX1 ; DUSP26 ; DYNC1H1 ; EBAG9 ; F2RL1 ; FADD ; FUT7 ; GABARAP ; GABARAPL1 ; GABARAPL2 ; GOLGA2 ; GOPC ; GORASP2 ; GRB2 ; HNF4A ; HRAS ; HTT ; IFITM3 ; IFT57 ; IL15 ; IL15RA ;…
histamine receptor activity [molecular_function]	GO:0004969	GO	9606	9	69	0.13	0.321101	0.508096	ADRB1 ; BAT3 ; CDKN1C ; CDX2 ; DMRTB1 ; HTR6 ; NUP214 ; PER1 ; WBP11 ;
neuron differentiation [biological_process]	GO:0030182	GO	9606	5	35	0.14	0.321425	0.508349	CEBPB ; GATA2 ; ID3 ; MAP2K1 ; POU3F2 ;
cholesterol metabolic process [biological_process]	GO:0008203	GO	9606	7	52	0.13	0.323495	0.511362	ABCA1 ; CAT ; IL4 ; RXRA ; SQLE ; SREBF1 ; SREBF2 ;
isomerase activity [molecular_function]	GO:0016853	GO	9606	13	104	0.13	0.324611	0.512866	DKC1 ; FKBP14 ; FKBP1A ; FKBP4 ; FKBP8 ; MIF;SLC2A11 ; PGAM1 ; PGM1 ; PIN1 ; PPIA ; PPIB ; PPIG ; PTGES3 ;
cell junction [cellular_component]	GO:0030054	GO	9606	42	363	0.12	0.327985	0.517933	AATF ; AJAP1 ; ARHGAP21 ; BCAR1 ; CAMK2A ; CDH1 ; CDH5 ; CTNNA1 ; CTNND2 ; DLG4 ; DSP ; ERBB2IP ; GJB2 ; GOPC ; GPHN ; GRIN2C ; GRIP1 ; ILK ; INADL ; ITSN1 ; JUB ; NEDD9 ; NOX4 ; OCLN ; PARD3 ; PARD6A ; PARD6B ; PARD6G ; PTK2 ; PTPRJ ; PXN ; RABAC1 ; RPS6KB1 ; SCAMP5 ; SH3KBP1 ; SNAPIN ; SNTA1 ; SORBS3 ; TENC1 ; TJP3 ; TRIM25 ; VASP ;
enzyme inhibitor activity [molecular_function]	GO:0004857	GO	9606	4	27	0.15	0.328958	0.518678	ARRB1 ; GCKR ; TIMP1 ; TXNIP ;
mammary gland development [biologica]	GO:0030879	GO	9606	4	27	0.15	0.328958	0.518678	BCL2L11 ; IRS1 ; IRS2 ; LEF1 ;
response to biotic stimulus [biological_process]	GO:0009607	GO	9606	4	27	0.15	0.328958	0.518678	CTSD ; IFITM1 ; IFITM3 ; IGBP1 ;
central nervous system development [biological_process]	GO:0007417	GO	9606	11	87	0.13	0.330803	0.521321	MBP ; NDN ; NGFR ; NPAS2 ; PARK2 ; PTEN ; RCAN1 ; RPS6KA3 ; SH3GL2 ; WWP1 ; ZBTB16 ;
G-protein signaling, coupled to cAMP nucleotide second messenger [biological_process]	GO:0007188	GO	9606	3	19	0.16	0.334847	0.521864	ADRA1D ; CCR3 ; PRKACB ;
cyclic nucleotide biosynthetic process [biological_process]	GO:0009190	GO	9606	3	19	0.16	0.334847	0.521864	GUCY1A2 ; GUCY1A3 ; NPR2 ;
lactation [biological_process]	GO:0007595	GO	9606	3	19	0.16	0.334847	0.521864	PRL ; PRLR ; SLC6A3 ;
platelet activating factor receptor activity [molecular_function]	GO:0004992	GO	9606	3	19	0.16	0.334847	0.521864	AGTR1 ; PDGFRB ; PTAFR ;
positive regulation of multicellular organism growth [biological_process]	GO:0040018	GO	9606	3	19	0.16	0.334847	0.521864	GH1 ; POU3F2 ; SLC6A3 ;
retrograde vesicle-mediated transport, Golgi to ER [biological_process]	GO:0006890	GO	9606	3	19	0.16	0.334847	0.521864	ARF1 ; COPB1 ; TAPBP ;
transferase activity, transferring phosphorus-containing groups [molecular_function]	GO:0016772	GO	9606	3	19	0.16	0.334847	0.521864	HSP90B1 ; MTOR ; PDK1 ;
actin filament bundle formation [biological_process]	GO:0051017	GO	9606	2	11	0.18	0.334303	0.522854	EZR ; NEDD9 ;
alpha2-adrenergic receptor activity [molecular_function]	GO:0004938	GO	9606	2	11	0.18	0.334303	0.522854	ADRA2A ; AKT1S1 ;
brush border membrane [cellular_component]	GO:0031526	GO	9606	2	11	0.18	0.334303	0.522854	PLD2 ; SLC26A3 ;
centriolar satellite [cellular_component]	GO:0034451	GO	9606	2	11	0.18	0.334303	0.522854	KRT18 ; PAX2 ;
ceramide metabolic process [biological_process]	GO:0006672	GO	9606	2	11	0.18	0.334303	0.522854	PPP2CA ; PPP2R1A ;
intramolecular transferase activity, phosphotransferases [molecular_function]	GO:0016868	GO	9606	2	11	0.18	0.334303	0.522854	PGAM1 ; PGM1 ;
low-density lipoprotein receptor binding [molecular_function]	GO:0050750	GO	9606	2	11	0.18	0.334303	0.522854	DKK1 ; DNAJA1 ;
odontogenesis [biological_process]	GO:0042476	GO	9606	2	11	0.18	0.334303	0.522854	COL1A2 ; LAMB1 ;
peptide hormone binding [molecular_function]	GO:0017046	GO	9606	2	11	0.18	0.334303	0.522854	LNPEP ; PRLR ;
positive regulation of T cell activation [biological_process]	GO:0050870	GO	9606	2	11	0.18	0.334303	0.522854	CD47 ; TRAF2 ;
positive regulation of cellular protein metabolic process [biological_process]	GO:0032270	GO	9606	2	11	0.18	0.334303	0.522854	ADIPOQ ; NFKBIA ;
positive regulation of translation [biological_process]	GO:0045727	GO	9606	2	11	0.18	0.334303	0.522854	CD28 ; RPS4X ;
positive regulation of tyrosine phosphorylation of Stat3 protein [biological_proces]	GO:0042517	GO	9606	2	11	0.18	0.334303	0.522854	CNTF;ZFP91;ZFP91-CNTF ; GH1 ;
regulation of endocytosis [biological_process]	GO:0030100	GO	9606	2	11	0.18	0.334303	0.522854	BIN1 ; TSC2 ;
transcription elongation regulator activity [molecular_function]	GO:0003711	GO	9606	2	11	0.18	0.334303	0.522854	SUPT5H ; TCEA2 ;
G-protein signaling, coupled to cyclic nucleotide second messenger [biological_process]	GO:0007187	GO	9606	5	37	0.14	0.365772	0.528886	CCR1 ; HTR6 ; SSTR1 ; TSHR ; TUBB3 ;
carbohydrate transport [biological_process]	GO:0008643	GO	9606	5	37	0.14	0.365772	0.528886	MIF;SLC2A11 ; PEA15 ; SLC2A3 ; SLC2A4 ; SLC37A4 ;
microtubule cytoskeleton organization [biological_process]	GO:0000226	GO	9606	5	37	0.14	0.365772	0.528886	DOCK7 ; GABARAP ; MAPT ; PPP4C ; TUBA1B ;
L-ascorbic acid binding [molecular_function]	GO:0031418	GO	9606	3	20	0.15	0.365575	0.529341	EGLN1 ; EGLN2 ; EGLN3 ;
activation of adenylate cyclase activity [biological_process]	GO:0007190	GO	9606	3	20	0.15	0.365575	0.529341	GNAS ; NTRK1 ; NTRK2 ;
fatty acid beta-oxidation [biological_process]	GO:0006635	GO	9606	3	20	0.15	0.365575	0.529341	ADIPOQ ; ECHS1 ; HSD17B4 ;
learning or memory [biological_process]	GO:0007611	GO	9606	3	20	0.15	0.365575	0.529341	EGR1 ; EGR2 ; PRKCG ;
neuron projection development [biological_process]	GO:0031175	GO	9606	3	20	0.15	0.365575	0.529341	DOCK7 ; LAMB1 ; STMN3 ;
[truncated: 1,104 more rows]
