# Supplementary material for: Curating the innate immunity interactome
Source: BMC Syst Biol. 2010 Aug 20;4:117. doi: 10.1186/1752-0509-4-117 (PMC2936296; doi:10.1186/1752-0509-4-117)
Supplement: Additional file 4 — Transcription factor binding site analysis of the 2089 human genes which are interaction participants in the InnateDB curated interactome revealing which transcription factor binding sites are statistically over-represented in the promoter regions of these genes. [file 1752-0509-4-117-S4.XLS]

## Sheet: Supplementary_Table4_TFs
TF Name	TF Id	Source Name	Organism	# uploaded genes with binding site for this TF	Genes in InnateDB with Binding Site for this TF	Genes Ratio	TF p-value	TF p-value (corrected)	Gene Symbols	Genes (Symbol|IDBG-ID|Ensembl|Entrez|Fold Change|P-Value)
REL	c-REL	CisRED	Homo sapiens	104	633	0.16	2.34778e-06	0.000460165	ACTN1 ; ALOX15 ; ANP32A ; ARHGAP8;PRR5;LOC553158 ; BCR ; BRCA1 ; C14orf100 ; C1QBP ; CBLB ; CCL11 ; CD47 ; CD74 ; CDX2 ; CRTAM ; CXCL1 ; CXCL11 ; CXCL13 ; CXCL3 ; CXCL5 ; CXCL6 ; CYB5A ; CYLD ; DAB2IP ; DUSP2 ; DUSP6 ; EIF4A2 ; EIF4EBP3;ANKHD1;ANKHD1-EIF4EBP3 ; EIF4H ; ERRFI1 ; FBXW8 ; FKBP1A ; FXR1 ; GABARAPL2 ; GSK3B ; ICAM1 ; IER3 ; IFI35 ; IFNGR2 ; IKBKE ; IKBKG ; IKZF3 ; IL12A ; IL12B ; IL1R…	ACTN1|IDBG-10222|ENSG00000072110|87|0|1| ; ALOX15|IDBG-19074|ENSG00000161905|246|0|1| ; ANP32A|IDBG-19082|ENSG00000140350|8125|0|1| ; ARHGAP8;PRR5;LOC553158|IDBG-11032|ENSG00000186654|23779,553158,55615|0|1| ; BCR|IDBG-2349|ENSG00000186716|100133163,613|0|1| ; BRCA1|IDBG-52172|ENSG00000012048|672|0|1| ; C14orf100|IDBG-8053|ENSG00000050130|51528|0|1| ; C1QBP|IDBG-21497|ENSG00000108561|708|0|1| ; C…
RELA	RelA-p65	CisRED	Homo sapiens	84	524	0.16	5.37573e-05	0.00526822	AAMP ; ACTN1 ; BIRC3 ; BIRC6 ; BMP2 ; C14orf100 ; CCL11 ; CD74 ; CDX2 ; CRTAM ; CSF2 ; CXCL1 ; CXCL10 ; CXCL11 ; CXCL13 ; CXCL3 ; CXCL5 ; CXCL6 ; CYB5A ; DAB2IP ; DUSP6 ; E2F6 ; EIF4A2 ; F2RL1 ; FABP1 ; FAS ; GSK3B ; ICAM1 ; IER3 ; IKBKE ; IKBKG ; IKZF3 ; IL12A ; IL12B ; IL1RN ; IL23A ; IL4R ; IL8 ; IL9 ; INHBA ; IRF1 ; IRS1 ; ITPR1 ; JAK2 ; MAP3K13 ; MAP3K8 ; MED1 ; MYO1E ; MYO5A ; NFKB1 ; NFKB2…	AAMP|IDBG-80875|ENSG00000127837|14|0|1| ; ACTN1|IDBG-10222|ENSG00000072110|87|0|1| ; BIRC3|IDBG-69045|ENSG00000023445|330|0|1| ; BIRC6|IDBG-43545|ENSG00000115760|57448|0|1| ; BMP2|IDBG-52330|ENSG00000125845|650|0|1| ; C14orf100|IDBG-8053|ENSG00000050130|51528|0|1| ; CCL11|IDBG-40645|ENSG00000172156|6356|0|1| ; CD74|IDBG-53594|ENSG00000019582|972|0|1| ; CDX2|IDBG-19823|ENSG00000165556|1045|0|1| ; …
NF-kappaB	NF-kappaB	CisRED	Homo sapiens	175	1267	0.14	7.5532e-05	0.00493476	AAMP ; ABCC4 ; ACVR1 ; ADAMTS13 ; AJAP1 ; ALS2 ; ATF1 ; BBC3 ; BCL2A1 ; BCL6 ; BIRC3 ; BMP2 ; BMPR2 ; BRAF ; BTRC ; C14orf100 ; C1S ; CALD1 ; CARD16 ; CARD9 ; CCL11 ; CD74 ; CD9 ; CDC25A ; CDK6 ; CDX2 ; CHD8 ; CLIP3 ; CREB1 ; CRTAM ; CSF1 ; CSF2 ; CSNK2B;LY6G5B ; CUL1 ; CXCL1 ; CXCL10 ; CXCL11 ; CXCL13 ; CXCL3 ; CXCL5 ; CXCL6 ; CYB5A ; DEF6 ; DEFA1 ; DKK1 ; DNAH1 ; DNAJA1 ; DUSP6 ; EEF1A1 ; EGR2 …	AAMP|IDBG-80875|ENSG00000127837|14|0|1| ; ABCC4|IDBG-42534|ENSG00000125257|10257|0|1| ; ACVR1|IDBG-72930|ENSG00000115170|90|0|1| ; ADAMTS13|IDBG-91330|ENSG00000160323|11093|0|1| ; AJAP1|IDBG-87029|ENSG00000196581|55966|0|1| ; ALS2|IDBG-78753|ENSG00000003393|57679|0|1| ; ATF1|IDBG-32838|ENSG00000123268|466|0|1| ; BBC3|IDBG-59341|ENSG00000105327|27113|0|1| ; BCL2A1|IDBG-25591|ENSG00000140379|597|0|…
IRF8	IRF-8	CisRED	Homo sapiens	101	686	0.15	0.000287406	0.0140829	AAMP ; AGTR1 ; BANF1 ; BBC3 ; BCL2A1 ; BCR ; BGN ; BLNK ; C1QA ; C1orf25 ; CASK ; CBL ; CCL22 ; CCL7 ; CD37 ; CDKN1C ; CFHR4 ; CIITA ; CLEC7A ; CLEC9A ; CYBB ; EGFR ; EGR2 ; EIF2AK2 ; EIF4G3 ; ERAP1 ; ERCC5 ; EXOC2 ; FASLG ; FBXO31 ; GADD45A ; GLDC ; GOPC ; GPHN ; GSR ; GZMH ; GZMM ; HDAC2 ; HIST1H1E ; HLA-DOB;TAP2 ; HNRNPUL1 ; HSPA1A ; HSPA6 ; IFI35 ; IFIT1 ; IKIP ; IL12A ; IL12RB1 ; IL13 ; IL1R…	AAMP|IDBG-80875|ENSG00000127837|14|0|1| ; AGTR1|IDBG-60289|ENSG00000144891|185|0|1| ; BANF1|IDBG-58220|ENSG00000175334|645870,8815|0|1| ; BBC3|IDBG-59341|ENSG00000105327|27113|0|1| ; BCL2A1|IDBG-25591|ENSG00000140379|597|0|1| ; BCR|IDBG-2349|ENSG00000186716|100133163,613|0|1| ; BGN|IDBG-89505|ENSG00000182492|633|0|1| ; BLNK|IDBG-83724|ENSG00000095585|29760|0|1| ; C1QA|IDBG-93718|ENSG00000173372|7…
p65	p65	CisRED	Homo sapiens	80	539	0.15	0.000935331	0.036665	AAMP ; ACTN1 ; BIRC3 ; C14orf100 ; CCL11 ; CD74 ; CDX2 ; CRTAM ; CSF2 ; CXCL1 ; CXCL10 ; CXCL11 ; CXCL13 ; CXCL3 ; CXCL5 ; CXCL6 ; CYB5A ; DAB2IP ; DUSP6 ; E2F6 ; EIF4A2 ; F2RL1 ; FABP1 ; FAS ; GSK3B ; ICAM1 ; IER3 ; IKBKE ; IKBKG ; IKZF3 ; IL12A ; IL12B ; IL1RN ; IL23A ; IL4R ; IL8 ; IL9 ; INHBA ; IRF1 ; ITGB1 ; ITPR1 ; JAK2 ; MAP3K13 ; MAP3K8 ; MED1 ; MSX1 ; MYO1E ; NFKB1 ; NFKB2 ; NFKBIA ; PDZ…	AAMP|IDBG-80875|ENSG00000127837|14|0|1| ; ACTN1|IDBG-10222|ENSG00000072110|87|0|1| ; BIRC3|IDBG-69045|ENSG00000023445|330|0|1| ; C14orf100|IDBG-8053|ENSG00000050130|51528|0|1| ; CCL11|IDBG-40645|ENSG00000172156|6356|0|1| ; CD74|IDBG-53594|ENSG00000019582|972|0|1| ; CDX2|IDBG-19823|ENSG00000165556|1045|0|1| ; CRTAM|IDBG-74801|ENSG00000109943|56253|0|1| ; CSF2|IDBG-41275|ENSG00000164400|1437|0|1| ;…
ETV4	PEA3	CisRED	Homo sapiens	164	1240	0.13	0.000999607	0.0326538	AATF ; ABCC4 ; ACVRL1 ; ADAM17 ; ADAMTS13 ; ADIPOQ ; AGTR1 ; AP3B1 ; APPL2 ; ARHGEF1 ; ASCC2 ; ATG16L1 ; AURKA ; AZI2 ; BCL2A1 ; BLM ; BLNK ; BRD2 ; BTF3 ; C1QBP ; CALM1 ; CARD9 ; CBLB ; CCL2 ; CCL23 ; CD14 ; CD300LB ; CD3E ; CDC37 ; COPS6 ; CSNK2A1 ; CUL4A ; CXCL3 ; DAPK3 ; DMAP1 ; DOCK7 ; DR1 ; E2F4 ; EGR1 ; EIF1B ; EIF3B ; EIF3G ; EIF4A1 ; EIF4EBP2 ; EIF4ENIF1 ; ELAVL4 ; EP300 ; EPAS1 ; EXOC2 …	AATF|IDBG-43309|ENSG00000108270|26574|0|1| ; ABCC4|IDBG-42534|ENSG00000125257|10257|0|1| ; ACVRL1|IDBG-33826|ENSG00000139567|94|0|1| ; ADAM17|IDBG-27788|ENSG00000151694|6868|0|1| ; ADAMTS13|IDBG-91330|ENSG00000160323|11093|0|1| ; ADIPOQ|IDBG-69167|ENSG00000181092|9370|0|1| ; AGTR1|IDBG-60289|ENSG00000144891|185|0|1| ; AP3B1|IDBG-30467|ENSG00000132842|8546|0|1| ; APPL2|IDBG-54652|ENSG00000136044|5…
HMG I	HMG_I	CisRED	Homo sapiens	167	1294	0.13	0.00259163	0.0725656	ABL1 ; ACVR1B ; ADAMTS6 ; AGT ; ALK ; APBB2 ; APPL2 ; ARRB1 ; ATG16L1 ; AURKA ; BCL11B ; BCL2 ; BCL2A1 ; BCL9 ; BLNK ; BMF ; BRCA1 ; BRD8 ; BTF3 ; C19orf62 ; C1orf25 ; CALD1 ; CAPN2 ; CCL19 ; CCND1 ; CCR3 ; CD200 ; CD28 ; CD40LG ; CDC25A ; CDK6 ; CHRNA1 ; CREM ; CSF1 ; CSF1R ; CSF2 ; CSNK2A2 ; CSNK2B;LY6G5B ; CUL4A ; CUL4B ; CXCL1 ; CXCL11 ; CXCL13 ; CXCL2 ; CXCL3 ; DDIT3 ; DEFA1 ; DOCK7 ; DVL2 ;…	ABL1|IDBG-89599|ENSG00000097007|25|0|1| ; ACVR1B|IDBG-33695|ENSG00000135503|91|0|1| ; ADAMTS6|IDBG-23823|ENSG00000049192|11174|0|1| ; AGT|IDBG-107363|ENSG00000135744|183|0|1| ; ALK|IDBG-42084|ENSG00000171094|238|0|1| ; APBB2|IDBG-15151|ENSG00000163697|323|0|1| ; APPL2|IDBG-54652|ENSG00000136044|55198|0|1| ; ARRB1|IDBG-64687|ENSG00000137486|408|0|1| ; ATG16L1|IDBG-83447|ENSG00000085978|55054|0|1| …
E2F-1 DP-2	E2F-1_DP-2	CisRED	Homo sapiens	69	473	0.15	0.00312842	0.0766462	ATF4 ; ATRX ; BIRC3 ; BIRC6 ; BRAF ; BRCA1 ; CASP8AP2 ; CD44 ; CDC25A ; CHEK1 ; CREB1 ; CSNK1G2 ; DUSP6 ; E2F1 ; EIF3A ; EIF3I ; EIF4A1 ; EIF4A2 ; EIF4A3 ; EIF4H ; ESPL1 ; EZH2 ; FASLG ; FBN1 ; GABPB1 ; GATA4 ; GUCY1A2 ; HNRNPC ; HOXA9 ; HSPA8 ; HTRA2 ; ING3 ; IRF8 ; KIF11 ; LRRC41 ; MAP3K11 ; MAPT ; NCOA2 ; NEFL ; NFYC ; NKIRAS1 ; OTUD4 ; PAX5 ; PDE6D ; POLR3E ; PPIG ; PPP1CC ; PRKD1 ; PRKDC ; R…	ATF4|IDBG-8409|ENSG00000128272|468,643159|0|1| ; ATRX|IDBG-77514|ENSG00000085224|546,728849|0|1| ; BIRC3|IDBG-69045|ENSG00000023445|330|0|1| ; BIRC6|IDBG-43545|ENSG00000115760|57448|0|1| ; BRAF|IDBG-44351|ENSG00000157764|673|0|1| ; BRCA1|IDBG-52172|ENSG00000012048|672|0|1| ; CASP8AP2|IDBG-94347|ENSG00000118412|9994|0|1| ; CD44|IDBG-39556|ENSG00000026508|960|0|1| ; CDC25A|IDBG-32204|ENSG0000016404…
MZF 5-13	MZF_5-13	CisRED	Homo sapiens	56	370	0.15	0.00334082	0.0727555	ADAMTS6 ; ADRB1 ; ARRB2 ; BCL6 ; BCL9 ; C14orf100 ; CAV1 ; CCR2 ; CENPE ; CHD3 ; COPS2 ; CTNND1 ; CUL3 ; DHX36 ; FANCF ; FBXO6 ; FCGR2A ; FOSL2 ; GULP1 ; GZMA ; IL1RN ; ITGB3 ; KAT2B ; KCNA5 ; KLK5 ; MAGEA11 ; MAP1LC3B ; MAP3K13 ; NBR1 ; NFKBIZ ; NFYB ; NGEF ; NGFR ; NKIRAS1 ; PDE4DIP ; PHLPP2 ; PSMC6 ; RASIP1 ; RIT2 ; RS1 ; RUNX1 ; SEPT6 ; SNCA ; TEK ; TFDP3 ; TGFBR3 ; TLR2 ; TNFRSF13B ; TNFRSF1…	ADAMTS6|IDBG-23823|ENSG00000049192|11174|0|1| ; ADRB1|IDBG-90231|ENSG00000043591|153|0|1| ; ARRB2|IDBG-19263|ENSG00000141480|409|0|1| ; BCL6|IDBG-69349|ENSG00000113916|604|0|1| ; BCL9|IDBG-101829|ENSG00000116128|607|0|1| ; C14orf100|IDBG-8053|ENSG00000050130|51528|0|1| ; CAV1|IDBG-37314|ENSG00000105974|857|0|1| ; CCR2|IDBG-30182|ENSG00000121807|729230|0|1| ; CENPE|IDBG-32488|ENSG00000138778|1062|…
E2F-4 DP-2	E2F-4_DP-2	CisRED	Homo sapiens	118	895	0.13	0.00546411	0.107097	ARF1 ; ARFGEF2 ; ATF4 ; ATRX ; BCL11B ; BIRC3 ; BIRC6 ; BRAF ; BRCA1 ; BRCC3 ; C1QBP ; CASP8 ; CASP8AP2 ; CD44 ; CDC2 ; CDC25A ; CHEK1 ; CREB1 ; CSNK1G2 ; CTCF ; CTSD ; DDX5 ; DLEU1 ; DSP ; DUSP6 ; E2F1 ; EIF3A ; EIF4A1 ; EIF4A2 ; EPC1 ; EPC2 ; EZH2 ; FASLG ; FBXO25 ; FBXO31 ; GATA4 ; GFI1B ; GNB2L1 ; GPRASP1 ; GUCY1A2 ; HMGA1 ; HSF1 ; HSPA8 ; HTRA2 ; IGBP1 ; IL4R ; ING3 ; IRF5 ; IRF8 ; KAT2A ; K…	ARF1|IDBG-107128|ENSG00000143761|375|0|1| ; ARFGEF2|IDBG-80059|ENSG00000124198|10564|0|1| ; ATF4|IDBG-8409|ENSG00000128272|468,643159|0|1| ; ATRX|IDBG-77514|ENSG00000085224|546,728849|0|1| ; BCL11B|IDBG-19375|ENSG00000127152|64919|0|1| ; BIRC3|IDBG-69045|ENSG00000023445|330|0|1| ; BIRC6|IDBG-43545|ENSG00000115760|57448|0|1| ; BRAF|IDBG-44351|ENSG00000157764|673|0|1| ; BRCA1|IDBG-52172|ENSG0000001…
IRF1	IRF-1	CisRED	Homo sapiens	202	1626	0.12	0.00552042	0.0983639	AAMP ; ABCA1 ; ADAMTS13 ; ADAMTS6 ; ADAP1;COX19 ; ANP32A ; B2M ; B4GALT1 ; BANF1 ; BAX ; BBC3 ; BCL2 ; BCL2A1 ; BCR ; BID ; BIRC2 ; BIRC3 ; BLNK ; C1QC ; C1orf25 ; C2 ; CAPN2 ; CASP8 ; CASP9 ; CCL22 ; CCND1 ; CCR5 ; CD37 ; CDKN1C ; CDKN2A ; CIITA ; CLEC7A ; COL4A2 ; COL5A1 ; CRKL ; CRP ; CRYAB ; CTLA4 ; CTNNA1 ; CUL4A ; CUL4B ; CXCL11 ; CXCL12 ; CYBB ; CYTH1 ; DDIT3 ; DLG1 ; DR1 ; DSP ; DUSP6 ; D…	AAMP|IDBG-80875|ENSG00000127837|14|0|1| ; ABCA1|IDBG-79441|ENSG00000165029|19|0|1| ; ADAMTS13|IDBG-91330|ENSG00000160323|11093|0|1| ; ADAMTS6|IDBG-23823|ENSG00000049192|11174|0|1| ; ADAP1;COX19|IDBG-6297|ENSG00000105963|11033,90639|0|1| ; ANP32A|IDBG-19082|ENSG00000140350|8125|0|1| ; B2M|IDBG-9902|ENSG00000166710|567|0|1| ; B4GALT1|IDBG-56701|ENSG00000086062|2683|0|1| ; BANF1|IDBG-58220|ENSG00000…
IRF7	IRF-7A	CisRED	Homo sapiens	156	1225	0.13	0.00587744	0.0959982	AAMP ; ACVR1B ; ADAP1;COX19 ; ADRB2 ; ALK ; ATG16L1 ; B4GALT1 ; BANF1 ; BBC3 ; BCR ; BGN ; BIRC2 ; BIRC3 ; C1QC ; C1orf25 ; CCL19 ; CCR2 ; CD1D ; CD200 ; CD2AP ; CD37 ; CDKN1C ; CDKN2A ; CFI ; CIITA ; CLEC7A ; CLEC9A ; CLK2 ; CNTF;ZFP91;ZFP91-CNTF ; COL4A2 ; COPS6 ; CUL1 ; CUL5 ; CXCL1 ; CYBB ; CYTH1 ; DDX5 ; DEDD2 ; DLEU1 ; EGR2 ; EIF2AK2 ; EIF4G3 ; ELP3 ; ERAP1 ; FBXO31 ; FGG ; FHL1 ; FN1 ; FOX…	AAMP|IDBG-80875|ENSG00000127837|14|0|1| ; ACVR1B|IDBG-33695|ENSG00000135503|91|0|1| ; ADAP1;COX19|IDBG-6297|ENSG00000105963|11033,90639|0|1| ; ADRB2|IDBG-52685|ENSG00000169252|154|0|1| ; ALK|IDBG-42084|ENSG00000171094|238|0|1| ; ATG16L1|IDBG-83447|ENSG00000085978|55054|0|1| ; B4GALT1|IDBG-56701|ENSG00000086062|2683|0|1| ; BANF1|IDBG-58220|ENSG00000175334|645870,8815|0|1| ; BBC3|IDBG-59341|ENSG000…
ATF4	ATF-4	CisRED	Homo sapiens	152	1194	0.13	0.0065877	0.0993223	ABCA1 ; ACHE ; ACVR1B ; ACVRL1 ; ADH6 ; ADRA2A ; AKT3 ; APEX1 ; ATF3 ; ATG16L1 ; BBC3 ; BCL2L11 ; BCR ; BRAF ; CAMK2D ; CCL21 ; CCL22 ; CCR2 ; CD14 ; CD247 ; CD68 ; CDC37 ; CDK9 ; CLEC7A ; CRKL ; CRTAM ; CRYAB ; CSF1R ; CSNK1G2 ; CTSG ; CYP1A1 ; DDX5 ; DEDD2 ; DEFB4 ; DHX36 ; EEF2 ; EGR1 ; EGR2 ; EGR3 ; EIF3J ; EIF4A2 ; EIF4E ; EIF4EBP2 ; EIF6 ; ELANE ; ELL2 ; EP300 ; FAF1 ; FHL1 ; FOXO3 ; FYN ; …	ABCA1|IDBG-79441|ENSG00000165029|19|0|1| ; ACHE|IDBG-32513|ENSG00000087085|43|0|1| ; ACVR1B|IDBG-33695|ENSG00000135503|91|0|1| ; ACVRL1|IDBG-33826|ENSG00000139567|94|0|1| ; ADH6|IDBG-31160|ENSG00000172955|130|0|1| ; ADRA2A|IDBG-89698|ENSG00000150594|150|0|1| ; AKT3|IDBG-107751|ENSG00000117020|10000|0|1| ; APEX1|IDBG-2246|ENSG00000100823|328|0|1| ; ATF3|IDBG-106549|ENSG00000162772|467|0|1| ; ATG16…
120-kDa CRE-binding protein	120-kDa CRE-binding protein	CisRED	Homo sapiens	137	1068	0.13	0.00749694	0.104957	ACHE ; ACVR1B ; AKT3 ; ANK2 ; ARHGDIA ; ARRB2 ; ATG5 ; BCL11B ; BCL2A1 ; BCL2L11 ; BCL6 ; BNIP3L ; BRAF ; BTK ; CAMK2D ; CAMP ; CCND1 ; CDC37 ; CEBPB ; CFTR ; CNPY3 ; COPB1 ; COPS7A ; CREB1 ; CRTAM ; CRYAB ; CSNK1G2 ; CTNND1 ; CTSD ; CXCL12 ; DDX5 ; DHX36 ; EED ; EEF2 ; EGR1 ; EGR2 ; EGR3 ; EIF4A2 ; EIF4EBP2 ; ELL2 ; FBXO18 ; FKBP14 ; FOS ; FOXO3 ; GTF2F1 ; HABP4 ; HAL ; HMGCR ; HOPX ; HSPA4 ; HS…	ACHE|IDBG-32513|ENSG00000087085|43|0|1| ; ACVR1B|IDBG-33695|ENSG00000135503|91|0|1| ; AKT3|IDBG-107751|ENSG00000117020|10000|0|1| ; ANK2|IDBG-34685|ENSG00000145362|287|0|1| ; ARHGDIA|IDBG-72684|ENSG00000141522|396|0|1| ; ARRB2|IDBG-19263|ENSG00000141480|409|0|1| ; ATG5|IDBG-94856|ENSG00000057663|9474|0|1| ; BCL11B|IDBG-19375|ENSG00000127152|64919|0|1| ; BCL2A1|IDBG-25591|ENSG00000140379|597|0|1| …
AHR	AhR	CisRED	Homo sapiens	385	3290	0.12	0.00801459	0.104724	AAMP ; ABCC4 ; ACACA ; ACAP1 ; ACHE ; ACTA2 ; ADAMTS6 ; ADAP1;COX19 ; ADRA2A ; APBB2 ; APEX1 ; AQP3 ; ARF1 ; ARF6 ; ARHGDIA ; ARHGEF1 ; ARHGEF11 ; ARHGEF12 ; ARRB2 ; ARVCF ; ASCC2 ; ATF2 ; ATF4 ; ATP1A3 ; ATP6V0B ; AURKA ; AZI2 ; BAI2 ; BAT3 ; BAX ; BBC3 ; BCL11B ; BCL2 ; BCL2L1 ; BCL9 ; BMF ; BMP2 ; BMX ; BNIP3 ; BNIP3L ; BRAF ; BRD2 ; BRF2 ; BTF3 ; C1QBP ; C1orf149 ; CALD1 ; CAMK1G ; CAMK2B ; C…	AAMP|IDBG-80875|ENSG00000127837|14|0|1| ; ABCC4|IDBG-42534|ENSG00000125257|10257|0|1| ; ACACA|IDBG-43377|ENSG00000132142|31|0|1| ; ACAP1|IDBG-24566|ENSG00000072818|9744|0|1| ; ACHE|IDBG-32513|ENSG00000087085|43|0|1| ; ACTA2|IDBG-81614|ENSG00000107796|59|0|1| ; ADAMTS6|IDBG-23823|ENSG00000049192|11174|0|1| ; ADAP1;COX19|IDBG-6297|ENSG00000105963|11033,90639|0|1| ; ADRA2A|IDBG-89698|ENSG00000150594…
E4F1	E4F1	CisRED	Homo sapiens	131	1025	0.13	0.00990571	0.121345	ACVR1B ; ADAMTS6 ; AKT3 ; ANK2 ; APEX1 ; ARAF ; ATG5 ; BAX ; BBC3 ; BCL11B ; BNIP3L ; BRAF ; BRD2 ; BTF3 ; CAMK2D ; CANX ; CCND1 ; CD40LG ; CD46 ; CDC37 ; CDH1 ; CDX2 ; CNPY3 ; COPB1 ; CREB1 ; CRKL ; CRTAM ; CSNK1G2 ; CTLA4 ; CYBA ; CYP1A1 ; DDX5 ; DHX36 ; DHX9 ; DUSP1 ; DVL2 ; DYNC1H1 ; EEF2 ; EEF2K ; EGFR ; EGLN2 ; EGR1 ; EGR2 ; EGR3 ; EIF3B ; EIF4A1 ; EIF4A3 ; EIF4EBP2 ; ELL2 ; EWSR1 ; FOXA1 ;…	ACVR1B|IDBG-33695|ENSG00000135503|91|0|1| ; ADAMTS6|IDBG-23823|ENSG00000049192|11174|0|1| ; AKT3|IDBG-107751|ENSG00000117020|10000|0|1| ; ANK2|IDBG-34685|ENSG00000145362|287|0|1| ; APEX1|IDBG-2246|ENSG00000100823|328|0|1| ; ARAF|IDBG-61504|ENSG00000078061|369|0|1| ; ATG5|IDBG-94856|ENSG00000057663|9474|0|1| ; BAX|IDBG-61459|ENSG00000087088|581|0|1| ; BBC3|IDBG-59341|ENSG00000105327|27113|0|1| ; B…
NF-AT1	NF-AT1	CisRED	Homo sapiens	65	465	0.14	0.0104324	0.12028	ADRA2A ; APBB2 ; ARHGEF11 ; BCAR1 ; BIRC3 ; CCM2 ; CCND1 ; CDC37 ; CIR ; CNN3 ; CSF2 ; CUL4A ; DNAJA1 ; DYRK2 ; EGLN2 ; EGR3 ; EIF3I ; EIF4EBP3;ANKHD1;ANKHD1-EIF4EBP3 ; EMD ; ERCC5 ; FASLG ; FBXO2 ; GULP1 ; ICAM1 ; IER3 ; IFNA1 ; IFNG ; IKBKE ; IL2 ; IL6ST ; IL8 ; INA ; INHBA ; IQGAP1 ; LCP2 ; MAP3K8 ; MX1 ; NCOA2 ; NDUFAF1 ; NFKBIA ; NIN ; NPAS2 ; NR3C1 ; PGAM1 ; PIK3CD ; PRKG1 ; PRLHR ; PSMC3 ;…	ADRA2A|IDBG-89698|ENSG00000150594|150|0|1| ; APBB2|IDBG-15151|ENSG00000163697|323|0|1| ; ARHGEF11|IDBG-103650|ENSG00000132694|9826|0|1| ; BCAR1|IDBG-42468|ENSG00000050820|9564|0|1| ; BIRC3|IDBG-69045|ENSG00000023445|330|0|1| ; CCM2|IDBG-15466|ENSG00000136280|83605|0|1| ; CCND1|IDBG-61868|ENSG00000110092|595|0|1| ; CDC37|IDBG-27267|ENSG00000105401|11140|0|1| ; CIR|IDBG-75361|ENSG00000138433|9541|0…
CREB1	CREB	CisRED	Homo sapiens	380	3261	0.12	0.010868	0.118341	ACHE ; ACVR1B ; ADAM17 ; ADAMTS6 ; ADRA2A ; AGTR1 ; AGTR2 ; AHR ; AJAP1 ; AKT3 ; ANK2 ; APAF1 ; APEX1 ; ARF1 ; ARHGDIA ; ARRB2 ; ATG16L1 ; ATG5 ; AURKA ; BAX ; BCL11B ; BCL2L11 ; BCL6 ; BMP3 ; BNIP3L ; BRAF ; BRD2 ; BTK ; CALM1 ; CAMK1G ; CAMK2A ; CAMK2D ; CAMP ; CANX ; CASK ; CASP2 ; CCDC50 ; CCDC88A ; CCL13 ; CCL2 ; CCL21 ; CCL22 ; CCL3 ; CCL4 ; CCNC ; CCND1 ; CCR2 ; CD14 ; CD2AP ; CD40LG ; CDC…	ACHE|IDBG-32513|ENSG00000087085|43|0|1| ; ACVR1B|IDBG-33695|ENSG00000135503|91|0|1| ; ADAM17|IDBG-27788|ENSG00000151694|6868|0|1| ; ADAMTS6|IDBG-23823|ENSG00000049192|11174|0|1| ; ADRA2A|IDBG-89698|ENSG00000150594|150|0|1| ; AGTR1|IDBG-60289|ENSG00000144891|185|0|1| ; AGTR2|IDBG-83075|ENSG00000180772|186|0|1| ; AHR|IDBG-8995|ENSG00000106546|196|0|1| ; AJAP1|IDBG-87029|ENSG00000196581|55966|0|1| ;…
AP-1	AP-1	CisRED	Homo sapiens	195	1608	0.12	0.0164157	0.169341	ACHE ; ACVRL1 ; ADH6 ; AKT3 ; ALPL ; ANK2 ; ATG5 ; ATP2B2 ; BANF1 ; BCL9 ; BCR ; BNIP3L ; BRAF ; C2 ; C3AR1 ; CAMK2D ; CASP9 ; CCDC50 ; CCL13 ; CCL22 ; CCL5 ; CCR2 ; CD14 ; CD300LB ; CD37 ; CD47 ; CD68 ; CDC37 ; CDKN2B ; CFTR ; CHST11 ; CLEC7A ; CREB1 ; CRKL ; CRP ; CRTAM ; CRYAB ; CSF1 ; CSF1R ; CSF2 ; CSNK1G2 ; CTPS ; DDIT3 ; DEDD2 ; DEFB4 ; DHX36 ; DOCK7 ; EEF2 ; EIF4A2 ; EIF4EBP2 ; EIF6 ; ELL…	ACHE|IDBG-32513|ENSG00000087085|43|0|1| ; ACVRL1|IDBG-33826|ENSG00000139567|94|0|1| ; ADH6|IDBG-31160|ENSG00000172955|130|0|1| ; AKT3|IDBG-107751|ENSG00000117020|10000|0|1| ; ALPL|IDBG-93194|ENSG00000162551|249|0|1| ; ANK2|IDBG-34685|ENSG00000145362|287|0|1| ; ATG5|IDBG-94856|ENSG00000057663|9474|0|1| ; ATP2B2|IDBG-18189|ENSG00000157087|491|0|1| ; BANF1|IDBG-58220|ENSG00000175334|645870,8815|0|1|…
ATF6	ATF6	CisRED	Homo sapiens	154	1246	0.12	0.0172033	0.168593	ACHE ; ACVR1B ; ACVRL1 ; ADAM17 ; ADAMTS6 ; AKT3 ; ANK2 ; APEX1 ; ATG5 ; ATP6V0B ; BCL11B ; BCL6 ; BNIP3L ; BRAF ; CAMK2D ; CCL4 ; CCND1 ; CD200 ; CD247 ; CD37 ; CDC37 ; CDK9 ; CEACAM3 ; CFTR ; CNPY3 ; COPB1 ; CREB1 ; CRTAM ; CRYAB ; CSNK1G2 ; CTNND1 ; DDX5 ; DHX36 ; DMAP1 ; DUSP16 ; DUSP6 ; DVL2 ; EED ; EEF2 ; EEF2K ; EGR1 ; EGR2 ; EGR3 ; EIF3F ; EIF4EBP2 ; ELK1 ; ELL2 ; FAF1 ; FOXO3 ; GAB2 ; GA…	ACHE|IDBG-32513|ENSG00000087085|43|0|1| ; ACVR1B|IDBG-33695|ENSG00000135503|91|0|1| ; ACVRL1|IDBG-33826|ENSG00000139567|94|0|1| ; ADAM17|IDBG-27788|ENSG00000151694|6868|0|1| ; ADAMTS6|IDBG-23823|ENSG00000049192|11174|0|1| ; AKT3|IDBG-107751|ENSG00000117020|10000|0|1| ; ANK2|IDBG-34685|ENSG00000145362|287|0|1| ; APEX1|IDBG-2246|ENSG00000100823|328|0|1| ; ATG5|IDBG-94856|ENSG00000057663|9474|0|1| ;…
NFE2	NF-E2	CisRED	Homo sapiens	113	890	0.13	0.0189201	0.176587	ABCA1 ; ACHE ; ACTB ; ADRA2A ; AGTR2 ; AKT3 ; APP ; ATF3 ; ATG5 ; BCL2L11 ; BCR ; BNIP3L ; BRAF ; C3AR1 ; CALD1 ; CAMK2D ; CCL21 ; CCR2 ; CD14 ; CD44 ; CD68 ; CDK9 ; CDYL ; CLEC7A ; COPB1 ; CRYAB ; CSF1R ; CSNK1G2 ; CTSG ; CXCL10 ; DDX5 ; DEFB4 ; DHX36 ; EED ; EEF2 ; EIF3J ; EIF6 ; ERBB4 ; ESR1 ; EWSR1 ; FCGR2A ; FOS ; GABARAPL1 ; GCKR ; GNAS ; GUCY1A3 ; GZMB ; H3F3B ; HDAC3 ; HOPX ; HSPB2 ; IKBK…	ABCA1|IDBG-79441|ENSG00000165029|19|0|1| ; ACHE|IDBG-32513|ENSG00000087085|43|0|1| ; ACTB|IDBG-7590|ENSG00000075624|60|0|1| ; ADRA2A|IDBG-89698|ENSG00000150594|150|0|1| ; AGTR2|IDBG-83075|ENSG00000180772|186|0|1| ; AKT3|IDBG-107751|ENSG00000117020|10000|0|1| ; APP|IDBG-1100|ENSG00000142192|351|0|1| ; ATF3|IDBG-106549|ENSG00000162772|467|0|1| ; ATG5|IDBG-94856|ENSG00000057663|9474|0|1| ; BCL2L11|I…
STAT1	STAT1alpha	CisRED	Homo sapiens	102	797	0.13	0.0204064	0.181803	ACTA2 ; ANXA2 ; ARHGEF12 ; BAI2 ; BCL2 ; BCL6 ; BCL9 ; BIRC3 ; BRAF ; C2 ; CCL19 ; CCL2 ; CCL7 ; CD3G ; CD40LG ; CD46 ; CDX2 ; CFI ; CHEK1 ; CISH ; CSF1 ; CSF3R ; CTLA4 ; CXCL5 ; CXCL6 ; CXCL9 ; CYBB ; DAB2IP ; DEF6 ; DLEU1 ; DNAJB11 ; EIF2AK2 ; EZR ; FBXO25 ; FBXO5 ; FGA ; FKBP4 ; GAB1 ; GATA3 ; GCLC ; GLI2 ; HGF ; HIST1H3A ; ID3 ; IFITM1 ; INHBA ; IRF1 ; ITGB1 ; KSR1 ; LCP2 ; MAPKAPK3 ; MCM3 ; …	ACTA2|IDBG-81614|ENSG00000107796|59|0|1| ; ANXA2|IDBG-14711|ENSG00000182718|302|0|1| ; ARHGEF12|IDBG-74643|ENSG00000196914|23365|0|1| ; BAI2|IDBG-95490|ENSG00000121753|576|0|1| ; BCL2|IDBG-4354|ENSG00000171791|596|0|1| ; BCL6|IDBG-69349|ENSG00000113916|604|0|1| ; BCL9|IDBG-101829|ENSG00000116128|607|0|1| ; BIRC3|IDBG-69045|ENSG00000023445|330|0|1| ; BRAF|IDBG-44351|ENSG00000157764|673|0|1| ; C2|I…
SP1	Sp1	CisRED	Homo sapiens	224	1879	0.12	0.020899	0.178095	ACTA2 ; ACVR2B ; ADAMTS6 ; ADRA2A ; AGTR1 ; AKT1 ; ALPI ; ANK2 ; AP2M1 ; ASCC2 ; ATF2 ; ATF3 ; ATM ; ATP1A1 ; ATP2B4 ; BARD1 ; BIRC5 ; BIRC6 ; BNIP3 ; BRCA2 ; BTBD10 ; BTK ; BTRC ; C1S ; CAMK2D ; CARD9 ; CASP3 ; CAV1 ; CBLB ; CCDC50 ; CCL21 ; CCNA1 ; CD1D ; CD3D ; CD44 ; CDC37 ; CEBPB ; COL5A1 ; COMMD1 ; COPB1 ; COPS4 ; CREB1 ; CRKL ; CTBP1 ; CTNND1 ; CTPS ; CTTN ; CUL2 ; CUL3 ; CXCL3 ; CYLD ; DC…	ACTA2|IDBG-81614|ENSG00000107796|59|0|1| ; ACVR2B|IDBG-25934|ENSG00000114739|93|0|1| ; ADAMTS6|IDBG-23823|ENSG00000049192|11174|0|1| ; ADRA2A|IDBG-89698|ENSG00000150594|150|0|1| ; AGTR1|IDBG-60289|ENSG00000144891|185|0|1| ; AKT1|IDBG-22709|ENSG00000142208|207|0|1| ; ALPI|IDBG-83245|ENSG00000163295|248|0|1| ; ANK2|IDBG-34685|ENSG00000145362|287|0|1| ; AP2M1|IDBG-67524|ENSG00000161203|1173|0|1| ; A…
EGR1	Egr-1	CisRED	Homo sapiens	266	2260	0.12	0.02153	0.175828	ABCC4 ; ACHE ; ACTA2 ; ACVR2B ; ADAMTS6 ; AHR ; AKT1 ; ANP32A ; APC ; ARF1 ; ARF6 ; ARNT ; ASCC2 ; ATF2 ; ATP1A1 ; ATRX ; BARD1 ; BCL2 ; BMPR1B ; BMX ; BNIP3 ; BNIP3L ; BRCA2 ; BTBD10 ; BTF3 ; C1orf149 ; CAMK2B ; CAMK2D ; CASK ; CASP7 ; CAV1 ; CCDC50 ; CCL21 ; CCL3 ; CCNA1 ; CD1D ; CD3E ; CD40LG ; CD46 ; CD74 ; CDC42EP1 ; CDKN1C ; CEBPB ; CHTF8 ; CNTF;ZFP91;ZFP91-CNTF ; COL4A2 ; COL5A1 ; COPB1 ; …	ABCC4|IDBG-42534|ENSG00000125257|10257|0|1| ; ACHE|IDBG-32513|ENSG00000087085|43|0|1| ; ACTA2|IDBG-81614|ENSG00000107796|59|0|1| ; ACVR2B|IDBG-25934|ENSG00000114739|93|0|1| ; ADAMTS6|IDBG-23823|ENSG00000049192|11174|0|1| ; AHR|IDBG-8995|ENSG00000106546|196|0|1| ; AKT1|IDBG-22709|ENSG00000142208|207|0|1| ; ANP32A|IDBG-19082|ENSG00000140350|8125|0|1| ; APC|IDBG-37007|ENSG00000134982|324|0|1| ; ARF1…
TFDP1	DP-1	CisRED	Homo sapiens	274	2335	0.12	0.0225212	0.176567	ACTA2 ; ACTB ; ADAP1;COX19 ; ADRB1 ; AGTR1 ; AHR ; ANP32A ; AP2M1 ; APBB1 ; APBB2 ; APC ; APEX1 ; AR ; ARFGEF2 ; ARHGEF12 ; ATF1 ; ATM ; ATP1A1 ; ATRX ; BAX ; BCL6 ; BCR ; BIRC5 ; BMF ; BMP2 ; BMP7 ; BMPR1A ; BNIP3 ; BNIP3L ; BRAF ; BRCA1 ; BTF3 ; C1QBP ; CAMK2G ; CASP3 ; CASP8AP2 ; CAV1 ; CBLB ; CCNE1 ; CD46 ; CDC2 ; CDC25A ; CDKN1C ; CDKN2A ; CENPE ; CHEK1 ; CLTC ; CREB1 ; CTBP1 ; CTCF ; CTSD ;…	ACTA2|IDBG-81614|ENSG00000107796|59|0|1| ; ACTB|IDBG-7590|ENSG00000075624|60|0|1| ; ADAP1;COX19|IDBG-6297|ENSG00000105963|11033,90639|0|1| ; ADRB1|IDBG-90231|ENSG00000043591|153|0|1| ; AGTR1|IDBG-60289|ENSG00000144891|185|0|1| ; AHR|IDBG-8995|ENSG00000106546|196|0|1| ; ANP32A|IDBG-19082|ENSG00000140350|8125|0|1| ; AP2M1|IDBG-67524|ENSG00000161203|1173|0|1| ; APBB1|IDBG-28785|ENSG00000166313|322|0…
ELK1	Elk-1	CisRED	Homo sapiens	239	2020	0.12	0.0234419	0.176716	ABCC4 ; ACTA2 ; ACVRL1 ; ADAM17 ; ADAMTS13 ; ADAMTS6 ; AJAP1 ; ANP32A ; AP3B1 ; APPL2 ; AR ; ARHGEF12 ; ASB3 ; ASCC2 ; ATG16L1 ; AZI2 ; BANF1 ; BIRC6 ; BLM ; BLNK ; BMF ; BNIP3 ; BRCA1 ; BTK ; C11orf79 ; C1QBP ; C1S ; CALM1 ; CARD10 ; CASP8 ; CCL4 ; CCNC ; CCND2 ; CCNE1 ; CD200 ; CD300LB ; CD3E ; CD46 ; CDYL ; CHD8 ; CIR ; CLEC7A ; CLTC ; CNTF;ZFP91;ZFP91-CNTF ; CSNK2A1 ; CTCF ; CUL1 ; CUL3 ; CUL…	ABCC4|IDBG-42534|ENSG00000125257|10257|0|1| ; ACTA2|IDBG-81614|ENSG00000107796|59|0|1| ; ACVRL1|IDBG-33826|ENSG00000139567|94|0|1| ; ADAM17|IDBG-27788|ENSG00000151694|6868|0|1| ; ADAMTS13|IDBG-91330|ENSG00000160323|11093|0|1| ; ADAMTS6|IDBG-23823|ENSG00000049192|11174|0|1| ; AJAP1|IDBG-87029|ENSG00000196581|55966|0|1| ; ANP32A|IDBG-19082|ENSG00000140350|8125|0|1| ; AP3B1|IDBG-30467|ENSG0000013284…
ATF	ATF	CisRED	Homo sapiens	134	1087	0.12	0.0270214	0.196155	ACVR1B ; ADRA2A ; AKT1S1 ; ANK2 ; APEX1 ; ARHGDIA ; ARHGEF12 ; ARRB2 ; ATG16L1 ; BAI2 ; BANF1 ; BAX ; BCL11B ; BCL2L11 ; BRAF ; CAMK2D ; CCDC50 ; CCND1 ; CD37 ; CD40LG ; CDC37 ; CNPY3 ; COPB1 ; COPS7A ; CREB1 ; CRKL ; CSNK2A1 ; CTCF ; CTSD ; DDX5 ; DHX36 ; DMAP1 ; DNAJA1 ; DVL2 ; EEF2 ; EGR1 ; EGR2 ; EGR3 ; EIF4A2 ; EIF4A3 ; EIF4EBP2 ; EIF4EBP3;ANKHD1;ANKHD1-EIF4EBP3 ; ELANE ; ELL2 ; EP300 ; ERAP…	ACVR1B|IDBG-33695|ENSG00000135503|91|0|1| ; ADRA2A|IDBG-89698|ENSG00000150594|150|0|1| ; AKT1S1|IDBG-63691|ENSG00000204673|84335|0|1| ; ANK2|IDBG-34685|ENSG00000145362|287|0|1| ; APEX1|IDBG-2246|ENSG00000100823|328|0|1| ; ARHGDIA|IDBG-72684|ENSG00000141522|396|0|1| ; ARHGEF12|IDBG-74643|ENSG00000196914|23365|0|1| ; ARRB2|IDBG-19263|ENSG00000141480|409|0|1| ; ATG16L1|IDBG-83447|ENSG00000085978|550…
IRF2	Irf-2	CisRED	Homo sapiens	124	1000	0.12	0.0278595	0.195017	ADH6 ; ALOX15 ; ALPL ; APPL2 ; AZI2 ; BANF1 ; BAX ; BBC3 ; BGN ; BIRC2 ; BIRC3 ; BRD7 ; CASP8 ; CAV1 ; CCR2 ; CD37 ; CDKN1C ; CDKN2A ; CFHR4 ; CIITA ; CLK2 ; COL5A1 ; CRKL ; CRP ; CSF1 ; CYBB ; CYTH1 ; DAP3 ; DDIT3 ; DEDD2 ; DSP ; DUSP6 ; EIF2AK2 ; ERAP1 ; ERAP2 ; EZR ; FBXO6 ; FHL1 ; FLI1 ; FN1 ; FOXO4 ; GPRASP1 ; GUCY1A3 ; HGF ; HIST1H1E ; HLA-DOB;TAP2 ; HOPX ; HSPA6 ; IFI35 ; IFIT1 ; IFITM1 ; …	ADH6|IDBG-31160|ENSG00000172955|130|0|1| ; ALOX15|IDBG-19074|ENSG00000161905|246|0|1| ; ALPL|IDBG-93194|ENSG00000162551|249|0|1| ; APPL2|IDBG-54652|ENSG00000136044|55198|0|1| ; AZI2|IDBG-23171|ENSG00000163512|64343|0|1| ; BANF1|IDBG-58220|ENSG00000175334|645870,8815|0|1| ; BAX|IDBG-61459|ENSG00000087088|581|0|1| ; BBC3|IDBG-59341|ENSG00000105327|27113|0|1| ; BGN|IDBG-89505|ENSG00000182492|633|0|1…
ELF2	NERF-1a	CisRED	Homo sapiens	109	871	0.13	0.0300045	0.202789	ACTL6A ; ACVRL1 ; ADH6 ; ADIPOQ ; ADRB2 ; AIM2 ; APBB1 ; APPL2 ; ASCC2 ; ATF2 ; ATP1A1 ; AURKA ; BANF1 ; BIRC3 ; BLNK ; BTK ; C3AR1 ; CARD6 ; CASP8 ; CBLB ; CCL21 ; CDK6 ; CLEC7A ; CSNK2A2 ; CUL4A ; DEFB4 ; DUT ; E2F4 ; EIF3I ; ENG ; EP400 ; ERAP2 ; ETS1 ; F8A2 ; FGR ; FOXO4 ; FUT7 ; GJB2 ; GSR ; GZMH ; HFE2 ; HLA-DOB;TAP2 ; HLA-G ; HNRNPD ; HSPA1B ; HTR2B ; IDO1 ; IL11 ; IL12RB1 ; IL1RAP ; IL2RA…	ACTL6A|IDBG-66303|ENSG00000136518|86|0|1| ; ACVRL1|IDBG-33826|ENSG00000139567|94|0|1| ; ADH6|IDBG-31160|ENSG00000172955|130|0|1| ; ADIPOQ|IDBG-69167|ENSG00000181092|9370|0|1| ; ADRB2|IDBG-52685|ENSG00000169252|154|0|1| ; AIM2|IDBG-103863|ENSG00000163568|9447|0|1| ; APBB1|IDBG-28785|ENSG00000166313|322|0|1| ; APPL2|IDBG-54652|ENSG00000136044|55198|0|1| ; ASCC2|IDBG-3882|ENSG00000100325|84164|0|1| …
CEBPB	C-EBPbeta	CisRED	Homo sapiens	163	1351	0.12	0.0314743	0.205632	ACVR1 ; ACVR1B ; ADRB2 ; APEX1 ; AR ; ASCC2 ; ATG12 ; BCL2 ; BMP3 ; BRAF ; BTF3 ; C3 ; CAMP ; CCL8 ; CCND1 ; CD2AP ; CDK2 ; CNN3 ; COL3A1 ; CTBP1 ; CTCF ; CTPS ; CYBB ; DDIT3 ; DUT ; EBAG9 ; EDA2R ; EGLN1 ; EGR2 ; EIF1 ; EIF4G3 ; ELAVL4 ; ENG ; F11R ; FCER1G ; FCGRT ; FGF20 ; FLI1 ; FLNA ; FLT3 ; FOS ; FRAT2 ; FYN ; GAB2 ; GAS6 ; GATA2 ; HAL ; HIST1H3A ; HP;HPR ; HSP90AA1 ; HSPA6 ; HTRA4 ; IFNA1 …	ACVR1|IDBG-72930|ENSG00000115170|90|0|1| ; ACVR1B|IDBG-33695|ENSG00000135503|91|0|1| ; ADRB2|IDBG-52685|ENSG00000169252|154|0|1| ; APEX1|IDBG-2246|ENSG00000100823|328|0|1| ; AR|IDBG-73722|ENSG00000169083|367|0|1| ; ASCC2|IDBG-3882|ENSG00000100325|84164|0|1| ; ATG12|IDBG-37900|ENSG00000145782|9140|0|1| ; BCL2|IDBG-4354|ENSG00000171791|596|0|1| ; BMP3|IDBG-26583|ENSG00000152785|651|0|1| ; BRAF|IDBG…
E2F1	E2F-1	CisRED	Homo sapiens	252	2156	0.12	0.0329757	0.208492	ACTA2 ; ACTB ; ACVR2B ; AGTR1 ; ANK2 ; AP2M1 ; APAF1 ; APBB1 ; AR ; ARHGEF12 ; ATG12 ; ATM ; ATRX ; BCL6 ; BCR ; BID ; BIRC5 ; BMP2 ; BMPR1A ; BMPR1B ; BNIP3 ; BNIP3L ; BRAF ; BRCA1 ; BRD7 ; C19orf62 ; C1QBP ; CALCOCO2 ; CAMK2B ; CASP8AP2 ; CBLB ; CCDC50 ; CCL21 ; CCNA2 ; CCNE1 ; CD4 ; CD46 ; CDC25A ; CDC42EP1 ; CDKN1C ; CDKN2A ; CDYL ; CHD3 ; CHEK1 ; CHTF8 ; CNTF;ZFP91;ZFP91-CNTF ; CRKL ; CTBP1 …	ACTA2|IDBG-81614|ENSG00000107796|59|0|1| ; ACTB|IDBG-7590|ENSG00000075624|60|0|1| ; ACVR2B|IDBG-25934|ENSG00000114739|93|0|1| ; AGTR1|IDBG-60289|ENSG00000144891|185|0|1| ; ANK2|IDBG-34685|ENSG00000145362|287|0|1| ; AP2M1|IDBG-67524|ENSG00000161203|1173|0|1| ; APAF1|IDBG-52364|ENSG00000120868|317|0|1| ; APBB1|IDBG-28785|ENSG00000166313|322|0|1| ; AR|IDBG-73722|ENSG00000169083|367|0|1| ; ARHGEF12|I…
RUNX2	AML3	CisRED	Homo sapiens	28	188	0.15	0.0371687	0.227659	BANF1 ; CCL21 ; CSF2 ; CXCL3 ; CYTIP ; DYRK1B ; FCER1G ; FLT3 ; FXR1 ; GATA4 ; GSPT1 ; HSPA8 ; HTRA2 ; IL10RA ; IL16 ; INA ; KLK1 ; PJA1 ; POLR3A ; POLR3B ; RRAGB ; RUNX1 ; SMAD4 ; SRC ; STK4 ; TNFSF13B ; UBA1 ; WSB1 ;	BANF1|IDBG-58220|ENSG00000175334|645870,8815|0|1| ; CCL21|IDBG-61074|ENSG00000137077|6366|0|1| ; CSF2|IDBG-41275|ENSG00000164400|1437|0|1| ; CXCL3|IDBG-24221|ENSG00000163734|2921|0|1| ; CYTIP|IDBG-72874|ENSG00000115165|9595|0|1| ; DYRK1B|IDBG-50782|ENSG00000105204|9149|0|1| ; FCER1G|IDBG-104229|ENSG00000158869|2207|0|1| ; FLT3|IDBG-19891|ENSG00000122025|2322|0|1| ; FXR1|IDBG-66609|ENSG00000114416…
PPARgamma-RXRal	PPARgamma-RXRal	CisRED	Homo sapiens	112	906	0.12	0.0379398	0.22534	ABL1 ; ADRB2 ; AGTR2 ; ARVCF ; ASCC2 ; ATRX ; AURKA ; BARD1 ; BCL11B ; BCL6 ; C1S ; CAMK2A ; CAMP ; CASP9 ; CBLB ; CCL23 ; CCL7 ; CCR2 ; CCR3 ; CEACAM1 ; CFHR4 ; CFTR ; CHD3 ; CLU ; COPS8 ; CRTAM ; CSF1 ; CSNK1A1 ; CUEDC2 ; CXCL11 ; CXCL13 ; DDIT3 ; DKK1 ; EMD ; ERAP2 ; FABP1 ; FBXO6 ; FCER2 ; FEM1B ; FHL3 ; FLT1 ; GAB1 ; GABARAP ; GADD45A ; GOLGA2 ; HABP2 ; HAL ; HFE2 ; HNF4A ; HSPA1B ; ID3 ; IE…	ABL1|IDBG-89599|ENSG00000097007|25|0|1| ; ADRB2|IDBG-52685|ENSG00000169252|154|0|1| ; AGTR2|IDBG-83075|ENSG00000180772|186|0|1| ; ARVCF|IDBG-1524|ENSG00000099889|421|0|1| ; ASCC2|IDBG-3882|ENSG00000100325|84164|0|1| ; ATRX|IDBG-77514|ENSG00000085224|546,728849|0|1| ; AURKA|IDBG-81805|ENSG00000087586|6790|0|1| ; BARD1|IDBG-80113|ENSG00000138376|580|0|1| ; BCL11B|IDBG-19375|ENSG00000127152|64919|0|…
SAP-1	SAP-1	CisRED	Homo sapiens	121	987	0.12	0.039439	0.227354	ABCC4 ; ACTA2 ; ACVR2A ; ADAM17 ; AJAP1 ; AKT1S1 ; AP3B1 ; APPL2 ; ARHGEF12 ; ASB3 ; ASCC2 ; ATG16L1 ; BCR ; BLM ; CCNC ; CHD8 ; CIR ; CLTC ; COPS7A ; CSNK1A1 ; CSNK2A1 ; CTTN ; CUL1 ; CUL4A ; CYBA ; DMAP1 ; DR1 ; DUSP6 ; EGR1 ; EGR2 ; EIF3A ; EIF3I ; EIF4EBP2 ; EIF4ENIF1 ; EIF4G1 ; EP400 ; ERLIN1 ; FBXO5 ; FKBP1A ; FLI1 ; FOXG1 ; FOXK2 ; FOXO3 ; GABARAPL2 ; GATA3 ; GNB2L1 ; HTR6 ; HTT ; IL17RA ;…	ABCC4|IDBG-42534|ENSG00000125257|10257|0|1| ; ACTA2|IDBG-81614|ENSG00000107796|59|0|1| ; ACVR2A|IDBG-71761|ENSG00000121989|92|0|1| ; ADAM17|IDBG-27788|ENSG00000151694|6868|0|1| ; AJAP1|IDBG-87029|ENSG00000196581|55966|0|1| ; AKT1S1|IDBG-63691|ENSG00000204673|84335|0|1| ; AP3B1|IDBG-30467|ENSG00000132842|8546|0|1| ; APPL2|IDBG-54652|ENSG00000136044|55198|0|1| ; ARHGEF12|IDBG-74643|ENSG00000196914|…
HLF	HLF	CisRED	Homo sapiens	93	741	0.13	0.0398629	0.223232	ACVR1B ; ADRB2 ; AKNA ; APEX1 ; ATP1A3 ; BRAF ; C1QA ; C3 ; CD14 ; CD40LG ; CDC25A ; CDH1 ; COL3A1 ; CREB1 ; CRKL ; CSNK1G2 ; CSNK2B;LY6G5B ; CTNND1 ; CTSG ; CXCL9 ; CYP1A1 ; DUSP1 ; DVL2 ; EGFR ; EIF4EBP3;ANKHD1;ANKHD1-EIF4EBP3 ; EIF4G3 ; FCGRT ; FOXO3 ; FYN ; GAS6 ; HOXA9 ; HTRA4 ; IFIT1 ; IFNG ; IFNGR2 ; IL12B ; IL13RA1 ; IL16 ; IL23A ; IL4 ; IL6R ; ILF3 ; IRF2 ; IRF2BP1 ; ISG20 ; JDP2 ; JUN ;…	ACVR1B|IDBG-33695|ENSG00000135503|91|0|1| ; ADRB2|IDBG-52685|ENSG00000169252|154|0|1| ; AKNA|IDBG-82103|ENSG00000106948|80709|0|1| ; APEX1|IDBG-2246|ENSG00000100823|328|0|1| ; ATP1A3|IDBG-53554|ENSG00000105409|478|0|1| ; BRAF|IDBG-44351|ENSG00000157764|673|0|1| ; C1QA|IDBG-93718|ENSG00000173372|712|0|1| ; C3|IDBG-21798|ENSG00000125730|100133511,653879,718|0|1| ; CD14|IDBG-49157|ENSG00000170458|92…
NFKB1	p50	CisRED	Homo sapiens	101	824	0.12	0.0561077	0.305475	AAMP ; ABCC4 ; APC ; BIRC6 ; BMP2 ; BNIP3 ; BTRC ; C1QBP ; CARD9 ; CD3D ; CD44 ; CD74 ; CDC37 ; CDX2 ; CRTAM ; CUL1 ; CXCL1 ; CXCL10 ; CXCL3 ; CXCL5 ; CXCL6 ; CYB5A ; CYLD ; DOCK1 ; DYNLL1 ; EIF4A2 ; EMD ; ERAP2 ; ERBB4 ; FABP1 ; FAS ; FEZ1 ; FN1 ; GABARAPL2 ; GIPC1 ; HABP2 ; IKBKE ; IKZF3 ; IL12A ; IL1A ; IL1RN ; IL23A ; IL9 ; IRF1 ; IRS1 ; ITPR1 ; JAK2 ; JUN ; KLK3 ; LPAR2 ; MAP1LC3A ; MAP3K10 …	AAMP|IDBG-80875|ENSG00000127837|14|0|1| ; ABCC4|IDBG-42534|ENSG00000125257|10257|0|1| ; APC|IDBG-37007|ENSG00000134982|324|0|1| ; BIRC6|IDBG-43545|ENSG00000115760|57448|0|1| ; BMP2|IDBG-52330|ENSG00000125845|650|0|1| ; BNIP3|IDBG-93314|ENSG00000176171|664|0|1| ; BTRC|IDBG-87102|ENSG00000166167|8945|0|1| ; C1QBP|IDBG-21497|ENSG00000108561|708|0|1| ; CARD9|IDBG-92266|ENSG00000187796|64170|0|1| ; CD…
FOXA1	HNF-3alpha	CisRED	Homo sapiens	114	942	0.12	0.0597874	0.316711	ADRB1 ; AKT2 ; ALPI ; ARHGAP8;PRR5;LOC553158 ; ATP1A3 ; ATP2B2 ; B4GALT1 ; BCL3 ; BIRC2 ; C2 ; CAPN2 ; CARD6 ; CARD8 ; CASK ; CAV1 ; CCNG2 ; CD200 ; CD300LB ; CDH5 ; COL3A1 ; CRKL ; CSF1 ; CSF2RB ; CXCL2 ; DOCK7 ; DUT ; DYRK2 ; EGFR ; EGLN1 ; EIF1 ; ERRFI1 ; EZH2 ; FHL1 ; GAB2 ; GATA1 ; GATA2 ; GEMIN5 ; GPHN ; GPRASP1 ; GSR ; H3F3B ; HABP2 ; HAL ; HLA-DRA ; IFITM1 ; IGF1R ; IGFBP1 ; IGFBP2 ; IL4R…	ADRB1|IDBG-90231|ENSG00000043591|153|0|1| ; AKT2|IDBG-51270|ENSG00000105221|208|0|1| ; ALPI|IDBG-83245|ENSG00000163295|248|0|1| ; ARHGAP8;PRR5;LOC553158|IDBG-11032|ENSG00000186654|23779,553158,55615|0|1| ; ATP1A3|IDBG-53554|ENSG00000105409|478|0|1| ; ATP2B2|IDBG-18189|ENSG00000157087|491|0|1| ; B4GALT1|IDBG-56701|ENSG00000086062|2683|0|1| ; BCL3|IDBG-56568|ENSG00000069399|602|0|1| ; BIRC2|IDBG-69…
E2F-4 DP-1	E2F-4_DP-1	CisRED	Homo sapiens	91	741	0.12	0.0644861	0.332612	ACTA2 ; APEX1 ; ATRX ; BIRC3 ; BIRC6 ; BMF ; BRCA1 ; C1QBP ; CASP8 ; CASP8AP2 ; CD44 ; CDC2 ; CDC25A ; CHEK1 ; CREB1 ; CSNK1G2 ; CTCF ; CXCL1 ; DDX5 ; DUSP6 ; E2F1 ; EIF3A ; EIF4A1 ; EIF4EBP3;ANKHD1;ANKHD1-EIF4EBP3 ; EIF4G3 ; EZH2 ; FKBP14 ; FYN ; GABPB1 ; GATA4 ; GUCY1A2 ; HIST2H2BE ; HNRNPK ; IL4R ; IL6R ; ILF3 ; ING3 ; IRF5 ; JDP2 ; KIF11 ; KLK5 ; LRRC41 ; LRRC7 ; MAP2K1 ; MAPT ; MRPS18B ; MYO…	ACTA2|IDBG-81614|ENSG00000107796|59|0|1| ; APEX1|IDBG-2246|ENSG00000100823|328|0|1| ; ATRX|IDBG-77514|ENSG00000085224|546,728849|0|1| ; BIRC3|IDBG-69045|ENSG00000023445|330|0|1| ; BIRC6|IDBG-43545|ENSG00000115760|57448|0|1| ; BMF|IDBG-6070|ENSG00000104081|90427|0|1| ; BRCA1|IDBG-52172|ENSG00000012048|672|0|1| ; C1QBP|IDBG-21497|ENSG00000108561|708|0|1| ; CASP8|IDBG-78534|ENSG00000064012|841|0|1| …
REST	REST	CisRED	Homo sapiens	135	1134	0.12	0.0655737	0.32955	AAMP ; AIM2 ; APEX1 ; ARF6 ; ARVCF ; ATF1 ; AZI2 ; BAI2 ; BMPR1B ; BNIP3 ; C1QBP ; C3 ; CASP5 ; CASP8 ; CD3D ; CD40 ; CDK6 ; CEACAM1 ; CEACAM3 ; CFHR4 ; COL4A2 ; CRYAB ; CSF2 ; CSNK1A1 ; CST9 ; CSTF2 ; CTSD ; CUL7 ; CXCL1 ; CXCL11 ; DUSP2 ; EED ; EGFR ; EIF4A1 ; EIF4G1 ; EPC2 ; FABP1 ; FAM189B ; FBXO31 ; FBXW5 ; FHL1 ; FOXO3 ; GAB1 ; GABARAP ; GLDC ; GSK3B ; GTF2I ; GZMA ; HDAC3 ; HFE2 ; HNRNPD ;…	AAMP|IDBG-80875|ENSG00000127837|14|0|1| ; AIM2|IDBG-103863|ENSG00000163568|9447|0|1| ; APEX1|IDBG-2246|ENSG00000100823|328|0|1| ; ARF6|IDBG-5864|ENSG00000165527|382|0|1| ; ARVCF|IDBG-1524|ENSG00000099889|421|0|1| ; ATF1|IDBG-32838|ENSG00000123268|466|0|1| ; AZI2|IDBG-23171|ENSG00000163512|64343|0|1| ; BAI2|IDBG-95490|ENSG00000121753|576|0|1| ; BMPR1B|IDBG-30667|ENSG00000138696|658|0|1| ; BNIP3|ID…
NR1H3	LXR-alpha	CisRED	Homo sapiens	134	1126	0.12	0.0669401	0.328007	ABCA1 ; ACHE ; ADAM17 ; ADAMTS6 ; AGTR1 ; AKT1S1 ; AKT3 ; ARF6 ; ARFGEF2 ; ARNT ; ASCC2 ; ATF1 ; ATF2 ; ATG5 ; ATP6V0B ; BBC3 ; BCAR1 ; BCR ; C11orf79 ; C1S ; CARD10 ; CARD16 ; CCDC50 ; CDC34 ; CDC37 ; CDK2 ; CLIP3 ; COPS4 ; CSNK2A1 ; CTCF ; CUL1 ; CUL3 ; CUL4A ; CUL4B ; CXCL2 ; CYP1A1 ; DHX9 ; DNAH1 ; EEF2 ; EIF3J ; EIF4E ; EIF4EBP2 ; EP300 ; EPAS1 ; EXOC2 ; FAF1 ; FCER2 ; FEZ2 ; FLT1 ; FLT3 ; F…	ABCA1|IDBG-79441|ENSG00000165029|19|0|1| ; ACHE|IDBG-32513|ENSG00000087085|43|0|1| ; ADAM17|IDBG-27788|ENSG00000151694|6868|0|1| ; ADAMTS6|IDBG-23823|ENSG00000049192|11174|0|1| ; AGTR1|IDBG-60289|ENSG00000144891|185|0|1| ; AKT1S1|IDBG-63691|ENSG00000204673|84335|0|1| ; AKT3|IDBG-107751|ENSG00000117020|10000|0|1| ; ARF6|IDBG-5864|ENSG00000165527|382|0|1| ; ARFGEF2|IDBG-80059|ENSG00000124198|10564|…
GTF2I	TFII-I	CisRED	Homo sapiens	69	550	0.13	0.0689368	0.329551	ADRB1 ; AP2M1 ; ATF1 ; ATF2 ; ATF3 ; ATG5 ; BMP6 ; C1QA ; CCL7 ; CD1D ; CD28 ; CD36 ; CD63 ; CDC2 ; CDH5 ; CFTR ; CHD3 ; CTNNA1 ; CTNNB1 ; CTSG ; CUL3 ; CXCL10 ; DHX36 ; DRAP1 ; EED ; EGR3 ; GFI1B ; HFE2 ; IFI27 ; IFNGR2 ; IL18 ; INADL ; ING3 ; KAT2B ; KCNA5 ; KLK3 ; LDHB ; LILRB2 ; LRP2 ; MBL2 ; MPP1 ; MST1R ; MYBPC2 ; NFYA ; OLFM4 ; PGM1 ; PLA2G4A ; PMAIP1 ; PNN ; PPM1A ; PRKCQ ; PSMD4 ; PTAFR …	ADRB1|IDBG-90231|ENSG00000043591|153|0|1| ; AP2M1|IDBG-67524|ENSG00000161203|1173|0|1| ; ATF1|IDBG-32838|ENSG00000123268|466|0|1| ; ATF2|IDBG-75609|ENSG00000115966|1386|0|1| ; ATF3|IDBG-106549|ENSG00000162772|467|0|1| ; ATG5|IDBG-94856|ENSG00000057663|9474|0|1| ; BMP6|IDBG-60018|ENSG00000153162|654|0|1| ; C1QA|IDBG-93718|ENSG00000173372|712|0|1| ; CCL7|IDBG-40580|ENSG00000108688|6354|0|1| ; CD1D|…
TCF4|TCF7L2	TCF-4	CisRED	Homo sapiens	65	517	0.13	0.0730578	0.340936	ACVR1 ; AKT2 ; BCL6 ; BCL9 ; BGN ; BIN1 ; BLM ; C2 ; CAMK1G ; CCDC88A ; CCL5 ; CCR2 ; CD247 ; CDC2 ; CDK9 ; CDX2 ; COL3A1 ; COPS8 ; CTSD ; CYP1A1 ; DKK1 ; DLG1 ; EIF4A3 ; FHL3 ; GPRASP1 ; HLA-DOB;TAP2 ; HSP90AA1 ; ID3 ; IGFBP1 ; IL2 ; ITK ; KLF6 ; LY86 ; MAP3K7IP3 ; MPP1 ; MPP2 ; MTA1 ; MYO5A ; NFATC4 ; NKIRAS1 ; NMI ; NUDT2 ; PDE4A ; PDGFA ; PIM2 ; PLA2G4A ; PLAT ; PPIG ; PRLHR ; RAP1A ; RFX5 ; …	ACVR1|IDBG-72930|ENSG00000115170|90|0|1| ; AKT2|IDBG-51270|ENSG00000105221|208|0|1| ; BCL6|IDBG-69349|ENSG00000113916|604|0|1| ; BCL9|IDBG-101829|ENSG00000116128|607|0|1| ; BGN|IDBG-89505|ENSG00000182492|633|0|1| ; BIN1|IDBG-68691|ENSG00000136717|274|0|1| ; BLM|IDBG-30365|ENSG00000197299|641|0|1| ; C2|IDBG-79551|ENSG00000204364||0|1| ; CAMK1G|IDBG-106416|ENSG00000008118|57172|0|1| ; CCDC88A|IDBG-…
NRF-2	NRF-2	CisRED	Homo sapiens	95	783	0.12	0.076007	0.34645	ABCC4 ; ACTA2 ; AP3B1 ; APPL2 ; ASCC2 ; ATG16L1 ; BTK ; C1QA ; C1QBP ; CASP8 ; CD14 ; CD247 ; CNTF;ZFP91;ZFP91-CNTF ; CTSG ; CUL4A ; DMAP1 ; EGR1 ; EIF1 ; EIF1B ; EIF4A1 ; FGR ; FKBP1A ; FOXO4 ; GSR ; HSP90AB1 ; IL17RA ; IL27 ; ING4 ; IRAK4 ; ITGB1BP2 ; KRT10 ; KRT5 ; LCK ; LCP2 ; LRRC41 ; LRRC7 ; MASP1 ; MED1 ; MED10 ; MKNK1 ; MYBPC2 ; NCK2 ; NDN ; NR1H2 ; NUMBL ; PAK3 ; PDCD10 ; PIK3AP1 ; PIK3R…	ABCC4|IDBG-42534|ENSG00000125257|10257|0|1| ; ACTA2|IDBG-81614|ENSG00000107796|59|0|1| ; AP3B1|IDBG-30467|ENSG00000132842|8546|0|1| ; APPL2|IDBG-54652|ENSG00000136044|55198|0|1| ; ASCC2|IDBG-3882|ENSG00000100325|84164|0|1| ; ATG16L1|IDBG-83447|ENSG00000085978|55054|0|1| ; BTK|IDBG-79651|ENSG00000010671|695|0|1| ; C1QA|IDBG-93718|ENSG00000173372|712|0|1| ; C1QBP|IDBG-21497|ENSG00000108561|708|0|1|…
TCF12	HTF4gamma	CisRED	Homo sapiens	116	971	0.12	0.0769208	0.342647	ABCA1 ; ADAMTS6 ; AIM2 ; APEX1 ; APP ; ARFGEF2 ; ATP6V0B ; BAX ; BBC3 ; BCL9 ; BIRC6 ; BMP6 ; BRD2 ; CAMK2A ; CANX ; CCL21 ; CCL7 ; CLEC9A ; CSF2 ; CSNK2A1 ; CUEDC2 ; CYBA ; DLEU1 ; DMRTB1 ; DNAH1 ; DSP ; DUSP1 ; DUSP10 ; DUSP6 ; DVL2 ; EEF2K ; EGLN2 ; EGR3 ; EIF3F ; EIF4A3 ; ELK1 ; EZR ; FAF1 ; FANCF ; FOS ; GFI1B ; GNAS ; GRB2 ; GZMA ; HGS ; HIF1A ; HMGCR ; HNRNPD ; HNRNPUL1 ; HTR2C ; HTR6 ; HT…	ABCA1|IDBG-79441|ENSG00000165029|19|0|1| ; ADAMTS6|IDBG-23823|ENSG00000049192|11174|0|1| ; AIM2|IDBG-103863|ENSG00000163568|9447|0|1| ; APEX1|IDBG-2246|ENSG00000100823|328|0|1| ; APP|IDBG-1100|ENSG00000142192|351|0|1| ; ARFGEF2|IDBG-80059|ENSG00000124198|10564|0|1| ; ATP6V0B|IDBG-97633|ENSG00000117410|533|0|1| ; BAX|IDBG-61459|ENSG00000087088|581|0|1| ; BBC3|IDBG-59341|ENSG00000105327|27113|0|1| …
E2F-1 DP-1	E2F-1_DP-1	CisRED	Homo sapiens	44	337	0.13	0.0775218	0.33765	AGTR1 ; ALPP ; ATRX ; C1QBP ; CASP8AP2 ; CCL19 ; CD44 ; CDC25A ; CHEK1 ; DLEU1 ; E2F1 ; EHMT2 ; FBN1 ; GUCY1A2 ; IKZF3 ; IL12B ; IL4R ; ING3 ; IRF1 ; KCNA5 ; LRRC7 ; MMP1 ; PDK1 ; PGLYRP4 ; POU3F2 ; PRKDC ; PTN ; RARA ; RND1 ; RPS27A ; S100A9 ; SAPS3 ; SDCCAG8 ; SGK2 ; SHC1 ; SKP2 ; SMUG1 ; SORBS3 ; TIAL1 ; TIRAP ; TNFRSF1B ; TNIP1 ; TXLNA ; VTI1B ;	AGTR1|IDBG-60289|ENSG00000144891|185|0|1| ; ALPP|IDBG-83209|ENSG00000163283|250|0|1| ; ATRX|IDBG-77514|ENSG00000085224|546,728849|0|1| ; C1QBP|IDBG-21497|ENSG00000108561|708|0|1| ; CASP8AP2|IDBG-94347|ENSG00000118412|9994|0|1| ; CCL19|IDBG-61011|ENSG00000172724|6363|0|1| ; CD44|IDBG-39556|ENSG00000026508|960|0|1| ; CDC25A|IDBG-32204|ENSG00000164045|993|0|1| ; CHEK1|IDBG-75536|ENSG00000149554|1111…
SRF	SRF	CisRED	Homo sapiens	250	2195	0.11	0.0837891	0.357014	AATF ; ABCA1 ; ABR ; ACAP1 ; ACTB ; ADAMTS13 ; AFP ; AHR ; AK1 ; AKT2 ; ALK ; ARAF ; ARHGEF11 ; ARRB2 ; ATF3 ; ATP1A3 ; BAI2 ; BCL2A1 ; BRAF ; BRCA1 ; C1S ; CAMK1G ; CASP10 ; CASP3 ; CCL19 ; CCL21 ; CD14 ; CD300LB ; CD69 ; CDC37 ; CDK2 ; CDX2 ; CDYL ; CHD3 ; CHEK1 ; CHST11 ; COL4A2 ; COPS5 ; CSF2 ; CSF3R ; CSNK2B;LY6G5B ; CTCF ; CTLA4 ; CUL2 ; CUL4A ; CXCL1 ; DAPK1 ; DDX5 ; DEFB1 ; DEFB4 ; DIABLO…	AATF|IDBG-43309|ENSG00000108270|26574|0|1| ; ABCA1|IDBG-79441|ENSG00000165029|19|0|1| ; ABR|IDBG-14430|ENSG00000159842|29|0|1| ; ACAP1|IDBG-24566|ENSG00000072818|9744|0|1| ; ACTB|IDBG-7590|ENSG00000075624|60|0|1| ; ADAMTS13|IDBG-91330|ENSG00000160323|11093|0|1| ; AFP|IDBG-23783|ENSG00000081051|174|0|1| ; AHR|IDBG-8995|ENSG00000106546|196|0|1| ; AK1|IDBG-86687|ENSG00000106992|203|0|1| ; AKT2|IDBG-…
BACH1	Bach1	CisRED	Homo sapiens	78	637	0.12	0.0857231	0.357484	ABCA1 ; ACHE ; ALPP ; ATF3 ; BCL2L11 ; BIRC7 ; BTK ; CCL21 ; CD28 ; CD4 ; CD44 ; CDKN2B ; CSF1R ; CUL4B ; CXCL10 ; CXCL9 ; CYBB ; DAB2IP ; DEFB4 ; E2F4 ; EIF3J ; EIF6 ; ERBB4 ; F2RL1 ; GABARAP ; GABARAPL1 ; HLA-DRA ; IL16 ; IL18 ; IL9 ; ISG20 ; ITGA5 ; KAT2B ; KHSRP ; KLK3 ; KSR1 ; LGTN ; MAP1LC3A ; MAP3K4 ; MAPK12 ; MASP1 ; MMP7 ; MPL ; NDN ; NOP10 ; NPR2 ; OTUD4 ; P2RX7 ; PBX1 ; PNN ; PPM1A ; P…	ABCA1|IDBG-79441|ENSG00000165029|19|0|1| ; ACHE|IDBG-32513|ENSG00000087085|43|0|1| ; ALPP|IDBG-83209|ENSG00000163283|250|0|1| ; ATF3|IDBG-106549|ENSG00000162772|467|0|1| ; BCL2L11|IDBG-65821|ENSG00000153094|10018|0|1| ; BIRC7|IDBG-85846|ENSG00000101197|79444|0|1| ; BTK|IDBG-79651|ENSG00000010671|695|0|1| ; CCL21|IDBG-61074|ENSG00000137077|6366|0|1| ; CD28|IDBG-79183|ENSG00000178562|940|0|1| ; CD4…
NRF1	NRF-1	CisRED	Homo sapiens	223	1954	0.11	0.0929852	0.37969	ABCC4 ; ACTA2 ; ADRB1 ; AKT1S1 ; ALPL ; ANP32A ; AP3B1 ; ARAF ; ARF6 ; ARHGDIA ; ARHGEF12 ; ARVCF ; ATG5 ; ATP1A3 ; AURKA ; BAT3 ; BBC3 ; BCL2 ; BIRC3 ; BMPR1A ; BMPR1B ; BRCA1 ; BRD2 ; C1orf149 ; C2 ; CAMK2B ; CANX ; CARD9 ; CASP2 ; CBX5 ; CCDC88A ; CCNE1 ; CD47 ; CDK2 ; CDKN2A ; CNTF;ZFP91;ZFP91-CNTF ; CROP ; CSF2 ; CSK ; CSNK2B;LY6G5B ; CTLA4 ; CTSD ; CUL3 ; CXCR4 ; CYTH1 ; CYTIP ; DAPK1 ; DDI…	ABCC4|IDBG-42534|ENSG00000125257|10257|0|1| ; ACTA2|IDBG-81614|ENSG00000107796|59|0|1| ; ADRB1|IDBG-90231|ENSG00000043591|153|0|1| ; AKT1S1|IDBG-63691|ENSG00000204673|84335|0|1| ; ALPL|IDBG-93194|ENSG00000162551|249|0|1| ; ANP32A|IDBG-19082|ENSG00000140350|8125|0|1| ; AP3B1|IDBG-30467|ENSG00000132842|8546|0|1| ; ARAF|IDBG-61504|ENSG00000078061|369|0|1| ; ARF6|IDBG-5864|ENSG00000165527|382|0|1| ; …
SMAD1	Smad1	CisRED	Homo sapiens	154	1324	0.12	0.0935641	0.374256	ACAP1 ; ADH6 ; ADRA2A ; ADRB1 ; AP2M1 ; APP ; ARAF ; BBC3 ; BMP7 ; BMPR1A ; C1S ; CAMK2B ; CAPN2 ; CARD10 ; CASK ; CASP5 ; CAV1 ; CCL11 ; CCL3 ; CDC2 ; CDKN1A ; CDKN1C ; CDKN2A ; COL4A2 ; CSF2 ; CSF2RB ; CSNK2A1 ; CTBP1 ; CUL1 ; DOCK1 ; DSP ; EIF3A ; FAF1 ; FCGR2A ; FHL3 ; FOSL2 ; FSHR ; FUT7 ; GATA2 ; GATA4 ; GHR ; GJB2 ; GLDC ; GNAQ ; GSR ; GZMB ; GZMM ; HLA-DOB;TAP2 ; HLA-DRA ; HMGCR ; HNRNPA1…	ACAP1|IDBG-24566|ENSG00000072818|9744|0|1| ; ADH6|IDBG-31160|ENSG00000172955|130|0|1| ; ADRA2A|IDBG-89698|ENSG00000150594|150|0|1| ; ADRB1|IDBG-90231|ENSG00000043591|153|0|1| ; AP2M1|IDBG-67524|ENSG00000161203|1173|0|1| ; APP|IDBG-1100|ENSG00000142192|351|0|1| ; ARAF|IDBG-61504|ENSG00000078061|369|0|1| ; BBC3|IDBG-59341|ENSG00000105327|27113|0|1| ; BMP7|IDBG-82028|ENSG00000101144|655|0|1| ; BMPR1…
LEF1	LEF-1	CisRED	Homo sapiens	133	1134	0.12	0.094216	0.369327	ABL1 ; ACVR1 ; AKT2 ; APC ; ARHGAP8;PRR5;LOC553158 ; ARHGDIA ; ARHGEF1 ; ARRB2 ; ATP1A3 ; BCL6 ; BCL9 ; BGN ; BIN1 ; BIRC7 ; BLM ; BRCC3 ; C1S ; CALM1 ; CAPN2 ; CASP1 ; CCDC88A ; CCL22 ; CCL7 ; CCM2 ; CCNG2 ; CD200 ; CDC2 ; CDR2 ; CDX2 ; CEACAM3 ; CFHR4 ; CRKL ; CST5 ; CST9 ; CTNND2 ; CUEDC2 ; CUL1 ; DKK1 ; DLEU1 ; DOK1 ; DUSP6 ; EGFR ; EIF3I ; ERAP2 ; ERCC5 ; EZH2 ; EZR ; FBXO25 ; FBXO44 ; FBXW8…	ABL1|IDBG-89599|ENSG00000097007|25|0|1| ; ACVR1|IDBG-72930|ENSG00000115170|90|0|1| ; AKT2|IDBG-51270|ENSG00000105221|208|0|1| ; APC|IDBG-37007|ENSG00000134982|324|0|1| ; ARHGAP8;PRR5;LOC553158|IDBG-11032|ENSG00000186654|23779,553158,55615|0|1| ; ARHGDIA|IDBG-72684|ENSG00000141522|396|0|1| ; ARHGEF1|IDBG-53394|ENSG00000076928|9138|0|1| ; ARRB2|IDBG-19263|ENSG00000141480|409|0|1| ; ATP1A3|IDBG-5355…
MTF1	MTF-1	CisRED	Homo sapiens	126	1073	0.12	0.0984822	0.37848	ACHE ; ACTA2 ; ANK2 ; ARHGEF12 ; ARVCF ; ATF1 ; AURKA ; BCL11B ; BCL2L11 ; BMPR1A ; BMPR1B ; BRAF ; C1QBP ; CALD1 ; CAMK2B ; CARD9 ; CASP5 ; CCNE1 ; CHRNA1 ; CNTF;ZFP91;ZFP91-CNTF ; CTBP1 ; CTCF ; CTNND1 ; DDX5 ; DMRTB1 ; DUSP4 ; DYNLL1 ; EEF2K ; EGFR ; EGR1 ; EIF3G ; EIF4A1 ; EIF4G1 ; EZR ; FBXO18 ; FBXO6 ; FOSL2 ; GAB1 ; GADD45A ; GATA2 ; GEMIN5 ; GJB2 ; GSR ; GUCY1A3 ; HAL ; HIST1H1E ; HIST3H3…	ACHE|IDBG-32513|ENSG00000087085|43|0|1| ; ACTA2|IDBG-81614|ENSG00000107796|59|0|1| ; ANK2|IDBG-34685|ENSG00000145362|287|0|1| ; ARHGEF12|IDBG-74643|ENSG00000196914|23365|0|1| ; ARVCF|IDBG-1524|ENSG00000099889|421|0|1| ; ATF1|IDBG-32838|ENSG00000123268|466|0|1| ; AURKA|IDBG-81805|ENSG00000087586|6790|0|1| ; BCL11B|IDBG-19375|ENSG00000127152|64919|0|1| ; BCL2L11|IDBG-65821|ENSG00000153094|10018|0|1…
ATF3	ATF3	CisRED	Homo sapiens	103	867	0.12	0.101085	0.381012	ACHE ; ACVR1B ; ACVRL1 ; AKT1S1 ; APEX1 ; ASCC2 ; ATF3 ; ATR ; BAI2 ; BRAF ; CAMK2B ; CAMK2D ; CCL4 ; CD36 ; CD37 ; CDC37 ; CRKL ; CRTAM ; CRYAB ; CTCF ; DDX5 ; DHX36 ; EEF2 ; EGR2 ; EIF4EBP2 ; FOXO3 ; GADD45A ; GTF2B ; HABP4 ; HGS ; HLA-DRA ; HOXC6 ; HSPB2 ; ID1 ; IKBKAP ; IKBKB ; IL10RA ; IL11 ; IL4 ; IL8 ; IL9 ; IRF6 ; ITK ; JUN ; JUND ; KCNJ15 ; KLF6 ; MAP1B ; MAP3K13 ; MAPKAPK3 ; MXD1 ; MYBP…	ACHE|IDBG-32513|ENSG00000087085|43|0|1| ; ACVR1B|IDBG-33695|ENSG00000135503|91|0|1| ; ACVRL1|IDBG-33826|ENSG00000139567|94|0|1| ; AKT1S1|IDBG-63691|ENSG00000204673|84335|0|1| ; APEX1|IDBG-2246|ENSG00000100823|328|0|1| ; ASCC2|IDBG-3882|ENSG00000100325|84164|0|1| ; ATF3|IDBG-106549|ENSG00000162772|467|0|1| ; ATR|IDBG-59521|ENSG00000175054|545,648152,651921|0|1| ; BAI2|IDBG-95490|ENSG00000121753|57…
ETV7	Tel-2a	CisRED	Homo sapiens	86	717	0.12	0.106534	0.393976	ACVRL1 ; ADRB2 ; APPL2 ; ASCC2 ; AURKA ; AZI2 ; BCAR1 ; BCL2A1 ; BIRC7 ; BLNK ; BTK ; C1QB ; C3AR1 ; CARD9 ; CBLB ; CD300LB ; CLK2 ; CUL4A ; DAPK3 ; DEF6 ; DMAP1 ; EIF3G ; EIF3I ; ENG ; ETS1 ; FBXW8 ; FRAT2 ; ICAM1 ; IL11 ; IL12RB1 ; IL2RA ; ING4 ; JUN ; JUNB ; KPNA6 ; KRT5 ; LCK ; LRRC41 ; LUC7L ; LY96 ; LYN ; MPL ; MS4A1 ; MUC1 ; NCK2 ; NFYA ; NR1H2 ; PAK3 ; PKLR ; PRKACB ; PRPF6 ; PSMC2 ; PSMC…	ACVRL1|IDBG-33826|ENSG00000139567|94|0|1| ; ADRB2|IDBG-52685|ENSG00000169252|154|0|1| ; APPL2|IDBG-54652|ENSG00000136044|55198|0|1| ; ASCC2|IDBG-3882|ENSG00000100325|84164|0|1| ; AURKA|IDBG-81805|ENSG00000087586|6790|0|1| ; AZI2|IDBG-23171|ENSG00000163512|64343|0|1| ; BCAR1|IDBG-42468|ENSG00000050820|9564|0|1| ; BCL2A1|IDBG-25591|ENSG00000140379|597|0|1| ; BIRC7|IDBG-85846|ENSG00000101197|79444|0…
SOX9	SOX-9	CisRED	Homo sapiens	90	754	0.12	0.109485	0.397389	ADAMTS6 ; ANK2 ; ARHGDIA ; ARHGEF11 ; ARRB2 ; ATP1A3 ; ATRX ; BATF ; BCL11B ; BLVRA ; CANX ; CBLB ; CCR1 ; CD200 ; CD47 ; CDH5 ; CDR2 ; COPS8 ; CSNK2A1 ; DGKZ ; DNAH1 ; DUSP6 ; DYNLL1 ; EGR3 ; EIF4A1 ; EP300 ; EPC1 ; ETS1 ; ETV6 ; EZH2 ; FBXO44 ; FHL1 ; FOXO3 ; GFI1B ; GLDC ; GPRASP1 ; GRIP1 ; HLA-DOB;TAP2 ; HNRNPA1 ; HOXA9 ; HSPA1A ; ID1 ; IFIH1 ; IGFBP2 ; IL1RAP ; IL1RL1 ; IP6K2 ; IRS2 ; JUP ; …	ADAMTS6|IDBG-23823|ENSG00000049192|11174|0|1| ; ANK2|IDBG-34685|ENSG00000145362|287|0|1| ; ARHGDIA|IDBG-72684|ENSG00000141522|396|0|1| ; ARHGEF11|IDBG-103650|ENSG00000132694|9826|0|1| ; ARRB2|IDBG-19263|ENSG00000141480|409|0|1| ; ATP1A3|IDBG-53554|ENSG00000105409|478|0|1| ; ATRX|IDBG-77514|ENSG00000085224|546,728849|0|1| ; BATF|IDBG-13023|ENSG00000156127|10538|0|1| ; BCL11B|IDBG-19375|ENSG0000012…
HIF-1	HIF-1	CisRED	Homo sapiens	204	1793	0.11	0.113602	0.404837	ABCA1 ; ACHE ; ADAMTS6 ; ADAP1;COX19 ; ADRA2A ; APEX1 ; ARF1 ; ARRB2 ; ARVCF ; ASCC2 ; ATF4 ; ATP1A3 ; ATP6V0B ; AURKA ; BAI2 ; BAX ; BBC3 ; BCL11B ; BCL2 ; BCL9 ; BIRC7 ; BMP6 ; BRAF ; BRD2 ; CALD1 ; CAMK2B ; CANX ; CARD10 ; CCL21 ; CCND1 ; CD47 ; CDC37 ; CLIP1 ; CREB1 ; CRKL ; CRTAM ; CTBP1 ; CTCF ; CTLA4 ; CUX2 ; DDIT3 ; DUSP1 ; DUSP4 ; DVL2 ; DYNLL1 ; EEF2K ; EGFR ; EGLN2 ; EGR1 ; EIF3F ; EIF…	ABCA1|IDBG-79441|ENSG00000165029|19|0|1| ; ACHE|IDBG-32513|ENSG00000087085|43|0|1| ; ADAMTS6|IDBG-23823|ENSG00000049192|11174|0|1| ; ADAP1;COX19|IDBG-6297|ENSG00000105963|11033,90639|0|1| ; ADRA2A|IDBG-89698|ENSG00000150594|150|0|1| ; APEX1|IDBG-2246|ENSG00000100823|328|0|1| ; ARF1|IDBG-107128|ENSG00000143761|375|0|1| ; ARRB2|IDBG-19263|ENSG00000141480|409|0|1| ; ARVCF|IDBG-1524|ENSG00000099889|4…
ALX4	Alx-4	CisRED	Homo sapiens	27	204	0.13	0.125218	0.438264	ABL1 ; AKT2 ; ARHGEF11 ; AXIN1 ; CAPN2 ; CCL2 ; CLK2 ; CYP1A1 ; GZMB ; HAL ; IL4 ; IRF8 ; ISG20 ; JUN ; KRAS ; MBP ; MMP3 ; NUP214 ; PGLYRP4 ; PTPRC ; SAPS1 ; SELE ; SOCS3 ; STMN1 ; TCF3 ; TYROBP ; VEGFA ;	ABL1|IDBG-89599|ENSG00000097007|25|0|1| ; AKT2|IDBG-51270|ENSG00000105221|208|0|1| ; ARHGEF11|IDBG-103650|ENSG00000132694|9826|0|1| ; AXIN1|IDBG-7404|ENSG00000103126|8312|0|1| ; CAPN2|IDBG-106873|ENSG00000162909|824|0|1| ; CCL2|IDBG-40504|ENSG00000108691|6347|0|1| ; CLK2|IDBG-103224|ENSG00000176444|1196|0|1| ; CYP1A1|IDBG-22475|ENSG00000140465|1543|0|1| ; GZMB|IDBG-4054|ENSG00000100453|3002|0|1| …
XBP1	XBP-1	CisRED	Homo sapiens	158	1378	0.11	0.125998	0.433255	ABCA1 ; ACVR1B ; ANK2 ; APEX1 ; ARF1 ; ARFGEF2 ; ATG12 ; BAX ; BBC3 ; BCL11B ; BCL6 ; BCL9 ; BMP6 ; BNIP3L ; BRAF ; BRCA1 ; BRD2 ; CAMK2D ; CANX ; CBX5 ; CCND1 ; CDC37 ; CDK2 ; CDX2 ; CLEC9A ; COPB1 ; COPS3 ; CREB1 ; CRKL ; CRTAM ; CRYAB ; CSNK1G2 ; CTLA4 ; CUX2 ; DDX5 ; DHX36 ; DNAJB11 ; DUSP1 ; DUSP26 ; DVL2 ; DYNLL1 ; EEF2 ; EEF2K ; EGLN2 ; EGR1 ; EGR2 ; EGR3 ; EIF3F ; EIF4A1 ; EIF4A3 ; EIF4G1…	ABCA1|IDBG-79441|ENSG00000165029|19|0|1| ; ACVR1B|IDBG-33695|ENSG00000135503|91|0|1| ; ANK2|IDBG-34685|ENSG00000145362|287|0|1| ; APEX1|IDBG-2246|ENSG00000100823|328|0|1| ; ARF1|IDBG-107128|ENSG00000143761|375|0|1| ; ARFGEF2|IDBG-80059|ENSG00000124198|10564|0|1| ; ATG12|IDBG-37900|ENSG00000145782|9140|0|1| ; BAX|IDBG-61459|ENSG00000087088|581|0|1| ; BBC3|IDBG-59341|ENSG00000105327|27113|0|1| ; BC…
PAX5	Pax-5	CisRED	Homo sapiens	473	4303	0.11	0.127076	0.429428	AAMP ; ACHE ; ACTB ; ACVRL1 ; ADAM17 ; ADAP1;COX19 ; ADRB2 ; AGTR1 ; AKNA ; AKT2 ; ALK ; ALPI ; ANK2 ; APBB2 ; APEX1 ; APP ; ARHGAP21 ; ARHGDIA ; ARHGEF12 ; ASCC2 ; ATP1A1 ; AURKA ; AXIN1 ; BAI2 ; BAX ; BCAR1 ; BCL2L1 ; BCL6 ; BIRC5 ; BIRC6 ; BMF ; BMP2 ; BMP6 ; BMPR1A ; BMPR1B ; BMPR2 ; BMX ; BNIP3 ; BNIP3L ; BRAF ; BTBD10 ; BTRC ; C19orf62 ; C1QBP ; C1orf149 ; C1orf25 ; C3 ; CALCOCO2 ; CALD1 ; …	AAMP|IDBG-80875|ENSG00000127837|14|0|1| ; ACHE|IDBG-32513|ENSG00000087085|43|0|1| ; ACTB|IDBG-7590|ENSG00000075624|60|0|1| ; ACVRL1|IDBG-33826|ENSG00000139567|94|0|1| ; ADAM17|IDBG-27788|ENSG00000151694|6868|0|1| ; ADAP1;COX19|IDBG-6297|ENSG00000105963|11033,90639|0|1| ; ADRB2|IDBG-52685|ENSG00000169252|154|0|1| ; AGTR1|IDBG-60289|ENSG00000144891|185|0|1| ; AKNA|IDBG-82103|ENSG00000106948|80709|0…
LXR-alpha RXR-alpha	LXR-alpha_RXR-alpha	CisRED	Homo sapiens	105	899	0.12	0.13431	0.446182	ABCA1 ; ACHE ; ADAM17 ; ARHGDIA ; ARHGEF12 ; BCL2L11 ; BCR ; BRD8 ; BTF3 ; CAMK2B ; CAMK2D ; CCL21 ; CCL23 ; CCM2 ; CCR2 ; CDK2 ; CEACAM3 ; CLIP3 ; CSF3R ; CSNK1A1 ; CSNK2A1 ; CYLD ; CYTH1 ; DEF6 ; DHX9 ; EEF2 ; EGLN2 ; EGR1 ; EIF3J ; ELF1 ; ENG ; ERBB2IP ; ETV6 ; EZH2 ; FBXO31 ; FCGRT ; FEZ2 ; FLT1 ; FLT3 ; FOXK2 ; GDA ; HABP2 ; HIST1H2AL ; HLA-DOB;TAP2 ; HMGA1 ; ID1 ; IFNG ; IL2 ; IL8 ; IRAK1 ;…	ABCA1|IDBG-79441|ENSG00000165029|19|0|1| ; ACHE|IDBG-32513|ENSG00000087085|43|0|1| ; ADAM17|IDBG-27788|ENSG00000151694|6868|0|1| ; ARHGDIA|IDBG-72684|ENSG00000141522|396|0|1| ; ARHGEF12|IDBG-74643|ENSG00000196914|23365|0|1| ; BCL2L11|IDBG-65821|ENSG00000153094|10018|0|1| ; BCR|IDBG-2349|ENSG00000186716|100133163,613|0|1| ; BRD8|IDBG-46567|ENSG00000112983|10902|0|1| ; BTF3|IDBG-27987|ENSG000001457…
MZF1	MZF-1	CisRED	Homo sapiens	60	497	0.12	0.142583	0.465773	APBB1 ; APC ; BCL6 ; BIRC6 ; BTRC ; CALD1 ; CAMK1G ; CARD16 ; CD1D ; CD4 ; CDYL ; CHD3 ; CIR ; CLIP3 ; CUL3 ; ERAP2 ; FCGR2A ; FLNA ; GTF2F1 ; GZMA ; HFE2 ; HGF ; HOXA10 ; IGF2BP1 ; IL11 ; IL15 ; IL23A ; IL27 ; JUP ; KAT2B ; KCNJ15 ; KLK5 ; MAGEA11 ; MPP2 ; MUC1 ; NBR1 ; NFYB ; NGFRAP1 ; PHLPP2 ; PLA2G4A ; PLD1 ; PLEKHO1 ; PSMD7 ; RBMX ; RS1 ; RUNX1 ; SNCA ; SOCS3 ; SOCS5 ; TFDP3 ; TLR2 ; TNFRSF1…	APBB1|IDBG-28785|ENSG00000166313|322|0|1| ; APC|IDBG-37007|ENSG00000134982|324|0|1| ; BCL6|IDBG-69349|ENSG00000113916|604|0|1| ; BIRC6|IDBG-43545|ENSG00000115760|57448|0|1| ; BTRC|IDBG-87102|ENSG00000166167|8945|0|1| ; CALD1|IDBG-42284|ENSG00000122786|800|0|1| ; CAMK1G|IDBG-106416|ENSG00000008118|57172|0|1| ; CARD16|IDBG-69692|ENSG00000204397|114769|0|1| ; CD1D|IDBG-103733|ENSG00000158473|912|0|1…
NR1I3	CAR	CisRED	Homo sapiens	274	2459	0.11	0.146212	0.469796	ABCA1 ; ABL1 ; ACTB ; ADRB2 ; AKNA ; ALK ; ALS2 ; APC ; ARHGDIA ; ARNT ; ARRB2 ; ATF1 ; ATF3 ; ATP1A3 ; ATP2B4 ; AURKA ; BANF1 ; BATF ; BCL10 ; BCL2 ; BCL9 ; BNIP3L ; BRD7 ; BRD8 ; BTF3 ; C2 ; C3AR1 ; CALD1 ; CALM1 ; CAMK2D ; CAPN2 ; CARD10 ; CARD16 ; CASP1 ; CASP10 ; CCL19 ; CCL4 ; CCR2 ; CD4 ; CD40LG ; CD68 ; CD74 ; CD9 ; CEACAM3 ; CEBPB ; CFB ; CFTR ; CLEC7A ; CLEC9A ; CLIP3 ; CNTF;ZFP91;ZFP91…	ABCA1|IDBG-79441|ENSG00000165029|19|0|1| ; ABL1|IDBG-89599|ENSG00000097007|25|0|1| ; ACTB|IDBG-7590|ENSG00000075624|60|0|1| ; ADRB2|IDBG-52685|ENSG00000169252|154|0|1| ; AKNA|IDBG-82103|ENSG00000106948|80709|0|1| ; ALK|IDBG-42084|ENSG00000171094|238|0|1| ; ALS2|IDBG-78753|ENSG00000003393|57679|0|1| ; APC|IDBG-37007|ENSG00000134982|324|0|1| ; ARHGDIA|IDBG-72684|ENSG00000141522|396|0|1| ; ARNT|IDBG…
E2F:DP	E2F:DP	CisRED	Homo sapiens	107	922	0.12	0.147228	0.465429	ARHGDIA ; ARHGEF6 ; ATM ; BCL2 ; BNIP3L ; BRAF ; BRCA1 ; CASP8AP2 ; CCM2 ; CCNA2 ; CCT5 ; CD40LG ; CD44 ; CD9 ; CDC25A ; CDC42EP1 ; CFTR ; CHEK1 ; COL5A1 ; CREB1 ; CSNK1G2 ; CTSG ; CUL3 ; CYP1A1 ; E2F1 ; EDA2R ; EIF3A ; EIF4A1 ; ESPL1 ; EZH2 ; GATA4 ; GSR ; GTF2I ; GUCY1A2 ; HERC3 ; HSPA4 ; HSPD1 ; IFI16 ; IFNA1 ; IL16 ; IL4R ; ING3 ; IRF2 ; KIF11 ; LRRC7 ; MAD2L1 ; MAGEA11 ; MAP3K13 ; MAPK8IP3 ;…	ARHGDIA|IDBG-72684|ENSG00000141522|396|0|1| ; ARHGEF6|IDBG-87668|ENSG00000129675|9459|0|1| ; ATM|IDBG-70193|ENSG00000149311|472,651610|0|1| ; BCL2|IDBG-4354|ENSG00000171791|596|0|1| ; BNIP3L|IDBG-13074|ENSG00000104765|665|0|1| ; BRAF|IDBG-44351|ENSG00000157764|673|0|1| ; BRCA1|IDBG-52172|ENSG00000012048|672|0|1| ; CASP8AP2|IDBG-94347|ENSG00000118412|9994|0|1| ; CCM2|IDBG-15466|ENSG00000136280|836…
SPI1	PU.1	CisRED	Homo sapiens	67	563	0.12	0.154824	0.481675	ADRB2 ; AKT3 ; ALOX15 ; APPL2 ; B2M ; BANF1 ; BCL2A1 ; CASP10 ; CCL22 ; CCL7 ; CD3E ; CDC37 ; CTSG ; CYTIP ; DMAP1 ; DR1 ; EIF4EBP2 ; ELF1 ; FBXO42 ; FCGR1A ; FCGRT ; FGR ; FKBP1A ; FUT7 ; GNA15 ; GTF2F1 ; IL6R ; INPP5D ; ITGA5 ; KAT2B ; KRT10 ; LCP2 ; LTBR ; MALT1 ; MMP13 ; MTA1 ; MYBPC2 ; NLRC4 ; NLRP1 ; NLRP12 ; NR1H2 ; PIK3AP1 ; PKN2 ; PLAT ; PRPF31 ; PSMC2 ; PSMD4 ; PSMD7 ; PSTPIP1 ; RPL28 ;…	ADRB2|IDBG-52685|ENSG00000169252|154|0|1| ; AKT3|IDBG-107751|ENSG00000117020|10000|0|1| ; ALOX15|IDBG-19074|ENSG00000161905|246|0|1| ; APPL2|IDBG-54652|ENSG00000136044|55198|0|1| ; B2M|IDBG-9902|ENSG00000166710|567|0|1| ; BANF1|IDBG-58220|ENSG00000175334|645870,8815|0|1| ; BCL2A1|IDBG-25591|ENSG00000140379|597|0|1| ; CASP10|IDBG-78470|ENSG00000003400|843|0|1| ; CCL22|IDBG-33170|ENSG00000102962|63…
E2F	E2F	CisRED	Homo sapiens	26	201	0.13	0.156713	0.479933	CASP8AP2 ; CD44 ; CDC25A ; CHEK1 ; CREB1 ; CSNK1G2 ; E2F1 ; EIF4A1 ; GUCY1A2 ; ING3 ; KIF11 ; MRPS18B ; NEFL ; PPIG ; PRKAA1 ; PRKDC ; PSKH1 ; RAB27A ; SAPS3 ; SELE ; SIN3A ; SKP2 ; TFAP2A ; VTI1B ; WDR4 ; ZNF615 ;	CASP8AP2|IDBG-94347|ENSG00000118412|9994|0|1| ; CD44|IDBG-39556|ENSG00000026508|960|0|1| ; CDC25A|IDBG-32204|ENSG00000164045|993|0|1| ; CHEK1|IDBG-75536|ENSG00000149554|1111|0|1| ; CREB1|IDBG-79573|ENSG00000118260|1385|0|1| ; CSNK1G2|IDBG-15174|ENSG00000133275|1455|0|1| ; E2F1|IDBG-67214|ENSG00000101412|1869|0|1| ; EIF4A1|IDBG-25777|ENSG00000161960|1973|0|1| ; GUCY1A2|IDBG-69857|ENSG00000152402|2…
HNF-3	HNF-3	CisRED	Homo sapiens	238	2134	0.11	0.163055	0.491673	ADAMTS13 ; ADAP1;COX19 ; ADRB1 ; ADRB2 ; AGTR1 ; ANP32A ; APEX1 ; APP ; ARHGEF7 ; ARRB2 ; ATP2B2 ; ATP2B4 ; BCL2 ; BCL2A1 ; BIRC7 ; BLVRA ; BMX ; BTF3 ; C19orf62 ; C1orf25 ; C2 ; CALD1 ; CAPN2 ; CARD6 ; CASP2 ; CASP8 ; CASP9 ; CCL19 ; CCNA2 ; CCNG2 ; CD247 ; CD47 ; CDC37 ; CDH2 ; CDH5 ; CLEC7A ; CRP ; CSF1R ; CSF3R ; CSK ; CTPS ; CTSD ; CUL4A ; CUL4B ; CUL5 ; CXCL11 ; DCTN1 ; DEDD ; DEFB1 ; DHX9 …	ADAMTS13|IDBG-91330|ENSG00000160323|11093|0|1| ; ADAP1;COX19|IDBG-6297|ENSG00000105963|11033,90639|0|1| ; ADRB1|IDBG-90231|ENSG00000043591|153|0|1| ; ADRB2|IDBG-52685|ENSG00000169252|154|0|1| ; AGTR1|IDBG-60289|ENSG00000144891|185|0|1| ; ANP32A|IDBG-19082|ENSG00000140350|8125|0|1| ; APEX1|IDBG-2246|ENSG00000100823|328|0|1| ; APP|IDBG-1100|ENSG00000142192|351|0|1| ; ARHGEF7|IDBG-51160|ENSG00000102…
POU3F1	POU3F1	CisRED	Homo sapiens	153	1353	0.11	0.173505	0.515259	ACHE ; ADRB1 ; AGT ; ALS2 ; ANP32A ; ARRB1 ; ASCC2 ; BAX ; BCL2 ; BCR ; BID ; BMP3 ; BMPR1A ; C1QB ; C3 ; CARD8 ; CASP2 ; CCL15 ; CCNE1 ; CD300LB ; CD40 ; CD40LG ; CDH24 ; CDH3 ; CDKN2A ; CDR2 ; CDX2 ; CNTF;ZFP91;ZFP91-CNTF ; COPS8 ; CSF1 ; CSF1R ; CSNK2B;LY6G5B ; CST9 ; CUL1 ; CUL4A ; DLEU1 ; DMAP1 ; DOCK1 ; DUSP10 ; DYNLL1 ; EHMT2 ; EIF4G3 ; ELF1 ; ETV6 ; F2RL1 ; FBXO25 ; FEM1B ; FLT3 ; GATA1 ;…	ACHE|IDBG-32513|ENSG00000087085|43|0|1| ; ADRB1|IDBG-90231|ENSG00000043591|153|0|1| ; AGT|IDBG-107363|ENSG00000135744|183|0|1| ; ALS2|IDBG-78753|ENSG00000003393|57679|0|1| ; ANP32A|IDBG-19082|ENSG00000140350|8125|0|1| ; ARRB1|IDBG-64687|ENSG00000137486|408|0|1| ; ASCC2|IDBG-3882|ENSG00000100325|84164|0|1| ; BAX|IDBG-61459|ENSG00000087088|581|0|1| ; BCL2|IDBG-4354|ENSG00000171791|596|0|1| ; BCR|ID…
HSF1	HSF1-L	CisRED	Homo sapiens	83	714	0.12	0.17794	0.52054	ACHE ; ALK ; ATP1A3 ; AURKA ; BIRC3 ; BRD2 ; C14orf100 ; C1QC ; CAMK1G ; CBL ; CCND1 ; CCR2 ; CD247 ; CFHR4 ; CRYAB ; CXCL1 ; CXCL13 ; CXCL2 ; CXCL3 ; CXCL5 ; CXCL6 ; DDX1 ; DMRTB1 ; DNAJA1 ; EZR ; FANCF ; FKBP1A ; FKBP4 ; GTF2I ; HIST3H3 ; HLA-DOB;TAP2 ; HSPA1B ; HSPB2 ; HSPD1 ; ID3 ; IL12B ; IL12RB2 ; IRF8 ; JUN ; KAT2A ; KPNA3 ; MAPKAP1 ; MED10 ; MRPS22 ; MYCBP2 ; MYH1 ; MYO5B ; NFATC4 ; NKAP …	ACHE|IDBG-32513|ENSG00000087085|43|0|1| ; ALK|IDBG-42084|ENSG00000171094|238|0|1| ; ATP1A3|IDBG-53554|ENSG00000105409|478|0|1| ; AURKA|IDBG-81805|ENSG00000087586|6790|0|1| ; BIRC3|IDBG-69045|ENSG00000023445|330|0|1| ; BRD2|IDBG-81704|ENSG00000204256|6046|0|1| ; C14orf100|IDBG-8053|ENSG00000050130|51528|0|1| ; C1QC|IDBG-93737|ENSG00000159189|714|0|1| ; CAMK1G|IDBG-106416|ENSG00000008118|57172|0|1|…
RXR-VDR	RXR-VDR	CisRED	Homo sapiens	76	653	0.12	0.187063	0.539183	ADH6 ; AJAP1 ; AKT2 ; ALOX15 ; BIRC6 ; C19orf62 ; CAMK2A ; CAMK2D ; CARD9 ; CAV1 ; CD37 ; CD44 ; CSF1 ; CSF2 ; CST9 ; CTPS ; CYBB ; DFFA ; DGKZ ; DNAJA1 ; DUSP16 ; DUSP6 ; EEF1A1 ; EEF1D ; EIF4G3 ; ELF1 ; ENG ; FLT1 ; GH1 ; GNB2L1 ; HAL ; IFIH1 ; IFIT1 ; IL17RB ; IL21 ; JAZF1 ; JUN ; JUP ; MAP2K5 ; MAP2K6 ; MAPKAPK3 ; MAVS ; MDM2 ; MYCBP2 ; NFATC1 ; NFKBIB ; NFYA ; NR2E1 ; PLAT ; POLR3A ; PPBP ; …	ADH6|IDBG-31160|ENSG00000172955|130|0|1| ; AJAP1|IDBG-87029|ENSG00000196581|55966|0|1| ; AKT2|IDBG-51270|ENSG00000105221|208|0|1| ; ALOX15|IDBG-19074|ENSG00000161905|246|0|1| ; BIRC6|IDBG-43545|ENSG00000115760|57448|0|1| ; C19orf62|IDBG-36242|ENSG00000105393|29086|0|1| ; CAMK2A|IDBG-53452|ENSG00000070808|815|0|1| ; CAMK2D|IDBG-34988|ENSG00000145349|817|0|1| ; CARD9|IDBG-92266|ENSG00000187796|6417…
TP53	p53	CisRED	Homo sapiens	200	1794	0.11	0.189763	0.539037	ACHE ; ACTB ; ADAMTS13 ; AJAP1 ; ANP32A ; APAF1 ; APBB2 ; ARF1 ; ATG16L1 ; AXIN1 ; BAI2 ; BAX ; BBC3 ; BCL11B ; BCL2 ; BIRC5 ; BLNK ; BRCA1 ; BTK ; C11orf79 ; C2 ; CAD ; CAMK2B ; CARD10 ; CARD6 ; CARD9 ; CCNE1 ; CCR2 ; CD40LG ; CD44 ; CDC37 ; CDK6 ; CDKN1A ; CDKN1C ; CFHR4 ; COPS8 ; CREB1 ; CXCL11 ; DCTN1 ; DDX1 ; DEFA1 ; DFFA ; DHX58 ; DKC1 ; E2F6 ; EEF1A1 ; EEF2K ; EGR1 ; ELANE ; ELF1 ; ELP3 ; …	ACHE|IDBG-32513|ENSG00000087085|43|0|1| ; ACTB|IDBG-7590|ENSG00000075624|60|0|1| ; ADAMTS13|IDBG-91330|ENSG00000160323|11093|0|1| ; AJAP1|IDBG-87029|ENSG00000196581|55966|0|1| ; ANP32A|IDBG-19082|ENSG00000140350|8125|0|1| ; APAF1|IDBG-52364|ENSG00000120868|317|0|1| ; APBB2|IDBG-15151|ENSG00000163697|323|0|1| ; ARF1|IDBG-107128|ENSG00000143761|375|0|1| ; ATG16L1|IDBG-83447|ENSG00000085978|55054|0|…
NKX2-1	Nkx2-1	CisRED	Homo sapiens	91	791	0.12	0.19252	0.539056	ABCC4 ; ACVRL1 ; ADAMTS13 ; ADH6 ; ADIPOQ ; AKT1 ; ARF1 ; BCL6 ; BCL9 ; BRD7 ; BTF3 ; CASK ; CASP5 ; CASP8 ; CCR1 ; CD247 ; CD68 ; CFHR4 ; CHD3 ; CTNND1 ; CUL4B ; CUL5 ; EDA2R ; EGR1 ; EIF3I ; ELF1 ; EP300 ; FBN1 ; FHL3 ; FOXO3 ; GCLC ; GNB2L1 ; HOXA10 ; HOXC6 ; HSP90AA1 ; HTRA4 ; IFI16 ; IFNGR1 ; IL21 ; IRF2BP2 ; KLK1 ; KRT5 ; KRT77 ; LCK ; LEF1 ; MAPK8IP1 ; MED10 ; MLANA ; MTCP1NB ; MYLK2 ; NCO…	ABCC4|IDBG-42534|ENSG00000125257|10257|0|1| ; ACVRL1|IDBG-33826|ENSG00000139567|94|0|1| ; ADAMTS13|IDBG-91330|ENSG00000160323|11093|0|1| ; ADH6|IDBG-31160|ENSG00000172955|130|0|1| ; ADIPOQ|IDBG-69167|ENSG00000181092|9370|0|1| ; AKT1|IDBG-22709|ENSG00000142208|207|0|1| ; ARF1|IDBG-107128|ENSG00000143761|375|0|1| ; BCL6|IDBG-69349|ENSG00000113916|604|0|1| ; BCL9|IDBG-101829|ENSG00000116128|607|0|1|…
Myc-Max	Myc-Max	CisRED	Homo sapiens	118	1039	0.11	0.195192	0.53884	ABCA1 ; ADAMTS6 ; ADRA2A ; AKT3 ; APEX1 ; ATF2 ; ATP6V0B ; BAI3 ; BANF1 ; BAX ; BBC3 ; BCL11B ; BMP6 ; BRD2 ; BTBD10 ; CANX ; CASK ; CD47 ; CEBPB ; CSNK2A1 ; CUEDC2 ; CUX2 ; CXCL9 ; CYBA ; DEDD ; DUSP1 ; DVL2 ; EEF2K ; EGLN1 ; EGLN2 ; EIF3F ; EIF4A1 ; EIF4A3 ; EIF4EBP3;ANKHD1;ANKHD1-EIF4EBP3 ; ELAVL4 ; ELK1 ; ETV6 ; EZR ; FAF1 ; FANCF ; FCER2 ; FCGR1A ; FOS ; GAB2 ; GOPC ; HAX1 ; HDAC2 ; HNRNPD ;…	ABCA1|IDBG-79441|ENSG00000165029|19|0|1| ; ADAMTS6|IDBG-23823|ENSG00000049192|11174|0|1| ; ADRA2A|IDBG-89698|ENSG00000150594|150|0|1| ; AKT3|IDBG-107751|ENSG00000117020|10000|0|1| ; APEX1|IDBG-2246|ENSG00000100823|328|0|1| ; ATF2|IDBG-75609|ENSG00000115966|1386|0|1| ; ATP6V0B|IDBG-97633|ENSG00000117410|533|0|1| ; BAI3|IDBG-91804|ENSG00000135298|577|0|1| ; BANF1|IDBG-58220|ENSG00000175334|645870,8…
NR2F2	COUP-TF2	CisRED	Homo sapiens	83	721	0.12	0.203279	0.55337	ACTL6A ; ADRB2 ; ALK ; ATF4 ; BTF3 ; C1QB ; C1QC ; C1S ; CALCOCO2 ; CAMP ; CBLB ; CCL19 ; CCL21 ; CCL7 ; CCR2 ; CDX2 ; CEACAM1 ; CFHR4 ; CLIP3 ; COL3A1 ; CRKL ; CSNK1A1 ; CST5 ; CUL1 ; CXCL6 ; CYTIP ; DEFB4 ; DSP ; ERAP2 ; FABP1 ; FAF1 ; GATA1 ; GH1 ; HIST1H1E ; HIST2H2BE ; HLA-DRA ; IFI16 ; IFNGR1 ; IL12B ; IL12RB2 ; IL16 ; IL1A ; IL8RA ; ILF3 ; ITGA5 ; KRT6B ; LDHB ; MAPKAPK3 ; MCC ; MET ; MLLT…	ACTL6A|IDBG-66303|ENSG00000136518|86|0|1| ; ADRB2|IDBG-52685|ENSG00000169252|154|0|1| ; ALK|IDBG-42084|ENSG00000171094|238|0|1| ; ATF4|IDBG-8409|ENSG00000128272|468,643159|0|1| ; BTF3|IDBG-27987|ENSG00000145741|689|0|1| ; C1QB|IDBG-93747|ENSG00000173369|713|0|1| ; C1QC|IDBG-93737|ENSG00000159189|714|0|1| ; C1S|IDBG-15857|ENSG00000182326|716|0|1| ; CALCOCO2|IDBG-57242|ENSG00000136436|10241|0|1| ; …
NR1H4	FXR	CisRED	Homo sapiens	60	514	0.12	0.212088	0.569441	ADH6 ; ADRB1 ; ARHGEF6 ; ATF1 ; ATF3 ; BIRC3 ; C2 ; CCND1 ; CD47 ; CDKN1B ; CSF1R ; CSNK1A1 ; CST9 ; CTSG ; DEFA1 ; DLEU1 ; DUSP6 ; DYRK1B ; EDA2R ; ERBB4 ; EZR ; FKBP14 ; GCLC ; GIPC1 ; GZMB ; H3F3A ; HFE ; HGF ; HOPX ; HTRA4 ; IER3 ; IFNB1 ; IL13RA1 ; IL16 ; IL5 ; IMPDH2 ; ITGB1BP1 ; ITGB6 ; JAZF1 ; KSR1 ; LPAR2 ; MAP1LC3A ; MAP4K4 ; MAS1 ; MCC ; MED10 ; MYO5A ; NR2E1 ; RIPK4 ; SMAD6 ; STAT3 ; …	ADH6|IDBG-31160|ENSG00000172955|130|0|1| ; ADRB1|IDBG-90231|ENSG00000043591|153|0|1| ; ARHGEF6|IDBG-87668|ENSG00000129675|9459|0|1| ; ATF1|IDBG-32838|ENSG00000123268|466|0|1| ; ATF3|IDBG-106549|ENSG00000162772|467|0|1| ; BIRC3|IDBG-69045|ENSG00000023445|330|0|1| ; C2|IDBG-79551|ENSG00000204364||0|1| ; CCND1|IDBG-61868|ENSG00000110092|595|0|1| ; CD47|IDBG-48744|ENSG00000196776|961|0|1| ; CDKN1B|ID…
factor delta	factor_delta	CisRED	Homo sapiens	81	706	0.11	0.215783	0.571535	ADRB2 ; ARAF ; ATF2 ; ATRX ; BTF3 ; C19orf62 ; C1QA ; CASK ; CCR2 ; CD247 ; CD3E ; CD40LG ; CD68 ; CEACAM1 ; CEACAM3 ; CSF1 ; CTNNA1 ; CTNND1 ; CXCL9 ; DCTN1 ; DEDD ; EIF4G3 ; EPC1 ; FCGRT ; FCN2 ; FGG ; FOS ; FOXO4 ; GFAP ; GFI1B ; GNB2L1 ; GTF2B ; GTF2I ; HAX1 ; HMGCR ; HSF1 ; IFIH1 ; IFNA1 ; IKBKE ; IL12RB1 ; IL4 ; ING4 ; INPP5D ; IRF2 ; KIAA0652 ; LCK ; LCP2 ; LGTN ; LILRA4 ; MAP3K4 ; MAVS ; …	ADRB2|IDBG-52685|ENSG00000169252|154|0|1| ; ARAF|IDBG-61504|ENSG00000078061|369|0|1| ; ATF2|IDBG-75609|ENSG00000115966|1386|0|1| ; ATRX|IDBG-77514|ENSG00000085224|546,728849|0|1| ; BTF3|IDBG-27987|ENSG00000145741|689|0|1| ; C19orf62|IDBG-36242|ENSG00000105393|29086|0|1| ; C1QA|IDBG-93718|ENSG00000173372|712|0|1| ; CASK|IDBG-57627|ENSG00000147044|8573|0|1| ; CCR2|IDBG-30182|ENSG00000121807|729230|…
ELF1	ELF-1	CisRED	Homo sapiens	48	412	0.12	0.246059	0.643035	ACHE ; ADAMTS6 ; APBB2 ; ARHGEF12 ; ATP1A1 ; AXIN1 ; BCR ; BIRC2 ; BIRC3 ; C1orf25 ; CARD9 ; FN1 ; GHR ; HGF ; HLA-DOB;TAP2 ; HTR2B ; IFI16 ; IFI35 ; IFIT1 ; IKBKE ; IL21 ; IL8 ; INPP5D ; KAT2B ; KCNJ2 ; KLK1 ; MALT1 ; MAP1LC3B ; MAPKAPK3 ; MED14 ; MYT1 ; NFYB ; NLRP12 ; OCLN ; PGC ; PKN2 ; PLAC8 ; PTPRC ; RAB11A ; RBP5 ; RPS6KA4 ; SAFB ; SKP1 ; TGFBR1 ; TLR2 ; TRAF3IP1 ; TYROBP ; WAS ;	ACHE|IDBG-32513|ENSG00000087085|43|0|1| ; ADAMTS6|IDBG-23823|ENSG00000049192|11174|0|1| ; APBB2|IDBG-15151|ENSG00000163697|323|0|1| ; ARHGEF12|IDBG-74643|ENSG00000196914|23365|0|1| ; ATP1A1|IDBG-101377|ENSG00000163399|476|0|1| ; AXIN1|IDBG-7404|ENSG00000103126|8312|0|1| ; BCR|IDBG-2349|ENSG00000186716|100133163,613|0|1| ; BIRC2|IDBG-69075|ENSG00000110330|329|0|1| ; BIRC3|IDBG-69045|ENSG0000002344…
Rb E2F-1 DP-1	Rb_E2F-1_DP-1	CisRED	Homo sapiens	90	800	0.11	0.261447	0.674259	APEX1 ; ARF1 ; ARFGEF2 ; ATRX ; BCL11B ; BMF ; BRCA1 ; C1QBP ; CASP8 ; CASP8AP2 ; CD44 ; CDC2 ; CDC25A ; CHEK1 ; CREB1 ; CSNK1G2 ; CTCF ; CTSD ; DDX5 ; DLEU1 ; E2F1 ; EIF3A ; EIF4A1 ; EPC1 ; EPC2 ; EZH2 ; FBXO31 ; GFI1B ; GNB2L1 ; GUCY1A2 ; HNRNPK ; HSF1 ; IGBP1 ; IL4R ; ILF3 ; ING3 ; IRF5 ; KAT2A ; KIAA0652 ; KIF11 ; KPNA3 ; LRRC7 ; MAP2K1 ; MAPT ; MED14 ; MRPS18B ; NEFL ; NFYC ; NKIRAS1 ; NSF ;…	APEX1|IDBG-2246|ENSG00000100823|328|0|1| ; ARF1|IDBG-107128|ENSG00000143761|375|0|1| ; ARFGEF2|IDBG-80059|ENSG00000124198|10564|0|1| ; ATRX|IDBG-77514|ENSG00000085224|546,728849|0|1| ; BCL11B|IDBG-19375|ENSG00000127152|64919|0|1| ; BMF|IDBG-6070|ENSG00000104081|90427|0|1| ; BRCA1|IDBG-52172|ENSG00000012048|672|0|1| ; C1QBP|IDBG-21497|ENSG00000108561|708|0|1| ; CASP8|IDBG-78534|ENSG00000064012|841…
STAT5A	STAT5A	CisRED	Homo sapiens	278	2553	0.11	0.264751	0.673911	AAMP ; ABCA1 ; ABCC4 ; ACTN1 ; ADRA1D ; ADRB2 ; AKT3 ; ANXA2 ; ANXA5 ; AP3B1 ; APBB1 ; APC ; ARHGEF7 ; ATP1A1 ; ATP1A3 ; BANF1 ; BATF ; BCL11B ; BCL2 ; BCL6 ; BCL9 ; BID ; BIRC2 ; BRCA1 ; BRCA2 ; C19orf62 ; C1QBP ; CASP10 ; CCL19 ; CCL2 ; CCL3 ; CCL7 ; CD247 ; CD40LG ; CD46 ; CDC25A ; CDK6 ; CDKN1A ; CFHR4 ; CIR ; CISH ; CLIP1 ; CLU ; COL3A1 ; COL4A2 ; CRKL ; CRYAB ; CSF1 ; CSF3R ; CSNK2B;LY6G5B …	AAMP|IDBG-80875|ENSG00000127837|14|0|1| ; ABCA1|IDBG-79441|ENSG00000165029|19|0|1| ; ABCC4|IDBG-42534|ENSG00000125257|10257|0|1| ; ACTN1|IDBG-10222|ENSG00000072110|87|0|1| ; ADRA1D|IDBG-49790|ENSG00000171873|146|0|1| ; ADRB2|IDBG-52685|ENSG00000169252|154|0|1| ; AKT3|IDBG-107751|ENSG00000117020|10000|0|1| ; ANXA2|IDBG-14711|ENSG00000182718|302|0|1| ; ANXA5|IDBG-36172|ENSG00000164111|308|0|1| ; AP…
NF-muE1	NF-muE1	CisRED	Homo sapiens	93	831	0.11	0.274979	0.690972	ANP32A ; ARAF ; ARF1 ; ARRB2 ; ATRX ; BRD7 ; BTF3 ; CASP1 ; CD47 ; CDC2 ; CDC25A ; CDYL ; CTNNAL1 ; CTSD ; CYLD ; DEDD ; DUSP10 ; EIF4A1 ; EIF4G3 ; ELANE ; EPC1 ; ERCC5 ; FBXO31 ; FOXO4 ; FXR1 ; FYN ; GFI1B ; GNB2L1 ; GTF2B ; GTF2I ; H3F3B ; HGS ; HLA-DRA ; HMGB1 ; HMGCR ; HSF1 ; IDO1 ; IL21 ; ING4 ; KAT2A ; KHSRP ; KIAA0652 ; LAT2 ; MAP1LC3B ; MAP2K7 ; MAP3K4 ; MAVS ; MED14 ; MFN2 ; MKNK2 ; MMP1…	ANP32A|IDBG-19082|ENSG00000140350|8125|0|1| ; ARAF|IDBG-61504|ENSG00000078061|369|0|1| ; ARF1|IDBG-107128|ENSG00000143761|375|0|1| ; ARRB2|IDBG-19263|ENSG00000141480|409|0|1| ; ATRX|IDBG-77514|ENSG00000085224|546,728849|0|1| ; BRD7|IDBG-30500|ENSG00000166164|29117|0|1| ; BTF3|IDBG-27987|ENSG00000145741|689|0|1| ; CASP1|IDBG-69618|ENSG00000137752|440068,834|0|1| ; CD47|IDBG-48744|ENSG00000196776|9…
TFIIA	TFIIA	CisRED	Homo sapiens	48	420	0.11	0.291731	0.723789	ABCA1 ; ABR ; ADRB2 ; AGTR2 ; ARHGAP21 ; ATRX ; BCL9 ; BTK ; BTRC ; CAMK2D ; CCL7 ; CCR3 ; CHEK1 ; CRK ; CXCL1 ; DAB2IP ; DHX36 ; DUSP26 ; FASLG ; FCGR2A ; FCGRT ; FCN2 ; FOXG1 ; FOXO4 ; GZMB ; HSF4 ; HSPA5 ; IFIT1 ; IRAK1 ; IRF8 ; JUNB ; KLK3 ; KLK7 ; MAP1LC3A ; PARD3 ; PGC ; PNN ; RANGAP1 ; SERPINB4 ; SH3GL2 ; SP100 ; SRF ; STAB1 ; STMN1 ; STMN3 ; TEK ; THBS1 ; TRAF3IP1 ;	ABCA1|IDBG-79441|ENSG00000165029|19|0|1| ; ABR|IDBG-14430|ENSG00000159842|29|0|1| ; ADRB2|IDBG-52685|ENSG00000169252|154|0|1| ; AGTR2|IDBG-83075|ENSG00000180772|186|0|1| ; ARHGAP21|IDBG-63069|ENSG00000107863|57584|0|1| ; ATRX|IDBG-77514|ENSG00000085224|546,728849|0|1| ; BCL9|IDBG-101829|ENSG00000116128|607|0|1| ; BTK|IDBG-79651|ENSG00000010671|695|0|1| ; BTRC|IDBG-87102|ENSG00000166167|8945|0|1| …
NKX2-5	Nkx2-5	CisRED	Homo sapiens	54	478	0.11	0.308418	0.755625	APBB2 ; APPL2 ; ASCC2 ; AURKA ; BAX ; BCL9 ; CD247 ; CD68 ; CFHR4 ; CNPY3 ; CTBP1 ; CTNND1 ; CUL4A ; DMRTB1 ; DNAH1 ; EGFR ; EIF4A1 ; EIF4EBP3;ANKHD1;ANKHD1-EIF4EBP3 ; ELAVL4 ; ERAP1 ; GZMH ; HLA-DOB;TAP2 ; HOPX ; IFIT1 ; IL9 ; ING4 ; JUN ; LRRC41 ; MAPK9 ; MRPS22 ; NR5A2 ; PAX3 ; PGC ; PIK3R3 ; POLR3G ; PPP1R15A ; PRKAA1 ; PRKACB ; PTPN7 ; RB1 ; SGK1 ; SHOC2 ; SLC30A9 ; SOCS7 ; STAT6 ; STRAP ; S…	APBB2|IDBG-15151|ENSG00000163697|323|0|1| ; APPL2|IDBG-54652|ENSG00000136044|55198|0|1| ; ASCC2|IDBG-3882|ENSG00000100325|84164|0|1| ; AURKA|IDBG-81805|ENSG00000087586|6790|0|1| ; BAX|IDBG-61459|ENSG00000087088|581|0|1| ; BCL9|IDBG-101829|ENSG00000116128|607|0|1| ; CD247|IDBG-104547|ENSG00000198821|919|0|1| ; CD68|IDBG-25923|ENSG00000129226|968|0|1| ; CFHR4|IDBG-105525|ENSG00000134365|10877|0|1| …
ARID5B	MRF-2	CisRED	Homo sapiens	90	812	0.11	0.312531	0.756247	ACVR2B ; ADAP1;COX19 ; ADRB2 ; APAF1 ; ARHGEF1 ; ARHGEF11 ; ATF4 ; BCL2L1 ; BCR ; BLVRA ; C3 ; CAMK2A ; CCL23 ; CCNA2 ; CLEC7A ; CRKL ; CSNK2A1 ; CST5 ; CXCL2 ; DKK1 ; DOCK7 ; DSP ; DUSP4 ; DUSP6 ; DYNLL1 ; EBAG9 ; EGR2 ; EHMT2 ; EIF4EBP3;ANKHD1;ANKHD1-EIF4EBP3 ; EIF4H ; ELAVL4 ; HAL ; HERC3 ; HLA-DOB;TAP2 ; HMGB1 ; HNRNPA1 ; HNRNPC ; HNRNPD ; HTRA4 ; IFNGR2 ; IKZF1 ; IL10 ; IL1RL1 ; IL28B ; IRAK…	ACVR2B|IDBG-25934|ENSG00000114739|93|0|1| ; ADAP1;COX19|IDBG-6297|ENSG00000105963|11033,90639|0|1| ; ADRB2|IDBG-52685|ENSG00000169252|154|0|1| ; APAF1|IDBG-52364|ENSG00000120868|317|0|1| ; ARHGEF1|IDBG-53394|ENSG00000076928|9138|0|1| ; ARHGEF11|IDBG-103650|ENSG00000132694|9826|0|1| ; ATF4|IDBG-8409|ENSG00000128272|468,643159|0|1| ; BCL2L1|IDBG-63673|ENSG00000171552|598|0|1| ; BCR|IDBG-2349|ENSG00…
FREAC-4	FREAC-4	CisRED	Homo sapiens	87	786	0.11	0.320919	0.767075	ABCA1 ; ACTA2 ; AKT1S1 ; AKT3 ; ANK2 ; APAF1 ; ATP2B4 ; BCL2L11 ; BLVRA ; C14orf100 ; C2 ; C3AR1 ; CALD1 ; CAPN2 ; CCL22 ; CD1D ; CD47 ; CDH3 ; CDX2 ; CLEC1B ; CYTIP ; DAK ; DAPK3 ; DDIT3 ; DDX5 ; DRAP1 ; DUSP2 ; DYRK2 ; EEF2 ; EGLN1 ; EIF2AK2 ; ENG ; ERBB4 ; FOXG1 ; FOXO1 ; FOXO3 ; GFI1B ; GPHN ; HAL ; HIST1H1E ; HSF4 ; IFIH1 ; IFNAR2;IL10RB ; IFNB1 ; IL8 ; IRS4 ; ISG20 ; ITPR1 ; JUNB ; KCNH2 ; …	ABCA1|IDBG-79441|ENSG00000165029|19|0|1| ; ACTA2|IDBG-81614|ENSG00000107796|59|0|1| ; AKT1S1|IDBG-63691|ENSG00000204673|84335|0|1| ; AKT3|IDBG-107751|ENSG00000117020|10000|0|1| ; ANK2|IDBG-34685|ENSG00000145362|287|0|1| ; APAF1|IDBG-52364|ENSG00000120868|317|0|1| ; ATP2B4|IDBG-105961|ENSG00000058668|493|0|1| ; BCL2L11|IDBG-65821|ENSG00000153094|10018|0|1| ; BLVRA|IDBG-13778|ENSG00000106605|644|0|…
SMAD4	Smad4	CisRED	Homo sapiens	89	809	0.11	0.34085	0.804899	ADH6 ; AGTR1 ; AP3B1 ; ATF2 ; ATG16L1 ; BAX ; BCL10 ; BMP2 ; CALD1 ; CARD9 ; CCL3 ; CCR2 ; CD200 ; CD2AP ; CDC34 ; CENPE ; COL1A2 ; CSNK2A1 ; CTNND1 ; CXCL3 ; DDIT3 ; DEDD ; EEF1A1 ; EEF2K ; EIF4EBP3;ANKHD1;ANKHD1-EIF4EBP3 ; ELANE ; EMD ; ERAP2 ; ERBB4 ; FAF1 ; FBXO44 ; GAB1 ; GSK3B ; IDO1 ; IFNGR1 ; IKBKG ; IL11RA ; IRAK1 ; IRF2BP2 ; IRF7 ; ITGB3BP ; JUB ; KAT5 ; KHSRP ; KIFAP3 ; KPNA4 ; KRIT1 ;…	ADH6|IDBG-31160|ENSG00000172955|130|0|1| ; AGTR1|IDBG-60289|ENSG00000144891|185|0|1| ; AP3B1|IDBG-30467|ENSG00000132842|8546|0|1| ; ATF2|IDBG-75609|ENSG00000115966|1386|0|1| ; ATG16L1|IDBG-83447|ENSG00000085978|55054|0|1| ; BAX|IDBG-61459|ENSG00000087088|581|0|1| ; BCL10|IDBG-100044|ENSG00000142867|8915|0|1| ; BMP2|IDBG-52330|ENSG00000125845|650|0|1| ; CALD1|IDBG-42284|ENSG00000122786|800|0|1| ; …
NF-Y	NF-Y	CisRED	Homo sapiens	73	661	0.11	0.345889	0.807073	ACTL6A ; AP3B1 ; ARVCF ; ATP2B1 ; BLVRA ; BMPR1B ; CASP9 ; CAT ; CDC25A ; CDX2 ; CHEK2 ; COL3A1 ; CST5 ; DDX5 ; DEDD2 ; DEFA1 ; DUSP16 ; DUSP6 ; EGLN1 ; EIF4A1 ; ERCC3 ; FKBP14 ; GDA ; GPRASP1 ; GRIP1 ; GSK3B ; H3F3B ; HNRNPC ; HSP90B1 ; HSPA1B ; HSPB2 ; IFI27 ; IKIP ; KHSRP ; KIF1B ; KPNA2 ; LILRB2 ; MAGEA11 ; MAPK9 ; MRE11A ; MXD1 ; MYO6 ; MYT1 ; NFYA ; NGFRAP1 ; OGN ; PDGFRB ; PGC ; PLK1 ; PNN…	ACTL6A|IDBG-66303|ENSG00000136518|86|0|1| ; AP3B1|IDBG-30467|ENSG00000132842|8546|0|1| ; ARVCF|IDBG-1524|ENSG00000099889|421|0|1| ; ATP2B1|IDBG-50612|ENSG00000070961|490|0|1| ; BLVRA|IDBG-13778|ENSG00000106605|644|0|1| ; BMPR1B|IDBG-30667|ENSG00000138696|658|0|1| ; CASP9|IDBG-90895|ENSG00000132906|842|0|1| ; CAT|IDBG-39262|ENSG00000121691|847|0|1| ; CDC25A|IDBG-32204|ENSG00000164045|993|0|1| ; CD…
HES1	HES-1	CisRED	Homo sapiens	114	1044	0.11	0.347347	0.800941	ACHE ; ACTL6A ; ACVR2B ; ADAP1;COX19 ; AJAP1 ; APBB1 ; ARAF ; ATF1 ; ATG12 ; ATP1A1 ; BIRC7 ; BMPR1A ; BMPR1B ; BNIP3 ; CALCOCO2 ; CAMK2B ; CANX ; CARD10 ; CARD16 ; CASP5 ; CAT ; CCL21 ; CD46 ; CD47 ; CFTR ; COL4A2 ; CUL3 ; CUL4A ; CYLD ; DEDD2 ; DHX36 ; EEF1A1 ; EGFR ; EGLN2 ; EGR3 ; EIF3A ; EIF3B ; EMD ; FBXO31 ; FOXK2 ; GEMIN5 ; GFI1B ; HAL ; HINT1 ; HIST3H3 ; HNRNPD ; HSP90B1 ; HTR6 ; IFI16 ;…	ACHE|IDBG-32513|ENSG00000087085|43|0|1| ; ACTL6A|IDBG-66303|ENSG00000136518|86|0|1| ; ACVR2B|IDBG-25934|ENSG00000114739|93|0|1| ; ADAP1;COX19|IDBG-6297|ENSG00000105963|11033,90639|0|1| ; AJAP1|IDBG-87029|ENSG00000196581|55966|0|1| ; APBB1|IDBG-28785|ENSG00000166313|322|0|1| ; ARAF|IDBG-61504|ENSG00000078061|369|0|1| ; ATF1|IDBG-32838|ENSG00000123268|466|0|1| ; ATG12|IDBG-37900|ENSG00000145782|914…
ETS1	c-Ets-1	CisRED	Homo sapiens	64	578	0.11	0.349694	0.796976	ANP32A ; ATG16L1 ; AURKA ; BANF1 ; BCAR1 ; BCL2A1 ; BIRC3 ; BLNK ; BTK ; C1QBP ; CARD9 ; CASP8 ; CCDC88A ; CD300LB ; CEACAM1 ; CLEC7A ; COPS3 ; CSF2 ; DAK ; DMAP1 ; EMD ; FOS ; GOPC ; GZMA ; HGS ; HIST3H3 ; HSPA1B ; IL12RB1 ; IL27 ; IL5 ; ING4 ; ITGB3 ; JUNB ; KPNA6 ; LCK ; LCP2 ; LYN ; MAP1LC3B ; NCK2 ; NDN ; NR3C1 ; POLR3A ; PSMC3 ; PSMD13 ; PTPRC ; RAD17 ; RNF5 ; RPL28 ; RPS6KA4 ; S100A9 ; SHO…	ANP32A|IDBG-19082|ENSG00000140350|8125|0|1| ; ATG16L1|IDBG-83447|ENSG00000085978|55054|0|1| ; AURKA|IDBG-81805|ENSG00000087586|6790|0|1| ; BANF1|IDBG-58220|ENSG00000175334|645870,8815|0|1| ; BCAR1|IDBG-42468|ENSG00000050820|9564|0|1| ; BCL2A1|IDBG-25591|ENSG00000140379|597|0|1| ; BIRC3|IDBG-69045|ENSG00000023445|330|0|1| ; BLNK|IDBG-83724|ENSG00000095585|29760|0|1| ; BTK|IDBG-79651|ENSG0000001067…
RUNX1	AML1	CisRED	Homo sapiens	80	727	0.11	0.349817	0.788093	ACVR1 ; AGT ; ARF1 ; AURKA ; BANF1 ; BCR ; BIRC3 ; BMPR2 ; BNIP3 ; BNIP3L ; CAV1 ; CCL13 ; CCL3 ; CD44 ; CFTR ; CSF1 ; CSF2 ; CSNK1A1 ; CUEDC2 ; DEDD2 ; DRAP1 ; DYRK1B ; EBAG9 ; EIF4H ; ERAP2 ; EXOC2 ; FASLG ; FBXO6 ; FCGR2A ; FKBP4 ; FXR1 ; GAB1 ; GATA1 ; GZMA ; HABP2 ; HNRNPD ; HSPA8 ; HTR6 ; HTRA2 ; HTT ; IL10RA ; IL16 ; IL1A ; IL23A ; IL7R ; KAT2B ; KCNJ4 ; KRIT1 ; LRRC7 ; MAP3K13 ; MAP3K7 ; …	ACVR1|IDBG-72930|ENSG00000115170|90|0|1| ; AGT|IDBG-107363|ENSG00000135744|183|0|1| ; ARF1|IDBG-107128|ENSG00000143761|375|0|1| ; AURKA|IDBG-81805|ENSG00000087586|6790|0|1| ; BANF1|IDBG-58220|ENSG00000175334|645870,8815|0|1| ; BCR|IDBG-2349|ENSG00000186716|100133163,613|0|1| ; BIRC3|IDBG-69045|ENSG00000023445|330|0|1| ; BMPR2|IDBG-78880|ENSG00000204217|659|0|1| ; BNIP3|IDBG-93314|ENSG00000176171|…
CBF(2)	CBF(2)	CisRED	Homo sapiens	91	830	0.11	0.351531	0.782955	ACTL6A ; ADIPOQ ; ANK2 ; ASCC2 ; ATP2B1 ; ATRX ; AURKA ; BLVRA ; CALD1 ; CARD8 ; CASP8AP2 ; CAT ; CCL21 ; CDC25A ; CDX2 ; CHEK2 ; CUL4A ; DDX5 ; DEDD ; DEFA1 ; DUSP10 ; EIF3A ; EIF4A1 ; EIF4EBP3;ANKHD1;ANKHD1-EIF4EBP3 ; ELANE ; FAM189B ; FKBP14 ; GH1 ; GSK3B ; H3F3B ; HBA2 ; HDAC3 ; HDAC4 ; HNRNPA1 ; HSD17B2 ; HTRA2 ; IFIT1 ; IFNA1 ; IFNGR1 ; IL8 ; IRF2BP2 ; IRF7 ; KHSRP ; KIAA0652 ; KPNA2 ; LAT2…	ACTL6A|IDBG-66303|ENSG00000136518|86|0|1| ; ADIPOQ|IDBG-69167|ENSG00000181092|9370|0|1| ; ANK2|IDBG-34685|ENSG00000145362|287|0|1| ; ASCC2|IDBG-3882|ENSG00000100325|84164|0|1| ; ATP2B1|IDBG-50612|ENSG00000070961|490|0|1| ; ATRX|IDBG-77514|ENSG00000085224|546,728849|0|1| ; AURKA|IDBG-81805|ENSG00000087586|6790|0|1| ; BLVRA|IDBG-13778|ENSG00000106605|644|0|1| ; CALD1|IDBG-42284|ENSG00000122786|800|…
USF	USF	CisRED	Homo sapiens	108	998	0.11	0.39036	0.859669	ABCA1 ; ABCC4 ; ADAMTS6 ; ADRA2A ; APEX1 ; ARVCF ; ATP6V0B ; AZI2 ; BAI2 ; BANF1 ; BAX ; BBC3 ; BCL11B ; BCL9 ; BLNK ; BMP6 ; BRCC3 ; BRD2 ; BTF3 ; C3 ; CANX ; CARD16 ; CBX5 ; CD47 ; CDK2 ; CEBPB ; CLEC7A ; COPS2 ; CRTAM ; CUX2 ; CYBA ; CYTIP ; DAK ; DDIT3 ; DEFB1 ; DUSP1 ; DVL2 ; EEF2K ; EGLN2 ; EGR3 ; EIF3F ; EIF4A1 ; EIF4A3 ; ELK1 ; EZR ; FAF1 ; FANCF ; FCGRT ; FGF20 ; FSHR ; HDAC2 ; HNRNPA1 ;…	ABCA1|IDBG-79441|ENSG00000165029|19|0|1| ; ABCC4|IDBG-42534|ENSG00000125257|10257|0|1| ; ADAMTS6|IDBG-23823|ENSG00000049192|11174|0|1| ; ADRA2A|IDBG-89698|ENSG00000150594|150|0|1| ; APEX1|IDBG-2246|ENSG00000100823|328|0|1| ; ARVCF|IDBG-1524|ENSG00000099889|421|0|1| ; ATP6V0B|IDBG-97633|ENSG00000117410|533|0|1| ; AZI2|IDBG-23171|ENSG00000163512|64343|0|1| ; BAI2|IDBG-95490|ENSG00000121753|576|0|1|…
NKX6-2	Nkx6-2	CisRED	Homo sapiens	195	1819	0.11	0.396716	0.86396	ADH6 ; ADRB1 ; ADRB2 ; AGT ; AGTR1 ; AGTR2 ; ALPI ; ALPP ; ARHGEF1 ; ARHGEF7 ; ATG12 ; ATP2B2 ; BLVRA ; BMPR1A ; BRD7 ; C1QB ; C2 ; CAMK2B ; CAPN2 ; CARD6 ; CASP1 ; CAV1 ; CCL19 ; CCL22 ; CCNE1 ; CCT5 ; CD2AP ; CD300LB ; CD47 ; CD68 ; CDC25A ; CDH3 ; CFI ; CLTC ; CLU ; CNTF;ZFP91;ZFP91-CNTF ; CRP ; CSF1 ; CSF3R ; CTNNB1 ; CUX2 ; CXCL9 ; CYBB ; DAB2IP ; DAPK1 ; DNAJA1 ; DOCK1 ; DOCK7 ; DVL2 ; E2F6…	ADH6|IDBG-31160|ENSG00000172955|130|0|1| ; ADRB1|IDBG-90231|ENSG00000043591|153|0|1| ; ADRB2|IDBG-52685|ENSG00000169252|154|0|1| ; AGT|IDBG-107363|ENSG00000135744|183|0|1| ; AGTR1|IDBG-60289|ENSG00000144891|185|0|1| ; AGTR2|IDBG-83075|ENSG00000180772|186|0|1| ; ALPI|IDBG-83245|ENSG00000163295|248|0|1| ; ALPP|IDBG-83209|ENSG00000163283|250|0|1| ; ARHGEF1|IDBG-53394|ENSG00000076928|9138|0|1| ; ARHG…
CEBPA	C-EBPalpha	CisRED	Homo sapiens	64	587	0.11	0.399362	0.860165	AP3B1 ; B4GALT1 ; BCR ; C3 ; CASP9 ; CD14 ; CDH1 ; CFH ; CFHR4 ; CLEC7A ; COL3A1 ; CSNK1G2 ; CTNNA1 ; ELAVL4 ; FOS ; FYN ; GATA4 ; GNAS ; GPRASP1 ; HAL ; HIST1H3A ; IFNGR2 ; IL10 ; ISG20 ; ITPR3 ; JDP2 ; KLK3 ; KRT6B ; MAP2K1 ; MEFV ; MLLT4 ; MMP13 ; MMP9 ; MUC1 ; MYO6 ; NFATC1 ; NLRC4 ; OCLN ; PARP1 ; PER1 ; PIK3CB ; PIK3R2 ; PLCB2 ; PPM1B ; PRKRA ; PTEN ; RUNX1 ; SIRT1 ; SLC1A7 ; SSRP1 ; STARD1…	AP3B1|IDBG-30467|ENSG00000132842|8546|0|1| ; B4GALT1|IDBG-56701|ENSG00000086062|2683|0|1| ; BCR|IDBG-2349|ENSG00000186716|100133163,613|0|1| ; C3|IDBG-21798|ENSG00000125730|100133511,653879,718|0|1| ; CASP9|IDBG-90895|ENSG00000132906|842|0|1| ; CD14|IDBG-49157|ENSG00000170458|929|0|1| ; CDH1|IDBG-38622|ENSG00000039068|999|0|1| ; CFH|IDBG-105504|ENSG00000000971|3075|0|1| ; CFHR4|IDBG-105525|ENSG00…
MEF2	MEF2	CisRED	Homo sapiens	170	1585	0.11	0.402925	0.858405	AFP ; AK1 ; APP ; ARHGEF7 ; ARRB1 ; AURKA ; BAI3 ; BCL11B ; BMPR1A ; C1QB ; C2 ; CASP5 ; CCL19 ; CCL3 ; CCNA2 ; CCT5 ; CD1D ; CD200 ; CDH1 ; CDH3 ; CDR2 ; CDX2 ; CEBPB ; CLEC7A ; CLK2 ; CLU ; COPB1 ; CSF1 ; CSF3R ; CTLA4 ; CTNNB1 ; CUL1 ; CUL4A ; DAB2IP ; DEFB1 ; DOCK7 ; DUSP16 ; DUSP26 ; DVL2 ; DYNC1H1 ; DYNLL1 ; EGLN1 ; EIF3B ; EIF3I ; ELAVL4 ; ELF3 ; EP300 ; ERRFI1 ; ESR1 ; FCGRT ; FEM1B ; FLT…	AFP|IDBG-23783|ENSG00000081051|174|0|1| ; AK1|IDBG-86687|ENSG00000106992|203|0|1| ; APP|IDBG-1100|ENSG00000142192|351|0|1| ; ARHGEF7|IDBG-51160|ENSG00000102606|8874|0|1| ; ARRB1|IDBG-64687|ENSG00000137486|408|0|1| ; AURKA|IDBG-81805|ENSG00000087586|6790|0|1| ; BAI3|IDBG-91804|ENSG00000135298|577|0|1| ; BCL11B|IDBG-19375|ENSG00000127152|64919|0|1| ; BMPR1A|IDBG-81081|ENSG00000107779|657|0|1| ; C1Q…
PBX1	Pbx1	CisRED	Homo sapiens	56	514	0.11	0.410781	0.865731	ADRB2 ; ARHGEF6 ; AURKA ; BCL2L11 ; C11orf79 ; CALM1 ; CCL22 ; CCR3 ; CRP ; CUL4A ; DDX5 ; DKK1 ; DUSP10 ; GZMB ; HABP2 ; HSPA1B ; HTR2B ; IGFBP2 ; IL11 ; KCNJ2 ; MAF ; MAP1LC3A ; MAP3K7IP3 ; MXD1 ; NCK1 ; OGN ; PAK1 ; PAX3 ; PBX1 ; PDGFA ; POLR1C ; POLR3F ; PPM1B ; PPP1R15A ; PREX2 ; RAB27A ; RAP1GDS1 ; RASSF2 ; RHOA ; RS1 ; S100A8 ; SERPINB9 ; SHOC2 ; SMARCA2 ; SNRPA ; SP1 ; SPRY1 ; SSTR1 ; SUB…	ADRB2|IDBG-52685|ENSG00000169252|154|0|1| ; ARHGEF6|IDBG-87668|ENSG00000129675|9459|0|1| ; AURKA|IDBG-81805|ENSG00000087586|6790|0|1| ; BCL2L11|IDBG-65821|ENSG00000153094|10018|0|1| ; C11orf79|IDBG-50166|ENSG00000167985|54949|0|1| ; CALM1|IDBG-15903|ENSG00000198668||0|1| ; CCL22|IDBG-33170|ENSG00000102962|6367|0|1| ; CCR3|IDBG-30125|ENSG00000183625|1232|0|1| ; CRP|IDBG-103911|ENSG00000132693|1401…
FOXD3	FOXD3	CisRED	Homo sapiens	114	1063	0.11	0.426948	0.890232	ACACA ; ADRB1 ; ANXA2 ; APEX1 ; ARRB2 ; BAI3 ; BANF1 ; BCL6 ; BLM ; BLVRA ; BRCC3 ; C2 ; CAPN2 ; CASP2 ; CCNE1 ; CCNG2 ; CD200 ; CD63 ; CDH5 ; CDK2 ; CDKN2A ; CDR2 ; CLEC7A ; CLIP1 ; CLK2 ; CSF1R ; CTTN ; CXCL2 ; CXCL9 ; DUSP6 ; DYNLL1 ; ENG ; EP300 ; ERAP2 ; ERBB4 ; F2RL1 ; FABP1 ; FBXO25 ; FBXW8 ; FLI1 ; GAB2 ; GATA1 ; GUCY1A2 ; GZMM ; HABP2 ; HAL ; HLA-DRA ; HSF4 ; HSPA1A ; ID1 ; IFI27 ; IL16 …	ACACA|IDBG-43377|ENSG00000132142|31|0|1| ; ADRB1|IDBG-90231|ENSG00000043591|153|0|1| ; ANXA2|IDBG-14711|ENSG00000182718|302|0|1| ; APEX1|IDBG-2246|ENSG00000100823|328|0|1| ; ARRB2|IDBG-19263|ENSG00000141480|409|0|1| ; BAI3|IDBG-91804|ENSG00000135298|577|0|1| ; BANF1|IDBG-58220|ENSG00000175334|645870,8815|0|1| ; BCL6|IDBG-69349|ENSG00000113916|604|0|1| ; BLM|IDBG-30365|ENSG00000197299|641|0|1| ; B…
MYC	c-Myc	CisRED	Homo sapiens	77	715	0.11	0.430845	0.888902	ABCA1 ; ADAMTS6 ; ADRA2A ; APEX1 ; ATP6V0B ; BAI2 ; BBC3 ; BCL9 ; BMP6 ; BRD2 ; CANX ; CBX5 ; CUX2 ; DIABLO ; EEF2K ; EGLN2 ; EIF3F ; EIF4A1 ; ELK1 ; EZR ; FANCF ; FGR ; GFI1B ; GLI2 ; HDAC2 ; HNRNPA1 ; HNRNPUL1 ; HSF1 ; HSF4 ; IFNG ; IGF2BP1 ; IKZF3 ; IL17RB ; IL4 ; IRS4 ; KANK1 ; KLF11 ; KLK7 ; LIG4 ; LRRC7 ; LTBR ; MCC ; MPP3 ; MUC1 ; MYBPC2 ; MYO5B ; NF2 ; NMU ; NOD2 ; NR4A2 ; NR5A2 ; PABPC1 …	ABCA1|IDBG-79441|ENSG00000165029|19|0|1| ; ADAMTS6|IDBG-23823|ENSG00000049192|11174|0|1| ; ADRA2A|IDBG-89698|ENSG00000150594|150|0|1| ; APEX1|IDBG-2246|ENSG00000100823|328|0|1| ; ATP6V0B|IDBG-97633|ENSG00000117410|533|0|1| ; BAI2|IDBG-95490|ENSG00000121753|576|0|1| ; BBC3|IDBG-59341|ENSG00000105327|27113|0|1| ; BCL9|IDBG-101829|ENSG00000116128|607|0|1| ; BMP6|IDBG-60018|ENSG00000153162|654|0|1| ;…
FOXC2	FOXC2	CisRED	Homo sapiens	93	866	0.11	0.431782	0.881555	ACVRL1 ; ADRA2A ; ADRB1 ; AKT3 ; ALK ; APAF1 ; APEX1 ; ARHGAP21 ; ATP2B2 ; BCL2L11 ; BMP6 ; BRCC3 ; C1orf25 ; C2 ; CAPN2 ; CASP9 ; CCNG2 ; CD28 ; CD3D ; CEACAM1 ; CUL4B ; CXCL2 ; DMAP1 ; DOCK7 ; DR1 ; DSP ; ERRFI1 ; FOXO4 ; GAB2 ; GATA1 ; GNAI2 ; GTF2I ; GZMM ; HABP2 ; HSF4 ; IFNB1 ; IGF1R ; IGFBP1 ; IGFBP2 ; IKIP ; IL13RA1 ; IL1R1 ; IL2RB ; IL8 ; IRF3 ; IRS4 ; ITPR1 ; KDR ; KLK5 ; LAMB1 ; LOC100…	ACVRL1|IDBG-33826|ENSG00000139567|94|0|1| ; ADRA2A|IDBG-89698|ENSG00000150594|150|0|1| ; ADRB1|IDBG-90231|ENSG00000043591|153|0|1| ; AKT3|IDBG-107751|ENSG00000117020|10000|0|1| ; ALK|IDBG-42084|ENSG00000171094|238|0|1| ; APAF1|IDBG-52364|ENSG00000120868|317|0|1| ; APEX1|IDBG-2246|ENSG00000100823|328|0|1| ; ARHGAP21|IDBG-63069|ENSG00000107863|57584|0|1| ; ATP2B2|IDBG-18189|ENSG00000157087|491|0|1|…
RREB1	RREB-1	CisRED	Homo sapiens	128	1198	0.11	0.438658	0.88636	AAMP ; ADAMTS6 ; ALPI ; ANK2 ; ANP32A ; ARRB1 ; ASCC2 ; ATF3 ; ATP1A3 ; BBC3 ; BCL10 ; BGN ; BIRC7 ; BTK ; C3 ; CAMK2A ; CARD9 ; CASP10 ; CASP2 ; CASP8 ; CAT ; CAV1 ; CCL13 ; CCL21 ; CD247 ; CD9 ; CEBPB ; CFTR ; CHD3 ; CHRNA1 ; CLEC1B ; CNPY3 ; CNTF;ZFP91;ZFP91-CNTF ; CUX2 ; CXCL11 ; CYBA ; CYLD ; DAP3 ; EBAG9 ; EEF2K ; ELK1 ; EMD ; ENG ; F8A2 ; FBXO6 ; FCGR1A ; FGF20 ; FGR ; FLNA ; GATA4 ; GDF5 …	AAMP|IDBG-80875|ENSG00000127837|14|0|1| ; ADAMTS6|IDBG-23823|ENSG00000049192|11174|0|1| ; ALPI|IDBG-83245|ENSG00000163295|248|0|1| ; ANK2|IDBG-34685|ENSG00000145362|287|0|1| ; ANP32A|IDBG-19082|ENSG00000140350|8125|0|1| ; ARRB1|IDBG-64687|ENSG00000137486|408|0|1| ; ASCC2|IDBG-3882|ENSG00000100325|84164|0|1| ; ATF3|IDBG-106549|ENSG00000162772|467|0|1| ; ATP1A3|IDBG-53554|ENSG00000105409|478|0|1| ;…
BPTF	FAC1	CisRED	Homo sapiens	59	547	0.11	0.439425	0.878849	ACVR2B ; ADAMTS13 ; ATF4 ; ATP1A3 ; BANF1 ; BIRC3 ; BNIP3L ; BRCA1 ; CASP5 ; CCR5 ; CDH3 ; CUL4B ; CUL7 ; CXCL9 ; CYTH1 ; DSP ; DUSP6 ; EIF4G1 ; ENG ; F2RL1 ; FOXO4 ; GADD45A ; GATA1 ; GZMM ; HABP2 ; HNRNPUL1 ; HSPA6 ; ICAM1 ; IRF2 ; IRS2 ; JAK2 ; KIAA0652 ; LEF1 ; MALT1 ; MORF4L1 ; MSN ; NMI ; NOXA1 ; OTUD5 ; PDCD4 ; PFN2 ; PPP1R12C ; PSMC5 ; PSMD1 ; PXN ; RAB2A ; RUNX1 ; SERPINB5 ; SFRS12 ; SH3…	ACVR2B|IDBG-25934|ENSG00000114739|93|0|1| ; ADAMTS13|IDBG-91330|ENSG00000160323|11093|0|1| ; ATF4|IDBG-8409|ENSG00000128272|468,643159|0|1| ; ATP1A3|IDBG-53554|ENSG00000105409|478|0|1| ; BANF1|IDBG-58220|ENSG00000175334|645870,8815|0|1| ; BIRC3|IDBG-69045|ENSG00000023445|330|0|1| ; BNIP3L|IDBG-13074|ENSG00000104765|665|0|1| ; BRCA1|IDBG-52172|ENSG00000012048|672|0|1| ; CASP5|IDBG-69591|ENSG000001…
NR3C1	GR	CisRED	Homo sapiens	44	407	0.11	0.447502	0.885964	ATP1A3 ; BCL11B ; C3AR1 ; CALD1 ; CDR2 ; CLEC9A ; DAB2IP ; DEFB1 ; DUSP16 ; DVL2 ; DYNLL1 ; FCGR2A ; FEZ2 ; FGF20 ; FUT7 ; GLI3 ; GZMH ; HABP2 ; HLA-G ; IGFBP1 ; IGFBP2 ; IRF4 ; LCP2 ; MYT1 ; NCF2 ; P2RX7 ; PDE4A ; PDZD2 ; PELI1 ; PRLHR ; PTPRC ; RAP1A ; RPS27A ; SMARCC2 ; SORBS3 ; SP2 ; SP3 ; SPRY1 ; SSTR1 ; STAT3 ; TRAF3IP1 ; TREM2 ; ZNF615 ; ZYX ;	ATP1A3|IDBG-53554|ENSG00000105409|478|0|1| ; BCL11B|IDBG-19375|ENSG00000127152|64919|0|1| ; C3AR1|IDBG-16768|ENSG00000171860|719|0|1| ; CALD1|IDBG-42284|ENSG00000122786|800|0|1| ; CDR2|IDBG-19970|ENSG00000140743|1039|0|1| ; CLEC9A|IDBG-18377|ENSG00000197992|283420|0|1| ; DAB2IP|IDBG-83597|ENSG00000136848|153090|0|1| ; DEFB1|IDBG-5986|ENSG00000164825|1672|0|1| ; DUSP16|IDBG-20236|ENSG00000111266|8…
AIRE	AIRE	CisRED	Homo sapiens	312	2950	0.11	0.467272	0.915854	ACACA ; ACTL6A ; ACTN1 ; ACVRL1 ; ADAMTS6 ; ADAP1;COX19 ; ADH6 ; ADRB2 ; AGT ; AJAP1 ; ALS2 ; APBB1 ; APC ; AQP3 ; ARHGEF6 ; ASCC2 ; ATF1 ; ATG5 ; ATP2B2 ; ATRX ; AURKA ; BAI2 ; BAI3 ; BCL10 ; BCR ; BGN ; BIRC3 ; BIRC5 ; BRCA1 ; BRD7 ; BTF3 ; C14orf100 ; C3 ; C3AR1 ; CALD1 ; CAMK1G ; CAMK2A ; CAMK2B ; CAMK2D ; CAND1 ; CCL22 ; CCL23 ; CD1D ; CD28 ; CD36 ; CD47 ; CD63 ; CDC34 ; CFI ; CHD3 ; CHRNA1 …	ACACA|IDBG-43377|ENSG00000132142|31|0|1| ; ACTL6A|IDBG-66303|ENSG00000136518|86|0|1| ; ACTN1|IDBG-10222|ENSG00000072110|87|0|1| ; ACVRL1|IDBG-33826|ENSG00000139567|94|0|1| ; ADAMTS6|IDBG-23823|ENSG00000049192|11174|0|1| ; ADAP1;COX19|IDBG-6297|ENSG00000105963|11033,90639|0|1| ; ADH6|IDBG-31160|ENSG00000172955|130|0|1| ; ADRB2|IDBG-52685|ENSG00000169252|154|0|1| ; AGT|IDBG-107363|ENSG00000135744|1…
FOXO4	FOXO4	CisRED	Homo sapiens	55	514	0.11	0.467996	0.90819	ACTA2 ; ANK2 ; ATP2B4 ; BAI2 ; BNIP3L ; C3AR1 ; CCNG2 ; CD3E ; COL4A2 ; CUL4B ; DRAP1 ; EGLN1 ; ENG ; FOSL2 ; FOXO3 ; GABARAPL1 ; GFI1B ; GLI3 ; HAL ; IGFBP1 ; IL2 ; IL4R ; IL8 ; IRF2 ; IRS2 ; ISG20 ; LCP2 ; LRRC1 ; MAP3K3 ; MAP3K8 ; MYT1 ; NOXA1 ; NR4A2 ; OTUD5 ; P2RX7 ; PAX5 ; PEBP1 ; PKD1 ; PMAIP1 ; PPP3CA ; PRDM1 ; RBP3 ; RHOB ; SELE ; SERPINB3 ; SIN3A ; SLC4A1 ; SSB ; STAG2 ; STAT6 ; TFR2 ; …	ACTA2|IDBG-81614|ENSG00000107796|59|0|1| ; ANK2|IDBG-34685|ENSG00000145362|287|0|1| ; ATP2B4|IDBG-105961|ENSG00000058668|493|0|1| ; BAI2|IDBG-95490|ENSG00000121753|576|0|1| ; BNIP3L|IDBG-13074|ENSG00000104765|665|0|1| ; C3AR1|IDBG-16768|ENSG00000171860|719|0|1| ; CCNG2|IDBG-25732|ENSG00000138764|901|0|1| ; CD3E|IDBG-73617|ENSG00000198851|916|0|1| ; COL4A2|IDBG-50538|ENSG00000134871|1284|0|1| ; CU…
STAT1	STAT1	CisRED	Homo sapiens	55	515	0.11	0.474118	0.911049	ADAP1;COX19 ; AP3B1 ; ARHGEF11 ; BCAR1 ; CANX ; CCL3 ; CREB1 ; CRKL ; CUL1 ; CXCL1 ; DOCK7 ; EIF4G3 ; ELK1 ; F2RL1 ; FCER2 ; HBA2 ; HIST1H2AL ; HSPD1 ; IL12B ; IL12RB1 ; IRF1 ; JAK2 ; KLK3 ; LRRC41 ; MAP3K11 ; MAPK8IP2 ; MED10 ; MEFV ; MRPS22 ; MYO5A ; NGFR ; NOD2 ; NR2E1 ; PAK3 ; PARD6G ; PELI1 ; PHLPP2 ; POLR3C ; PTPRF ; RAB4B ; RASSF1 ; RS1 ; SELE ; SNCAIP ; SOCS5 ; SPN ; STAT3 ; SYNCRIP ; TGF…	ADAP1;COX19|IDBG-6297|ENSG00000105963|11033,90639|0|1| ; AP3B1|IDBG-30467|ENSG00000132842|8546|0|1| ; ARHGEF11|IDBG-103650|ENSG00000132694|9826|0|1| ; BCAR1|IDBG-42468|ENSG00000050820|9564|0|1| ; CANX|IDBG-61587|ENSG00000127022|821|0|1| ; CCL3|IDBG-42503|ENSG00000006075|6348|0|1| ; CREB1|IDBG-79573|ENSG00000118260|1385|0|1| ; CRKL|IDBG-1833|ENSG00000099942|1399|0|1| ; CUL1|IDBG-46918|ENSG00000055…
CEBPB	C/EBPbeta	CisRED	Homo sapiens	60	565	0.11	0.489727	0.931908	ACTL6A ; AFP ; AKT1 ; BANF1 ; BCL2L1 ; C3 ; CCR2 ; CFHR4 ; COL3A1 ; DYNLL1 ; ELAVL4 ; ELF3 ; FHL1 ; FLNA ; FOS ; FYN ; GAB2 ; GATA2 ; GPRASP1 ; GZMK ; HAL ; HDAC3 ; HIST1H3A ; HLA-DOB;TAP2 ; IFNGR2 ; IKZF1 ; IL5RA ; ITPR3 ; JDP2 ; MAP3K8 ; MAPK8IP2 ; MLLT4 ; MMP13 ; MMP9 ; MYO6 ; MYT1 ; NEK2 ; NLRC4 ; OCLN ; PER1 ; PIK3CB ; PIK3R2 ; PLCB2 ; PPP1CC ; PRLR ; PTEN ; RHOA ; RUNX1 ; SLC6A12 ; SYNCRIP …	ACTL6A|IDBG-66303|ENSG00000136518|86|0|1| ; AFP|IDBG-23783|ENSG00000081051|174|0|1| ; AKT1|IDBG-22709|ENSG00000142208|207|0|1| ; BANF1|IDBG-58220|ENSG00000175334|645870,8815|0|1| ; BCL2L1|IDBG-63673|ENSG00000171552|598|0|1| ; C3|IDBG-21798|ENSG00000125730|100133511,653879,718|0|1| ; CCR2|IDBG-30182|ENSG00000121807|729230|0|1| ; CFHR4|IDBG-105525|ENSG00000134365|10877|0|1| ; COL3A1|IDBG-77195|ENSG…
NFE2L2	Nrf2	CisRED	Homo sapiens	61	578	0.11	0.510083	0.961311	ABCA1 ; ACHE ; ANK2 ; BCR ; CAPN2 ; CASP5 ; CCL21 ; CCR2 ; CD14 ; CLEC7A ; CRYAB ; CSF1R ; DDIT3 ; DEFA1 ; DEFB4 ; EIF4E ; ESR1 ; GUCY1A3 ; GZMB ; HABP2 ; HDAC3 ; HOXA10 ; HSPB2 ; IL11 ; IL18BP ; IL21 ; IL8 ; IL8RA ; IL9 ; ISG20 ; ITGA5 ; KSR1 ; MAP3K4 ; MAPK12 ; MCC ; MYBPC2 ; NDN ; NF1 ; NR3C1 ; PDGFB ; PGLYRP4 ; PIK3CG ; PPM1A ; PRKCD ; PSMC3 ; PTCH1 ; RARG ; SFN ; SMURF1 ; SPRY1 ; SQSTM1 ; ST…	ABCA1|IDBG-79441|ENSG00000165029|19|0|1| ; ACHE|IDBG-32513|ENSG00000087085|43|0|1| ; ANK2|IDBG-34685|ENSG00000145362|287|0|1| ; BCR|IDBG-2349|ENSG00000186716|100133163,613|0|1| ; CAPN2|IDBG-106873|ENSG00000162909|824|0|1| ; CASP5|IDBG-69591|ENSG00000137757|838|0|1| ; CCL21|IDBG-61074|ENSG00000137077|6366|0|1| ; CCR2|IDBG-30182|ENSG00000121807|729230|0|1| ; CD14|IDBG-49157|ENSG00000170458|929|0|1|…
MYB	c-Myb	CisRED	Homo sapiens	57	540	0.11	0.51052	0.952971	ACVR2B ; ATRX ; B2M ; BIRC2 ; BIRC3 ; BRAF ; CALD1 ; CAMK2A ; CBX5 ; CDH24 ; CDKN1C ; CNPY3 ; CREB1 ; CTSG ; DMAP1 ; DNAJA1 ; DYNC1H1 ; ERAP2 ; FGR ; FKBP1A ; GDA ; GHR ; HMGCR ; HNRNPUL1 ; HSF1 ; IFIT1 ; IFNGR2 ; IL9 ; INPP5D ; KAT5 ; KCNJ10 ; NGFRAP1 ; PLA2G4A ; POLR3G ; PPP2R5D ; PRKAA1 ; PSMD7 ; PTPRF ; RAD17 ; RASSF2 ; RFX5 ; SDCBP ; SMAD1 ; SPAG9 ; TCF7L2 ; TFG ; TGFB3 ; TGFBR2 ; TNFRSF17 ;…	ACVR2B|IDBG-25934|ENSG00000114739|93|0|1| ; ATRX|IDBG-77514|ENSG00000085224|546,728849|0|1| ; B2M|IDBG-9902|ENSG00000166710|567|0|1| ; BIRC2|IDBG-69075|ENSG00000110330|329|0|1| ; BIRC3|IDBG-69045|ENSG00000023445|330|0|1| ; BRAF|IDBG-44351|ENSG00000157764|673|0|1| ; CALD1|IDBG-42284|ENSG00000122786|800|0|1| ; CAMK2A|IDBG-53452|ENSG00000070808|815|0|1| ; CBX5|IDBG-37553|ENSG00000094916|23468|0|1| ;…
FOXJ2	FOXJ2	CisRED	Homo sapiens	116	1106	0.1	0.529829	0.979684	ADAMTS6 ; ADRA2A ; ALPP ; ARHGAP8;PRR5;LOC553158 ; BANF1 ; BCL6 ; BMF ; BMP3 ; BRAF ; BRD8 ; C1QB ; C1orf149 ; C3AR1 ; CAND1 ; CASP7 ; CAV1 ; CCNE1 ; CD63 ; CDH3 ; CLEC7A ; COPB1 ; CSF1R ; CSNK2A1 ; DMRTB1 ; DOCK7 ; DUSP26 ; DUT ; EDARADD ; ETS1 ; F11R ; FBXO2 ; FCN2 ; FLT3 ; GAB1 ; GATA1 ; GLI2 ; GLMN ; GNAS ; GRIP1 ; GSR ; HABP2 ; HMGA2 ; HOXA9 ; HOXC6 ; HSF4 ; HTR6 ; ID3 ; IFI16 ; IFNB1 ; IKBK…	ADAMTS6|IDBG-23823|ENSG00000049192|11174|0|1| ; ADRA2A|IDBG-89698|ENSG00000150594|150|0|1| ; ALPP|IDBG-83209|ENSG00000163283|250|0|1| ; ARHGAP8;PRR5;LOC553158|IDBG-11032|ENSG00000186654|23779,553158,55615|0|1| ; BANF1|IDBG-58220|ENSG00000175334|645870,8815|0|1| ; BCL6|IDBG-69349|ENSG00000113916|604|0|1| ; BMF|IDBG-6070|ENSG00000104081|90427|0|1| ; BMP3|IDBG-26583|ENSG00000152785|651|0|1| ; BRAF|I…
MEF2A	aMEF-2	CisRED	Homo sapiens	252	2404	0.1	0.537441	0.984472	ACVR2A ; ADRA1D ; AGT ; AKT3 ; ALPP ; AP3B1 ; ARF6 ; ARHGAP21 ; ARHGAP8;PRR5;LOC553158 ; ARHGEF11 ; ARHGEF7 ; ATF3 ; ATR ; BANF1 ; BAX ; BCL11B ; BCL2 ; BCR ; BIRC5 ; BMPR1A ; BRCC3 ; C2 ; CALD1 ; CAMK1G ; CAPN2 ; CASP3 ; CASP5 ; CASP7 ; CCL2 ; CCL3 ; CCNA2 ; CCNE1 ; CCT5 ; CD200 ; CD300LB ; CD47 ; CD69 ; CD74 ; CDH1 ; CDH3 ; CDR2 ; CEBPB ; CFHR4 ; CFI ; CLEC9A ; CLIP1 ; CLK2 ; CNTF;ZFP91;ZFP91-C…	ACVR2A|IDBG-71761|ENSG00000121989|92|0|1| ; ADRA1D|IDBG-49790|ENSG00000171873|146|0|1| ; AGT|IDBG-107363|ENSG00000135744|183|0|1| ; AKT3|IDBG-107751|ENSG00000117020|10000|0|1| ; ALPP|IDBG-83209|ENSG00000163283|250|0|1| ; AP3B1|IDBG-30467|ENSG00000132842|8546|0|1| ; ARF6|IDBG-5864|ENSG00000165527|382|0|1| ; ARHGAP21|IDBG-63069|ENSG00000107863|57584|0|1| ; ARHGAP8;PRR5;LOC553158|IDBG-11032|ENSG0000…
USF1	USF1	CisRED	Homo sapiens	87	832	0.1	0.541975	0.983584	ADAMTS6 ; ADRA2A ; APEX1 ; APP ; ARFGEF2 ; ATP6V0B ; BAT3 ; BAX ; BCL11B ; BMP6 ; BRAF ; BRD2 ; BTRC ; C14orf100 ; C3 ; CCL21 ; CCL22 ; CD74 ; CD9 ; CSNK2A1 ; CYBA ; DUSP1 ; DVL2 ; EEF2K ; EGLN2 ; EGR3 ; EIF3F ; EIF4A3 ; ELK1 ; EZR ; FAF1 ; FANCF ; FBXO25 ; GAB2 ; GZMA ; HDAC2 ; HIF1A ; HNRNPD ; HOPX ; IFIT1 ; IGF2BP1 ; ILF3 ; IRS4 ; KAT5 ; LAMA5 ; LTBR ; MAPK8IP2 ; MMP23B ; MMP7 ; MTA1 ; MUC1 ; …	ADAMTS6|IDBG-23823|ENSG00000049192|11174|0|1| ; ADRA2A|IDBG-89698|ENSG00000150594|150|0|1| ; APEX1|IDBG-2246|ENSG00000100823|328|0|1| ; APP|IDBG-1100|ENSG00000142192|351|0|1| ; ARFGEF2|IDBG-80059|ENSG00000124198|10564|0|1| ; ATP6V0B|IDBG-97633|ENSG00000117410|533|0|1| ; BAT3|IDBG-78295|ENSG00000204463|7917|0|1| ; BAX|IDBG-61459|ENSG00000087088|581|0|1| ; BCL11B|IDBG-19375|ENSG00000127152|64919|0|…
SMAD3	Smad3	CisRED	Homo sapiens	61	585	0.1	0.550301	0.989532	AGTR2 ; BLVRA ; CD47 ; COPS4 ; CSF2 ; CSNK2A1 ; DAB2IP ; DEDD ; EIF3A ; EIF3J ; EIF4G3 ; EPC1 ; EPC2 ; FOXG1 ; GZMB ; HLA-DRA ; HNRNPUL1 ; ID1 ; IL11RA ; JUB ; JUN ; KANK1 ; KHSRP ; KIF5B ; KRT77 ; LAT2 ; LCK ; LGTN ; LUC7L ; MAGEA11 ; MAP2K7 ; MASP1 ; NF2 ; NFKBIA ; NOD2 ; NONO ; PAX2 ; PAX3 ; PDE4A ; PDE6D ; PHLPP2 ; POLDIP3 ; POLR3A ; PPARGC1A ; PPP1R15A ; PPP2R1A ; PTPRM ; PXN ; RELN ; RNF5 ;…	AGTR2|IDBG-83075|ENSG00000180772|186|0|1| ; BLVRA|IDBG-13778|ENSG00000106605|644|0|1| ; CD47|IDBG-48744|ENSG00000196776|961|0|1| ; COPS4|IDBG-27575|ENSG00000138663|51138|0|1| ; CSF2|IDBG-41275|ENSG00000164400|1437|0|1| ; CSNK2A1|IDBG-37787|ENSG00000101266|1457|0|1| ; DAB2IP|IDBG-83597|ENSG00000136848|153090|0|1| ; DEDD|IDBG-104188|ENSG00000158796|9191|0|1| ; EIF3A|IDBG-90993|ENSG00000107581|8661|…
MITF	MITF	CisRED	Homo sapiens	64	615	0.1	0.557427	0.993233	ADAMTS6 ; ANK2 ; APEX1 ; ATP6V0B ; BAI2 ; BIRC3 ; BLNK ; BRCC3 ; C3 ; CARD9 ; CAV1 ; CBX5 ; CDK2 ; CLEC7A ; COPS2 ; CSF2RB ; CTLA4 ; CYBA ; CYTIP ; DDIT3 ; DEFB1 ; DMRTB1 ; EEF2K ; EIF3F ; ELK1 ; F2RL1 ; FAF1 ; FSHR ; HGF ; HNRNPA1 ; HNRNPUL1 ; INA ; INHA ; IRS2 ; IRS4 ; ITGB1BP2 ; KLK1 ; KPNA4 ; LRRC7 ; MYCBP2 ; MYT1 ; NDUFB6 ; PER1 ; PPARGC1A ; PPBP ; PPP3CA ; RAB11FIP5 ; RAC2 ; RARG ; RRAGB ; …	ADAMTS6|IDBG-23823|ENSG00000049192|11174|0|1| ; ANK2|IDBG-34685|ENSG00000145362|287|0|1| ; APEX1|IDBG-2246|ENSG00000100823|328|0|1| ; ATP6V0B|IDBG-97633|ENSG00000117410|533|0|1| ; BAI2|IDBG-95490|ENSG00000121753|576|0|1| ; BIRC3|IDBG-69045|ENSG00000023445|330|0|1| ; BLNK|IDBG-83724|ENSG00000095585|29760|0|1| ; BRCC3|IDBG-92384|ENSG00000185515|79184|0|1| ; C3|IDBG-21798|ENSG00000125730|100133511,6…
TEF	TEF	CisRED	Homo sapiens	116	1114	0.1	0.563513	0.995032	ACVR1B ; AGT ; AKT3 ; ANP32A ; AP3B1 ; ATP2B2 ; B4GALT1 ; BCL11B ; BLM ; BLVRA ; C1QB ; C3 ; CARD6 ; CASP3 ; CASP5 ; CCL3 ; CCL4 ; CCNA2 ; CD200 ; CDH1 ; CEACAM3 ; CFI ; CLEC7A ; CLEC9A ; CSF3R ; CSK ; CTLA4 ; CTNNB1 ; CUL4A ; CUL4B ; CXCL11 ; CXCL9 ; DAK ; DEFA1 ; DHRS7 ; DOCK7 ; EBAG9 ; EEF1A1 ; EHMT2 ; ELF3 ; EP400 ; ESR1 ; FCN2 ; FOXA1 ; FOXG1 ; GAB1 ; GLI3 ; GNAI2 ; GOPC ; GPHN ; GULP1 ; HFE…	ACVR1B|IDBG-33695|ENSG00000135503|91|0|1| ; AGT|IDBG-107363|ENSG00000135744|183|0|1| ; AKT3|IDBG-107751|ENSG00000117020|10000|0|1| ; ANP32A|IDBG-19082|ENSG00000140350|8125|0|1| ; AP3B1|IDBG-30467|ENSG00000132842|8546|0|1| ; ATP2B2|IDBG-18189|ENSG00000157087|491|0|1| ; B4GALT1|IDBG-56701|ENSG00000086062|2683|0|1| ; BCL11B|IDBG-19375|ENSG00000127152|64919|0|1| ; BLM|IDBG-30365|ENSG00000197299|641|0…
POU1F1	Pit-1B	CisRED	Homo sapiens	267	2566	0.1	0.592779	1	ADAP1;COX19 ; ADRB2 ; ALK ; APC ; APP ; APPL2 ; ARHGEF6 ; ATP1A1 ; ATP2B1 ; ATP2B2 ; BAI3 ; BANF1 ; BCL10 ; BIRC5 ; BLVRA ; BMP6 ; BMP7 ; BMX ; BRCC3 ; C1QB ; C2 ; C3 ; C3AR1 ; CAPN2 ; CARD6 ; CARD8 ; CCL23 ; CCL3 ; CCNA2 ; CCND1 ; CCNE1 ; CCNG2 ; CD28 ; CD40LG ; CD46 ; CD63 ; CD68 ; CDH1 ; CDKN1A ; CDKN2B ; CDR2 ; CFB ; CLEC1B ; CLEC7A ; COPB1 ; COPS6 ; CSF3R ; CSNK1A1 ; CTNNA1 ; CTNND1 ; CUL1 ;…	ADAP1;COX19|IDBG-6297|ENSG00000105963|11033,90639|0|1| ; ADRB2|IDBG-52685|ENSG00000169252|154|0|1| ; ALK|IDBG-42084|ENSG00000171094|238|0|1| ; APC|IDBG-37007|ENSG00000134982|324|0|1| ; APP|IDBG-1100|ENSG00000142192|351|0|1| ; APPL2|IDBG-54652|ENSG00000136044|55198|0|1| ; ARHGEF6|IDBG-87668|ENSG00000129675|9459|0|1| ; ATP1A1|IDBG-101377|ENSG00000163399|476|0|1| ; ATP2B1|IDBG-50612|ENSG00000070961|…
ZBTB6	ZID	CisRED	Homo sapiens	55	535	0.1	0.594288	1	AAMP ; ACTB ; AGT ; ANP32A ; ARAF ; ATG12 ; C1S ; C3AR1 ; CCL21 ; CHRNA1 ; DHX36 ; DUSP2 ; DYNLL1 ; EIF3F ; FBXO31 ; FBXO44 ; FOXO3 ; FUS ; FUT7 ; GZMB ; HINT1 ; HLA-DOB;TAP2 ; ID3 ; IL13RA1 ; IL16 ; LAT2 ; LDHB ; LILRB2 ; MAPK9 ; MARK3 ; MLLT4 ; MRE11A ; MUC1 ; NCL ; NFYA ; NGFR ; NLRP10 ; OAS2 ; PLEKHO1 ; PPP1CA ; PRKRA ; PSMD1 ; PTK2B ; PYDC1 ; SERPINB5 ; SPRY4 ; TAGLN ; TLR3 ; TNFRSF9 ; TOLLI…	AAMP|IDBG-80875|ENSG00000127837|14|0|1| ; ACTB|IDBG-7590|ENSG00000075624|60|0|1| ; AGT|IDBG-107363|ENSG00000135744|183|0|1| ; ANP32A|IDBG-19082|ENSG00000140350|8125|0|1| ; ARAF|IDBG-61504|ENSG00000078061|369|0|1| ; ATG12|IDBG-37900|ENSG00000145782|9140|0|1| ; C1S|IDBG-15857|ENSG00000182326|716|0|1| ; C3AR1|IDBG-16768|ENSG00000171860|719|0|1| ; CCL21|IDBG-61074|ENSG00000137077|6366|0|1| ; CHRNA1|I…
SRY	SRY	CisRED	Homo sapiens	96	930	0.1	0.596703	1	ADAMTS13 ; ADAP1;COX19 ; ADRB2 ; ANK2 ; AP3B1 ; APP ; ATP1A3 ; B4GALT1 ; BLVRA ; C3AR1 ; CASP5 ; CCL22 ; CCNA2 ; CCNG2 ; CD47 ; CD68 ; CDKN1A ; COL3A1 ; COL4A2 ; CRKL ; CSF3R ; CSNK2A1 ; CTLA4 ; CUL2 ; CUL4B ; DHX9 ; DUSP6 ; EGFR ; ENG ; ERCC5 ; ERRFI1 ; ETS1 ; ETV6 ; FOXO3 ; GEMIN5 ; GOPC ; GUCY1A3 ; HLA-DOB;TAP2 ; HLA-G ; IGFBP1 ; IL12B ; IP6K2 ; IRF2 ; IRS2 ; KLF6 ; KRIT1 ; LAT2 ; MAP3K3 ; MAP…	ADAMTS13|IDBG-91330|ENSG00000160323|11093|0|1| ; ADAP1;COX19|IDBG-6297|ENSG00000105963|11033,90639|0|1| ; ADRB2|IDBG-52685|ENSG00000169252|154|0|1| ; ANK2|IDBG-34685|ENSG00000145362|287|0|1| ; AP3B1|IDBG-30467|ENSG00000132842|8546|0|1| ; APP|IDBG-1100|ENSG00000142192|351|0|1| ; ATP1A3|IDBG-53554|ENSG00000105409|478|0|1| ; B4GALT1|IDBG-56701|ENSG00000086062|2683|0|1| ; BLVRA|IDBG-13778|ENSG0000010…
NKX2-2	Nkx2-2	CisRED	Homo sapiens	57	556	0.1	0.604059	1	AAMP ; AATF ; ADH6 ; ALK ; AP3B1 ; BAX ; CAV1 ; CCR1 ; CD1D ; CROP ; DAPK3 ; DKK1 ; DMAP1 ; DMRTB1 ; EDA2R ; EGFR ; EIF3H ; EIF4EBP3;ANKHD1;ANKHD1-EIF4EBP3 ; ELAVL4 ; FBN1 ; FEZ2 ; FGF20 ; IFITM1 ; IL12B ; IL2RA ; JUB ; KAT5 ; KCNJ10 ; KCNJ2 ; MAPK9 ; MORF4L1 ; MYLK2 ; MYT1 ; NGF ; NR5A2 ; PAX3 ; PIK3CG ; PLAC8 ; PLEKHO1 ; PPP3CA ; PRPF31 ; PTEN ; PTPRC ; PYDC1 ; RAB11A ; RAC2 ; SLC9A3R1 ; STMN1 …	AAMP|IDBG-80875|ENSG00000127837|14|0|1| ; AATF|IDBG-43309|ENSG00000108270|26574|0|1| ; ADH6|IDBG-31160|ENSG00000172955|130|0|1| ; ALK|IDBG-42084|ENSG00000171094|238|0|1| ; AP3B1|IDBG-30467|ENSG00000132842|8546|0|1| ; BAX|IDBG-61459|ENSG00000087088|581|0|1| ; CAV1|IDBG-37314|ENSG00000105974|857|0|1| ; CCR1|IDBG-30085|ENSG00000163823|1230|0|1| ; CD1D|IDBG-103733|ENSG00000158473|912|0|1| ; CROP|IDBG…
NR2F1	COUP-TF1	CisRED	Homo sapiens	287	2763	0.1	0.609194	1	ACAP1 ; ACTN1 ; ACVR2B ; ACVRL1 ; ADAP1;COX19 ; ADH6 ; ADRB2 ; AGTR1 ; AKT1 ; ALPP ; ARFGEF2 ; ARHGAP8;PRR5;LOC553158 ; ARHGDIA ; ARHGEF1 ; ATRX ; AURKA ; BAX ; BCAR1 ; BCL11B ; BCR ; BIRC3 ; BIRC7 ; BRD2 ; C14orf100 ; C1QBP ; C1S ; C3AR1 ; CALCOCO2 ; CALD1 ; CASP9 ; CCL21 ; CCL23 ; CCND1 ; CCR2 ; CCR3 ; CCR5 ; CD300LB ; CDC25A ; CDC37 ; CDK6 ; CDKN2A ; CEACAM1 ; CEACAM3 ; CFB ; CFHR4 ; CFTR ; CH…	ACAP1|IDBG-24566|ENSG00000072818|9744|0|1| ; ACTN1|IDBG-10222|ENSG00000072110|87|0|1| ; ACVR2B|IDBG-25934|ENSG00000114739|93|0|1| ; ACVRL1|IDBG-33826|ENSG00000139567|94|0|1| ; ADAP1;COX19|IDBG-6297|ENSG00000105963|11033,90639|0|1| ; ADH6|IDBG-31160|ENSG00000172955|130|0|1| ; ADRB2|IDBG-52685|ENSG00000169252|154|0|1| ; AGTR1|IDBG-60289|ENSG00000144891|185|0|1| ; AKT1|IDBG-22709|ENSG00000142208|207…
MEF2A	RSRFC4	CisRED	Homo sapiens	249	2400	0.1	0.610194	1	A2M ; AATF ; ABCA1 ; ADAMTS13 ; AKT3 ; ALPP ; AP3B1 ; APP ; ARHGAP8;PRR5;LOC553158 ; ARHGEF7 ; ARRB1 ; ATF3 ; ATG12 ; B4GALT1 ; BAI3 ; BANF1 ; BCL11B ; BLM ; BMP6 ; BMPR1A ; BRCA1 ; BRCC3 ; BRD7 ; C1QB ; C1orf25 ; C3AR1 ; CALD1 ; CAND1 ; CASP3 ; CASP5 ; CASP9 ; CCL19 ; CCL3 ; CCNA2 ; CCT5 ; CD1D ; CD200 ; CD63 ; CDH1 ; CDH3 ; CDR2 ; CDX2 ; CEBPB ; CFI ; CLEC7A ; CLK2 ; CLU ; COPB1 ; CRYAB ; CSF1 …	A2M|IDBG-17623|ENSG00000175899|2|0|1| ; AATF|IDBG-43309|ENSG00000108270|26574|0|1| ; ABCA1|IDBG-79441|ENSG00000165029|19|0|1| ; ADAMTS13|IDBG-91330|ENSG00000160323|11093|0|1| ; AKT3|IDBG-107751|ENSG00000117020|10000|0|1| ; ALPP|IDBG-83209|ENSG00000163283|250|0|1| ; AP3B1|IDBG-30467|ENSG00000132842|8546|0|1| ; APP|IDBG-1100|ENSG00000142192|351|0|1| ; ARHGAP8;PRR5;LOC553158|IDBG-11032|ENSG000001866…
SOX10	Sox10	CisRED	Homo sapiens	54	529	0.1	0.615436	1	ADAMTS13 ; AKT2 ; APC ; ARHGDIA ; ARRB2 ; ATP1A3 ; B4GALT1 ; BCL6 ; BNIP3L ; CASP2 ; CASP9 ; CCR3 ; CLK2 ; CRKL ; CST5 ; EIF4A3 ; ENG ; EZH2 ; FBXO25 ; GNAI2 ; GZMM ; HIST1H1E ; HNRNPUL1 ; HTR2B ; IFNGR2 ; IGFBP2 ; IKBKB ; IL2 ; MAP3K8 ; MAPKAPK3 ; MBP ; OPTN ; PAX3 ; PEBP1 ; PIAS2 ; PIK3CG ; PKN2 ; PLAC8 ; POU3F2 ; PSTPIP1 ; PTN ; PTPN6 ; ROR2 ; SH3RF1 ; SIN3A ; SMARCB1 ; SMARCD3 ; SMURF1 ; SOCS…	ADAMTS13|IDBG-91330|ENSG00000160323|11093|0|1| ; AKT2|IDBG-51270|ENSG00000105221|208|0|1| ; APC|IDBG-37007|ENSG00000134982|324|0|1| ; ARHGDIA|IDBG-72684|ENSG00000141522|396|0|1| ; ARRB2|IDBG-19263|ENSG00000141480|409|0|1| ; ATP1A3|IDBG-53554|ENSG00000105409|478|0|1| ; B4GALT1|IDBG-56701|ENSG00000086062|2683|0|1| ; BCL6|IDBG-69349|ENSG00000113916|604|0|1| ; BNIP3L|IDBG-13074|ENSG00000104765|665|0|…
POU3F2	POU3F2	CisRED	Homo sapiens	311	2995	0.1	0.616181	1	AATF ; ACACA ; ADAMTS6 ; ADAP1;COX19 ; ADRB2 ; AFP ; AGT ; AKNA ; AKT1S1 ; AKT2 ; ANK2 ; ANP32A ; ANXA5 ; APC ; ARHGEF7 ; ATG12 ; ATP2B2 ; ATRX ; BCR ; BIRC2 ; BMX ; BRCC3 ; BTF3 ; C1QB ; C3AR1 ; CALD1 ; CALM1 ; CAPN2 ; CARD6 ; CARD8 ; CASP3 ; CCL22 ; CCL7 ; CCNA2 ; CCNE1 ; CD28 ; CD300LB ; CD40LG ; CD47 ; CD68 ; CD82 ; CDKN1A ; CDKN1C ; CDKN2B ; CDR2 ; CDX2 ; CEACAM1 ; CEACAM3 ; CFB ; CFHR4 ; CH…	AATF|IDBG-43309|ENSG00000108270|26574|0|1| ; ACACA|IDBG-43377|ENSG00000132142|31|0|1| ; ADAMTS6|IDBG-23823|ENSG00000049192|11174|0|1| ; ADAP1;COX19|IDBG-6297|ENSG00000105963|11033,90639|0|1| ; ADRB2|IDBG-52685|ENSG00000169252|154|0|1| ; AFP|IDBG-23783|ENSG00000081051|174|0|1| ; AGT|IDBG-107363|ENSG00000135744|183|0|1| ; AKNA|IDBG-82103|ENSG00000106948|80709|0|1| ; AKT1S1|IDBG-63691|ENSG0000020467…
ESR1	ER-alpha	CisRED	Homo sapiens	67	655	0.1	0.617242	1	AHR ; APAF1 ; ARFGEF2 ; ARHGDIA ; CARD9 ; CCDC50 ; CCL21 ; CCL3 ; CCNA1 ; CCR2 ; CEACAM3 ; CFB ; CLU ; CST5 ; DCTN1 ; DDIT3 ; DEFB4 ; DMAP1 ; DOK1 ; EDA2R ; GCM1 ; HSPD1 ; IFI35 ; IL21 ; IL7 ; IL9 ; INHA ; IRF5 ; ITGB1BP2 ; KIAA0652 ; KLK1 ; KLK3 ; LCN2 ; LYN ; MAP1A ; MAP1LC3A ; MED14 ; MPP1 ; MS4A1 ; NDN ; NDUFA9 ; NLRC4 ; NR5A2 ; PAX5 ; PDGFA ; PDGFRB ; PITX2 ; PPBP ; PPP1R16A ; PTAFR ; SERPIN…	AHR|IDBG-8995|ENSG00000106546|196|0|1| ; APAF1|IDBG-52364|ENSG00000120868|317|0|1| ; ARFGEF2|IDBG-80059|ENSG00000124198|10564|0|1| ; ARHGDIA|IDBG-72684|ENSG00000141522|396|0|1| ; CARD9|IDBG-92266|ENSG00000187796|64170|0|1| ; CCDC50|IDBG-69803|ENSG00000152492|152137|0|1| ; CCL21|IDBG-61074|ENSG00000137077|6366|0|1| ; CCL3|IDBG-42503|ENSG00000006075|6348|0|1| ; CCNA1|IDBG-24529|ENSG00000133101|8900…
CEBPG	C-EBPgamma	CisRED	Homo sapiens	100	974	0.1	0.620855	1	AGT ; AKT3 ; ARF1 ; ATP2B1 ; ATR ; BATF ; BNIP3L ; BTF3 ; C1QB ; C2 ; C3AR1 ; CCND1 ; CDC37 ; CDH1 ; CDH3 ; CDK2 ; CDKN1A ; CDKN2A ; CTSG ; CUL1 ; CUL4B ; CYTH1 ; DUSP16 ; DYNLL1 ; EGFR ; EIF1 ; EIF2AK2 ; ELF1 ; EP400 ; FCGRT ; FLT3 ; FOXA1 ; FOXO3 ; GATA1 ; GLI3 ; GPRASP1 ; HMGB1 ; HTRA4 ; IFNGR2 ; IKBKB ; IL1RL1 ; IL2RA ; IQGAP1 ; IRF8 ; IRS2 ; ITK ; JAK2 ; LTK ; MAP3K13 ; MAP3K4 ; MED10 ; MEFV…	AGT|IDBG-107363|ENSG00000135744|183|0|1| ; AKT3|IDBG-107751|ENSG00000117020|10000|0|1| ; ARF1|IDBG-107128|ENSG00000143761|375|0|1| ; ATP2B1|IDBG-50612|ENSG00000070961|490|0|1| ; ATR|IDBG-59521|ENSG00000175054|545,648152,651921|0|1| ; BATF|IDBG-13023|ENSG00000156127|10538|0|1| ; BNIP3L|IDBG-13074|ENSG00000104765|665|0|1| ; BTF3|IDBG-27987|ENSG00000145741|689|0|1| ; C1QB|IDBG-93747|ENSG00000173369|…
FOXO1A	FOXO1	CisRED	Homo sapiens	81	794	0.1	0.635533	1	AKT3 ; ANP32A ; ARRB2 ; BID ; C1orf25 ; CALD1 ; CBLB ; CCNG2 ; CD47 ; CTNND2 ; CUL4B ; DDX5 ; DHRS7 ; DRAP1 ; DUSP6 ; EGLN1 ; EIF4A3 ; ENG ; EZR ; FOXO1 ; GAB2 ; GFI1B ; GLMN ; HMGA1 ; HSPA1B ; HTR2B ; HTRA4 ; IFIH1 ; IRS2 ; ITGB6 ; KIAA0652 ; KIF11 ; KLF11 ; KRAS ; LCP2 ; MAP3K3 ; MAP3K8 ; MBP ; MKNK2 ; MYT1 ; NOXA1 ; NR5A2 ; P2RX7 ; PARP1 ; PAWR ; PAX5 ; PCK1 ; PDCD4 ; PDE6D ; PEBP1 ; PIK3CD ; …	AKT3|IDBG-107751|ENSG00000117020|10000|0|1| ; ANP32A|IDBG-19082|ENSG00000140350|8125|0|1| ; ARRB2|IDBG-19263|ENSG00000141480|409|0|1| ; BID|IDBG-1050|ENSG00000015475|637|0|1| ; C1orf25|IDBG-105374|ENSG00000121486|81627|0|1| ; CALD1|IDBG-42284|ENSG00000122786|800|0|1| ; CBLB|IDBG-48442|ENSG00000114423|868|0|1| ; CCNG2|IDBG-25732|ENSG00000138764|901|0|1| ; CD47|IDBG-48744|ENSG00000196776|961|0|1| ;…
EP300	p300	CisRED	Homo sapiens	50	494	0.1	0.637344	1	ADH6 ; ADRB2 ; ASCC2 ; AURKA ; CARD9 ; CD300LB ; CD4 ; CNPY3 ; CTSG ; CUL4A ; DNAH1 ; FAS ; FGR ; HLA-DRA ; IKBKG ; INADL ; ING4 ; IRAK1 ; JUN ; LCN2 ; LRP2 ; LRRC41 ; MSN ; OTUD4 ; PDE4C ; PTPN7 ; RAB4B ; RAD51 ; RFX5 ; RIPK4 ; RUNX1 ; RUVBL2 ; SHC1 ; SP1 ; SSB ; SYK ; TFG ; THEM4 ; TIRAP ; TLR1 ; TNFRSF17 ; TNFSF10 ; TNKS ; TRAIP ; TRPC4AP ; TTC1 ; TUBA1B ; UBAC1 ; WDR77 ; ZEB1 ;	ADH6|IDBG-31160|ENSG00000172955|130|0|1| ; ADRB2|IDBG-52685|ENSG00000169252|154|0|1| ; ASCC2|IDBG-3882|ENSG00000100325|84164|0|1| ; AURKA|IDBG-81805|ENSG00000087586|6790|0|1| ; CARD9|IDBG-92266|ENSG00000187796|64170|0|1| ; CD300LB|IDBG-67310|ENSG00000178789|124599|0|1| ; CD4|IDBG-15034|ENSG00000010610|920|0|1| ; CNPY3|IDBG-87405|ENSG00000137161|10695|0|1| ; CTSG|IDBG-4005|ENSG00000100448|1511|0|1…
TCF3	E47	CisRED	Homo sapiens	79	776	0.1	0.641784	1	ANK2 ; ATP1A3 ; BAG2 ; BIRC6 ; BIRC7 ; BRF2 ; BTF3 ; C14orf100 ; C1QC ; CAMK2A ; CCL15 ; CCL21 ; CCL22 ; CCR3 ; CD247 ; CD36 ; CHRNA1 ; CLIP1 ; CTSG ; DEFB1 ; DLEU1 ; DNAH1 ; EGLN1 ; ELP4 ; EWSR1 ; FABP1 ; FCER1G ; FOS ; FOXO4 ; FSHR ; HAL ; IDO1 ; IFNG ; IGF1R ; IL21 ; IL23A ; IL7 ; ILF3 ; IMPDH2 ; INA ; ITGB6 ; LAT2 ; LRRC7 ; MAD2L1 ; MAPK14 ; MMP14 ; MNAT1 ; MYBPC2 ; MYT1 ; NFKBIL1 ; NLRC4 ; N…	ANK2|IDBG-34685|ENSG00000145362|287|0|1| ; ATP1A3|IDBG-53554|ENSG00000105409|478|0|1| ; BAG2|IDBG-91571|ENSG00000112208|9532|0|1| ; BIRC6|IDBG-43545|ENSG00000115760|57448|0|1| ; BIRC7|IDBG-85846|ENSG00000101197|79444|0|1| ; BRF2|IDBG-17067|ENSG00000104221|55290|0|1| ; BTF3|IDBG-27987|ENSG00000145741|689|0|1| ; C14orf100|IDBG-8053|ENSG00000050130|51528|0|1| ; C1QC|IDBG-93737|ENSG00000159189|714|0|…
COUP-TF	COUP-TF	CisRED	Homo sapiens	62	613	0.1	0.650554	1	BIRC7 ; CCL23 ; CCR2 ; CCR3 ; CCR5 ; CEACAM1 ; CFTR ; CLEC1B ; CLIP3 ; CST9 ; CYBA ; CYTIP ; DKK1 ; ERCC5 ; EZR ; FABP1 ; FBXO6 ; FCER2 ; FHL3 ; FLT1 ; FLT3 ; FOXO4 ; GNAS ; HAL ; HFE2 ; HMGB1 ; ID3 ; IL6 ; IL8 ; JDP2 ; JUN ; LAT2 ; LNPEP ; MAP1LC3A ; MAP4K1 ; MED1 ; MEF2A ; MLST8 ; MYLK ; MYO5B ; NFE2 ; NFIA ; NGEF ; NOX4 ; NR5A2 ; PIK3CG ; PKM2 ; PPM1A ; PPP1R15A ; PROX1 ; PTAFR ; RS1 ; SHC1 ; …	BIRC7|IDBG-85846|ENSG00000101197|79444|0|1| ; CCL23|IDBG-42416|ENSG00000167236|6368|0|1| ; CCR2|IDBG-30182|ENSG00000121807|729230|0|1| ; CCR3|IDBG-30125|ENSG00000183625|1232|0|1| ; CCR5|IDBG-30229|ENSG00000160791|1234|0|1| ; CEACAM1|IDBG-54381|ENSG00000079385|634|0|1| ; CFTR|IDBG-37713|ENSG00000001626|1080|0|1| ; CLEC1B|IDBG-18309|ENSG00000165682|51266|0|1| ; CLIP3|IDBG-46196|ENSG00000105270|2599…
PPARG	PPARgamma	CisRED	Homo sapiens	100	983	0.1	0.658642	1	ANK2 ; ARHGEF6 ; ATF3 ; ATF4 ; BRF2 ; BTF3 ; C3AR1 ; CAD ; CCL2 ; CD36 ; CEACAM3 ; CLIP3 ; CLTC ; COL3A1 ; COL4A2 ; CSNK1A1 ; CTSG ; CXCL1 ; DNAH1 ; DUSP26 ; DYRK2 ; EBAG9 ; EIF4A1 ; EIF4EBP3;ANKHD1;ANKHD1-EIF4EBP3 ; ERBB4 ; ESR1 ; FCGR1A ; FGF20 ; FLNA ; FSHR ; GATA1 ; GCM1 ; GHR ; GNAI2 ; GUCY1A3 ; HAL ; HBA2 ; HDAC3 ; HIST1H2AL ; IFNB1 ; IGF2BP1 ; IL16 ; IL17RB ; IL21 ; IL5RA ; IL7 ; IL8 ; IL8…	ANK2|IDBG-34685|ENSG00000145362|287|0|1| ; ARHGEF6|IDBG-87668|ENSG00000129675|9459|0|1| ; ATF3|IDBG-106549|ENSG00000162772|467|0|1| ; ATF4|IDBG-8409|ENSG00000128272|468,643159|0|1| ; BRF2|IDBG-17067|ENSG00000104221|55290|0|1| ; BTF3|IDBG-27987|ENSG00000145741|689|0|1| ; C3AR1|IDBG-16768|ENSG00000171860|719|0|1| ; CAD|IDBG-37744|ENSG00000084774|790|0|1| ; CCL2|IDBG-40504|ENSG00000108691|6347|0|1| …
TLX2	NCX	CisRED	Homo sapiens	72	713	0.1	0.664686	1	ABR ; AGTR2 ; ALPL ; ANK2 ; ARFGEF2 ; BCL2A1 ; CASP9 ; CD14 ; CDC34 ; CDK9 ; CHEK1 ; CSF1 ; DIABLO ; DOCK7 ; DUSP16 ; EEF1A1 ; EIF4A3 ; EMD ; EZH2 ; FCGRT ; FOSL2 ; GSPT1 ; H3F3A ; HSF4 ; HTRA2 ; ID3 ; IGFBP1 ; IRF2BP1 ; IRS2 ; ISG20 ; ITGB1BP2 ; ITSN1 ; KRT6B ; MALT1 ; MAP3K13 ; MAPK9 ; MAVS ; MRPS22 ; MSX1 ; MYLK2 ; NDUFB10 ; NFKB1 ; NFKBIE ; NFYA ; NOXA1 ; NR5A2 ; PDCD10 ; PDPK1 ; PITX2 ; PPM1…	ABR|IDBG-14430|ENSG00000159842|29|0|1| ; AGTR2|IDBG-83075|ENSG00000180772|186|0|1| ; ALPL|IDBG-93194|ENSG00000162551|249|0|1| ; ANK2|IDBG-34685|ENSG00000145362|287|0|1| ; ARFGEF2|IDBG-80059|ENSG00000124198|10564|0|1| ; BCL2A1|IDBG-25591|ENSG00000140379|597|0|1| ; CASP9|IDBG-90895|ENSG00000132906|842|0|1| ; CD14|IDBG-49157|ENSG00000170458|929|0|1| ; CDC34|IDBG-12464|ENSG00000099804|997|0|1| ; CDK9…
BHLHB2|DEC1	2001-12-01	CisRED	Homo sapiens	65	645	0.1	0.664944	1	ACTL6A ; AIM2 ; APEX1 ; ARF1 ; ATP6V0B ; BAI2 ; BAX ; BCL11B ; C1QB ; CALD1 ; CARD9 ; CCND2 ; CD300LB ; CIR ; CSF2 ; CYTIP ; DUSP1 ; DVL2 ; EGFR ; EIF3F ; EIF4A1 ; ERAP1 ; EZR ; GZMM ; HDAC2 ; HNRNPD ; IL4 ; INADL ; IRS4 ; ITGB1BP2 ; MAP3K11 ; MAPK9 ; MLANA ; NFE2 ; NFKBIB ; NGFRAP1 ; OPN1LW ; PABPC1 ; PARD6A ; PARD6B ; PARK2 ; PDPK1 ; PER1 ; PGC ; PLEKHO1 ; POLR3A ; PRKAA1 ; PRKCG ; RAB11FIP5 ; …	ACTL6A|IDBG-66303|ENSG00000136518|86|0|1| ; AIM2|IDBG-103863|ENSG00000163568|9447|0|1| ; APEX1|IDBG-2246|ENSG00000100823|328|0|1| ; ARF1|IDBG-107128|ENSG00000143761|375|0|1| ; ATP6V0B|IDBG-97633|ENSG00000117410|533|0|1| ; BAI2|IDBG-95490|ENSG00000121753|576|0|1| ; BAX|IDBG-61459|ENSG00000087088|581|0|1| ; BCL11B|IDBG-19375|ENSG00000127152|64919|0|1| ; C1QB|IDBG-93747|ENSG00000173369|713|0|1| ; CA…
YY1	YY1	CisRED	Homo sapiens	239	2328	0.1	0.677518	1	ACVR1 ; AJAP1 ; AKNA ; ALK ; APBB2 ; APEX1 ; ARAF ; ARF1 ; ARHGEF12 ; ARHGEF7 ; ATF2 ; ATF3 ; ATF4 ; ATP1A3 ; ATRX ; BANF1 ; BAX ; BCL11B ; BLVRA ; BRD8 ; BTF3 ; BTK ; C2 ; C3 ; CAMK2A ; CARD8 ; CASP1 ; CCL21 ; CCL5 ; CCR2 ; CD247 ; CD2AP ; CD3E ; CD46 ; CD68 ; CEACAM1 ; CFHR4 ; CLEC7A ; CRKL ; CROP ; CRP ; CSF2RB ; CSNK2A1 ; CTNND1 ; CUL1 ; CUL3 ; CUL5 ; DAP3 ; DAPK1 ; DCTN1 ; DEDD ; DEFB4 ; DYN…	ACVR1|IDBG-72930|ENSG00000115170|90|0|1| ; AJAP1|IDBG-87029|ENSG00000196581|55966|0|1| ; AKNA|IDBG-82103|ENSG00000106948|80709|0|1| ; ALK|IDBG-42084|ENSG00000171094|238|0|1| ; APBB2|IDBG-15151|ENSG00000163697|323|0|1| ; APEX1|IDBG-2246|ENSG00000100823|328|0|1| ; ARAF|IDBG-61504|ENSG00000078061|369|0|1| ; ARF1|IDBG-107128|ENSG00000143761|375|0|1| ; ARHGEF12|IDBG-74643|ENSG00000196914|23365|0|1| ; …
SP3	Sp3	CisRED	Homo sapiens	73	728	0.1	0.689146	1	ALPI ; ANP32A ; ARF1 ; ARHGAP21 ; ARRB2 ; ATF3 ; BIRC7 ; CAND1 ; CARD9 ; CCDC50 ; CCL21 ; CCR2 ; CD9 ; CHD3 ; COPS4 ; COPS5 ; CSK ; CTSG ; DCTN1 ; DHX36 ; EGR2 ; EIF3J ; EP300 ; FCGR2A ; FN1 ; GFI1B ; GOPC ; GPRASP1 ; GZMH ; HABP2 ; HABP4 ; HAL ; HNRNPA1 ; HTRA4 ; IFI35 ; IFNAR2;IL10RB ; IGF2BP1 ; IL16 ; IL27 ; IL2RA ; KCNQ1 ; KLK3 ; KRT5 ; LDHB ; MCC ; MPP2 ; NDUFAF1 ; NOP10 ; NOX4 ; NTRK1 ; NUD…	ALPI|IDBG-83245|ENSG00000163295|248|0|1| ; ANP32A|IDBG-19082|ENSG00000140350|8125|0|1| ; ARF1|IDBG-107128|ENSG00000143761|375|0|1| ; ARHGAP21|IDBG-63069|ENSG00000107863|57584|0|1| ; ARRB2|IDBG-19263|ENSG00000141480|409|0|1| ; ATF3|IDBG-106549|ENSG00000162772|467|0|1| ; BIRC7|IDBG-85846|ENSG00000101197|79444|0|1| ; CAND1|IDBG-45753|ENSG00000111530|55832|0|1| ; CARD9|IDBG-92266|ENSG00000187796|6417…
PBX1	Pbx1a	CisRED	Homo sapiens	215	2102	0.1	0.690868	1	ACVRL1 ; ADRB2 ; ALK ; ANP32A ; APEX1 ; ARHGEF6 ; ARRB1 ; ATP2B1 ; ATP2B2 ; ATP2B4 ; AURKA ; BAI2 ; BCL2 ; BCL9 ; BLVRA ; BMF ; BRD7 ; C11orf79 ; C1QB ; CALD1 ; CARD6 ; CASP7 ; CCDC50 ; CCDC88A ; CCL22 ; CCL4 ; CCNE1 ; CCR3 ; CD36 ; CD68 ; CD74 ; CDC25A ; CDKN1A ; CFB ; CFHR4 ; CHEK2 ; CRP ; CSF1 ; CSF2 ; DDX5 ; DGKZ ; DKK1 ; DNAJB11 ; DOCK7 ; DUSP10 ; DUSP6 ; DYNLL1 ; EGR2 ; EIF6 ; ENG ; ERAP2 ;…	ACVRL1|IDBG-33826|ENSG00000139567|94|0|1| ; ADRB2|IDBG-52685|ENSG00000169252|154|0|1| ; ALK|IDBG-42084|ENSG00000171094|238|0|1| ; ANP32A|IDBG-19082|ENSG00000140350|8125|0|1| ; APEX1|IDBG-2246|ENSG00000100823|328|0|1| ; ARHGEF6|IDBG-87668|ENSG00000129675|9459|0|1| ; ARRB1|IDBG-64687|ENSG00000137486|408|0|1| ; ATP2B1|IDBG-50612|ENSG00000070961|490|0|1| ; ATP2B2|IDBG-18189|ENSG00000157087|491|0|1| ;…
TFAP2A	AP-2alphaA	CisRED	Homo sapiens	312	3038	0.1	0.700227	1	ACACA ; ACAP1 ; ACTA2 ; ACTN1 ; ACVR2A ; ADAP1;COX19 ; ADRA2A ; ADRB1 ; AGTR1 ; AJAP1 ; AKT1S1 ; ALPL ; ALPP ; ARF1 ; ATF2 ; ATF4 ; ATP1A1 ; ATRX ; BBC3 ; BCAR1 ; BCL2 ; BCL2A1 ; BCL3 ; BCL9 ; BCR ; BECN1 ; BIRC7 ; BMP2 ; BMPR1A ; BMPR1B ; BRAF ; BRD7 ; BTF3 ; C1QA ; CALCOCO2 ; CAMK2B ; CARD10 ; CARD9 ; CBLB ; CCDC50 ; CCL21 ; CCNA2 ; CCNC ; CCR5 ; CD14 ; CD247 ; CD28 ; CD2AP ; CD4 ; CD46 ; CDK6 …	ACACA|IDBG-43377|ENSG00000132142|31|0|1| ; ACAP1|IDBG-24566|ENSG00000072818|9744|0|1| ; ACTA2|IDBG-81614|ENSG00000107796|59|0|1| ; ACTN1|IDBG-10222|ENSG00000072110|87|0|1| ; ACVR2A|IDBG-71761|ENSG00000121989|92|0|1| ; ADAP1;COX19|IDBG-6297|ENSG00000105963|11033,90639|0|1| ; ADRA2A|IDBG-89698|ENSG00000150594|150|0|1| ; ADRB1|IDBG-90231|ENSG00000043591|153|0|1| ; AGTR1|IDBG-60289|ENSG00000144891|18…
PBX1	Pbx	CisRED	Homo sapiens	121	1198	0.1	0.702802	1	ACHE ; ADRB2 ; AGT ; ANK2 ; ANP32A ; ANXA5 ; ARHGEF11 ; ARHGEF12 ; ARHGEF6 ; AURKA ; B4GALT1 ; BCL2 ; BCL9 ; BMF ; BRCA1 ; C11orf79 ; CALD1 ; CAMP ; CD46 ; CDC37 ; CDR2 ; CEACAM1 ; CFHR4 ; CHEK2 ; CLEC7A ; COL1A2 ; CSF1 ; CSF2 ; CUL3 ; DDX5 ; DLEU1 ; DUSP10 ; DYRK2 ; EEF1A1 ; EGLN1 ; EGLN3 ; EIF4G1 ; ETS1 ; FHL1 ; GIT2 ; GZMA ; GZMB ; HABP4 ; HLA-DRA ; HLA-G ; HSP90B1 ; HSPA1B ; IFNA1 ; IL12A ; I…	ACHE|IDBG-32513|ENSG00000087085|43|0|1| ; ADRB2|IDBG-52685|ENSG00000169252|154|0|1| ; AGT|IDBG-107363|ENSG00000135744|183|0|1| ; ANK2|IDBG-34685|ENSG00000145362|287|0|1| ; ANP32A|IDBG-19082|ENSG00000140350|8125|0|1| ; ANXA5|IDBG-36172|ENSG00000164111|308|0|1| ; ARHGEF11|IDBG-103650|ENSG00000132694|9826|0|1| ; ARHGEF12|IDBG-74643|ENSG00000196914|23365|0|1| ; ARHGEF6|IDBG-87668|ENSG00000129675|9459…
AML-1	AML-1	CisRED	Homo sapiens	47	477	0.1	0.706814	1	BTRC ; CCL19 ; CEBPB ; CFTR ; CHST11 ; CSF2 ; CYTIP ; DDX1 ; DYRK1B ; EIF3F ; EIF4G1 ; FBXO6 ; FCER1G ; FGA ; FLT3 ; FOXG1 ; FXR1 ; GATA4 ; GPRASP1 ; GSPT1 ; HAL ; HTRA2 ; IFNGR1 ; IL12RB2 ; IL13 ; IL16 ; IRAK1 ; MYO5A ; NOD2 ; NTRK2 ; PARD6B ; PDE4DIP ; PRR5L ; PTPRC ; RRAGB ; RUNX1 ; SMAD4 ; SRC ; STARD13 ; STAT3 ; TGFB2 ; TIAL1 ; TJP1 ; TMEM173 ; TRAF1 ; UBA1 ; WSB1 ;	BTRC|IDBG-87102|ENSG00000166167|8945|0|1| ; CCL19|IDBG-61011|ENSG00000172724|6363|0|1| ; CEBPB|IDBG-80858|ENSG00000172216|1051|0|1| ; CFTR|IDBG-37713|ENSG00000001626|1080|0|1| ; CHST11|IDBG-54479|ENSG00000171310|50515|0|1| ; CSF2|IDBG-41275|ENSG00000164400|1437|0|1| ; CYTIP|IDBG-72874|ENSG00000115165|9595|0|1| ; DDX1|IDBG-30761|ENSG00000079785|1653|0|1| ; DYRK1B|IDBG-50782|ENSG00000105204|9149|0|…
SOX9	Sox9	CisRED	Homo sapiens	82	823	0.1	0.719965	1	ACVR1B ; ADAP1;COX19 ; ADRB2 ; ANK2 ; ARHGDIA ; ARRB2 ; ATP1A3 ; ATRX ; BCL11B ; BLVRA ; CAMK1G ; CBLB ; CCR3 ; CDC2 ; CDH5 ; CRKL ; CSNK2A1 ; CST5 ; CUL2 ; DHX9 ; DUSP6 ; EGLN1 ; EIF4A1 ; ETS1 ; ETV6 ; EZH2 ; FHL1 ; FOXO3 ; GPRASP1 ; GUCY1A3 ; GZMA ; HABP2 ; HLA-DRA ; HNRNPU ; HSPA1A ; HTR2B ; IFIH1 ; IGFBP2 ; IL2RB ; IL5 ; IP6K2 ; IRS2 ; KAT5 ; KRAS ; LAT2 ; LCK ; MAP4K4 ; MAPKAPK2 ; MITF ; MSX…	ACVR1B|IDBG-33695|ENSG00000135503|91|0|1| ; ADAP1;COX19|IDBG-6297|ENSG00000105963|11033,90639|0|1| ; ADRB2|IDBG-52685|ENSG00000169252|154|0|1| ; ANK2|IDBG-34685|ENSG00000145362|287|0|1| ; ARHGDIA|IDBG-72684|ENSG00000141522|396|0|1| ; ARRB2|IDBG-19263|ENSG00000141480|409|0|1| ; ATP1A3|IDBG-53554|ENSG00000105409|478|0|1| ; ATRX|IDBG-77514|ENSG00000085224|546,728849|0|1| ; BCL11B|IDBG-19375|ENSG0000…
NFIL3	E4BP4	CisRED	Homo sapiens	155	1534	0.1	0.723842	1	ACVR1B ; ADRA2A ; ADRB2 ; AKT2 ; APEX1 ; ATP2B1 ; BANF1 ; BLM ; BRAF ; BTF3 ; C2 ; CAMK2D ; CBLB ; CCL7 ; CCNE1 ; CD14 ; CD247 ; CD300LB ; CD40 ; CD40LG ; CDC25A ; CDH1 ; CDH3 ; CLEC9A ; COL3A1 ; CRKL ; CROP ; CSK ; CSNK1G2 ; CSNK2B;LY6G5B ; CST9 ; CTTN ; CUL4A ; CXCL9 ; CYTIP ; DDX5 ; DNAJA1 ; DOCK1 ; DOCK7 ; EIF3I ; FLI1 ; FOXK2 ; FOXO3 ; FRAT2 ; GFI1B ; GLI3 ; GOPC ; GSK3B ; GULP1 ; HOXA9 ; HS…	ACVR1B|IDBG-33695|ENSG00000135503|91|0|1| ; ADRA2A|IDBG-89698|ENSG00000150594|150|0|1| ; ADRB2|IDBG-52685|ENSG00000169252|154|0|1| ; AKT2|IDBG-51270|ENSG00000105221|208|0|1| ; APEX1|IDBG-2246|ENSG00000100823|328|0|1| ; ATP2B1|IDBG-50612|ENSG00000070961|490|0|1| ; BANF1|IDBG-58220|ENSG00000175334|645870,8815|0|1| ; BLM|IDBG-30365|ENSG00000197299|641|0|1| ; BRAF|IDBG-44351|ENSG00000157764|673|0|1| …
SREBF1	SREBP-1	CisRED	Homo sapiens	51	522	0.1	0.73536	1	ACTB ; ADH6 ; ARHGAP8;PRR5;LOC553158 ; BRF2 ; CBX5 ; CCL2 ; CCL3 ; CD28 ; CD9 ; CHRNA1 ; CNTF;ZFP91;ZFP91-CNTF ; CTSG ; CUL2 ; CYBB ; CYP1A1 ; EIF4A3 ; ERAP2 ; FAF1 ; GSPT1 ; GZMB ; HABP2 ; HLA-G ; HNRNPA1 ; IFITM1 ; IL13RA2 ; IL23A ; KAT2B ; KLK5 ; MAP1A ; MCC ; NDUFA9 ; NGEF ; NR4A2 ; PDCD10 ; PDE6D ; PITX2 ; PPARGC1A ; PPP3CA ; PRPF6 ; PRR5L ; PRTN3 ; PTK2B ; RASSF1 ; RBPJ ; RS1 ; RUNX1 ; SFTP…	ACTB|IDBG-7590|ENSG00000075624|60|0|1| ; ADH6|IDBG-31160|ENSG00000172955|130|0|1| ; ARHGAP8;PRR5;LOC553158|IDBG-11032|ENSG00000186654|23779,553158,55615|0|1| ; BRF2|IDBG-17067|ENSG00000104221|55290|0|1| ; CBX5|IDBG-37553|ENSG00000094916|23468|0|1| ; CCL2|IDBG-40504|ENSG00000108691|6347|0|1| ; CCL3|IDBG-42503|ENSG00000006075|6348|0|1| ; CD28|IDBG-79183|ENSG00000178562|940|0|1| ; CD9|IDBG-13612|ENS…
MEF2A	MEF-2A	CisRED	Homo sapiens	200	1975	0.1	0.739252	1	ACVR2A ; ADAMTS6 ; ADRA1D ; AKT3 ; ALOX15 ; ALPP ; APC ; ARF6 ; ARHGAP21 ; ARHGAP8;PRR5;LOC553158 ; ARHGEF7 ; ATR ; B4GALT1 ; BANF1 ; BAX ; BCL11B ; BCL2 ; BCR ; BLM ; BMPR1A ; BRCA1 ; BRCC3 ; CAMK1G ; CAPN2 ; CCT5 ; CD200 ; CD300LB ; CD63 ; CD74 ; CDC25A ; CDH1 ; CDH3 ; CDR2 ; CEBPB ; CFHR4 ; CFI ; CFTR ; CLK2 ; CLU ; CNTF;ZFP91;ZFP91-CNTF ; COPB1 ; COPS6 ; CRP ; CSF3R ; CTLA4 ; CTNNA1 ; CTNNB1 …	ACVR2A|IDBG-71761|ENSG00000121989|92|0|1| ; ADAMTS6|IDBG-23823|ENSG00000049192|11174|0|1| ; ADRA1D|IDBG-49790|ENSG00000171873|146|0|1| ; AKT3|IDBG-107751|ENSG00000117020|10000|0|1| ; ALOX15|IDBG-19074|ENSG00000161905|246|0|1| ; ALPP|IDBG-83209|ENSG00000163283|250|0|1| ; APC|IDBG-37007|ENSG00000134982|324|0|1| ; ARF6|IDBG-5864|ENSG00000165527|382|0|1| ; ARHGAP21|IDBG-63069|ENSG00000107863|57584|0|…
POU2F1	POU2F1	CisRED	Homo sapiens	381	3718	0.1	0.739373	1	ABL1 ; ACHE ; ADAMTS13 ; ADAMTS6 ; ADAP1;COX19 ; ADH6 ; ADRA2A ; ADRB1 ; ADRB2 ; AGTR1 ; AK1 ; AKNA ; AKT1S1 ; AKT2 ; ALK ; ANK2 ; ANP32A ; ANXA5 ; APAF1 ; APP ; ARHGEF11 ; ARHGEF12 ; ATG16L1 ; ATP1A1 ; ATP2B4 ; B4GALT1 ; BAI2 ; BAI3 ; BCL2 ; BCL9 ; BCR ; BGN ; BID ; BIRC3 ; BIRC7 ; BLNK ; BLVRA ; BMP6 ; BMX ; BRCC3 ; BRD2 ; BTBD10 ; C2 ; CALM1 ; CAMK2B ; CAMK2D ; CAMP ; CAPN2 ; CARD16 ; CARD8 ; …	ABL1|IDBG-89599|ENSG00000097007|25|0|1| ; ACHE|IDBG-32513|ENSG00000087085|43|0|1| ; ADAMTS13|IDBG-91330|ENSG00000160323|11093|0|1| ; ADAMTS6|IDBG-23823|ENSG00000049192|11174|0|1| ; ADAP1;COX19|IDBG-6297|ENSG00000105963|11033,90639|0|1| ; ADH6|IDBG-31160|ENSG00000172955|130|0|1| ; ADRA2A|IDBG-89698|ENSG00000150594|150|0|1| ; ADRB1|IDBG-90231|ENSG00000043591|153|0|1| ; ADRB2|IDBG-52685|ENSG00000169…
ATF1	ATF-1	CisRED	Homo sapiens	87	880	0.1	0.751341	1	ACTA2 ; AKT3 ; ARNT ; ATG5 ; ATP6V0B ; BCL6 ; BIRC2 ; BNIP3L ; BRAF ; CAMK2D ; CD200 ; CD247 ; CDC37 ; CREB1 ; CRKL ; CRTAM ; CRYAB ; CSNK1G2 ; CTBP1 ; CYP1A1 ; DDX5 ; DHX36 ; DUSP16 ; DUSP6 ; EEF2 ; EEF2K ; EGFR ; EIF4EBP2 ; ELL2 ; EMD ; FBXO6 ; FCN2 ; FGR ; FOXO3 ; FUS ; GCLC ; GDF5 ; GEMIN5 ; HABP4 ; HGS ; HLA-DOB;TAP2 ; HSPB2 ; IKBKB ; IL12RB1 ; IL21 ; IL8RA ; IL9 ; ING4 ; IRF6 ; ITGB3BP ; IT…	ACTA2|IDBG-81614|ENSG00000107796|59|0|1| ; AKT3|IDBG-107751|ENSG00000117020|10000|0|1| ; ARNT|IDBG-102199|ENSG00000143437|405|0|1| ; ATG5|IDBG-94856|ENSG00000057663|9474|0|1| ; ATP6V0B|IDBG-97633|ENSG00000117410|533|0|1| ; BCL6|IDBG-69349|ENSG00000113916|604|0|1| ; BIRC2|IDBG-69075|ENSG00000110330|329|0|1| ; BNIP3L|IDBG-13074|ENSG00000104765|665|0|1| ; BRAF|IDBG-44351|ENSG00000157764|673|0|1| ; C…
PAX2	Pax-2	CisRED	Homo sapiens	126	1269	0.1	0.775381	1	ABCA1 ; AP2M1 ; ARHGEF1 ; ARNT ; ATF2 ; ATF3 ; ATR ; ATRX ; BAX ; BCL2A1 ; BCL9 ; BMP7 ; BNIP3 ; BRAF ; C11orf79 ; C3AR1 ; CCT5 ; CDK6 ; CDKN1A ; CFI ; CLEC7A ; CNPY3 ; COPS2 ; COPS8 ; CRYAB ; CSF2RB ; CUL1 ; CUL5 ; CYBB ; DDX5 ; DUSP1 ; DVL2 ; EED ; EEF1A1 ; EIF4EBP3;ANKHD1;ANKHD1-EIF4EBP3 ; ELAVL4 ; F11R ; FBXO25 ; FBXO5 ; FBXW11 ; FEZ2 ; FHL1 ; FSHR ; GNAI2 ; GTF2I ; GZMH ; HABP2 ; HOXA9 ; IFI…	ABCA1|IDBG-79441|ENSG00000165029|19|0|1| ; AP2M1|IDBG-67524|ENSG00000161203|1173|0|1| ; ARHGEF1|IDBG-53394|ENSG00000076928|9138|0|1| ; ARNT|IDBG-102199|ENSG00000143437|405|0|1| ; ATF2|IDBG-75609|ENSG00000115966|1386|0|1| ; ATF3|IDBG-106549|ENSG00000162772|467|0|1| ; ATR|IDBG-59521|ENSG00000175054|545,648152,651921|0|1| ; ATRX|IDBG-77514|ENSG00000085224|546,728849|0|1| ; BAX|IDBG-61459|ENSG0000008…
NFIC|NF1	NF-1	CisRED	Homo sapiens	246	2438	0.1	0.782626	1	AAMP ; ABCA1 ; ACVRL1 ; ADAMTS6 ; ADAP1;COX19 ; ADRB1 ; ALK ; APC ; APPL2 ; AR ; ARNT ; ATF4 ; ATP2B4 ; BAX ; BCL2L11 ; BCR ; BGN ; BID ; BTBD10 ; C11orf79 ; C14orf100 ; C1QC ; C1orf25 ; CAD ; CALCOCO2 ; CARD9 ; CASP2 ; CASP8 ; CAT ; CCL22 ; CCM2 ; CCR2 ; CD1D ; CD247 ; CD28 ; CD44 ; CD9 ; CDC34 ; CDR2 ; CFTR ; CHEK1 ; COPS8 ; CSF2RB ; CSK ; CSNK2B;LY6G5B ; CTNND1 ; CUL4B ; CUL5 ; CXCL11 ; CXCL13…	AAMP|IDBG-80875|ENSG00000127837|14|0|1| ; ABCA1|IDBG-79441|ENSG00000165029|19|0|1| ; ACVRL1|IDBG-33826|ENSG00000139567|94|0|1| ; ADAMTS6|IDBG-23823|ENSG00000049192|11174|0|1| ; ADAP1;COX19|IDBG-6297|ENSG00000105963|11033,90639|0|1| ; ADRB1|IDBG-90231|ENSG00000043591|153|0|1| ; ALK|IDBG-42084|ENSG00000171094|238|0|1| ; APC|IDBG-37007|ENSG00000134982|324|0|1| ; APPL2|IDBG-54652|ENSG00000136044|5519…
RARA	RAR-alpha	CisRED	Homo sapiens	32	342	0.09	0.785053	1	ACVRL1 ; C1QC ; CAMK1G ; CCL23 ; CEACAM3 ; CRTAM ; CTPS ; CXCL13 ; DMAP1 ; E2F1 ; EIF4G1 ; FHL3 ; FYN ; GCM1 ; GNA15 ; GRIP1 ; HTRA2 ; IL11 ; IRF4 ; MAP1A ; MYBPC2 ; NR1H4 ; NR4A2 ; PPP1R16A ; SLC16A7 ; SRCAP ; SSX2 ; STAP2 ; SUMO1 ; TGFA ; TNFRSF1A ; TTR ;	ACVRL1|IDBG-33826|ENSG00000139567|94|0|1| ; C1QC|IDBG-93737|ENSG00000159189|714|0|1| ; CAMK1G|IDBG-106416|ENSG00000008118|57172|0|1| ; CCL23|IDBG-42416|ENSG00000167236|6368|0|1| ; CEACAM3|IDBG-53253|ENSG00000170956|1084|0|1| ; CRTAM|IDBG-74801|ENSG00000109943|56253|0|1| ; CTPS|IDBG-97078|ENSG00000171793|1503|0|1| ; CXCL13|IDBG-25774|ENSG00000156234|10563|0|1| ; DMAP1|IDBG-97673|ENSG00000178028|55…
RFX1	RFX1	CisRED	Homo sapiens	126	1276	0.1	0.795557	1	ABCA1 ; AGTR1 ; AHR ; ALPL ; ALS2 ; ANK2 ; ANXA5 ; AR ; ATM ; ATRX ; BANF1 ; BCL2A1 ; BCL2L1 ; BCL9 ; BIRC3 ; BMF ; BRCA1 ; CALCOCO2 ; CAMK2A ; CASP9 ; CBLB ; CCDC88A ; CD40LG ; CLIP3 ; CSNK2B;LY6G5B ; CSTF2 ; CTNND2 ; DCTN1 ; DDIT3 ; DEDD ; DEFA1 ; DMAP1 ; DMRTB1 ; DUSP1 ; DUSP6 ; DYNLL1 ; DYRK2 ; EGR3 ; EIF3J ; ELAVL4 ; ERRFI1 ; F11R ; FAF1 ; FASLG ; FBXO7 ; GATA2 ; GNAI2 ; GORASP2 ; GPRASP1 ; …	ABCA1|IDBG-79441|ENSG00000165029|19|0|1| ; AGTR1|IDBG-60289|ENSG00000144891|185|0|1| ; AHR|IDBG-8995|ENSG00000106546|196|0|1| ; ALPL|IDBG-93194|ENSG00000162551|249|0|1| ; ALS2|IDBG-78753|ENSG00000003393|57679|0|1| ; ANK2|IDBG-34685|ENSG00000145362|287|0|1| ; ANXA5|IDBG-36172|ENSG00000164111|308|0|1| ; AR|IDBG-73722|ENSG00000169083|367|0|1| ; ATM|IDBG-70193|ENSG00000149311|472,651610|0|1| ; ATRX|I…
ZEB1	ZEB (1124 AA)	CisRED	Homo sapiens	155	1561	0.1	0.799258	1	ACVRL1 ; ADAMTS13 ; ADRB1 ; AIM2 ; ALPL ; ATF3 ; BBC3 ; BGN ; BIRC7 ; BMP6 ; BRD2 ; BTF3 ; BTRC ; CAMK2A ; CARD8 ; CASP2 ; CASP5 ; CCL15 ; CCL21 ; CCL22 ; CCL7 ; CCR2 ; CD247 ; CD36 ; CHRNA1 ; CIR ; COPS7A ; COPS8 ; CTLA4 ; CTNND1 ; CUEDC2 ; CUX2 ; CYBB ; CYTH1 ; DEF6 ; DEFA1 ; DGKZ ; DLEU1 ; DMAP1 ; DSP ; DUSP10 ; DUSP6 ; EDARADD ; EGLN1 ; EGLN2 ; EIF4A1 ; ELP4 ; EZR ; F2RL1 ; FAF1 ; FANCF ; FCE…	ACVRL1|IDBG-33826|ENSG00000139567|94|0|1| ; ADAMTS13|IDBG-91330|ENSG00000160323|11093|0|1| ; ADRB1|IDBG-90231|ENSG00000043591|153|0|1| ; AIM2|IDBG-103863|ENSG00000163568|9447|0|1| ; ALPL|IDBG-93194|ENSG00000162551|249|0|1| ; ATF3|IDBG-106549|ENSG00000162772|467|0|1| ; BBC3|IDBG-59341|ENSG00000105327|27113|0|1| ; BGN|IDBG-89505|ENSG00000182492|633|0|1| ; BIRC7|IDBG-85846|ENSG00000101197|79444|0|1|…
SF1|NR5A1	SF-1	CisRED	Homo sapiens	17	191	0.09	0.800754	1	CAMK2B ; CD3D ; CYTIP ; EDA2R ; GABPA ; H3F3A ; HSPD1 ; KLK1 ; MYO5A ; NCF4 ; NOXA1 ; PARD3 ; PKM2 ; PPP2R4 ; PRDM1 ; TRAP1 ; UMOD ;	CAMK2B|IDBG-14499|ENSG00000058404|816|0|1| ; CD3D|IDBG-73628|ENSG00000167286|915|0|1| ; CYTIP|IDBG-72874|ENSG00000115165|9595|0|1| ; EDA2R|IDBG-73673|ENSG00000131080|60401|0|1| ; GABPA|IDBG-1089|ENSG00000154727|2551|0|1| ; H3F3A|IDBG-107003|ENSG00000163041|3020,3021,644914|0|1| ; HSPD1|IDBG-77925|ENSG00000144381|3329|0|1| ; KLK1|IDBG-64886|ENSG00000167748|3816|0|1| ; MYO5A|IDBG-12551|ENSG00000197…
ZIC2	ZIC2	CisRED	Homo sapiens	40	426	0.09	0.800904	1	A2M ; ACVR1 ; BIRC3 ; BRCA2 ; CD74 ; CD9 ; CHD3 ; DSP ; HTR6 ; IER3 ; IFI27 ; IFI35 ; IRF7 ; KLK5 ; KPNB1 ; KSR1 ; LAT2 ; MAPKAPK2 ; MED1 ; NOP10 ; PBX1 ; PGLYRP3 ; RIT2 ; RRAGB ; RRAS ; RXRA ; SEPT6 ; SERPINB4 ; SHC1 ; SOCS2 ; STAT1 ; TAPBP ; TBC1D4 ; TCF7L2 ; TOLLIP ; TUBA1B ; WBP11 ; WIZ ; ZBTB16 ; ZEB2 ;	A2M|IDBG-17623|ENSG00000175899|2|0|1| ; ACVR1|IDBG-72930|ENSG00000115170|90|0|1| ; BIRC3|IDBG-69045|ENSG00000023445|330|0|1| ; BRCA2|IDBG-22703|ENSG00000139618|675|0|1| ; CD74|IDBG-53594|ENSG00000019582|972|0|1| ; CD9|IDBG-13612|ENSG00000010278|928|0|1| ; CHD3|IDBG-27053|ENSG00000170004|1107|0|1| ; DSP|IDBG-59899|ENSG00000096696|1832|0|1| ; HTR6|IDBG-92735|ENSG00000158748|3362|0|1| ; IER3|IDBG-76…
PDX1	IPF1	CisRED	Homo sapiens	207	2069	0.1	0.802839	1	ACAP1 ; AFP ; AGT ; ARHGEF1 ; ARRB1 ; ATF4 ; ATP2B2 ; ATRX ; AURKA ; B4GALT1 ; BAI2 ; BANF1 ; BCL2L11 ; BIRC3 ; BLM ; C3 ; CCL19 ; CCM2 ; CCNA2 ; CCNE1 ; CD14 ; CD40 ; CD47 ; CDC25A ; CDH2 ; CDKN2B ; CEACAM3 ; CFB ; CIITA ; CLEC1B ; CLEC7A ; COPB1 ; CSF1 ; CST9 ; CSTF2 ; CUL4A ; CUX2 ; CXCL13 ; CXCL6 ; DHX58 ; DMAP1 ; DOCK7 ; DUSP16 ; DVL2 ; DYNLL1 ; EEF1A1 ; EEF2 ; EGFR ; EGLN1 ; EIF3G ; EIF3I ;…	ACAP1|IDBG-24566|ENSG00000072818|9744|0|1| ; AFP|IDBG-23783|ENSG00000081051|174|0|1| ; AGT|IDBG-107363|ENSG00000135744|183|0|1| ; ARHGEF1|IDBG-53394|ENSG00000076928|9138|0|1| ; ARRB1|IDBG-64687|ENSG00000137486|408|0|1| ; ATF4|IDBG-8409|ENSG00000128272|468,643159|0|1| ; ATP2B2|IDBG-18189|ENSG00000157087|491|0|1| ; ATRX|IDBG-77514|ENSG00000085224|546,728849|0|1| ; AURKA|IDBG-81805|ENSG00000087586|6…
POU2AF1	OCA-B	CisRED	Homo sapiens	110	1126	0.1	0.815528	1	ADAMTS6 ; ADH6 ; AGTR1 ; AK1 ; AKT2 ; ALK ; AP3B1 ; APP ; ARHGEF11 ; B4GALT1 ; BAI3 ; BIRC3 ; CAMK2D ; CARD16 ; CCNA2 ; CD200 ; CD40LG ; CDKN1A ; CHST11 ; CLEC9A ; CSF3R ; CTLA4 ; CUX2 ; CXCL11 ; DIABLO ; DOCK7 ; EGLN2 ; ELAVL4 ; ELK1 ; EP400 ; ERCC5 ; GADD45A ; GCM1 ; GLI3 ; GPHN ; GULP1 ; H3F3B ; HABP2 ; HDAC4 ; HERC3 ; HNF1B ; HOXA10 ; HP;HPR ; IFI27 ; IFNB1 ; IFNGR2 ; IKIP ; IL16 ; IL2 ; IL3 …	ADAMTS6|IDBG-23823|ENSG00000049192|11174|0|1| ; ADH6|IDBG-31160|ENSG00000172955|130|0|1| ; AGTR1|IDBG-60289|ENSG00000144891|185|0|1| ; AK1|IDBG-86687|ENSG00000106992|203|0|1| ; AKT2|IDBG-51270|ENSG00000105221|208|0|1| ; ALK|IDBG-42084|ENSG00000171094|238|0|1| ; AP3B1|IDBG-30467|ENSG00000132842|8546|0|1| ; APP|IDBG-1100|ENSG00000142192|351|0|1| ; ARHGEF11|IDBG-103650|ENSG00000132694|9826|0|1| ; B4…
TBX5	Tbx5	CisRED	Homo sapiens	33	359	0.09	0.819306	1	BBC3 ; BCL10 ; BCL9 ; BTK ; CD200 ; CD36 ; CXCL13 ; DSP ; DUOX2 ; EDARADD ; EIF3J ; ESR1 ; ETS1 ; FHL1 ; HMGA1 ; IL23A ; IL29 ; IL2RA ; IMPDH2 ; KRT5 ; KSR1 ; LAT2 ; LRRC7 ; MAP2K6 ; MAS1 ; NFKBIB ; NR4A2 ; PIK3CG ; PLEKHO1 ; PTAFR ; RIPK3 ; RIT1 ; SOCS3 ;	BBC3|IDBG-59341|ENSG00000105327|27113|0|1| ; BCL10|IDBG-100044|ENSG00000142867|8915|0|1| ; BCL9|IDBG-101829|ENSG00000116128|607|0|1| ; BTK|IDBG-79651|ENSG00000010671|695|0|1| ; CD200|IDBG-49799|ENSG00000091972|4345|0|1| ; CD36|IDBG-24023|ENSG00000135218|948|0|1| ; CXCL13|IDBG-25774|ENSG00000156234|10563|0|1| ; DSP|IDBG-59899|ENSG00000096696|1832|0|1| ; DUOX2|IDBG-10041|ENSG00000140279|50506|0|1| …
Tal1beta-E47S	Tal1beta-E47S	CisRED	Homo sapiens	38	411	0.09	0.824249	1	BAG2 ; BANF1 ; BATF ; BMF ; BRF2 ; CASP9 ; CLIP3 ; DNAH1 ; DUSP10 ; DUSP4 ; EWSR1 ; FBXW8 ; FOXO4 ; HTR2C ; IDO1 ; IFI6 ; IMPDH2 ; IRF2 ; KLK1 ; MAP2K6 ; MAP2K7 ; MED14 ; MKNK1 ; MMP14 ; NFKBIL1 ; NMU ; PAK3 ; PKP2 ; PRKAA2 ; PSMD2 ; SEC61B ; SH3KBP1 ; SIAH1 ; SSX2 ; STMN1 ; TLR4 ; TP63 ; TXNDC9 ;	BAG2|IDBG-91571|ENSG00000112208|9532|0|1| ; BANF1|IDBG-58220|ENSG00000175334|645870,8815|0|1| ; BATF|IDBG-13023|ENSG00000156127|10538|0|1| ; BMF|IDBG-6070|ENSG00000104081|90427|0|1| ; BRF2|IDBG-17067|ENSG00000104221|55290|0|1| ; CASP9|IDBG-90895|ENSG00000132906|842|0|1| ; CLIP3|IDBG-46196|ENSG00000105270|25999|0|1| ; DNAH1|IDBG-38717|ENSG00000114841|25981|0|1| ; DUSP10|IDBG-106785|ENSG00000143507…
HLF	Hlf	CisRED	Homo sapiens	45	487	0.09	0.843742	1	ADH6 ; AKT1S1 ; BCL2A1 ; BMP3 ; BTF3 ; CAV1 ; CDH2 ; CDKN1C ; CSNK2A1 ; CST5 ; CUL4B ; CYBB ; CYTIP ; ELAVL4 ; FHL1 ; FOXA1 ; FOXO4 ; FRAT2 ; HAL ; KLK7 ; KRT6B ; MAP3K7IP3 ; MMP9 ; NFE2 ; NIPSNAP3A ; PBX1 ; PGAM4 ; PIK3CB ; PIK3R2 ; PITX2 ; POU2F1 ; PPARGC1A ; PREX2 ; RB1 ; SELE ; SERPINB3 ; SLC1A7 ; SP2 ; SYNCRIP ; TAX1BP1 ; TEK ; TNK2 ; TOPORS ; WRN ; ZMYND11 ;	ADH6|IDBG-31160|ENSG00000172955|130|0|1| ; AKT1S1|IDBG-63691|ENSG00000204673|84335|0|1| ; BCL2A1|IDBG-25591|ENSG00000140379|597|0|1| ; BMP3|IDBG-26583|ENSG00000152785|651|0|1| ; BTF3|IDBG-27987|ENSG00000145741|689|0|1| ; CAV1|IDBG-37314|ENSG00000105974|857|0|1| ; CDH2|IDBG-1873|ENSG00000170558|1000|0|1| ; CDKN1C|IDBG-23324|ENSG00000129757|1028|0|1| ; CSNK2A1|IDBG-37787|ENSG00000101266|1457|0|1| ;…
TFAP4	AP-4	CisRED	Homo sapiens	182	1847	0.1	0.848459	1	ALPL ; ANK2 ; APBB2 ; ARHGEF1 ; ATF1 ; ATRX ; AURKA ; BATF ; BCL2L11 ; BMF ; BMPR2 ; BRF2 ; BTRC ; C1QC ; CALM1 ; CASP9 ; CCR2 ; CD247 ; CDC37 ; CDYL ; CLEC7A ; COL3A1 ; COL4A2 ; COPS7A ; CRYAB ; CSNK2B;LY6G5B ; CTSD ; CXCR4 ; CYBA ; CYTH1 ; DDX1 ; DEF6 ; DLEU1 ; DUSP10 ; DVL2 ; EGLN1 ; EGR1 ; EIF1 ; EIF4A3 ; EIF4G1 ; ELP3 ; EP400 ; EPAS1 ; ERCC3 ; GATA1 ; GFI1B ; HABP4 ; HERC3 ; HIST1H2AL ; HLA-…	ALPL|IDBG-93194|ENSG00000162551|249|0|1| ; ANK2|IDBG-34685|ENSG00000145362|287|0|1| ; APBB2|IDBG-15151|ENSG00000163697|323|0|1| ; ARHGEF1|IDBG-53394|ENSG00000076928|9138|0|1| ; ATF1|IDBG-32838|ENSG00000123268|466|0|1| ; ATRX|IDBG-77514|ENSG00000085224|546,728849|0|1| ; AURKA|IDBG-81805|ENSG00000087586|6790|0|1| ; BATF|IDBG-13023|ENSG00000156127|10538|0|1| ; BCL2L11|IDBG-65821|ENSG00000153094|1001…
AR	AR	CisRED	Homo sapiens	149	1526	0.1	0.854124	1	AAMP ; ADAP1;COX19 ; AKT1 ; ATP1A3 ; B4GALT1 ; BMX ; BNIP3 ; BRAF ; BRCA1 ; BTF3 ; C19orf62 ; C1QB ; C1QC ; C2 ; CAMK2A ; CCL21 ; CCL7 ; CCNA2 ; CDK6 ; CEACAM1 ; COPB1 ; CRKL ; CTBP1 ; CUL4B ; CXCL11 ; CYTH1 ; DDX1 ; DDX5 ; DEFA1 ; DHRS7 ; DLEU1 ; DUSP6 ; DYNLL1 ; EBAG9 ; EEF1A1 ; EGLN1 ; EIF4EBP3;ANKHD1;ANKHD1-EIF4EBP3 ; ELL2 ; EZR ; F2RL1 ; FASLG ; FBXO44 ; FBXW5 ; FCGR1A ; FEM1B ; FLT3 ; FOS ;…	AAMP|IDBG-80875|ENSG00000127837|14|0|1| ; ADAP1;COX19|IDBG-6297|ENSG00000105963|11033,90639|0|1| ; AKT1|IDBG-22709|ENSG00000142208|207|0|1| ; ATP1A3|IDBG-53554|ENSG00000105409|478|0|1| ; B4GALT1|IDBG-56701|ENSG00000086062|2683|0|1| ; BMX|IDBG-46340|ENSG00000102010|660|0|1| ; BNIP3|IDBG-93314|ENSG00000176171|664|0|1| ; BRAF|IDBG-44351|ENSG00000157764|673|0|1| ; BRCA1|IDBG-52172|ENSG00000012048|672…
Cdc5	Cdc5	CisRED	Homo sapiens	102	1062	0.1	0.854964	1	ACACA ; ADAMTS13 ; ANP32A ; ARHGEF7 ; ARRB1 ; BARD1 ; BLVRA ; BRCA1 ; C19orf62 ; CAPN2 ; CASP1 ; CASP2 ; CCM2 ; CD300LB ; CD47 ; CDH24 ; CDH3 ; CFI ; COL1A2 ; CSF1 ; CSF3R ; CSNK1G2 ; CSNK2B;LY6G5B ; DAB2IP ; DUSP10 ; EEF1A1 ; EGFR ; ELAVL4 ; ELF1 ; ELK1 ; ERRFI1 ; FOXA1 ; FOXG1 ; GAPDH ; GOPC ; GZMM ; HLA-DOB;TAP2 ; HTRA4 ; IFIT1 ; IFITM1 ; IKBKB ; IL16 ; IL28B ; IL2RB ; IL5 ; INHBA ; IQGAP1 ; I…	ACACA|IDBG-43377|ENSG00000132142|31|0|1| ; ADAMTS13|IDBG-91330|ENSG00000160323|11093|0|1| ; ANP32A|IDBG-19082|ENSG00000140350|8125|0|1| ; ARHGEF7|IDBG-51160|ENSG00000102606|8874|0|1| ; ARRB1|IDBG-64687|ENSG00000137486|408|0|1| ; BARD1|IDBG-80113|ENSG00000138376|580|0|1| ; BLVRA|IDBG-13778|ENSG00000106605|644|0|1| ; BRCA1|IDBG-52172|ENSG00000012048|672|0|1| ; C19orf62|IDBG-36242|ENSG00000105393|29…
PAX8	Pax-8	CisRED	Homo sapiens	144	1480	0.1	0.860781	1	ADAM17 ; AGTR2 ; ANXA2 ; APAF1 ; APP ; AURKA ; AXIN1 ; BATF ; BCL6 ; BMF ; BNIP3L ; BRAF ; BTF3 ; C1QB ; C3 ; CAMK1G ; CASP9 ; CCDC50 ; CCM2 ; CCND1 ; CD14 ; CD40 ; CD9 ; CDC37 ; CDR2 ; CEACAM1 ; COPS5 ; CST5 ; CTCF ; CUL7 ; CXCL10 ; CXCL13 ; DCTN1 ; DDX5 ; DEFA1 ; DLEU1 ; DNAJB11 ; DUSP26 ; E2F6 ; EIF3I ; EIF4A3 ; ELAVL4 ; ELK1 ; FBXO42 ; FHL1 ; FLT3 ; FOXO3 ; GSPT1 ; HGS ; HNRNPUL1 ; HOXA9 ; HT…	ADAM17|IDBG-27788|ENSG00000151694|6868|0|1| ; AGTR2|IDBG-83075|ENSG00000180772|186|0|1| ; ANXA2|IDBG-14711|ENSG00000182718|302|0|1| ; APAF1|IDBG-52364|ENSG00000120868|317|0|1| ; APP|IDBG-1100|ENSG00000142192|351|0|1| ; AURKA|IDBG-81805|ENSG00000087586|6790|0|1| ; AXIN1|IDBG-7404|ENSG00000103126|8312|0|1| ; BATF|IDBG-13023|ENSG00000156127|10538|0|1| ; BCL6|IDBG-69349|ENSG00000113916|604|0|1| ; BMF…
ESRRA	ERR1	CisRED	Homo sapiens	40	441	0.09	0.861816	1	ATG5 ; BRD2 ; CAMK1G ; CEACAM1 ; CRTAM ; CYBB ; DDX5 ; EDA2R ; ELF3 ; HSP90B1 ; ID3 ; IER3 ; IFNGR1 ; IL2 ; IL8 ; IRF4 ; JUNB ; KANK1 ; KDR ; KLK1 ; KRIT1 ; KRT5 ; LCN2 ; MYLK2 ; MYO5A ; NCF4 ; NPAS2 ; NR5A2 ; PPARGC1A ; PPP2R4 ; RPS27A ; RUNX1 ; S100A13 ; SFRS12 ; SFTPA1B;SFTPA1 ; SIN3A ; SNRPA ; SOCS2 ; TRAP1 ; VIM ;	ATG5|IDBG-94856|ENSG00000057663|9474|0|1| ; BRD2|IDBG-81704|ENSG00000204256|6046|0|1| ; CAMK1G|IDBG-106416|ENSG00000008118|57172|0|1| ; CEACAM1|IDBG-54381|ENSG00000079385|634|0|1| ; CRTAM|IDBG-74801|ENSG00000109943|56253|0|1| ; CYBB|IDBG-55775|ENSG00000165168|1536|0|1| ; DDX5|IDBG-64774|ENSG00000108654|1655|0|1| ; EDA2R|IDBG-73673|ENSG00000131080|60401|0|1| ; ELF3|IDBG-105810|ENSG00000163435|1999…
MAX	Max	CisRED	Homo sapiens	77	816	0.09	0.863477	1	ABCA1 ; ADAMTS6 ; ADAP1;COX19 ; ADRA2A ; APEX1 ; ATF3 ; ATP6V0B ; AXIN1 ; BAX ; BBC3 ; BCL11B ; BCL9 ; BMP6 ; BRD2 ; C3 ; CANX ; CBX5 ; CCL21 ; CCL5 ; CCR3 ; CD40 ; CEACAM1 ; CSF2RB ; CUX2 ; CYBA ; DUSP1 ; DVL2 ; EEF2K ; EGLN2 ; EIF3F ; EIF4A1 ; EIF4A3 ; ELK1 ; EZR ; FAF1 ; FANCF ; GHR ; HABP4 ; HNRNPA1 ; HNRNPD ; HNRNPUL1 ; IFI16 ; IGF2BP1 ; IL17RB ; ILF3 ; IRS4 ; KAT2A ; KAT5 ; KLF11 ; LRP2 ; L…	ABCA1|IDBG-79441|ENSG00000165029|19|0|1| ; ADAMTS6|IDBG-23823|ENSG00000049192|11174|0|1| ; ADAP1;COX19|IDBG-6297|ENSG00000105963|11033,90639|0|1| ; ADRA2A|IDBG-89698|ENSG00000150594|150|0|1| ; APEX1|IDBG-2246|ENSG00000100823|328|0|1| ; ATF3|IDBG-106549|ENSG00000162772|467|0|1| ; ATP6V0B|IDBG-97633|ENSG00000117410|533|0|1| ; AXIN1|IDBG-7404|ENSG00000103126|8312|0|1| ; BAX|IDBG-61459|ENSG0000008708…
HNF-6	HNF-6	CisRED	Homo sapiens	78	827	0.09	0.866018	1	ACTL6A ; ADAMTS6 ; AKT3 ; ANP32A ; ATP2B4 ; CASP5 ; CCL7 ; CD36 ; CD40LG ; CDH1 ; CDKN2B ; CIITA ; CRP ; CSF3R ; CST5 ; DEDD ; DMAP1 ; DNAJB11 ; DYNC1H1 ; ELF1 ; EPC2 ; ERCC3 ; ETV6 ; GAB2 ; GADD45A ; GATA1 ; GZMB ; HAX1 ; HLA-DOB;TAP2 ; IKBKE ; IRF2 ; KANK1 ; KPNA3 ; KRT18 ; MAGEA11 ; MAP1LC3B ; MAP2K6 ; MAP3K6 ; MAP4 ; MAVS ; MMP7 ; MYT1 ; NCF2 ; NFKBIA ; NR3C1 ; OAS2 ; PARD6A ; PARP1 ; PAX3 ; …	ACTL6A|IDBG-66303|ENSG00000136518|86|0|1| ; ADAMTS6|IDBG-23823|ENSG00000049192|11174|0|1| ; AKT3|IDBG-107751|ENSG00000117020|10000|0|1| ; ANP32A|IDBG-19082|ENSG00000140350|8125|0|1| ; ATP2B4|IDBG-105961|ENSG00000058668|493|0|1| ; CASP5|IDBG-69591|ENSG00000137757|838|0|1| ; CCL7|IDBG-40580|ENSG00000108688|6354|0|1| ; CD36|IDBG-24023|ENSG00000135218|948|0|1| ; CD40LG|IDBG-87653|ENSG00000102245|959|…
FOXP3	FOXP3	CisRED	Homo sapiens	95	999	0.1	0.870817	1	ADH6 ; ADRB2 ; ALK ; ALPL ; ANXA2 ; ATP1A3 ; B4GALT1 ; BAI2 ; BCL9 ; BGN ; BTRC ; C3 ; CAPN2 ; CARD8 ; CCR2 ; CCR3 ; CD44 ; CDH2 ; CFH ; CRP ; CSF1 ; CTNNAL1 ; CTSD ; CUL1 ; CUL4A ; CXCL2 ; DDIT3 ; DNAJA1 ; DR1 ; EIF3J ; FBXO42 ; FOS ; FYN ; GADD45A ; GAS6 ; GATA1 ; GLI3 ; GNB2L1 ; GSR ; HABP4 ; HGF ; HNRNPUL1 ; HOXA10 ; HOXC6 ; HSPA1B ; HSPA6 ; HTRA4 ; IFITM1 ; IL2 ; IL29 ; IL4 ; IL5RA ; ITGA5 ;…	ADH6|IDBG-31160|ENSG00000172955|130|0|1| ; ADRB2|IDBG-52685|ENSG00000169252|154|0|1| ; ALK|IDBG-42084|ENSG00000171094|238|0|1| ; ALPL|IDBG-93194|ENSG00000162551|249|0|1| ; ANXA2|IDBG-14711|ENSG00000182718|302|0|1| ; ATP1A3|IDBG-53554|ENSG00000105409|478|0|1| ; B4GALT1|IDBG-56701|ENSG00000086062|2683|0|1| ; BAI2|IDBG-95490|ENSG00000121753|576|0|1| ; BCL9|IDBG-101829|ENSG00000116128|607|0|1| ; BGN|…
LHX3	Lhx3a	CisRED	Homo sapiens	147	1522	0.1	0.884341	1	ACACA ; ADRB1 ; ADRB2 ; AFP ; ALK ; ALPI ; ANP32A ; ARRB1 ; ATP2B2 ; ATP2B4 ; ATRX ; B4GALT1 ; BAI3 ; C3 ; CCL19 ; CCND1 ; CD14 ; CD300LB ; CD69 ; CD9 ; CDH3 ; CDX2 ; CFB ; CHST11 ; CIITA ; CLEC1B ; CLEC7A ; CSF1 ; CSF2 ; CSNK1A1 ; CSNK2A2 ; CSTF2 ; CXCL13 ; CYBB ; DKK1 ; DMAP1 ; DUSP16 ; EGFR ; EGR2 ; EIF3G ; ELAVL4 ; ERBB4 ; ERRFI1 ; FABP1 ; FBXO2 ; FCGRT ; FCN2 ; FLI1 ; FOXG1 ; FOXK2 ; FUS ; G…	ACACA|IDBG-43377|ENSG00000132142|31|0|1| ; ADRB1|IDBG-90231|ENSG00000043591|153|0|1| ; ADRB2|IDBG-52685|ENSG00000169252|154|0|1| ; AFP|IDBG-23783|ENSG00000081051|174|0|1| ; ALK|IDBG-42084|ENSG00000171094|238|0|1| ; ALPI|IDBG-83245|ENSG00000163295|248|0|1| ; ANP32A|IDBG-19082|ENSG00000140350|8125|0|1| ; ARRB1|IDBG-64687|ENSG00000137486|408|0|1| ; ATP2B2|IDBG-18189|ENSG00000157087|491|0|1| ; ATP2B4…
LMO2	Lmo2	CisRED	Homo sapiens	116	1217	0.1	0.888955	1	AIM2 ; ANK2 ; BBC3 ; BIRC3 ; BIRC7 ; BMF ; BTRC ; C19orf62 ; C1QB ; CAMK2A ; CARD9 ; CCL21 ; CCL22 ; CCL7 ; CCR3 ; CD247 ; CD36 ; CFHR4 ; CLIP1 ; CUL4A ; CYTIP ; DEFA1 ; DLEU1 ; DSP ; DUSP10 ; EGLN1 ; EGR1 ; EIF1 ; EIF3F ; EIF4A1 ; EIF6 ; ELANE ; ELP4 ; FCER2 ; FGA ; FYN ; GATA1 ; GATA3 ; GATA4 ; HAL ; HINT1 ; HNF1B ; HOXA9 ; IFIT1 ; IFNG ; IL1RL1 ; IL23A ; IL4 ; IL6R ; IL7 ; INA ; INHA ; INHBA ;…	AIM2|IDBG-103863|ENSG00000163568|9447|0|1| ; ANK2|IDBG-34685|ENSG00000145362|287|0|1| ; BBC3|IDBG-59341|ENSG00000105327|27113|0|1| ; BIRC3|IDBG-69045|ENSG00000023445|330|0|1| ; BIRC7|IDBG-85846|ENSG00000101197|79444|0|1| ; BMF|IDBG-6070|ENSG00000104081|90427|0|1| ; BTRC|IDBG-87102|ENSG00000166167|8945|0|1| ; C19orf62|IDBG-36242|ENSG00000105393|29086|0|1| ; C1QB|IDBG-93747|ENSG00000173369|713|0|1|…
CEBPD	C-EBPdelta	CisRED	Homo sapiens	61	665	0.09	0.890344	1	ACHE ; ARHGEF11 ; BCL2A1 ; BMP3 ; BTF3 ; C3 ; CCL7 ; CD14 ; CD47 ; CHEK2 ; DUSP6 ; EIF1B ; FCGR2A ; FLNA ; FN1 ; FYN ; HAL ; IFIT1 ; IFNA1 ; IFNGR2 ; IL27 ; IL6R ; ING3 ; INPP5D ; ISG20 ; JAK2 ; JDP2 ; MAPKAPK3 ; MPP1 ; MS4A1 ; NFKBIL1 ; NLRC4 ; NONO ; PER1 ; PGLYRP4 ; PLCB2 ; PPM1A ; PPP1CC ; PSMD1 ; PTEN ; RBBP4 ; RHOG ; SH3KBP1 ; SIX1 ; SKIV2L2 ; SOCS2 ; SP2 ; SPAG9 ; SPEN ; SPRY1 ; SQLE ; SRE…	ACHE|IDBG-32513|ENSG00000087085|43|0|1| ; ARHGEF11|IDBG-103650|ENSG00000132694|9826|0|1| ; BCL2A1|IDBG-25591|ENSG00000140379|597|0|1| ; BMP3|IDBG-26583|ENSG00000152785|651|0|1| ; BTF3|IDBG-27987|ENSG00000145741|689|0|1| ; C3|IDBG-21798|ENSG00000125730|100133511,653879,718|0|1| ; CCL7|IDBG-40580|ENSG00000108688|6354|0|1| ; CD14|IDBG-49157|ENSG00000170458|929|0|1| ; CD47|IDBG-48744|ENSG00000196776|…
PAX6	Pax6	CisRED	Homo sapiens	53	584	0.09	0.891854	1	AKNA ; AURKA ; BCAR1 ; BIRC3 ; BMF ; CD46 ; CD69 ; CREB1 ; CTLA4 ; CUL5 ; DHX58 ; DNAJB11 ; EED ; EEF1A1 ; ERBB2IP ; FBXW11 ; FGA ; FHL1 ; H3F3B ; HABP2 ; HOXA9 ; IFNGR1 ; IL5 ; IL8 ; KSR1 ; LAT2 ; LCP2 ; NAIP ; NR5A2 ; PPP2CA ; PTPRC ; RAD17 ; RASIP1 ; RBBP8 ; RIT1 ; RPL28 ; RPS6KB1 ; RTKN ; SIN3A ; SLC5A5 ; SP1 ; SPI1 ; SPIB ; STRADB ; TCF4 ; TCF7L2 ; TFRC ; TIPRL ; TRIO ; TYR ; UQCRC2 ; VCAN ;…	AKNA|IDBG-82103|ENSG00000106948|80709|0|1| ; AURKA|IDBG-81805|ENSG00000087586|6790|0|1| ; BCAR1|IDBG-42468|ENSG00000050820|9564|0|1| ; BIRC3|IDBG-69045|ENSG00000023445|330|0|1| ; BMF|IDBG-6070|ENSG00000104081|90427|0|1| ; CD46|IDBG-106372|ENSG00000117335|4179|0|1| ; CD69|IDBG-18077|ENSG00000110848|969|0|1| ; CREB1|IDBG-79573|ENSG00000118260|1385|0|1| ; CTLA4|IDBG-79215|ENSG00000163599|1493|0|1| ;…
CRX	Crx	CisRED	Homo sapiens	80	863	0.09	0.902417	1	ADH6 ; ADRB1 ; ARRB1 ; BCL2 ; BMPR2 ; CALD1 ; CAMK2A ; CASP1 ; CCL15 ; CD300LB ; CD9 ; CDK9 ; CDKN1B ; CDR2 ; CRKL ; CTLA4 ; CTNNAL1 ; CUL4B ; CYBB ; CYP1A1 ; DHRS7 ; DRAP1 ; EEF1A1 ; EEF2 ; EGR2 ; EIF4ENIF1 ; ERCC5 ; FBXO2 ; FCGRT ; FHL1 ; FOXK2 ; GCKR ; GDF5 ; HABP2 ; HABP4 ; HAL ; HAX1 ; HNF1B ; HSPA1A ; IL13RA1 ; IL29 ; IL4 ; IRF8 ; ITPR1 ; JUB ; KPNA3 ; KRAS ; KRT10 ; MAP3K3 ; MAVS ; MBP ; M…	ADH6|IDBG-31160|ENSG00000172955|130|0|1| ; ADRB1|IDBG-90231|ENSG00000043591|153|0|1| ; ARRB1|IDBG-64687|ENSG00000137486|408|0|1| ; BCL2|IDBG-4354|ENSG00000171791|596|0|1| ; BMPR2|IDBG-78880|ENSG00000204217|659|0|1| ; CALD1|IDBG-42284|ENSG00000122786|800|0|1| ; CAMK2A|IDBG-53452|ENSG00000070808|815|0|1| ; CASP1|IDBG-69618|ENSG00000137752|440068,834|0|1| ; CCL15|IDBG-42346|ENSG00000161574|6359|0|1|…
CUTL1	CUTL1	CisRED	Homo sapiens	283	2876	0.1	0.910432	1	ABCA1 ; ABL1 ; ACHE ; ADAMTS13 ; ADAMTS6 ; ADAP1;COX19 ; ADH6 ; ADRB2 ; AFP ; AGTR1 ; AK1 ; AKNA ; AKT3 ; ALK ; ANP32A ; AP3B1 ; APP ; ARHGEF11 ; ATF3 ; ATG12 ; AURKA ; BAI2 ; BAT3 ; BATF ; BCL2 ; BCL9 ; BCR ; BLM ; BLVRA ; BMPR1A ; BMPR1B ; BMX ; C2 ; CALD1 ; CALM1 ; CAMK2A ; CAMP ; CASP1 ; CASP7 ; CASP9 ; CBX5 ; CCNE1 ; CD300LB ; CD36 ; CD40LG ; CD47 ; CDKN1B ; CDX2 ; CFB ; CFHR4 ; CHST11 ; CLE…	ABCA1|IDBG-79441|ENSG00000165029|19|0|1| ; ABL1|IDBG-89599|ENSG00000097007|25|0|1| ; ACHE|IDBG-32513|ENSG00000087085|43|0|1| ; ADAMTS13|IDBG-91330|ENSG00000160323|11093|0|1| ; ADAMTS6|IDBG-23823|ENSG00000049192|11174|0|1| ; ADAP1;COX19|IDBG-6297|ENSG00000105963|11033,90639|0|1| ; ADH6|IDBG-31160|ENSG00000172955|130|0|1| ; ADRB2|IDBG-52685|ENSG00000169252|154|0|1| ; AFP|IDBG-23783|ENSG00000081051|…
Hen-1	Hen-1	CisRED	Homo sapiens	65	719	0.09	0.919093	1	ANK2 ; APP ; BATF ; BBC3 ; BIRC7 ; BMF ; BRF2 ; BTF3 ; C1QB ; CASP8 ; CD247 ; CDK2 ; CLIP1 ; CXCL11 ; DEFA1 ; DLEU1 ; EGLN1 ; ELANE ; ELP4 ; F2RL1 ; FCER1G ; FOS ; GPRASP1 ; HAL ; HTRA2 ; IFNG ; IL4 ; INA ; INADL ; INHA ; IRF6 ; ITGB1BP2 ; KPNA4 ; LAMA5 ; LUC7L ; MAP2K6 ; MAPK14 ; MLANA ; MMP2 ; MMP7 ; MYO5B ; NDUFB6 ; NFKBIB ; NMI ; OPN1LW ; PAX2 ; PDGFA ; PSMC3 ; PSMD2 ; RAB11FIP5 ; RALGDS ; RP…	ANK2|IDBG-34685|ENSG00000145362|287|0|1| ; APP|IDBG-1100|ENSG00000142192|351|0|1| ; BATF|IDBG-13023|ENSG00000156127|10538|0|1| ; BBC3|IDBG-59341|ENSG00000105327|27113|0|1| ; BIRC7|IDBG-85846|ENSG00000101197|79444|0|1| ; BMF|IDBG-6070|ENSG00000104081|90427|0|1| ; BRF2|IDBG-17067|ENSG00000104221|55290|0|1| ; BTF3|IDBG-27987|ENSG00000145741|689|0|1| ; C1QB|IDBG-93747|ENSG00000173369|713|0|1| ; CASP8…
HSF1	HSF	CisRED	Homo sapiens	40	463	0.09	0.924503	1	ACHE ; ACVR1 ; ACVRL1 ; ADRB2 ; BIRC7 ; COL4A2 ; CSNK2A1 ; CUL5 ; CXCL13 ; DEFB1 ; DLG4 ; GPRASP1 ; H3F3B ; HIST2H2BE ; HSPB2 ; IL12B ; IL27 ; IL5RA ; KAT2A ; LILRB2 ; LY96 ; MAGEA11 ; MAPK14 ; MAPKAPK3 ; NFATC2 ; NFKBIB ; PPM1B ; RAD17 ; RAP2A ; RASA1 ; RBM10 ; RDX ; SIAH1 ; SUGT1 ; TGFB3 ; THEM4 ; TLR8 ; TTC1 ; ZFP36L1 ; ZNF143 ;	ACHE|IDBG-32513|ENSG00000087085|43|0|1| ; ACVR1|IDBG-72930|ENSG00000115170|90|0|1| ; ACVRL1|IDBG-33826|ENSG00000139567|94|0|1| ; ADRB2|IDBG-52685|ENSG00000169252|154|0|1| ; BIRC7|IDBG-85846|ENSG00000101197|79444|0|1| ; COL4A2|IDBG-50538|ENSG00000134871|1284|0|1| ; CSNK2A1|IDBG-37787|ENSG00000101266|1457|0|1| ; CUL5|IDBG-70098|ENSG00000166266|8065|0|1| ; CXCL13|IDBG-25774|ENSG00000156234|10563|0|1…
HEB	HEB	CisRED	Homo sapiens	15	195	0.08	0.926279	1	BRF2 ; CALM1 ; CUL4A ; HIST1H2AL ; IL23A ; ITGB1BP2 ; LAMA5 ; NGF ; PBX2 ; PDGFA ; PSMB10 ; RPS6KA3 ; S100A8 ; TRPC4AP ; ZEB1 ;	BRF2|IDBG-17067|ENSG00000104221|55290|0|1| ; CALM1|IDBG-15903|ENSG00000198668||0|1| ; CUL4A|IDBG-52956|ENSG00000139842|8451|0|1| ; HIST1H2AL|IDBG-71165|ENSG00000198374||0|1| ; IL23A|IDBG-40891|ENSG00000110944|51561|0|1| ; ITGB1BP2|IDBG-76020|ENSG00000147166|26548|0|1| ; LAMA5|IDBG-84449|ENSG00000130702|3911|0|1| ; NGF|IDBG-101347|ENSG00000134259|4803|0|1| ; PBX2|IDBG-80565|ENSG00000204304|5089|0|…
PAX1	Pax-1	CisRED	Homo sapiens	49	558	0.09	0.926729	1	ACVR1 ; ADAP1;COX19 ; APP ; ATP1A3 ; CCM2 ; CHD3 ; CLK2 ; COPS8 ; CXCL3 ; DRAP1 ; DVL2 ; EIF3J ; EIF6 ; GCKR ; HDAC3 ; HNRNPD ; HOXC6 ; HSPA8 ; IER3 ; IKBKE ; IKZF1 ; IL21 ; ITGB1BP2 ; ITGB3 ; KIAA0652 ; MAP3K3 ; MAP4K4 ; MBP ; MRPS18B ; NFYB ; NUP214 ; PDE6D ; PGM1 ; PIK3CB ; PRKAR1A ; PRKG1 ; PTCH1 ; PTPRC ; RASIP1 ; RSAD2 ; SH3KBP1 ; SMURF1 ; STAP2 ; TLR5 ; TYROBP ; VCAN ; VEGFA ; WWOX ; ZNF14…	ACVR1|IDBG-72930|ENSG00000115170|90|0|1| ; ADAP1;COX19|IDBG-6297|ENSG00000105963|11033,90639|0|1| ; APP|IDBG-1100|ENSG00000142192|351|0|1| ; ATP1A3|IDBG-53554|ENSG00000105409|478|0|1| ; CCM2|IDBG-15466|ENSG00000136280|83605|0|1| ; CHD3|IDBG-27053|ENSG00000170004|1107|0|1| ; CLK2|IDBG-103224|ENSG00000176444|1196|0|1| ; COPS8|IDBG-84173|ENSG00000198612|10920|0|1| ; CXCL3|IDBG-24221|ENSG00000163734|…
LUN-1	LUN-1	CisRED	Homo sapiens	80	879	0.09	0.930751	1	ACTA2 ; ACTN1 ; BGN ; BIRC5 ; BIRC7 ; C1S ; C3 ; C3AR1 ; CARD9 ; CASP10 ; CAT ; CDC25A ; CDC42EP1 ; CDH1 ; CLIP1 ; CNPY3 ; COPS8 ; CSF2 ; CUL5 ; DYNC1H1 ; E2F6 ; EGR1 ; EIF4A1 ; ELP3 ; FAM189B ; FCGRT ; FOXO3 ; GCM1 ; GH1 ; HIST1H2AL ; HNRNPUL1 ; IFNG ; IFNGR2 ; IL12B ; IL3 ; KCNJ4 ; KLK5 ; KLK7 ; KPNB1 ; LPAR2 ; LYN ; MAGEA11 ; MAP1A ; MAP1LC3A ; MAPK8IP2 ; MCC ; MRPS18B ; MYCBP2 ; MYO5A ; NFKBI…	ACTA2|IDBG-81614|ENSG00000107796|59|0|1| ; ACTN1|IDBG-10222|ENSG00000072110|87|0|1| ; BGN|IDBG-89505|ENSG00000182492|633|0|1| ; BIRC5|IDBG-70554|ENSG00000089685|332|0|1| ; BIRC7|IDBG-85846|ENSG00000101197|79444|0|1| ; C1S|IDBG-15857|ENSG00000182326|716|0|1| ; C3|IDBG-21798|ENSG00000125730|100133511,653879,718|0|1| ; C3AR1|IDBG-16768|ENSG00000171860|719|0|1| ; CARD9|IDBG-92266|ENSG00000187796|6417…
VDR	VDR	CisRED	Homo sapiens	104	1124	0.09	0.933038	1	ACTB ; ACVR1 ; ADAMTS6 ; AKT2 ; ANP32A ; ATF1 ; ATF2 ; ATF3 ; ATP1A3 ; BCL10 ; BCL2A1 ; BIRC3 ; BRAF ; C1S ; CAPN2 ; CCL21 ; CCR2 ; CD28 ; CD37 ; CD3E ; CD40LG ; CD9 ; CDC2 ; CDX2 ; CNTF;ZFP91;ZFP91-CNTF ; CREB1 ; CRYAB ; CSF2 ; CTSG ; DSP ; EGLN2 ; ELANE ; EP300 ; EXOSC2 ; FBXO7 ; FCGR2A ; GTF2F1 ; GZMB ; HABP2 ; HSPA6 ; IFNA1 ; IFNAR2;IL10RB ; IL18 ; IL1RN ; IL21 ; INADL ; ITGA5 ; KCNJ15 ; LDHB…	ACTB|IDBG-7590|ENSG00000075624|60|0|1| ; ACVR1|IDBG-72930|ENSG00000115170|90|0|1| ; ADAMTS6|IDBG-23823|ENSG00000049192|11174|0|1| ; AKT2|IDBG-51270|ENSG00000105221|208|0|1| ; ANP32A|IDBG-19082|ENSG00000140350|8125|0|1| ; ATF1|IDBG-32838|ENSG00000123268|466|0|1| ; ATF2|IDBG-75609|ENSG00000115966|1386|0|1| ; ATF3|IDBG-106549|ENSG00000162772|467|0|1| ; ATP1A3|IDBG-53554|ENSG00000105409|478|0|1| ; BC…
SP1	SP1	CisRED	Homo sapiens	66	741	0.09	0.939016	1	ABL1 ; AXIN1 ; BCL10 ; BMP7 ; BMX ; BRAF ; CALD1 ; CARD10 ; CARD8 ; CASP5 ; CCNA2 ; CCR2 ; CD2AP ; CNTF;ZFP91;ZFP91-CNTF ; COPS2 ; CTSG ; DDX1 ; DUSP6 ; EBAG9 ; EIF4E ; ERAP2 ; ERLIN1 ; ESPL1 ; ESR1 ; FEZ2 ; FGG ; FOXO3 ; FUT7 ; GNAI2 ; GZMA ; HBA2 ; IFIT1 ; IL15 ; IL4R ; IL6 ; JUB ; KAT2B ; KLK5 ; LZTS2 ; MAGEA11 ; MAP2K6 ; MERTK ; NMI ; PDK1 ; PLA2G4A ; PLCG2 ; PLEKHO1 ; PNN ; PPM1B ; PSMC2 ; P…	ABL1|IDBG-89599|ENSG00000097007|25|0|1| ; AXIN1|IDBG-7404|ENSG00000103126|8312|0|1| ; BCL10|IDBG-100044|ENSG00000142867|8915|0|1| ; BMP7|IDBG-82028|ENSG00000101144|655|0|1| ; BMX|IDBG-46340|ENSG00000102010|660|0|1| ; BRAF|IDBG-44351|ENSG00000157764|673|0|1| ; CALD1|IDBG-42284|ENSG00000122786|800|0|1| ; CARD10|IDBG-6632|ENSG00000100065|29775|0|1| ; CARD8|IDBG-60120|ENSG00000105483|22900|0|1| ; CAS…
GATA4	GATA-4	CisRED	Homo sapiens	40	472	0.08	0.942374	1	BBC3 ; BCR ; CCL7 ; CCR2 ; CFHR4 ; CLK2 ; COL3A1 ; DLEU1 ; DYNC1H1 ; EGR1 ; EGR3 ; FLNA ; FOSL2 ; GATA1 ; KIT ; MAP4 ; MAPK8IP2 ; MLLT4 ; NR4A2 ; PAK1 ; PAX3 ; PFN2 ; PHLPP2 ; PLA2G4A ; PLAC8 ; PRKRA ; PSMA7 ; RASSF1 ; SAPS1 ; SERPINB3 ; SFRS12 ; SUPT5H ; SYK ; TBC1D4 ; TCF3 ; TNFSF10 ; TRIM27 ; UQCRC2 ; USP7 ; XIAP ;	BBC3|IDBG-59341|ENSG00000105327|27113|0|1| ; BCR|IDBG-2349|ENSG00000186716|100133163,613|0|1| ; CCL7|IDBG-40580|ENSG00000108688|6354|0|1| ; CCR2|IDBG-30182|ENSG00000121807|729230|0|1| ; CFHR4|IDBG-105525|ENSG00000134365|10877|0|1| ; CLK2|IDBG-103224|ENSG00000176444|1196|0|1| ; COL3A1|IDBG-77195|ENSG00000168542|1281|0|1| ; DLEU1|IDBG-34393|ENSG00000176124||0|1| ; DYNC1H1|IDBG-20700|ENSG00000197102…
GCM1	GCMa	CisRED	Homo sapiens	69	780	0.09	0.950077	1	ACTA2 ; AGT ; APC ; APEX1 ; ARF6 ; ARFGEF2 ; ATF1 ; ATG5 ; BRAF ; CARD10 ; CARD8 ; CBLB ; CCL11 ; CCL5 ; CD40LG ; CLIP3 ; CUL4A ; CYP1A1 ; DEDD2 ; EIF4H ; EP400 ; EPC2 ; ERLIN1 ; FBXO31 ; GABPB1 ; GFAP ; GNB2L1 ; GORASP2 ; HIST1H2AL ; HIST2H2BE ; HTR6 ; IFNAR2;IL10RB ; IFNG ; IKZF1 ; IL18 ; IL2 ; IL5RA ; IL8 ; ILF3 ; ING4 ; JUN ; LUC7L ; MAGEA11 ; MAPK9 ; MAPKSP1 ; MED14 ; MPP1 ; MYO5B ; NPAS2 ; …	ACTA2|IDBG-81614|ENSG00000107796|59|0|1| ; AGT|IDBG-107363|ENSG00000135744|183|0|1| ; APC|IDBG-37007|ENSG00000134982|324|0|1| ; APEX1|IDBG-2246|ENSG00000100823|328|0|1| ; ARF6|IDBG-5864|ENSG00000165527|382|0|1| ; ARFGEF2|IDBG-80059|ENSG00000124198|10564|0|1| ; ATF1|IDBG-32838|ENSG00000123268|466|0|1| ; ATG5|IDBG-94856|ENSG00000057663|9474|0|1| ; BRAF|IDBG-44351|ENSG00000157764|673|0|1| ; CARD10|I…
LBP-1	LBP-1	CisRED	Homo sapiens	54	629	0.09	0.956472	1	ANK2 ; ATP1A3 ; BIRC3 ; BIRC6 ; BNIP3L ; C14orf100 ; C1QB ; CASP8 ; CCDC88A ; CCL21 ; CLIP1 ; COPS7A ; CUL7 ; CXCR4 ; DLEU1 ; ELANE ; F2RL1 ; FCER1G ; GSK3B ; HIST1H2AL ; HTRA2 ; IGF1R ; IGFBP1 ; INA ; INHA ; ITGB1BP2 ; KPNA4 ; LRRC7 ; LTK ; MAP2K6 ; MAPK14 ; MYT1 ; NDUFB6 ; NMI ; NTRK2 ; PAK2 ; PAK3 ; PDGFA ; PPARG ; PREX1 ; PRKRA ; PRMT5 ; RAB11FIP5 ; RASSF2 ; RDX ; RPS6KA3 ; RXRA ; S100A8 ; SI…	ANK2|IDBG-34685|ENSG00000145362|287|0|1| ; ATP1A3|IDBG-53554|ENSG00000105409|478|0|1| ; BIRC3|IDBG-69045|ENSG00000023445|330|0|1| ; BIRC6|IDBG-43545|ENSG00000115760|57448|0|1| ; BNIP3L|IDBG-13074|ENSG00000104765|665|0|1| ; C14orf100|IDBG-8053|ENSG00000050130|51528|0|1| ; C1QB|IDBG-93747|ENSG00000173369|713|0|1| ; CASP8|IDBG-78534|ENSG00000064012|841|0|1| ; CCDC88A|IDBG-52430|ENSG00000115355|55704…
NFIC	CTF	CisRED	Homo sapiens	92	1027	0.09	0.961025	1	ADH6 ; BAI2 ; BCL9 ; BID ; BMPR1B ; BNIP3L ; C14orf100 ; CCL15 ; CCR2 ; CD1D ; CD3G ; CDC25A ; CTCF ; CTNND1 ; CUL1 ; CYBA ; DUSP6 ; ERAP2 ; EZH2 ; FGF20 ; GABPB1 ; GOLGA2 ; HBA2 ; HNRNPA1 ; HNRNPU ; HP;HPR ; HSPA1B ; IFIT1 ; IL27 ; IL8 ; IL9 ; JUP ; KANK1 ; KHSRP ; KLF11 ; LDHB ; LRRC41 ; MAD2L1 ; MAGEA11 ; MAP1LC3A ; MAP3K13 ; MAP3K3 ; MBL2 ; MMP9 ; MYLK2 ; MYO1E ; NFKBIA ; NFYA ; NONO ; NR1H4 …	ADH6|IDBG-31160|ENSG00000172955|130|0|1| ; BAI2|IDBG-95490|ENSG00000121753|576|0|1| ; BCL9|IDBG-101829|ENSG00000116128|607|0|1| ; BID|IDBG-1050|ENSG00000015475|637|0|1| ; BMPR1B|IDBG-30667|ENSG00000138696|658|0|1| ; BNIP3L|IDBG-13074|ENSG00000104765|665|0|1| ; C14orf100|IDBG-8053|ENSG00000050130|51528|0|1| ; CCL15|IDBG-42346|ENSG00000161574|6359|0|1| ; CCR2|IDBG-30182|ENSG00000121807|729230|0|1| …
PAX6	Pax-6	CisRED	Homo sapiens	193	2049	0.09	0.963171	1	ADAMTS13 ; ADAMTS6 ; ADH6 ; AFP ; AGT ; APEX1 ; APP ; ARHGEF11 ; ASCC2 ; AURKA ; BCAR1 ; BCL2 ; BCL2A1 ; BCR ; BIRC3 ; BLM ; BMF ; BNIP3L ; BTF3 ; C14orf100 ; CAMK1G ; CAMP ; CASP5 ; CCL22 ; CCL8 ; CD4 ; CD46 ; CD69 ; CD74 ; CDH1 ; CDH24 ; CDKN1A ; CDX2 ; CEACAM1 ; CFHR4 ; CHEK2 ; CLTC ; CREB1 ; CRKL ; CRP ; CSF1R ; CSF3R ; CTBP1 ; CTLA4 ; CUL1 ; CUL2 ; CUL4B ; CUL5 ; DEFA1 ; DEFB4 ; DHX36 ; DHX5…	ADAMTS13|IDBG-91330|ENSG00000160323|11093|0|1| ; ADAMTS6|IDBG-23823|ENSG00000049192|11174|0|1| ; ADH6|IDBG-31160|ENSG00000172955|130|0|1| ; AFP|IDBG-23783|ENSG00000081051|174|0|1| ; AGT|IDBG-107363|ENSG00000135744|183|0|1| ; APEX1|IDBG-2246|ENSG00000100823|328|0|1| ; APP|IDBG-1100|ENSG00000142192|351|0|1| ; ARHGEF11|IDBG-103650|ENSG00000132694|9826|0|1| ; ASCC2|IDBG-3882|ENSG00000100325|84164|0|1…
TP63	DeltaNp63alpha	CisRED	Homo sapiens	50	594	0.08	0.96473	1	ABL1 ; ARHGEF12 ; BAG2 ; BBC3 ; CCL21 ; CD44 ; CST9 ; CUL4B ; CXCL13 ; CYLD ; DCTN1 ; DHX58 ; EGLN3 ; EIF4G1 ; EMD ; GADD45A ; GATA4 ; GNB2L1 ; GSR ; HBA2 ; HLA-DRA ; HOXC6 ; IL17RA ; IL17RB ; IL29 ; INHBA ; JUN ; JUP ; LAMA5 ; MAGEA11 ; MAP2K6 ; MAPKAPK3 ; NAIP ; NDN ; NLRP10 ; PDE4A ; PIAS3 ; PIK3CD ; PITX2 ; POLR3E ; PPP1R16A ; PRDX1 ; RAP1GDS1 ; RAP2A ; RIT1 ; RRAS ; SAPS3 ; SPI1 ; TUBA1A ; Z…	ABL1|IDBG-89599|ENSG00000097007|25|0|1| ; ARHGEF12|IDBG-74643|ENSG00000196914|23365|0|1| ; BAG2|IDBG-91571|ENSG00000112208|9532|0|1| ; BBC3|IDBG-59341|ENSG00000105327|27113|0|1| ; CCL21|IDBG-61074|ENSG00000137077|6366|0|1| ; CD44|IDBG-39556|ENSG00000026508|960|0|1| ; CST9|IDBG-60077|ENSG00000173335|128822|0|1| ; CUL4B|IDBG-84499|ENSG00000158290|8450|0|1| ; CXCL13|IDBG-25774|ENSG00000156234|10563|…
RORalfa-1	RORalfa-1	CisRED	Homo sapiens	47	568	0.08	0.970646	1	ACVRL1 ; ASCC2 ; BBC3 ; BIRC6 ; CCL22 ; CD37 ; CEACAM3 ; CFB ; CHST11 ; CRTAM ; EDA2R ; FLI1 ; GABPA ; GATA1 ; HSPD1 ; ID3 ; IL11 ; IL8 ; JDP2 ; KLK1 ; KPNA2 ; LAT2 ; LCN2 ; LILRA4 ; LRRC1 ; MAP1A ; MPP1 ; MYO5A ; NCF4 ; NFE2 ; NPAS2 ; NR5A2 ; PITX2 ; PML ; PPP1R16A ; PPP2R4 ; PTAFR ; RPS4X ; RRAGD ; SF3B4 ; SFTPA1B;SFTPA1 ; SGK2 ; SHC1 ; SLC30A9 ; SLC4A7 ; TNFRSF9 ; TRAP1 ;	ACVRL1|IDBG-33826|ENSG00000139567|94|0|1| ; ASCC2|IDBG-3882|ENSG00000100325|84164|0|1| ; BBC3|IDBG-59341|ENSG00000105327|27113|0|1| ; BIRC6|IDBG-43545|ENSG00000115760|57448|0|1| ; CCL22|IDBG-33170|ENSG00000102962|6367|0|1| ; CD37|IDBG-62489|ENSG00000104894|951|0|1| ; CEACAM3|IDBG-53253|ENSG00000170956|1084|0|1| ; CFB|IDBG-79667|ENSG00000204359||0|1| ; CHST11|IDBG-54479|ENSG00000171310|50515|0|1| …
GLI1	GLI	CisRED	Homo sapiens	45	550	0.08	0.973724	1	BCR ; BIRC3 ; BIRC6 ; BRAF ; CASP5 ; COL5A1 ; COPS2 ; CREB1 ; CSF2 ; CTSG ; DMRTB1 ; EGLN1 ; FBXO4 ; GJB2 ; IFI27 ; IGF2BP1 ; IKBKG ; IL11 ; IL12RB2 ; IL13RA2 ; IL17RB ; KLK5 ; MAP3K4 ; MED10 ; MLLT4 ; NDUFAF1 ; NR4A2 ; PDE4DIP ; PDGFB ; PGLYRP3 ; PIK3CB ; PPARG ; PTK2 ; PTN ; RPS4X ; RRAGB ; RRAS ; RUNX1 ; SAFB ; TFDP3 ; TNFRSF17 ; TNFSF10 ; TRIB3 ; UBE2E1 ; UBE2L6 ;	BCR|IDBG-2349|ENSG00000186716|100133163,613|0|1| ; BIRC3|IDBG-69045|ENSG00000023445|330|0|1| ; BIRC6|IDBG-43545|ENSG00000115760|57448|0|1| ; BRAF|IDBG-44351|ENSG00000157764|673|0|1| ; CASP5|IDBG-69591|ENSG00000137757|838|0|1| ; COL5A1|IDBG-91757|ENSG00000130635|1289|0|1| ; COPS2|IDBG-11343|ENSG00000166200|9318|0|1| ; CREB1|IDBG-79573|ENSG00000118260|1385|0|1| ; CSF2|IDBG-41275|ENSG00000164400|143…
RORA	RORalpha2	CisRED	Homo sapiens	48	588	0.08	0.978252	1	ABCA1 ; AKT3 ; BBC3 ; BCL2L11 ; CDKN1A ; CEACAM3 ; CLEC7A ; CNN3 ; CSF1R ; CSF2RB ; CTNND1 ; CXCL13 ; EEF1A1 ; EZH2 ; F2RL1 ; FCER1G ; FLI1 ; GCKR ; GNB2L1 ; HDAC3 ; HLA-DOB;TAP2 ; IL9 ; ING3 ; IRAK1 ; IRF2BP1 ; KLK5 ; KRT77 ; MAPK8IP1 ; MAVS ; MMP7 ; MRPL33;BRE ; MS4A1 ; NR2E1 ; NR5A2 ; PAK1 ; PRLHR ; RAP1A ; RFX5 ; RIT2 ; SF3B4 ; SLC4A7 ; SLC5A5 ; TAOK2 ; TJP1 ; TLR5 ; TNFSF14 ; UBAC1 ; YWHAG ;	ABCA1|IDBG-79441|ENSG00000165029|19|0|1| ; AKT3|IDBG-107751|ENSG00000117020|10000|0|1| ; BBC3|IDBG-59341|ENSG00000105327|27113|0|1| ; BCL2L11|IDBG-65821|ENSG00000153094|10018|0|1| ; CDKN1A|IDBG-85033|ENSG00000124762|1026|0|1| ; CEACAM3|IDBG-53253|ENSG00000170956|1084|0|1| ; CLEC7A|IDBG-18428|ENSG00000172243|64581|0|1| ; CNN3|IDBG-100388|ENSG00000117519|1266|0|1| ; CSF1R|IDBG-53268|ENSG00000182578…
PPARA	PPAR-alpha	CisRED	Homo sapiens	155	1696	0.09	0.978538	1	ACACA ; ACAP1 ; ACTN1 ; ACVRL1 ; ADH6 ; ALPP ; ARF1 ; ATF1 ; BAX ; BGN ; BRD2 ; C1QBP ; C1S ; C3AR1 ; CALCOCO2 ; CALD1 ; CARD9 ; CAT ; CCL21 ; CD28 ; CDC34 ; CEACAM1 ; CEACAM3 ; CEBPB ; CHD3 ; COPS8 ; CSNK2A1 ; CST9 ; CTBP1 ; CYBA ; DHX36 ; DMAP1 ; DUOX2 ; EEF1A1 ; EGLN2 ; EGR1 ; EIF4G1 ; ELP3 ; EP300 ; EPC1 ; FGFR1 ; FLT1 ; FOXK2 ; FOXO3 ; FOXO4 ; FSHR ; GATA1 ; GCM1 ; GUCY1A3 ; H3F3A ; HAL ; HD…	ACACA|IDBG-43377|ENSG00000132142|31|0|1| ; ACAP1|IDBG-24566|ENSG00000072818|9744|0|1| ; ACTN1|IDBG-10222|ENSG00000072110|87|0|1| ; ACVRL1|IDBG-33826|ENSG00000139567|94|0|1| ; ADH6|IDBG-31160|ENSG00000172955|130|0|1| ; ALPP|IDBG-83209|ENSG00000163283|250|0|1| ; ARF1|IDBG-107128|ENSG00000143761|375|0|1| ; ATF1|IDBG-32838|ENSG00000123268|466|0|1| ; BAX|IDBG-61459|ENSG00000087088|581|0|1| ; BGN|IDBG-…
TCF3	E12	CisRED	Homo sapiens	207	2222	0.09	0.979641	1	ADAMTS13 ; AIM2 ; ANK2 ; APP ; ARF1 ; ATP1A3 ; BAG2 ; BAI2 ; BANF1 ; BBC3 ; BIRC6 ; BIRC7 ; BMF ; BRF2 ; BTRC ; C14orf100 ; C1QB ; C1QC ; C1S ; CALCOCO2 ; CALM1 ; CAMK1G ; CAMK2A ; CARD8 ; CCL21 ; CCL22 ; CCL23 ; CCL5 ; CCL7 ; CCR3 ; CD247 ; CD28 ; CD36 ; CHRNA1 ; CIR ; CLEC9A ; CLIP1 ; COPS7A ; COPS8 ; CSF2RB ; CSNK2A1 ; CST9 ; CTSG ; CUEDC2 ; CUL4A ; DEFA1 ; DEFB1 ; DLEU1 ; DMAP1 ; DNAH1 ; DUSP…	ADAMTS13|IDBG-91330|ENSG00000160323|11093|0|1| ; AIM2|IDBG-103863|ENSG00000163568|9447|0|1| ; ANK2|IDBG-34685|ENSG00000145362|287|0|1| ; APP|IDBG-1100|ENSG00000142192|351|0|1| ; ARF1|IDBG-107128|ENSG00000143761|375|0|1| ; ATP1A3|IDBG-53554|ENSG00000105409|478|0|1| ; BAG2|IDBG-91571|ENSG00000112208|9532|0|1| ; BAI2|IDBG-95490|ENSG00000121753|576|0|1| ; BANF1|IDBG-58220|ENSG00000175334|645870,8815|…
HNF1A	HNF-1alpha-A	CisRED	Homo sapiens	298	3128	0.1	0.98013	1	ACTL6A ; AFP ; AGT ; AGTR2 ; AKT3 ; ALPI ; ANP32A ; APC ; APP ; ARHGAP21 ; ARHGAP8;PRR5;LOC553158 ; ARHGEF1 ; ATG12 ; ATG16L1 ; ATP2B1 ; ATP2B2 ; ATR ; B4GALT1 ; BAT3 ; BATF ; BCL6 ; BCR ; BMX ; BRCA1 ; C19orf62 ; C1QA ; CALD1 ; CALM1 ; CAMP ; CAPN2 ; CARD16 ; CARD8 ; CCL7 ; CD14 ; CD1D ; CD200 ; CD247 ; CD2AP ; CD300LB ; CD47 ; CD63 ; CDH2 ; CDR2 ; CFI ; CIITA ; CLEC1B ; CLK2 ; CLTC ; CNTF;ZFP91…	ACTL6A|IDBG-66303|ENSG00000136518|86|0|1| ; AFP|IDBG-23783|ENSG00000081051|174|0|1| ; AGT|IDBG-107363|ENSG00000135744|183|0|1| ; AGTR2|IDBG-83075|ENSG00000180772|186|0|1| ; AKT3|IDBG-107751|ENSG00000117020|10000|0|1| ; ALPI|IDBG-83245|ENSG00000163295|248|0|1| ; ANP32A|IDBG-19082|ENSG00000140350|8125|0|1| ; APC|IDBG-37007|ENSG00000134982|324|0|1| ; APP|IDBG-1100|ENSG00000142192|351|0|1| ; ARHGAP21…
VSX2	Chx10	CisRED	Homo sapiens	140	1560	0.09	0.984917	1	ADH6 ; ADRB1 ; AFP ; AGT ; AK1 ; ALPI ; ARHGEF7 ; ARRB1 ; CBLB ; CCL19 ; CCNG2 ; CD14 ; CD1D ; CD300LB ; CD40 ; CD47 ; CD69 ; CD9 ; CDC42EP1 ; CDR2 ; CFHR4 ; CLTC ; COPS3 ; CSF1 ; CSNK1A1 ; CST9 ; CTNNA1 ; CUL4A ; CYBB ; DAPK1 ; DGKZ ; DNAJA1 ; EEF1A1 ; EIF3G ; ELAVL4 ; ELF1 ; ERBB4 ; ERRFI1 ; EZR ; FBXO2 ; FCGRT ; FOXK2 ; FOXO1 ; FOXO4 ; FSHR ; GAPDH ; GATA1 ; GCKR ; GLI2 ; GLMN ; GPHN ; GSK3B ;…	ADH6|IDBG-31160|ENSG00000172955|130|0|1| ; ADRB1|IDBG-90231|ENSG00000043591|153|0|1| ; AFP|IDBG-23783|ENSG00000081051|174|0|1| ; AGT|IDBG-107363|ENSG00000135744|183|0|1| ; AK1|IDBG-86687|ENSG00000106992|203|0|1| ; ALPI|IDBG-83245|ENSG00000163295|248|0|1| ; ARHGEF7|IDBG-51160|ENSG00000102606|8874|0|1| ; ARRB1|IDBG-64687|ENSG00000137486|408|0|1| ; CBLB|IDBG-48442|ENSG00000114423|868|0|1| ; CCL19|ID…
ZNF148	CACCC-binding factor	CisRED	Homo sapiens	71	848	0.08	0.986236	1	ADAM17 ; ADRB1 ; APBB1 ; ARRB2 ; ATF1 ; BIRC7 ; BMP2 ; CALD1 ; CBLB ; CD40 ; CNPY3 ; COPB1 ; CSNK2A1 ; CYP1A1 ; DEDD2 ; EGFR ; EIF4A3 ; EIF4EBP1 ; EIF4G1 ; ELP3 ; FBXO44 ; GDA ; GSPT1 ; GZMB ; HDAC4 ; HFE2 ; HMGB1 ; HNRNPU ; HTRA4 ; IFI35 ; IFNGR1 ; IKZF1 ; IL17RB ; IL2RA ; JUP ; KIF5B ; KLK1 ; KLK3 ; KLK5 ; KPNB1 ; LILRB2 ; LSM2 ; MPP1 ; MUC1 ; NCL ; NFKBIZ ; NR5A2 ; PAX5 ; PDGFA ; PDGFB ; PGLYR…	ADAM17|IDBG-27788|ENSG00000151694|6868|0|1| ; ADRB1|IDBG-90231|ENSG00000043591|153|0|1| ; APBB1|IDBG-28785|ENSG00000166313|322|0|1| ; ARRB2|IDBG-19263|ENSG00000141480|409|0|1| ; ATF1|IDBG-32838|ENSG00000123268|466|0|1| ; BIRC7|IDBG-85846|ENSG00000101197|79444|0|1| ; BMP2|IDBG-52330|ENSG00000125845|650|0|1| ; CALD1|IDBG-42284|ENSG00000122786|800|0|1| ; CBLB|IDBG-48442|ENSG00000114423|868|0|1| ; CD…
Thing1-E47	Thing1-E47	CisRED	Homo sapiens	26	368	0.07	0.991306	1	ADH6 ; BLNK ; BTRC ; CHEK1 ; CTNND1 ; DEDD ; DRAP1 ; EGLN1 ; GATA3 ; GNB2L1 ; HLA-DRA ; ITGB3BP ; KSR1 ; LRP2 ; MAP1LC3B ; PIK3CG ; PPP1R15A ; PSKH1 ; RASSF7 ; RELA ; RELN ; RPS6KA5 ; RUSC1 ; SF3B4 ; SH3GL2 ; SOCS3 ;	ADH6|IDBG-31160|ENSG00000172955|130|0|1| ; BLNK|IDBG-83724|ENSG00000095585|29760|0|1| ; BTRC|IDBG-87102|ENSG00000166167|8945|0|1| ; CHEK1|IDBG-75536|ENSG00000149554|1111|0|1| ; CTNND1|IDBG-47085|ENSG00000198561|1500|0|1| ; DEDD|IDBG-104188|ENSG00000158796|9191|0|1| ; DRAP1|IDBG-58078|ENSG00000175550|10589|0|1| ; EGLN1|IDBG-107429|ENSG00000135766|54583|0|1| ; GATA3|IDBG-52615|ENSG00000107485|2625|…
RORalfa-2	RORalfa-2	CisRED	Homo sapiens	48	620	0.08	0.992862	1	ABCA1 ; BBC3 ; BCL2L11 ; CD300LB ; CD37 ; CDKN1A ; CLEC7A ; CNN3 ; CSF1R ; CSF2RB ; CXCL13 ; EEF1A1 ; EZH2 ; F2RL1 ; FCER1G ; FLI1 ; GNB2L1 ; HDAC3 ; HLA-DOB;TAP2 ; IFNB1 ; IL9 ; ING3 ; IRAK1 ; IRF2BP1 ; KLK5 ; KPNA2 ; KRT18 ; KRT77 ; MAPK8IP1 ; MBP ; MMP7 ; MRPL33;BRE ; NR2E1 ; NR5A2 ; PPP1R16A ; PRLHR ; RIT2 ; SF3B4 ; SLC4A7 ; SLC5A5 ; TAOK2 ; TENC1 ; TJP1 ; TLR5 ; TNFSF14 ; TRIB3 ; UBAC1 ; YWH…	ABCA1|IDBG-79441|ENSG00000165029|19|0|1| ; BBC3|IDBG-59341|ENSG00000105327|27113|0|1| ; BCL2L11|IDBG-65821|ENSG00000153094|10018|0|1| ; CD300LB|IDBG-67310|ENSG00000178789|124599|0|1| ; CD37|IDBG-62489|ENSG00000104894|951|0|1| ; CDKN1A|IDBG-85033|ENSG00000124762|1026|0|1| ; CLEC7A|IDBG-18428|ENSG00000172243|64581|0|1| ; CNN3|IDBG-100388|ENSG00000117519|1266|0|1| ; CSF1R|IDBG-53268|ENSG00000182578|…
ATBF1	AFP1	CisRED	Homo sapiens	84	1012	0.08	0.993678	1	AKT3 ; ANP32A ; ATP2B2 ; ATP2B4 ; C2 ; CAPN2 ; CASP1 ; CD1D ; CD300LB ; CD69 ; CDH3 ; CDKN1B ; CFB ; CIITA ; CRP ; CSF1 ; CSNK1A1 ; CTNNA1 ; CXCL13 ; CXCL9 ; DKK1 ; DMAP1 ; DUSP6 ; DUT ; DVL2 ; EDA2R ; ELAVL4 ; ELF1 ; ERRFI1 ; FCER1G ; FCGRT ; FOXK2 ; GAB1 ; GAB2 ; GLMN ; HABP2 ; HIST2H2BE ; HSPA6 ; IFITM1 ; IGF2BP1 ; IKBKE ; IL18 ; IL28B ; IRF2 ; JUND ; KRAS ; KRIT1 ; KRT10 ; LCP2 ; MAP3K3 ; MAP…	AKT3|IDBG-107751|ENSG00000117020|10000|0|1| ; ANP32A|IDBG-19082|ENSG00000140350|8125|0|1| ; ATP2B2|IDBG-18189|ENSG00000157087|491|0|1| ; ATP2B4|IDBG-105961|ENSG00000058668|493|0|1| ; C2|IDBG-79551|ENSG00000204364||0|1| ; CAPN2|IDBG-106873|ENSG00000162909|824|0|1| ; CASP1|IDBG-69618|ENSG00000137752|440068,834|0|1| ; CD1D|IDBG-103733|ENSG00000158473|912|0|1| ; CD300LB|IDBG-67310|ENSG00000178789|124…
MYBL2	B-Myb	CisRED	Homo sapiens	4	103	0.04	0.996101	1	CDKN1A ; PHLPP2 ; YWHAB ; ZEB2 ;	CDKN1A|IDBG-85033|ENSG00000124762|1026|0|1| ; PHLPP2|IDBG-41059|ENSG00000040199|23035|0|1| ; YWHAB|IDBG-76944|ENSG00000166913|7529|0|1| ; ZEB2|IDBG-71713|ENSG00000169554|9839|0|1| ;
NKX3-1	Nkx3-1	CisRED	Homo sapiens	81	1007	0.08	0.997294	1	AATF ; ALK ; ARHGEF6 ; ARRB1 ; BAI3 ; BCL2L11 ; C2 ; CARD16 ; CARD8 ; CD14 ; CD1D ; CD300LB ; CD3D ; CD47 ; CDH3 ; CDX2 ; CFHR4 ; CHEK1 ; CLEC1B ; CSF1 ; CSNK1A1 ; DAPK3 ; DNAJA1 ; DOCK1 ; DYNLL1 ; EGFR ; FBXO2 ; FCGRT ; FLT3 ; GATA1 ; GATA2 ; GRIN2C ; GZMH ; HDAC2 ; HLA-G ; HTRA2 ; JUND ; KCNJ2 ; KIF11 ; KRAS ; LCP2 ; LIG4 ; MAP1LC3B ; MAP2K7 ; MAP4 ; MAPK8IP3 ; MYO5B ; MYO6 ; MYT1 ; NFYA ; NIN …	AATF|IDBG-43309|ENSG00000108270|26574|0|1| ; ALK|IDBG-42084|ENSG00000171094|238|0|1| ; ARHGEF6|IDBG-87668|ENSG00000129675|9459|0|1| ; ARRB1|IDBG-64687|ENSG00000137486|408|0|1| ; BAI3|IDBG-91804|ENSG00000135298|577|0|1| ; BCL2L11|IDBG-65821|ENSG00000153094|10018|0|1| ; C2|IDBG-79551|ENSG00000204364||0|1| ; CARD16|IDBG-69692|ENSG00000204397|114769|0|1| ; CARD8|IDBG-60120|ENSG00000105483|22900|0|1| …
HNF4A	HNF-4	CisRED	Homo sapiens	129	1524	0.08	0.99786	1	ACAP1 ; ACHE ; ACVR2B ; ADH6 ; ADRB2 ; AHR ; AKT1 ; ALPI ; ANXA5 ; ATP1A1 ; AURKA ; BARD1 ; BTF3 ; C1QB ; C1S ; C3 ; CASP9 ; CCL22 ; CCR2 ; CCR5 ; CEACAM1 ; CFB ; CFI ; CFTR ; CHST11 ; CLIP3 ; COPS3 ; CRYAB ; CSF3R ; CST9 ; CUL4A ; CUL7 ; DDIT3 ; DEDD2 ; DKK1 ; DOCK1 ; DUSP16 ; EGLN2 ; EHMT2 ; ELP3 ; EZR ; FABP1 ; FBXO31 ; FBXO44 ; FKBP4 ; FLT1 ; FSHR ; GCM1 ; GUCY1A3 ; HABP2 ; HAL ; HDAC4 ; HFE2…	ACAP1|IDBG-24566|ENSG00000072818|9744|0|1| ; ACHE|IDBG-32513|ENSG00000087085|43|0|1| ; ACVR2B|IDBG-25934|ENSG00000114739|93|0|1| ; ADH6|IDBG-31160|ENSG00000172955|130|0|1| ; ADRB2|IDBG-52685|ENSG00000169252|154|0|1| ; AHR|IDBG-8995|ENSG00000106546|196|0|1| ; AKT1|IDBG-22709|ENSG00000142208|207|0|1| ; ALPI|IDBG-83245|ENSG00000163295|248|0|1| ; ANXA5|IDBG-36172|ENSG00000164111|308|0|1| ; ATP1A1|IDB…
TAL1	Tal1-PP42	CisRED	Homo sapiens	57	764	0.07	0.998669	1	ABCA1 ; ANK2 ; APP ; BATF ; BRF2 ; CALM1 ; CAMK2A ; CCL5 ; CD247 ; COPS8 ; DNAH1 ; DUSP10 ; DYRK1B ; ELANE ; FOXO4 ; FSHR ; GNAS ; HIST1H2AL ; IFI6 ; IFNAR2;IL10RB ; IL23A ; IL7 ; ILF3 ; IMPDH2 ; JAK2 ; JDP2 ; KCNA5 ; MAP1LC3B ; MAP2K6 ; MAPK14 ; MED14 ; MMP14 ; MPP3 ; MYBPC2 ; MYCBP2 ; NFKBIL1 ; NMU ; PARD6A ; PDGFA ; PGLYRP3 ; PIK3CB ; POLR3GL ; PSMB10 ; PSMD2 ; RPS6KA3 ; RRAS2 ; RSAD2 ; S100A8…	ABCA1|IDBG-79441|ENSG00000165029|19|0|1| ; ANK2|IDBG-34685|ENSG00000145362|287|0|1| ; APP|IDBG-1100|ENSG00000142192|351|0|1| ; BATF|IDBG-13023|ENSG00000156127|10538|0|1| ; BRF2|IDBG-17067|ENSG00000104221|55290|0|1| ; CALM1|IDBG-15903|ENSG00000198668||0|1| ; CAMK2A|IDBG-53452|ENSG00000070808|815|0|1| ; CCL5|IDBG-42204|ENSG00000161570|6352|0|1| ; CD247|IDBG-104547|ENSG00000198821|919|0|1| ; COPS8|I…
PITX2	PITX2	CisRED	Homo sapiens	36	542	0.07	0.999406	1	AAMP ; ATM ; BIRC3 ; CAMK1G ; CAMK2A ; CCR3 ; CD28 ; CFHR4 ; COL5A1 ; CTSD ; DHRS7 ; DRAP1 ; EEF2K ; ERAP2 ; ERCC5 ; GNB2L1 ; HGF ; ID3 ; IGFBP1 ; IL2 ; IL28B ; IL4 ; IRF8 ; KRT5 ; PARD6B ; SNCAIP ; SUMO1 ; TFDP3 ; TLR3 ; TLR4 ; TNFRSF13B ; TRAF1 ; TRAF6 ; WBP11 ; ZEB2 ; ZFP36L1 ;	AAMP|IDBG-80875|ENSG00000127837|14|0|1| ; ATM|IDBG-70193|ENSG00000149311|472,651610|0|1| ; BIRC3|IDBG-69045|ENSG00000023445|330|0|1| ; CAMK1G|IDBG-106416|ENSG00000008118|57172|0|1| ; CAMK2A|IDBG-53452|ENSG00000070808|815|0|1| ; CCR3|IDBG-30125|ENSG00000183625|1232|0|1| ; CD28|IDBG-79183|ENSG00000178562|940|0|1| ; CFHR4|IDBG-105525|ENSG00000134365|10877|0|1| ; COL5A1|IDBG-91757|ENSG00000130635|128…
RORA	RORalpha1	CisRED	Homo sapiens	32	496	0.06	0.999451	0.999451	AKT3 ; ASCC2 ; BBC3 ; BIRC6 ; CASP5 ; CCL22 ; CD37 ; CHST11 ; CSF2 ; EDA2R ; FLI1 ; GATA1 ; HLA-DOB;TAP2 ; IL8 ; KLK1 ; LCN2 ; MAPK8IP1 ; MYO5A ; NR5A2 ; PITX2 ; PPARG ; PPP2R4 ; RIPK2 ; RPS4X ; RRAGD ; SF3B4 ; SFTPA1B;SFTPA1 ; SGK2 ; SLC4A7 ; SOCS2 ; TNFRSF9 ; TRAP1 ;	AKT3|IDBG-107751|ENSG00000117020|10000|0|1| ; ASCC2|IDBG-3882|ENSG00000100325|84164|0|1| ; BBC3|IDBG-59341|ENSG00000105327|27113|0|1| ; BIRC6|IDBG-43545|ENSG00000115760|57448|0|1| ; CASP5|IDBG-69591|ENSG00000137757|838|0|1| ; CCL22|IDBG-33170|ENSG00000102962|6367|0|1| ; CD37|IDBG-62489|ENSG00000104894|951|0|1| ; CHST11|IDBG-54479|ENSG00000171310|50515|0|1| ; CSF2|IDBG-41275|ENSG00000164400|1437|0…
