# Supplementary material for: Curating the innate immunity interactome
Source: BMC Syst Biol. 2010 Aug 20;4:117. doi: 10.1186/1752-0509-4-117 (PMC2936296; doi:10.1186/1752-0509-4-117)
Supplement: Additional file 5 — MicroRNA target motifs which are statistically over-represented in the 2089 human genes which are interaction participants in the InnateDB curated interactome. [file 1752-0509-4-117-S5.XLS]

## Sheet: Sheet1
Hexamer	Start Position	miRNA	-ln(p value)	p value	Number of genes with hexamer
GTTTTT	2	hsa-miR-548d-3p	34.79	7.7715611723761e-16	1035
TTTGTA	2	hsa-miR-520d-5p	29.11	2.26041407813682e-13	990
TTTGTA	2	hsa-miR-524-5p	29.11	2.26041407813682e-13	990
TTGTTT	1	hsa-miR-495	25.86	5.82689452244267e-12	1066
TTGTAT	2	hsa-miR-300	24.93	1.47640788483727e-11	838
TTGTAT	2	hsa-miR-381	24.93	1.47640788483727e-11	838
GTTTGT	3	hsa-miR-495	22.54	1.61570645751397e-10	761
TTCCCC	3	hsa-miR-625	21.63	4.01868760491197e-10	767
CCATTT	2	hsa-miR-522	20.06	1.93189553243656e-09	819
TGTTTT	3	hsa-miR-570	19.29	4.17182044465392e-09	1137
TTTATA	2	hsa-miR-340	17.91	1.6594202123521e-08	902
ACTTTT	1	hsa-miR-548a-5p	16.62	6.03138732291342e-08	921
ACTTTT	1	hsa-miR-106a	16.62	6.03138732291342e-08	921
ACTTTT	1	hsa-miR-548c-5p	16.62	6.03138732291342e-08	921
ACTTTT	1	hsa-miR-548d-5p	16.62	6.03138732291342e-08	921
ACTTTT	1	hsa-miR-548b-5p	16.62	6.03138732291342e-08	921
GGTTTT	3	hsa-miR-548d-3p	16.56	6.38991833890046e-08	799
TTTGTT	2	hsa-miR-495	16.37	7.73301960244055e-08	1029
TATTGT	2	hsa-miR-338-5p	16.35	7.90537194594876e-08	666
CATTTG	2	hsa-miR-105	15.82	1.33582881978178e-07	800
CAGTAT	3	hsa-miR-200c	15.58	1.70188713122243e-07	565
CAGTAT	3	hsa-miR-429	15.58	1.70188713122243e-07	565
CAGTAT	3	hsa-miR-200b	15.58	1.70188713122243e-07	565
TGTGTT	1	hsa-miR-329	15.57	1.71720951125387e-07	885
TGTGTT	1	hsa-miR-362-3p	15.57	1.71720951125387e-07	885
ATTTTT	2	hsa-miR-548c-3p	15.5	1.84711834494422e-07	1208
TTTTTG	1	hsa-miR-548d-3p	15.29	2.27006863640078e-07	1037
TTTTTG	1	hsa-miR-548c-3p	15.29	2.27006863640078e-07	1037
TGGGGG	2	hsa-miR-361-3p	15.22	2.44269568572264e-07	754
CCCCTC	2	hsa-miR-423-5p	14.8	3.70314041986397e-07	740
CAGTTT	3	hsa-miR-548a-3p	14.71	4.06253530482736e-07	803
TGTATA	1	hsa-miR-300	14.41	5.48832268965072e-07	695
TGTATA	1	hsa-miR-381	14.41	5.48832268965072e-07	695
TTGCCA	3	hsa-miR-182	14.4	5.57020690128418e-07	660
TGCTGT	1	hsa-miR-214	14.38	5.68196294792322e-07	873
TACTGT	1	hsa-miR-936	14.24	6.52035685555497e-07	640
TACTGT	2	hsa-miR-101	14.24	6.52035685555497e-07	640
TACTGT	1	hsa-miR-199a-3p	14.24	6.52035685555497e-07	640
TACTGT	2	hsa-miR-144	14.24	6.52035685555497e-07	640
TACTGT	1	hsa-miR-199b-3p	14.24	6.52035685555497e-07	640
CCCCAG	2	hsa-miR-637	14.22	6.62933244632846e-07	860
TGTATG	3	hsa-miR-485-3p	14.14	7.21514039514481e-07	642
GTGTGT	2	hsa-miR-603	14.1	7.51632337703256e-07	703
GTGTGT	2	hsa-miR-362-3p	14.1	7.51632337703256e-07	703
GTGTGT	2	hsa-miR-329	14.1	7.51632337703256e-07	703
AGTATT	2	hsa-miR-200b	14.09	7.57367205395099e-07	662
AGTATT	2	hsa-miR-429	14.09	7.57367205395099e-07	662
AGTATT	2	hsa-miR-200c	14.09	7.57367205395099e-07	662
ATGCAT	2	hsa-miR-586	14.07	7.7400580900111e-07	586
ATCCCC	3	hsa-miR-542-5p	14.05	7.88657308237184e-07	465
AGTTGC	2	hsa-miR-891b	14.01	8.21520588223379e-07	445
GCTTTT	1	hsa-miR-320	13.72	1.09836526618334e-06	824
TGCTTT	3	hsa-miR-330-3p	13.62	1.21292077281954e-06	918
ATTGTT	1	hsa-miR-338-5p	13.55	1.29941797011313e-06	723
TGCCAT	2	hsa-miR-183	13.46	1.42062650465569e-06	664
TGTGTG	1	hsa-miR-603	13.41	1.49795494619465e-06	841
TGTGTG	3	hsa-miR-377	13.41	1.49795494619465e-06	841
CCCCCA	3	hsa-miR-637	13.32	1.62650603174885e-06	767
TGTATT	3	hsa-miR-655	13.27	1.70913217334423e-06	895
TTGCTG	2	hsa-miR-545	12.89	2.51488772406994e-06	783
TCCCCC	2	hsa-miR-625	12.77	2.82163762344023e-06	633
TTTGCT	3	hsa-miR-545	12.66	3.15490942903729e-06	834
GACTGT	3	hsa-miR-212	12.5	3.69415194911848e-06	581
GACTGT	1	hsa-miR-622	12.5	3.69415194911848e-06	581
GACTGT	3	hsa-miR-132	12.5	3.69415194911848e-06	581
ATGTAG	3	hsa-miR-222	12.28	4.61749613855922e-06	494
ATGTAG	3	hsa-miR-221	12.28	4.61749613855922e-06	494
TGTTGA	2	hsa-miR-421	12.2	4.99626291161626e-06	657
TGTTGA	3	hsa-miR-505	12.2	4.99626291161626e-06	657
TATGTT	1	hsa-miR-376c	11.97	6.28920248835207e-06	680
CCCCCT	1	hsa-miR-625	11.89	6.7907607594897e-06	612
ACTGTA	2	hsa-miR-582-5p	11.7	8.21503181236416e-06	616
ACTGTA	1	hsa-miR-144	11.7	8.21503181236416e-06	616
ACTGTA	1	hsa-miR-101	11.7	8.21503181236416e-06	616
ACTGTA	3	hsa-miR-139-5p	11.7	8.21503181236416e-06	616
TATATT	1	hsa-miR-410	11.69	8.32148163354418e-06	810
TGGTGC	2	hsa-miR-767-5p	11.55	9.57907620824372e-06	588
TGGTGC	3	hsa-miR-29b	11.55	9.57907620824372e-06	588
TGGTGC	3	hsa-miR-29c	11.55	9.57907620824372e-06	588
TGGTGC	3	hsa-miR-29a	11.55	9.57907620824372e-06	588
TGCCTT	2	hsa-miR-124	11.48	1.03196802911931e-05	846
TGCCTT	2	hsa-miR-506	11.48	1.03196802911931e-05	846
TGCCTT	1	hsa-miR-940	11.48	1.03196802911931e-05	846
TGCATT	1	hsa-miR-501-3p	11.36	1.16298321860553e-05	721
TGCATT	1	hsa-miR-502-3p	11.36	1.16298321860553e-05	721
ACTATT	3	hsa-miR-633	11.31	1.21706819984357e-05	533
TCAACT	3	hsa-miR-219-1-3p	11.13	1.45398514928008e-05	480
CTTGTG	1	hsa-miR-624	10.98	1.69297588782369e-05	641
TGTAGC	2	hsa-miR-221	10.89	1.8523659185421e-05	458
TGTAGC	2	hsa-miR-222	10.89	1.8523659185421e-05	458
TCTTTG	1	hsa-miR-186	10.83	1.97373115047306e-05	826
TCTTTG	1	hsa-miR-583	10.83	1.97373115047306e-05	826
CTTTGT	1	hsa-miR-520h	10.8	2.02572903671427e-05	854
CTTTGT	1	hsa-miR-520g	10.8	2.02572903671427e-05	854
CTTTGT	3	hsa-miR-520d-5p	10.8	2.02572903671427e-05	854
CTTTGT	3	hsa-miR-524-5p	10.8	2.02572903671427e-05	854
CTGCCT	1	hsa-miR-449b	10.67	2.30887807948221e-05	951
CTGCCT	1	hsa-miR-34c-5p	10.67	2.30887807948221e-05	951
CTGCCT	2	hsa-miR-940	10.67	2.30887807948221e-05	951
CTGCCT	1	hsa-miR-885-3p	10.67	2.30887807948221e-05	951
TGATGT	2	hsa-miR-499-3p	10.66	2.33688255202313e-05	659
TCCTCT	3	hsa-miR-877	10.59	2.50842255891115e-05	800
GGGGGA	1	hsa-miR-361-3p	10.56	2.56765813604343e-05	586
CTTGTA	3	hsa-miR-381	10.53	2.6645575179729e-05	543
CTTGTA	3	hsa-miR-300	10.53	2.6645575179729e-05	543
TAATTT	1	hsa-miR-944	10.47	2.81885809962912e-05	900
AAGTTG	3	hsa-miR-891b	10.22	3.61576578322698e-05	586
AGTTTT	2	hsa-miR-548a-3p	10.19	3.72593747970384e-05	846
ACTGCC	2	hsa-miR-449a	10.06	4.26121799455004e-05	594
ACTGCC	2	hsa-miR-449b	10.06	4.26121799455004e-05	594
ACTGCC	2	hsa-miR-34c-5p	10.06	4.26121799455004e-05	594
ACTGCC	2	hsa-miR-34a	10.06	4.26121799455004e-05	594
AATTTA	1	hsa-miR-513-3p	9.93	4.84350497823582e-05	783
CACTTT	2	hsa-miR-106b	9.8	5.49428613825231e-05	827
CACTTT	2	hsa-miR-106a	9.8	5.49428613825231e-05	827
CACTTT	1	hsa-miR-520e	9.8	5.49428613825231e-05	827
CACTTT	2	hsa-miR-20a	9.8	5.49428613825231e-05	827
CACTTT	3	hsa-miR-520h	9.8	5.49428613825231e-05	827
CACTTT	1	hsa-miR-519b-3p	9.8	5.49428613825231e-05	827
CACTTT	1	hsa-miR-520d-3p	9.8	5.49428613825231e-05	827
CACTTT	1	hsa-miR-519c-3p	9.8	5.49428613825231e-05	827
CACTTT	1	hsa-miR-520a-3p	9.8	5.49428613825231e-05	827
CACTTT	2	hsa-miR-20b	9.8	5.49428613825231e-05	827
CACTTT	3	hsa-miR-520g	9.8	5.49428613825231e-05	827
CACTTT	1	hsa-miR-520c-3p	9.8	5.49428613825231e-05	827
CACTTT	1	hsa-miR-520b	9.8	5.49428613825231e-05	827
CACTTT	2	hsa-miR-17	9.8	5.49428613825231e-05	827
CACTTT	2	hsa-miR-93	9.8	5.49428613825231e-05	827
CACTTT	2	hsa-miR-519d	9.8	5.49428613825231e-05	827
CACTTT	1	hsa-miR-519a	9.8	5.49428613825231e-05	827
CACTTT	1	hsa-miR-372	9.8	5.49428613825231e-05	827
CAGTTA	1	hsa-miR-582-3p	9.72	6.00431935242618e-05	502
TGTTTC	2	hsa-miR-494	9.7	6.0693019854452e-05	837
CCCACC	2	hsa-miR-541	9.6	6.74551478460073e-05	788
CCCACC	2	hsa-miR-654-5p	9.6	6.74551478460073e-05	788
GGACTG	2	hsa-miR-455-3p	9.58	6.84516393127943e-05	585
CATTTT	1	hsa-miR-522	9.46	7.71722283006149e-05	1011
GTTTTG	1	hsa-miR-548a-3p	9.46	7.73374715520303e-05	794
AACCAC	3	hsa-miR-140-5p	9.4	8.26577276568097e-05	496
AACCAC	3	hsa-miR-876-3p	9.4	8.26577276568097e-05	496
TTGCAC	3	hsa-miR-301b	9.28	9.28356492512217e-05	522
TTGCAC	2	hsa-miR-19a	9.28	9.28356492512217e-05	522
TTGCAC	3	hsa-miR-130b	9.28	9.28356492512217e-05	522
TTGCAC	2	hsa-miR-19b	9.28	9.28356492512217e-05	522
TTGCAC	3	hsa-miR-130a	9.28	9.28356492512217e-05	522
TTGCAC	3	hsa-miR-454	9.28	9.28356492512217e-05	522
TTGCAC	3	hsa-miR-301a	9.28	9.28356492512217e-05	522
TGGACT	3	hsa-miR-455-3p	9.28	9.30727042337542e-05	593
ACAGCT	1	hsa-miR-626	9.23	9.76427040814132e-05	646
ATTCCT	1	hsa-miR-613	9.17	0.000104028849313154	684
ACAGTT	1	hsa-miR-452	9.15	0.000105173199678621	608
CAATAA	1	hsa-miR-137	9.14	0.000106522130693509	724
CTGCCC	3	hsa-miR-486-3p	8.96	0.000127614988880476	825
CTTGAA	2	hsa-miR-498	8.95	0.000129484119981926	731
CTTGAA	1	hsa-miR-26b	8.95	0.000129484119981926	731
CTTGAA	1	hsa-miR-26a	8.95	0.000129484119981926	731
CTCCCC	2	hsa-miR-939	8.92	0.000133120176829649	762
CTCCCC	1	hsa-miR-920	8.92	0.000133120176829649	762
TAGTTT	1	hsa-miR-606	8.92	0.000133292673332286	634
ATGCTG	3	hsa-miR-107	8.9	0.000135995991800808	711
ATGCTG	3	hsa-miR-338-3p	8.9	0.000135995991800808	711
ATGCTG	3	hsa-miR-103	8.9	0.000135995991800808	711
GTTGAT	1	hsa-miR-421	8.87	0.000139478341868338	429
TAGAAT	1	hsa-miR-576-5p	8.86	0.000141799997477987	582
TTTATG	1	hsa-miR-142-5p	8.85	0.000142377122185899	762
TCTTCC	2	hsa-miR-7	8.84	0.000144467426394401	800
GCATTT	3	hsa-miR-105	8.83	0.000145699249937126	749
AGTGTT	2	hsa-miR-141	8.76	0.000155870713533512	672
AGTGTT	2	hsa-miR-200a	8.76	0.000155870713533512	672
TGTTAC	2	hsa-miR-194	8.71	0.000164633462167441	504
TGTTAC	3	hsa-miR-802	8.71	0.000164633462167441	504
AGGTTT	1	hsa-miR-649	8.69	0.000167400359654013	634
GCTGCC	2	hsa-miR-885-3p	8.67	0.000170117183371787	710
TCTCTC	3	hsa-miR-185	8.67	0.000170848856332229	669
ACACTG	3	hsa-miR-199b-5p	8.6	0.000183817556417054	653
ACACTG	3	hsa-miR-199a-5p	8.6	0.000183817556417054	653
TCTACC	2	hsa-miR-379	8.59	0.000184109474052119	421
GGCCCT	1	hsa-miR-296-5p	8.58	0.000186301164566971	613
GCCATT	1	hsa-miR-652	8.55	0.000192218540540301	572
GGGCCC	2	hsa-miR-296-5p	8.52	0.000199214782397372	561
TTTCTC	2	hsa-miR-539	8.49	0.000205475236652042	895
GTAACT	3	hsa-miR-935	8.47	0.000208607148160178	451
CATTCC	2	hsa-miR-206	8.44	0.000214793843062555	601
CATTCC	2	hsa-miR-1	8.44	0.000214793843062555	601
CATTCC	2	hsa-miR-613	8.44	0.000214793843062555	601
CCGTTC	1	hsa-miR-337-5p	8.43	0.000216867851957958	146
CCGTTC	3	hsa-miR-887	8.43	0.000216867851957958	146
CCTTCA	1	hsa-miR-493	8.37	0.000229619438418482	682
GTTGCA	1	hsa-miR-891a	8.37	0.000231194112868316	492
GTTGCA	1	hsa-miR-891b	8.37	0.000231194112868316	492
TGACTT	2	hsa-miR-224	8.33	0.000239025296934203	710
ACTACC	3	hsa-miR-196b	8.32	0.000242431552965217	302
ACTACC	3	hsa-miR-196a	8.32	0.000242431552965217	302
GTTTGA	3	hsa-miR-371-5p	8.3	0.000247224932904855	596
CTGTGG	3	hsa-miR-140-3p	8.3	0.000247533148335477	840
CACCCC	2	hsa-miR-608	8.23	0.000265632842361807	648
CACCCC	2	hsa-miR-342-5p	8.23	0.000265632842361807	648
CTGTGT	1	hsa-miR-220c	8.22	0.000266601550471424	881
TGTCTT	2	hsa-miR-641	8.22	0.000268700865076243	803
ATGTTT	3	hsa-miR-494	8.19	0.00027545475703139	879
ATGTTT	1	hsa-miR-543	8.19	0.00027545475703139	879
TCCCCA	1	hsa-miR-939	8.19	0.000275998477952677	781
TCCCCA	3	hsa-miR-491-5p	8.19	0.000275998477952677	781
ATATTG	3	hsa-miR-338-5p	8.19	0.000276611504733348	580
TTGTAG	1	hsa-miR-520d-5p	8.12	0.000294856285332323	526
TTGTAG	1	hsa-miR-524-5p	8.12	0.000294856285332323	526
GTTGAA	1	hsa-miR-95	8.12	0.000296022983299005	535
AAAAAG	1	hsa-miR-129-5p	8.11	0.000297837732133766	930
CTGTAA	1	hsa-miR-582-5p	8.04	0.000321927118251963	735
CTGTAA	3	hsa-miR-600	8.04	0.000321927118251963	735
TGTGGT	2	hsa-miR-140-3p	8.03	0.000322913402262315	683
GGTGCT	2	hsa-miR-29b	7.97	0.000344903103539962	561
GGTGCT	2	hsa-miR-29c	7.97	0.000344903103539962	561
GGTGCT	2	hsa-miR-29a	7.97	0.000344903103539962	561
GTTTCA	1	hsa-miR-494	7.94	0.000354511956786263	656
TATTAA	1	hsa-miR-889	7.9	0.000368063648419459	742
TGTTTA	3	hsa-miR-30a	7.88	0.000374942715167803	804
TGTTTA	3	hsa-miR-30b	7.88	0.000374942715167803	804
TGTTTA	3	hsa-miR-30d	7.88	0.000374942715167803	804
TGTTTA	3	hsa-miR-30e	7.88	0.000374942715167803	804
TGTTTA	3	hsa-miR-30c	7.88	0.000374942715167803	804
AACTGT	3	hsa-miR-582-5p	7.79	0.000410784116965823	660
CTCCTC	3	hsa-miR-765	7.77	0.000422175123274249	733
CTCCTC	3	hsa-miR-151-5p	7.77	0.000422175123274249	733
CAGCTT	3	hsa-miR-320	7.76	0.000423573714960601	714
CAGCTT	1	hsa-miR-22	7.76	0.000423573714960601	714
GGTTCT	3	hsa-miR-589	7.76	0.000426414194985125	504
GGTTCT	3	hsa-miR-548b-3p	7.76	0.000426414194985125	504
TTCTCA	1	hsa-miR-146a	7.61	0.000494415254716829	777
TTCTCA	1	hsa-miR-146b-5p	7.61	0.000494415254716829	777
TTCTCA	1	hsa-miR-589	7.61	0.000494415254716829	777
TTCTCA	2	hsa-miR-580	7.61	0.000494415254716829	777
CATCTT	1	hsa-miR-576-3p	7.59	0.000503119126291085	694
AGCTGC	3	hsa-miR-646	7.53	0.000531468606353336	703
CTCTTT	2	hsa-miR-583	7.53	0.00053449033504438	812
GTTTAC	2	hsa-miR-30c	7.52	0.000536922551357288	461
GTTTAC	2	hsa-miR-30a	7.52	0.000536922551357288	461
GTTTAC	2	hsa-miR-30d	7.52	0.000536922551357288	461
GTTTAC	2	hsa-miR-30e	7.52	0.000536922551357288	461
GTTTAC	2	hsa-miR-30b	7.52	0.000536922551357288	461
CTTTGC	3	hsa-miR-518a-5p	7.52	0.000539219454544271	668
CTTTGC	3	hsa-miR-527	7.52	0.000539219454544271	668
CTTTGC	1	hsa-miR-330-3p	7.52	0.000539219454544271	668
AATGCA	2	hsa-miR-33a	7.46	0.000574838694788915	633
AATGCA	2	hsa-miR-33b	7.46	0.000574838694788915	633
AATGCA	3	hsa-miR-586	7.46	0.000574838694788915	633
CTTACC	3	hsa-miR-555	7.45	0.000577337275858847	394
TGCCAA	2	hsa-miR-96	7.44	0.000584225516361614	617
TGCCAA	2	hsa-miR-182	7.44	0.000584225516361614	617
CCTCCT	1	hsa-miR-650	7.43	0.00059089944145807	860
CCCTGT	3	hsa-miR-220c	7.43	0.000591481817242001	729
GCCCCT	3	hsa-miR-423-5p	7.42	0.000595487669927897	651
TTCTTT	2	hsa-miR-186	7.42	0.000597905480480665	1019
GTACAG	3	hsa-miR-486-5p	7.3	0.000669896324117292	447
CTGCTT	1	hsa-miR-646	7.29	0.000676031140717015	800
CATTGT	3	hsa-miR-768-3p	7.28	0.000683224815463901	633
GCTCTT	3	hsa-miR-335	7.26	0.000696243205158931	591
TTATAT	2	hsa-miR-410	7.26	0.00069969312482554	728
TTATAT	1	hsa-miR-374b	7.26	0.00069969312482554	728
TTTGAA	2	hsa-miR-607	7.14	0.000790733607273886	900
GCCTTC	1	hsa-miR-524-3p	7.1	0.000823178263856916	633
GCCTTC	1	hsa-miR-525-3p	7.1	0.000823178263856916	633
GTTCCT	3	hsa-miR-873	7.09	0.000825687065892922	587
GTTTTC	2	hsa-miR-570	7.09	0.000828729654774318	767
GTATTA	3	hsa-miR-369-3p	7.05	0.00086514650661873	488
GTATTA	1	hsa-miR-429	7.05	0.00086514650661873	488
GTATTA	1	hsa-miR-200b	7.05	0.00086514650661873	488
GTATTA	2	hsa-miR-655	7.05	0.00086514650661873	488
GTATTA	1	hsa-miR-200c	7.05	0.00086514650661873	488
CCAACT	3	hsa-miR-571	7.03	0.000883517699301395	483
GCTGCT	2	hsa-miR-424	7.02	0.000886880810749613	767
GCTGCT	2	hsa-miR-15b	7.02	0.000886880810749613	767
GCTGCT	1	hsa-miR-107	7.02	0.000886880810749613	767
GCTGCT	2	hsa-miR-646	7.02	0.000886880810749613	767
GCTGCT	2	hsa-miR-503	7.02	0.000886880810749613	767
GCTGCT	2	hsa-miR-15a	7.02	0.000886880810749613	767
GCTGCT	1	hsa-miR-103	7.02	0.000886880810749613	767
GCTGCT	2	hsa-miR-195	7.02	0.000886880810749613	767
GCTGCT	2	hsa-miR-16	7.02	0.000886880810749613	767
GCTGCT	2	hsa-miR-497	7.02	0.000886880810749613	767
CTATTA	2	hsa-miR-633	7.02	0.000889229116701085	429
CTCTAC	1	hsa-miR-877	7.01	0.000896350971001714	483
TTACTG	1	hsa-miR-802	7.01	0.000898991660904347	591
ACCTTC	2	hsa-miR-493	7.01	0.000902766247124154	542
GGGAGG	1	hsa-miR-532-3p	6.99	0.00091804325842948	854
GTTCTC	2	hsa-miR-146a	6.97	0.000936516319879233	528
GTTCTC	2	hsa-miR-589	6.97	0.000936516319879233	528
GTTCTC	2	hsa-miR-146b-5p	6.97	0.000936516319879233	528
GGTCAT	1	hsa-miR-215	6.96	0.000939741994766097	388
CTGTTG	3	hsa-miR-421	6.94	0.000963727101963907	672
GATTTT	3	hsa-miR-548c-3p	6.92	0.000984301606884119	838
CCTTGT	2	hsa-miR-624	6.92	0.000987571779028418	627
ACCTAG	1	hsa-miR-331-5p	6.87	0.0010323103437796	345
GCTCCC	3	hsa-miR-939	6.87	0.00103317066347763	575
GCTCCC	2	hsa-miR-920	6.87	0.00103317066347763	575
CTTCAG	1	hsa-miR-127-5p	6.87	0.0010339247693727	747
CTTCAG	1	hsa-miR-573	6.87	0.0010339247693727	747
TTTACA	1	hsa-miR-30b	6.83	0.00107111602754462	722
TTTACA	1	hsa-miR-30a	6.83	0.00107111602754462	722
TTTACA	1	hsa-miR-30e	6.83	0.00107111602754462	722
TTTACA	1	hsa-miR-30d	6.83	0.00107111602754462	722
TTTACA	1	hsa-miR-30c	6.83	0.00107111602754462	722
ATACTG	3	hsa-miR-144	6.82	0.00108814696319803	502
TACCTA	1	hsa-miR-196b	6.79	0.00112253579571697	360
TACCTA	1	hsa-miR-196a	6.79	0.00112253579571697	360
TACCTA	2	hsa-miR-331-5p	6.79	0.00112253579571697	360
CCTAGA	1	hsa-miR-645	6.78	0.00112625755606699	438
AGATTT	1	hsa-miR-216b	6.72	0.00120525224896062	758
TCCTCC	2	hsa-miR-765	6.67	0.0012610678333248	749
AAATGA	2	hsa-miR-579	6.67	0.00126683551364215	883
CTCCTT	1	hsa-miR-708	6.66	0.00127334965354886	750
CTCCTT	1	hsa-miR-28-5p	6.66	0.00127334965354886	750
TACTTT	2	hsa-miR-548a-5p	6.65	0.0012923153915182	723
TACTTT	2	hsa-miR-559	6.65	0.0012923153915182	723
TACTTT	2	hsa-miR-548b-5p	6.65	0.0012923153915182	723
TACTTT	2	hsa-miR-548d-5p	6.65	0.0012923153915182	723
TACTTT	2	hsa-miR-548c-5p	6.65	0.0012923153915182	723
TACTTT	1	hsa-miR-562	6.65	0.0012923153915182	723
CTGTTA	1	hsa-miR-132	6.62	0.0013229927847298	561
CTGTTA	3	hsa-miR-194	6.62	0.0013229927847298	561
CTGTTA	1	hsa-miR-212	6.62	0.0013229927847298	561
TAATGT	2	hsa-miR-323-3p	6.5	0.0014933473659936	616
TATGAC	1	hsa-miR-485-3p	6.46	0.00156174501617912	349
CAACCC	3	hsa-miR-296-3p	6.39	0.00167315970171089	411
AATATT	1	hsa-miR-656	6.38	0.00169324697363693	846
AGGGAA	1	hsa-miR-211	6.27	0.00188922551323434	744
AGGGAA	1	hsa-miR-204	6.27	0.00188922551323434	744
CCTGTT	1	hsa-miR-552	6.26	0.00191096001336799	686
GTGTTA	1	hsa-miR-141	6.25	0.00192213531560514	468
GTGTTA	1	hsa-miR-200a	6.25	0.00192213531560514	468
CCACCC	3	hsa-miR-608	6.23	0.00195244281974061	724
AGTGTG	3	hsa-miR-603	6.23	0.00195894595534929	634
TGTAAG	2	hsa-miR-600	6.2	0.00201025804116195	513
GTCTTT	1	hsa-miR-641	6.18	0.00206729415980444	672
ACTGTT	2	hsa-miR-212	6.15	0.00211262188634986	660
ACTGTT	2	hsa-miR-132	6.15	0.00211262188634986	660
CTATGT	2	hsa-miR-376c	6.14	0.00213485408472547	462
ATATGC	3	hsa-miR-448	6.14	0.00215122268615187	418
TTCTTG	1	hsa-miR-548b-3p	6.13	0.00216248210681202	756
GTTCTT	2	hsa-miR-548b-3p	6.13	0.00217206585860075	651
GTTGAC	2	hsa-miR-505	6.12	0.00218199041382394	315
ACTGTG	3	hsa-miR-27a	6.09	0.00225718686639576	752
ACTGTG	2	hsa-miR-128b	6.09	0.00225718686639576	752
ACTGTG	2	hsa-miR-128a	6.09	0.00225718686639576	752
ACTGTG	3	hsa-miR-27b	6.09	0.00225718686639576	752
CTACCA	1	hsa-miR-379	6.09	0.00226197089572244	405
CGGTGT	3	hsa-miR-220	6.07	0.0023012195317571	148
TCTTAA	1	hsa-miR-499-5p	6.07	0.00230627223478586	654
ATTCCA	1	hsa-miR-206	6.06	0.00231595687223884	642
ATTCCA	1	hsa-miR-1	6.06	0.00231595687223884	642
GGGATG	3	hsa-miR-324-5p	6.06	0.00232770826768147	544
GGGATG	1	hsa-miR-188-5p	6.06	0.00232770826768147	544
CTTCCT	1	hsa-miR-671-5p	6	0.00247683197721116	899
GTTACT	2	hsa-miR-802	5.99	0.00249436638714218	426
ACCAGT	3	hsa-miR-582-3p	5.98	0.00251643655616196	482
TCCAAG	2	hsa-miR-432	5.98	0.00252192800372286	587
TCCAAG	3	hsa-miR-890	5.98	0.00252192800372286	587
TGCTGC	3	hsa-miR-195	5.97	0.00254969663890692	745
TGCTGC	3	hsa-miR-15b	5.97	0.00254969663890692	745
TGCTGC	3	hsa-miR-497	5.97	0.00254969663890692	745
TGCTGC	1	hsa-miR-922	5.97	0.00254969663890692	745
TGCTGC	2	hsa-miR-103	5.97	0.00254969663890692	745
TGCTGC	2	hsa-miR-107	5.97	0.00254969663890692	745
TGCTGC	3	hsa-miR-16	5.97	0.00254969663890692	745
TGCTGC	3	hsa-miR-15a	5.97	0.00254969663890692	745
TGCTGC	3	hsa-miR-424	5.97	0.00254969663890692	745
ACCCTC	1	hsa-miR-296-3p	5.95	0.0025925998245121	536
CTGATC	2	hsa-miR-383	5.82	0.0029648321411021	400
TTATAA	1	hsa-miR-340	5.81	0.00298087859662133	710
TTATAA	1	hsa-miR-374a	5.81	0.00298087859662133	710
CCCAGA	3	hsa-miR-326	5.77	0.00309638320106143	747
CCCAGA	3	hsa-miR-330-5p	5.77	0.00309638320106143	747
CCTGCC	1	hsa-miR-657	5.76	0.00313212751279379	869
CCTGCC	3	hsa-miR-940	5.76	0.00313212751279379	869
TTTCAC	1	hsa-miR-203	5.74	0.00321434865390935	684
AGCCAT	2	hsa-miR-135b	5.72	0.00324924845389563	589
AGCCAT	2	hsa-miR-135a	5.72	0.00324924845389563	589
CGTGTC	1	hsa-miR-602	5.72	0.00327217536023439	192
TGTGGG	3	hsa-miR-188-3p	5.72	0.00327360671059507	699
AGCCGT	3	hsa-miR-337-5p	5.7	0.00332010656723092	166
ACTACA	1	hsa-miR-142-3p	5.69	0.00335032890633735	439
ATGTCT	3	hsa-miR-641	5.67	0.00342451955329681	605
ACCCCC	1	hsa-miR-615-5p	5.67	0.00342984323274864	506
ACGGTT	2	hsa-miR-451	5.65	0.00348606801379137	122
AACCTT	1	hsa-miR-872	5.64	0.00354352056939977	545
TTCTCC	1	hsa-miR-539	5.63	0.00357230173197554	791
ATAATT	2	hsa-miR-944	5.62	0.00359553440913163	702
CTGGGG	3	hsa-miR-361-3p	5.59	0.00372925760919884	788
AATGTG	1	hsa-miR-323-3p	5.57	0.00379119675413386	745
AATGTG	3	hsa-miR-23a	5.57	0.00379119675413386	745
AATGTG	3	hsa-miR-23b	5.57	0.00379119675413386	745
TAAGCT	2	hsa-miR-590-5p	5.55	0.00385645679299784	412
TAAGCT	2	hsa-miR-21	5.55	0.00385645679299784	412
ACCGTT	3	hsa-miR-553	5.54	0.00390074593622702	119
CTTCCA	1	hsa-miR-7	5.54	0.00390330952015783	720
CACCCT	1	hsa-miR-609	5.54	0.00390640491450656	621
TACTTG	3	hsa-miR-26a	5.54	0.00392079955562818	531
TACTTG	3	hsa-miR-26b	5.54	0.00392079955562818	531
GAGGGA	2	hsa-miR-642	5.51	0.00400599289747805	638
CATTTC	3	hsa-miR-203	5.5	0.00407162844737596	760
CTCTCC	2	hsa-miR-185	5.48	0.00416782191967924	741
GTACTG	3	hsa-miR-770-5p	5.45	0.00426134685616986	396
GTACTG	3	hsa-miR-101	5.45	0.00426134685616986	396
GCACCC	3	hsa-miR-342-5p	5.4	0.004496530393583	459
TCCTAA	2	hsa-miR-651	5.37	0.00464129062693219	509
CACTGT	3	hsa-miR-128b	5.37	0.00465188453675813	718
CACTGT	3	hsa-miR-128a	5.37	0.00465188453675813	718
TGCCCC	2	hsa-miR-486-3p	5.36	0.00469297170917005	634
ATGGTG	3	hsa-miR-767-5p	5.35	0.00470158158230627	619
CCTGTG	2	hsa-miR-220c	5.28	0.00507726028940481	808
CCTGTG	3	hsa-miR-513-5p	5.28	0.00507726028940481	808
TTGAAA	1	hsa-miR-498	5.28	0.00508005742726703	835
TGCAGT	2	hsa-miR-509-3-5p	5.27	0.00510599076690077	754
TGCAGT	2	hsa-miR-217	5.27	0.00510599076690077	754
TGCAGT	2	hsa-miR-509-5p	5.27	0.00510599076690077	754
GGCATT	2	hsa-miR-365	5.27	0.0051196473297227	510
CAGTGC	1	hsa-miR-674	5.27	0.00513796401123823	599
GGGGCC	3	hsa-miR-296-5p	5.26	0.0051750446144635	560
CCATAA	1	hsa-miR-584	5.25	0.00522452345156654	398
GCACTT	2	hsa-miR-520d-3p	5.23	0.00531220035735414	620
GCACTT	2	hsa-miR-519a	5.23	0.00531220035735414	620
GCACTT	2	hsa-miR-372	5.23	0.00531220035735414	620
GCACTT	2	hsa-miR-302d	5.23	0.00531220035735414	620
GCACTT	2	hsa-miR-302b	5.23	0.00531220035735414	620
GCACTT	2	hsa-miR-302c	5.23	0.00531220035735414	620
GCACTT	1	hsa-miR-520f	5.23	0.00531220035735414	620
GCACTT	3	hsa-miR-17	5.23	0.00531220035735414	620
GCACTT	1	hsa-miR-519e	5.23	0.00531220035735414	620
GCACTT	3	hsa-miR-106a	5.23	0.00531220035735414	620
GCACTT	3	hsa-miR-20b	5.23	0.00531220035735414	620
GCACTT	3	hsa-miR-20a	5.23	0.00531220035735414	620
GCACTT	3	hsa-miR-519d	5.23	0.00531220035735414	620
GCACTT	2	hsa-miR-302a	5.23	0.00531220035735414	620
GCACTT	2	hsa-miR-519b-3p	5.23	0.00531220035735414	620
GCACTT	2	hsa-miR-520a-3p	5.23	0.00531220035735414	620
GCACTT	2	hsa-miR-520e	5.23	0.00531220035735414	620
GCACTT	1	hsa-miR-512-3p	5.23	0.00531220035735414	620
GCACTT	2	hsa-miR-520c-3p	5.23	0.00531220035735414	620
GCACTT	2	hsa-miR-519c-3p	5.23	0.00531220035735414	620
GCACTT	3	hsa-miR-93	5.23	0.00531220035735414	620
GCACTT	3	hsa-miR-106b	5.23	0.00531220035735414	620
GCACTT	1	hsa-miR-371-3p	5.23	0.00531220035735414	620
GCACTT	2	hsa-miR-520b	5.23	0.00531220035735414	620
GCACTT	2	hsa-miR-373	5.23	0.00531220035735414	620
ATTATT	1	hsa-miR-369-3p	5.23	0.00531690590213374	770
TAACTG	2	hsa-miR-935	5.21	0.00545082293145605	517
AATTCT	1	hsa-miR-219-2-3p	5.19	0.00552778313324143	699
AGCATT	3	hsa-miR-155	5.17	0.00567371176329767	629
GTCATT	1	hsa-miR-425	5.16	0.00570960278748212	551
GATGTT	1	hsa-miR-499-3p	5.16	0.0057184801480229	565
AACTTC	1	hsa-miR-382	5.15	0.00577143052471607	540
CCGTTG	1	hsa-miR-191	5.14	0.00581688091107724	124
CCGTTG	3	hsa-miR-95	5.14	0.00581688091107724	124
CTGGTT	1	hsa-miR-634	5.12	0.0059693355764967	597
CGTCTT	1	hsa-miR-483-5p	5.1	0.00606814153399149	183
CGTCTT	3	hsa-miR-208	5.1	0.00606814153399149	183
CGTCTT	3	hsa-miR-208b	5.1	0.00606814153399149	183
ATTCTT	3	hsa-miR-186	5.08	0.00620710265553681	742
TAAGGG	3	hsa-miR-938	5.05	0.00636936509239805	364
CAACTT	2	hsa-miR-382	5.05	0.0063709347260662	510
GTGTGG	1	hsa-miR-220	5.04	0.00643030260829625	628
TCACCT	3	hsa-miR-125a-3p	5.01	0.0066157360725797	644
AAGACT	3	hsa-miR-924	5	0.00670027871397394	601
AGTCTA	2	hsa-miR-151-3p	4.95	0.00703787379804288	339
GTCCTC	3	hsa-miR-611	4.92	0.00723290278916111	492
ACCAAT	3	hsa-miR-509-3p	4.92	0.00727611603042277	388
CCCCAC	2	hsa-miR-491-5p	4.92	0.00728235537812871	706
CTACCT	3	hsa-let-7i	4.91	0.00731597480207846	473
CTACCT	3	hsa-let-7d	4.91	0.00731597480207846	473
CTACCT	2	hsa-miR-196a	4.91	0.00731597480207846	473
CTACCT	3	hsa-let-7b	4.91	0.00731597480207846	473
CTACCT	3	hsa-let-7c	4.91	0.00731597480207846	473
CTACCT	3	hsa-let-7e	4.91	0.00731597480207846	473
CTACCT	3	hsa-miR-98	4.91	0.00731597480207846	473
CTACCT	2	hsa-miR-196b	4.91	0.00731597480207846	473
CTACCT	3	hsa-let-7a	4.91	0.00731597480207846	473
CTACCT	3	hsa-let-7g	4.91	0.00731597480207846	473
CTACCT	3	hsa-let-7f	4.91	0.00731597480207846	473
CTGTAG	2	hsa-miR-139-5p	4.91	0.00735154054077825	541
ATTTCA	2	hsa-miR-203	4.89	0.00745585948112537	792
ATTCTC	3	hsa-miR-580	4.85	0.00779389135154018	615
GTAATG	3	hsa-miR-323-3p	4.84	0.00789676817849227	408
GTAATG	3	hsa-miR-885-5p	4.84	0.00789676817849227	408
GAATGT	3	hsa-miR-543	4.83	0.00793456525081437	640
GAATGT	2	hsa-miR-181c	4.83	0.00793456525081437	640
GAATGT	2	hsa-miR-181b	4.83	0.00793456525081437	640
GAATGT	2	hsa-miR-181d	4.83	0.00793456525081437	640
GAATGT	2	hsa-miR-181a	4.83	0.00793456525081437	640
AAACTT	3	hsa-miR-561	4.83	0.00795712463137921	741
CCCTCA	1	hsa-miR-423-5p	4.8	0.00815264341259436	631
ACTTCA	2	hsa-miR-573	4.79	0.00824582610551639	606
ATCCCT	1	hsa-miR-638	4.79	0.00829005014608697	515
CCTCTT	3	hsa-miR-583	4.77	0.00843389942824579	727
TTACCC	2	hsa-miR-555	4.76	0.00851947092004357	363
ACTTTG	1	hsa-miR-519d	4.74	0.00873201203164498	784
ACTTTG	2	hsa-miR-520g	4.74	0.00873201203164498	784
ACTTTG	1	hsa-miR-20b	4.74	0.00873201203164498	784
ACTTTG	2	hsa-miR-520h	4.74	0.00873201203164498	784
ACTTTG	1	hsa-miR-93	4.74	0.00873201203164498	784
ACTTTG	1	hsa-miR-17	4.74	0.00873201203164498	784
ACTTTG	1	hsa-miR-561	4.74	0.00873201203164498	784
GGTCCT	1	hsa-miR-492	4.73	0.00881089307795413	449
CGCTTT	1	hsa-miR-518e	4.69	0.00910666298096674	174
CGCTTT	2	hsa-miR-518c	4.69	0.00910666298096674	174
CGCTTT	2	hsa-miR-518d-3p	4.69	0.00910666298096674	174
CGCTTT	2	hsa-miR-518b	4.69	0.00910666298096674	174
CGCTTT	2	hsa-miR-518f	4.69	0.00910666298096674	174
CGCTTT	2	hsa-miR-518a-3p	4.69	0.00910666298096674	174
GCCTTA	1	hsa-miR-506	4.69	0.00912561320299188	419
GCCTTA	1	hsa-miR-124	4.69	0.00912561320299188	419
TGAAGT	1	hsa-miR-412	4.69	0.00917826904250962	627
GCTTTG	1	hsa-miR-518b	4.67	0.0093600415552122	672
GCTTTG	2	hsa-miR-330-3p	4.67	0.0093600415552122	672
GCTTTG	1	hsa-miR-518d-3p	4.67	0.0093600415552122	672
GCTTTG	1	hsa-miR-518c	4.67	0.0093600415552122	672
ACTTTA	3	hsa-miR-142-5p	4.66	0.00939969016017617	617
ACTTTA	1	hsa-miR-559	4.66	0.00939969016017617	617
ACTTTA	1	hsa-miR-106b	4.66	0.00939969016017617	617
ACTTTA	1	hsa-miR-20a	4.66	0.00939969016017617	617
CCACAC	3	hsa-miR-147	4.66	0.0094174188889159	569
CCACAC	2	hsa-miR-644	4.66	0.0094174188889159	569
TTGTGA	1	hsa-miR-768-3p	4.66	0.00945398355309346	657
ACATTC	3	hsa-miR-613	4.64	0.0095651187543675	531
ACATTC	3	hsa-miR-206	4.64	0.0095651187543675	531
ACATTC	1	hsa-miR-409-3p	4.64	0.0095651187543675	531
ACATTC	3	hsa-miR-1	4.64	0.0095651187543675	531
CCTCGC	1	hsa-miR-611	4.63	0.00971736018184688	208
AGAGGG	3	hsa-miR-642	4.63	0.00973983925426569	629
ATAAGC	3	hsa-miR-21	4.6	0.00997475788615809	364
ATAAGC	3	hsa-miR-590-5p	4.6	0.00997475788615809	364
GACACG	2	hsa-miR-187	4.6	0.0100088161950064	160
GAGAAG	2	hsa-miR-942	4.59	0.0101023974059919	718
GTAACC	2	hsa-miR-409-5p	4.59	0.0101055440633157	276
GTAACC	3	hsa-miR-872	4.59	0.0101055440633157	276
GCATTA	2	hsa-miR-155	4.58	0.0101896262923578	400
GCATTA	1	hsa-miR-365	4.58	0.0101896262923578	400
CCCCGA	1	hsa-miR-542-5p	4.57	0.0103248303180461	220
GGACCA	3	hsa-miR-133b	4.57	0.0103500125047943	481
GGACCA	3	hsa-miR-133a	4.57	0.0103500125047943	481
CAGGGG	2	hsa-miR-331-3p	4.56	0.0103917082341279	610
CTGACA	1	hsa-miR-223	4.56	0.010419991657722	571
GCTAGC	2	hsa-miR-621	4.52	0.0108478742311756	208
CTCGAG	3	hsa-miR-516a-5p	4.51	0.0108901578758501	157
GTCTTA	2	hsa-miR-208	4.5	0.0110334349361916	417
GTCTTA	2	hsa-miR-499-5p	4.5	0.0110334349361916	417
GTCTTA	2	hsa-miR-208b	4.5	0.0110334349361916	417
TACATA	1	hsa-miR-380	4.5	0.0110361565654047	521
TCCATG	2	hsa-miR-490-5p	4.5	0.0110852432443516	560
CCTGGT	1	hsa-miR-665	4.49	0.0111811357352799	618
GTAAAC	3	hsa-miR-299-5p	4.47	0.0113946330494823	396
TGCTAG	3	hsa-miR-621	4.43	0.0117965812596433	374
TTTGCA	3	hsa-miR-19b	4.43	0.0118058927728807	767
TTTGCA	2	hsa-miR-518a-5p	4.43	0.0118058927728807	767
TTTGCA	3	hsa-miR-19a	4.43	0.0118058927728807	767
TTTGCA	2	hsa-miR-527	4.43	0.0118058927728807	767
CGTTTT	1	hsa-miR-553	4.43	0.011892146793513	284
AGCTTT	2	hsa-miR-320	4.4	0.012171538155278	712
TGCATA	1	hsa-miR-586	4.39	0.0123738936572679	467
TGCATA	3	hsa-miR-491-3p	4.39	0.0123738936572679	467
CCGAGC	2	hsa-miR-423-3p	4.35	0.0128843829648234	183
GTATGA	2	hsa-miR-485-3p	4.31	0.0133606268554988	372
GTATGA	3	hsa-miR-487a	4.31	0.0133606268554988	372
AAATTA	1	hsa-miR-590-3p	4.31	0.0133929831500842	852
CACTAC	2	hsa-miR-142-3p	4.3	0.0134760501952331	312
TTCCTG	2	hsa-miR-873	4.29	0.0135818884661298	880
TGGAAA	1	hsa-miR-587	4.28	0.0137438832032686	892
TTGGGA	3	hsa-miR-150	4.27	0.013911815313235	728
GCCGTT	2	hsa-miR-337-5p	4.25	0.0141982384619256	126
GTCTCC	1	hsa-miR-139-3p	4.25	0.0142527565111095	543
CTACTT	2	hsa-miR-562	4.24	0.0142893866610629	522
AATGTT	2	hsa-miR-543	4.24	0.0143290772119589	785
AATGTT	1	hsa-miR-181a	4.24	0.0143290772119589	785
AATGTT	1	hsa-miR-181c	4.24	0.0143290772119589	785
AATGTT	1	hsa-miR-181b	4.24	0.0143290772119589	785
AATGTT	1	hsa-miR-181d	4.24	0.0143290772119589	785
CACTTC	1	hsa-miR-373	4.24	0.0143550180888627	545
CACTTC	1	hsa-miR-595	4.24	0.0143550180888627	545
CACTTC	3	hsa-miR-573	4.24	0.0143550180888627	545
CTGCCA	1	hsa-miR-449a	4.23	0.0144801193404951	755
CTGCCA	1	hsa-miR-34a	4.23	0.0144801193404951	755
AGGGAT	2	hsa-miR-188-5p	4.22	0.0145895914931221	490
AGGGAT	1	hsa-miR-623	4.22	0.0145895914931221	490
CTATGA	2	hsa-miR-376b	4.2	0.0149387769338294	402
CTATGA	2	hsa-miR-376a	4.2	0.0149387769338294	402
TTGAGT	1	hsa-miR-371-5p	4.2	0.0149499403189334	530
TTGAGT	2	hsa-miR-888	4.2	0.0149499403189334	530
TGAATG	3	hsa-miR-181a	4.2	0.0149628072717791	666
TGAATG	3	hsa-miR-181c	4.2	0.0149628072717791	666
TGAATG	3	hsa-miR-181b	4.2	0.0149628072717791	666
TGAATG	3	hsa-miR-181d	4.2	0.0149628072717791	666
CATTAA	1	hsa-miR-155	4.2	0.014964307294053	599
CATTAA	3	hsa-miR-569	4.2	0.014964307294053	599
GGTGTG	3	hsa-miR-329	4.2	0.014970034431869	574
GGTGTG	3	hsa-miR-362-3p	4.2	0.014970034431869	574
GGTGTG	2	hsa-miR-220	4.2	0.014970034431869	574
TACAAT	3	hsa-miR-508-3p	4.19	0.0150039848569449	460
GCAATA	2	hsa-miR-137	4.17	0.0152987848923647	412
GCAATA	1	hsa-miR-92a	4.17	0.0152987848923647	412
GCAATA	1	hsa-miR-92b	4.17	0.0152987848923647	412
GCAATA	1	hsa-miR-32	4.17	0.0152987848923647	412
GCAGTA	1	hsa-miR-509-3-5p	4.17	0.0154183319658483	393
GCAGTA	1	hsa-miR-217	4.17	0.0154183319658483	393
GCAGTA	1	hsa-miR-509-5p	4.17	0.0154183319658483	393
TACCCT	1	hsa-miR-555	4.15	0.0156204990122966	405
TAAAAT	3	hsa-miR-590-3p	4.15	0.015639255532609	1016
CCAGTT	2	hsa-miR-582-3p	4.14	0.0157959182009492	583
CCAGTT	1	hsa-miR-193a-3p	4.14	0.0157959182009492	583
CCAGTT	1	hsa-miR-193b	4.14	0.0157959182009492	583
CCCAAG	2	hsa-miR-635	4.14	0.0158050361846979	623
GGCACT	2	hsa-miR-371-3p	4.14	0.0158812637555825	463
GGCACT	2	hsa-miR-515-3p	4.14	0.0158812637555825	463
GGCACT	2	hsa-miR-519e	4.14	0.0158812637555825	463
GGCACT	1	hsa-miR-550	4.14	0.0158812637555825	463
TGACAC	2	hsa-miR-597	4.13	0.0159308268415534	446
TGACAC	3	hsa-miR-592	4.13	0.0159308268415534	446
CCCAGT	1	hsa-miR-637	4.12	0.0161391292067233	612
GCAGAA	2	hsa-miR-544	4.12	0.0161947131742524	655
GCCAGT	2	hsa-miR-193b	4.11	0.0163671599409133	502
GCCAGT	2	hsa-miR-193a-3p	4.11	0.0163671599409133	502
GCCAGT	2	hsa-miR-892b	4.11	0.0163671599409133	502
TCTCAA	1	hsa-miR-580	4.11	0.0163848492946513	620
GCACCT	3	hsa-miR-18b	4.1	0.0165724683140197	510
GCACCT	3	hsa-miR-18a	4.1	0.0165724683140197	510
CTGCTG	1	hsa-miR-424	4.08	0.0167624172605585	876
CTGCTG	2	hsa-miR-214	4.08	0.0167624172605585	876
CTGCTG	1	hsa-miR-497	4.08	0.0167624172605585	876
CTGCTG	2	hsa-miR-922	4.08	0.0167624172605585	876
CGTTCA	2	hsa-miR-887	4.07	0.0170543023400298	134
TATTAT	2	hsa-miR-369-3p	4.04	0.0174378160578801	641
TATTAT	3	hsa-miR-374a	4.04	0.0174378160578801	641
TATTAT	1	hsa-miR-655	4.04	0.0174378160578801	641
TATTAT	3	hsa-miR-374b	4.04	0.0174378160578801	641
TTCAAC	3	hsa-miR-653	4.04	0.0175876852061001	443
CCTTTC	3	hsa-miR-488	4.03	0.0176203266350589	725
GGCAGT	1	hsa-miR-324-3p	4.03	0.0176932979417928	504
TGTCAT	2	hsa-miR-425	4.03	0.0177010790153816	615
GCCAAA	1	hsa-miR-182	4.01	0.0180200539964696	545
GCCAAA	1	hsa-miR-96	4.01	0.0180200539964696	545
TCCTCG	2	hsa-miR-611	4	0.0183100979440659	200
TCCTCG	2	hsa-miR-151-5p	4	0.0183100979440659	200
GCTTGA	3	hsa-miR-498	3.99	0.0184110260606652	474
AAATTT	2	hsa-miR-513-3p	3.96	0.0189120176143232	890
CTCTGG	3	hsa-miR-525-5p	3.94	0.0192794307212236	742
CTCTGG	3	hsa-miR-520a-5p	3.94	0.0192794307212236	742
GTTATA	3	hsa-miR-410	3.92	0.0196732668930014	390
ATACCT	3	hsa-miR-331-5p	3.92	0.0197102888797701	425
ATACCT	3	hsa-miR-202	3.92	0.0197102888797701	425
ACACTA	3	hsa-miR-142-3p	3.92	0.0197424117512008	356
TTTCCA	3	hsa-miR-875-3p	3.9	0.0201722573717962	832
AGACAT	2	hsa-miR-654-3p	3.89	0.0203965841918596	562
CTTTAT	3	hsa-miR-340	3.87	0.0208353245407671	680
CTTTAT	2	hsa-miR-142-5p	3.87	0.0208353245407671	680
AACCAT	3	hsa-miR-584	3.86	0.0209520746063004	486
TTATAC	3	hsa-miR-568	3.86	0.0210412989185066	440
GACCTT	3	hsa-miR-493	3.85	0.0212289488207925	475
TTACTA	3	hsa-miR-628-3p	3.84	0.0214249154462738	442
AGACTG	2	hsa-miR-622	3.83	0.0215064320577252	612
GTTCAC	1	hsa-miR-887	3.83	0.0215157454446403	384
ATACTC	2	hsa-miR-496	3.81	0.0220305889191026	321
GTAGTT	2	hsa-miR-606	3.81	0.0220840585607887	393
GCTTCA	2	hsa-miR-127-5p	3.8	0.0223303969706689	546
CTACTG	2	hsa-miR-199b-3p	3.79	0.0224615564054186	467
CTACTG	2	hsa-miR-936	3.79	0.0224615564054186	467
CTACTG	2	hsa-miR-199a-3p	3.79	0.0224615564054186	467
AGCAGG	2	hsa-miR-370	3.77	0.0228657678614369	663
TTAACT	1	hsa-miR-569	3.77	0.0229113777783125	557
CCTCCA	1	hsa-miR-765	3.75	0.0232863544821248	725
CCTCCA	3	hsa-miR-768-5p	3.75	0.0232863544821248	725
TAGAGT	3	hsa-miR-618	3.75	0.0233307438386576	399
CGTCCA	1	hsa-miR-184	3.75	0.0235015940512319	156
ACCACT	2	hsa-miR-140-5p	3.74	0.023591688873716	521
GACAGC	2	hsa-miR-626	3.74	0.0237330226547591	475
TCTTAT	1	hsa-miR-208b	3.73	0.0239089161590739	538
TCTTAT	1	hsa-miR-208	3.73	0.0239089161590739	538
GGTAAC	3	hsa-miR-409-5p	3.71	0.0242778847950079	252
GTAAGT	1	hsa-miR-600	3.71	0.0243844642229318	347
TTAGCT	3	hsa-miR-610	3.7	0.0245724781350908	489
TACAGG	2	hsa-miR-486-5p	3.7	0.0245918562600596	486
GTGATG	3	hsa-miR-499-3p	3.7	0.0246870655181211	532
AAGAAG	1	hsa-miR-578	3.69	0.0248996351139268	730
ACCAAG	1	hsa-miR-659	3.69	0.0249207510310679	517
TATGCA	2	hsa-miR-448	3.68	0.0250443921866272	477
TATGCA	2	hsa-miR-153	3.68	0.0250443921866272	477
AAAATT	2	hsa-miR-590-3p	3.67	0.0253377385588202	952
GGGCTT	1	hsa-miR-129-3p	3.65	0.025973536041517	529
ACATAC	3	hsa-miR-297	3.64	0.0261733351045791	390
ACATAC	2	hsa-miR-567	3.64	0.0261733351045791	390
GGGCAT	3	hsa-miR-365	3.63	0.0264494429534493	447
TGCAGA	3	hsa-miR-544	3.62	0.0266383548709215	701
ATGCAA	1	hsa-miR-153	3.61	0.0268293252127736	528
ATGCAA	1	hsa-miR-448	3.61	0.0268293252127736	528
AACCAA	2	hsa-miR-659	3.61	0.0268355337668444	554
TGCAAT	2	hsa-miR-367	3.58	0.0276839660874499	529
TGCAAT	2	hsa-miR-25	3.58	0.0276839660874499	529
TGCAAT	2	hsa-miR-92a	3.58	0.0276839660874499	529
TGCAAT	2	hsa-miR-363	3.58	0.0276839660874499	529
TGCAAT	2	hsa-miR-92b	3.58	0.0276839660874499	529
TGCAAT	2	hsa-miR-32	3.58	0.0276839660874499	529
CTGTCA	3	hsa-miR-542-3p	3.58	0.0278352207515158	630
GAGCGT	2	hsa-miR-574-3p	3.58	0.0278606857258141	127
TAAACC	2	hsa-miR-299-5p	3.56	0.0283627584516907	448
TAAACC	3	hsa-miR-629	3.56	0.0283627584516907	448
AGGTCT	1	hsa-miR-631	3.56	0.028406909617107	462
AGGTCT	3	hsa-miR-769-5p	3.56	0.028406909617107	462
TTAGAA	2	hsa-miR-576-5p	3.55	0.0285715993468184	651
ATCCAT	3	hsa-miR-490-5p	3.54	0.028869386879487	455
AGCCAG	2	hsa-miR-149	3.53	0.029304022480754	752
AGCCAG	3	hsa-miR-565	3.53	0.029304022480754	752
AGCCAG	3	hsa-miR-892b	3.53	0.029304022480754	752
ATTTCT	3	hsa-miR-539	3.52	0.0294835908574336	886
GCAGCC	3	hsa-miR-647	3.51	0.0298341586372805	635
GCAGCC	2	hsa-miR-604	3.51	0.0298341586372805	635
GCAGCT	3	hsa-miR-558	3.51	0.0298558623800247	640
GCAGCT	2	hsa-miR-22	3.51	0.0298558623800247	640
GAAATT	3	hsa-miR-513-3p	3.51	0.0298806456455121	696
GAACCA	3	hsa-miR-659	3.5	0.0301347864540562	466
ACCAAA	1	hsa-miR-133b	3.5	0.0301642534305483	616
ACCAAA	3	hsa-miR-9	3.5	0.0301642534305483	616
ACCAAA	1	hsa-miR-133a	3.5	0.0301642534305483	616
CGGTTT	1	hsa-miR-451	3.49	0.0302733004706196	148
AGTTGT	3	hsa-miR-549	3.47	0.0308150609639456	534
CCTCTA	2	hsa-miR-877	3.47	0.0309473344671898	423
GAAGCA	1	hsa-miR-516a-3p	3.47	0.0309830050348441	629
CTAGCC	1	hsa-miR-621	3.45	0.0314903148602496	314
ATGACT	1	hsa-miR-616	3.45	0.0315706175372537	515
CACCTT	2	hsa-miR-18b	3.43	0.0320833599083885	598
CACCTT	2	hsa-miR-18a	3.43	0.0320833599083885	598
AACCCT	2	hsa-miR-296-3p	3.43	0.032232735133442	514
ACCTTG	3	hsa-miR-624	3.43	0.0323477842808744	539
CTGGAC	2	hsa-miR-198	3.42	0.0324948762931198	573
CTGGAC	1	hsa-miR-145	3.42	0.0324948762931198	573
CTCACT	3	hsa-miR-921	3.41	0.0327267309375502	647
ACCCCT	1	hsa-miR-342-5p	3.41	0.0330408009621534	533
ACCCCT	1	hsa-miR-608	3.41	0.0330408009621534	533
CTACTA	1	hsa-miR-411	3.4	0.0331118317195332	359
CTACTA	3	hsa-miR-325	3.4	0.0331118317195332	359
CAAATG	3	hsa-miR-579	3.39	0.033571782627021	665
GATATT	3	hsa-miR-889	3.38	0.0337307932001842	517
TGCCTC	3	hsa-miR-650	3.38	0.0339245965756066	761
ATTTGA	1	hsa-miR-105	3.38	0.0339345513746026	713
ATTTGA	3	hsa-miR-607	3.38	0.0339345513746026	713
AAGTCT	1	hsa-miR-617	3.37	0.0340521926605521	549
GATCCG	2	hsa-miR-127-3p	3.36	0.0345328606068789	105
ACTTGA	2	hsa-miR-26b	3.33	0.0356061904040135	585
ACTTGA	2	hsa-miR-26a	3.33	0.0356061904040135	585
CTTGCC	2	hsa-miR-31	3.32	0.0358226978501478	547
GTGCAT	2	hsa-miR-501-3p	3.32	0.0359788411154366	459
GTGCAT	2	hsa-miR-502-3p	3.32	0.0359788411154366	459
TACCTC	2	hsa-let-7e	3.31	0.0364905272046867	408
TACCTC	2	hsa-let-7f	3.31	0.0364905272046867	408
TACCTC	2	hsa-miR-98	3.31	0.0364905272046867	408
TACCTC	2	hsa-let-7d	3.31	0.0364905272046867	408
TACCTC	2	hsa-miR-202	3.31	0.0364905272046867	408
TACCTC	2	hsa-let-7g	3.31	0.0364905272046867	408
TACCTC	2	hsa-let-7c	3.31	0.0364905272046867	408
TACCTC	2	hsa-let-7i	3.31	0.0364905272046867	408
TACCTC	2	hsa-let-7b	3.31	0.0364905272046867	408
TACCTC	2	hsa-let-7a	3.31	0.0364905272046867	408
CCAGGC	2	hsa-miR-661	3.3	0.0367009219446111	798
AACTTT	2	hsa-miR-561	3.3	0.0367340517611365	752
CAGACT	3	hsa-miR-622	3.29	0.0369349257668596	557
ACACGA	1	hsa-miR-187	3.29	0.0370358597559706	121
TGATTG	1	hsa-miR-34b	3.29	0.0371122188781391	491
CAGGTC	3	hsa-miR-492	3.29	0.0371939107465855	428
CAGGTC	2	hsa-miR-631	3.29	0.0371939107465855	428
CAGGTC	1	hsa-miR-619	3.29	0.0371939107465855	428
AAACCA	1	hsa-miR-299-5p	3.28	0.0373877373547227	691
TCCAAC	1	hsa-miR-768-5p	3.28	0.037508797587936	372
AGGGCT	2	hsa-miR-129-3p	3.28	0.0375560924716087	598
TAGACC	2	hsa-miR-601	3.26	0.0382920671150033	252
ACTAGA	1	hsa-miR-628-3p	3.25	0.038388805669712	367
TGCTGG	2	hsa-miR-338-3p	3.25	0.0384287414357884	781
TGCTGG	3	hsa-miR-634	3.25	0.0384287414357884	781
GTCTAC	3	hsa-miR-411	3.25	0.0386594379979455	251
GTCTAC	3	hsa-miR-379	3.25	0.0386594379979455	251
CTGAGT	2	hsa-miR-510	3.25	0.0386790048240685	603
CTGAGT	2	hsa-miR-512-5p	3.25	0.0386790048240685	603
AACTGA	3	hsa-miR-223	3.25	0.0387220149271834	606
ACTGGG	1	hsa-miR-199a-5p	3.25	0.0387307057189985	591
ACTGGG	1	hsa-miR-199b-5p	3.25	0.0387307057189985	591
GGGCAG	2	hsa-miR-324-3p	3.23	0.0392273779887097	701
GGGCAG	1	hsa-miR-874	3.23	0.0392273779887097	701
CATGGT	3	hsa-miR-591	3.22	0.0395725703978986	548
TGCACT	3	hsa-miR-148b	3.22	0.0396129136976554	635
TGCACT	2	hsa-miR-130b	3.22	0.0396129136976554	635
TGCACT	2	hsa-miR-130a	3.22	0.0396129136976554	635
TGCACT	3	hsa-miR-519b-3p	3.22	0.0396129136976554	635
TGCACT	3	hsa-miR-152	3.22	0.0396129136976554	635
TGCACT	2	hsa-miR-301a	3.22	0.0396129136976554	635
TGCACT	3	hsa-miR-148a	3.22	0.0396129136976554	635
TGCACT	2	hsa-miR-454	3.22	0.0396129136976554	635
TGCACT	2	hsa-miR-301b	3.22	0.0396129136976554	635
TGCACT	3	hsa-miR-519c-3p	3.22	0.0396129136976554	635
TGCACT	3	hsa-miR-519a	3.22	0.0396129136976554	635
TTCTGC	2	hsa-miR-298	3.22	0.0398258468918795	703
ATCCGA	1	hsa-miR-127-3p	3.21	0.0400347369359338	89
TACGCC	3	hsa-miR-585	3.19	0.0410350570384691	70
GGGAGA	1	hsa-miR-150	3.18	0.0414468334920873	672
GCCAGC	2	hsa-miR-565	3.18	0.0415029093760839	574
CATACT	1	hsa-miR-567	3.18	0.0415467029010659	382
TTTTCG	1	hsa-miR-570	3.18	0.0415728360736054	153
CCGTCC	2	hsa-miR-184	3.16	0.0420613519005061	187
GTGCCT	3	hsa-miR-506	3.16	0.0422040270722247	631
GTGCCT	1	hsa-miR-564	3.16	0.0422040270722247	631
GTGCCT	3	hsa-miR-124	3.16	0.0422040270722247	631
TAGTGA	3	hsa-miR-34c-3p	3.16	0.0422667206968595	416
CACACT	3	hsa-miR-595	3.16	0.0422800366355391	548
CACACT	3	hsa-miR-574-5p	3.16	0.0422800366355391	548
CACACT	1	hsa-miR-644	3.16	0.0422800366355391	548
CACACT	2	hsa-miR-648	3.16	0.0422800366355391	548
GGATTT	2	hsa-miR-605	3.15	0.0426355016856796	629
ACTAGC	1	hsa-miR-554	3.14	0.0431625237069903	231
GACTTG	1	hsa-miR-224	3.14	0.0432507898707583	504
TCCCCG	2	hsa-miR-542-5p	3.13	0.0434062575231084	261
CTGAGC	3	hsa-miR-24	3.12	0.0437844052897782	646
CGGTAC	3	hsa-miR-126	3.12	0.0438230773067245	60
ATGTCA	2	hsa-miR-489	3.12	0.0441249003493749	568
AGAAGA	1	hsa-miR-942	3.11	0.0443592279956481	778
CACTGA	1	hsa-miR-148b	3.1	0.044757451517983	627
CACTGA	1	hsa-miR-152	3.1	0.044757451517983	627
CACTGA	1	hsa-miR-148a	3.1	0.044757451517983	627
CACACA	2	hsa-miR-147	3.1	0.0447664950417489	615
TACTAG	2	hsa-miR-325	3.1	0.0449879084514584	268
TACTAG	2	hsa-miR-628-3p	3.1	0.0449879084514584	268
CCAGGG	3	hsa-miR-331-3p	3.1	0.045030129199094	714
AATAAT	3	hsa-miR-944	3.09	0.0454021039479705	706
ACCACC	2	hsa-miR-323-5p	3.08	0.0456357046832314	500
ACCACC	2	hsa-miR-876-3p	3.08	0.0456357046832314	500
TCCTGC	1	hsa-miR-873	3.08	0.0456999712513931	764
CAGCAT	1	hsa-miR-628-5p	3.08	0.0458748406973271	604
GTCACA	1	hsa-miR-134	3.07	0.0460799799994512	465
GTCACA	1	hsa-miR-542-3p	3.07	0.0460799799994512	465
GTCACA	3	hsa-miR-758	3.07	0.0460799799994512	465
GTGCCA	3	hsa-miR-96	3.06	0.0464905655140725	559
GTGCCA	3	hsa-miR-183	3.06	0.0464905655140725	559
GGACCC	3	hsa-miR-615-5p	3.06	0.0466017956958977	454
GCCACA	3	hsa-miR-644	3.06	0.0466904451528061	572
GTGTCA	3	hsa-miR-514	3.05	0.0471374192529925	476
GTGTCA	3	hsa-miR-425	3.05	0.0471374192529925	476
AGTGAT	2	hsa-miR-34c-3p	3.04	0.0474022109533887	540
AGTGAT	3	hsa-miR-34b	3.04	0.0474022109533887	540
GGCTTC	3	hsa-miR-671-5p	3.04	0.0475551355533006	555
CAAGAG	1	hsa-miR-526b	3.03	0.0479811784388231	582
ATGGGT	2	hsa-miR-660	3.02	0.048690338646451	401
TCTTGA	1	hsa-miR-335	3	0.0495033070278654	604
ACTACT	3	hsa-miR-199b-3p	2.99	0.0499366998392166	363
ACTACT	3	hsa-miR-199a-3p	2.99	0.0499366998392166	363
AACTGG	1	hsa-miR-935	2.98	0.0504874987616271	544
AACTGG	3	hsa-miR-145	2.98	0.0504874987616271	544
AGTTCT	3	hsa-miR-146a	2.97	0.0511537131871111	612
AGTTCT	3	hsa-miR-146b-5p	2.97	0.0511537131871111	612
CAGCAG	3	hsa-miR-370	2.96	0.051421015466558	762
AAGGGA	3	hsa-miR-188-5p	2.95	0.0520546575159792	642
AAGGGA	2	hsa-miR-211	2.95	0.0520546575159792	642
AAGGGA	2	hsa-miR-623	2.95	0.0520546575159792	642
AAGGGA	2	hsa-miR-204	2.95	0.0520546575159792	642
CCCAGG	3	hsa-miR-661	2.95	0.0520635659446471	876
GACTCA	2	hsa-miR-627	2.95	0.052075871111148	440
GACCAC	3	hsa-miR-323-5p	2.94	0.0526079501738616	388
CGCCTT	2	hsa-miR-524-3p	2.93	0.0532670377850246	186
CGCCTT	2	hsa-miR-525-3p	2.93	0.0532670377850246	186
ACGATT	1	hsa-miR-487b	2.92	0.0537252293246204	112
CAGGGA	1	hsa-miR-125b	2.91	0.0541148435283758	715
CAGGGA	1	hsa-miR-339-5p	2.91	0.0541148435283758	715
CAGGGA	1	hsa-miR-125a-5p	2.91	0.0541148435283758	715
CTTCTG	3	hsa-miR-298	2.91	0.0544105836719242	824
GATCCC	3	hsa-miR-769-3p	2.89	0.0551826954936895	326
GATCCC	2	hsa-miR-638	2.89	0.0551826954936895	326
GATCCC	3	hsa-miR-450b-3p	2.89	0.0551826954936895	326
TCTAGT	2	hsa-miR-28-3p	2.88	0.0558835807932465	383
TGTCAC	1	hsa-miR-489	2.87	0.0563454674091097	564
TGTCAC	2	hsa-miR-542-3p	2.87	0.0563454674091097	564
GAGCCT	3	hsa-miR-484	2.87	0.0563611579921558	558
CCGTTT	2	hsa-miR-553	2.87	0.0565854365381103	182
TGGCTC	1	hsa-miR-575	2.86	0.0570370730342346	659
GACTGC	1	hsa-miR-455-3p	2.86	0.057256803530446	419
GTTACA	1	hsa-miR-194	2.85	0.0574613949262848	393
GACTAG	2	hsa-miR-554	2.85	0.0575667696406469	251
TGTAGA	1	hsa-miR-139-5p	2.85	0.057697642011472	516
GAAGGA	1	hsa-miR-205	2.84	0.0578909941025944	680
GGAGTG	2	hsa-miR-483-3p	2.83	0.0586470344502353	566
ATCCTA	3	hsa-miR-651	2.83	0.0590059097351295	368
CGCCAT	2	hsa-miR-652	2.82	0.0593305851556821	156
ACATCT	2	hsa-miR-576-3p	2.82	0.0594693322430923	551
TCTGGA	2	hsa-miR-520a-5p	2.81	0.0598055085767487	694
TCTGGA	3	hsa-miR-198	2.81	0.0598055085767487	694
TCTGGA	2	hsa-miR-525-5p	2.81	0.0598055085767487	694
GCCCAA	3	hsa-miR-635	2.81	0.0600233077465632	414
ATGCAG	3	hsa-miR-217	2.81	0.060170738328422	572
ACAGTC	3	hsa-miR-943	2.8	0.0604500771120003	423
GCTCGG	2	hsa-miR-615-3p	2.8	0.0604966895596973	153
CGCAGC	3	hsa-miR-604	2.8	0.0605076066211315	201
CACTCC	2	hsa-miR-122	2.8	0.0605783609536303	580
AGTCTT	3	hsa-miR-499-5p	2.78	0.0617072593358452	574
GATGTC	3	hsa-miR-489	2.78	0.0619979070809173	390
CAAAAA	2	hsa-miR-129-5p	2.76	0.0627041466553449	835
GCGCCT	3	hsa-miR-524-3p	2.76	0.0631555780930533	210
GCGCCT	3	hsa-miR-525-3p	2.76	0.0631555780930533	210
TGAGCG	3	hsa-miR-574-3p	2.75	0.0633992463590057	155
GCTCCT	2	hsa-miR-708	2.75	0.0638754948439455	596
GCTCCT	2	hsa-miR-28-5p	2.75	0.0638754948439455	596
TTGAAC	1	hsa-miR-607	2.73	0.0647065131896706	539
CTCTAG	3	hsa-miR-519b-5p	2.73	0.0647477770822144	415
CTCTAG	3	hsa-miR-519c-5p	2.73	0.0647477770822144	415
CTCTAG	3	hsa-miR-520c-5p	2.73	0.0647477770822144	415
CTCTAG	3	hsa-miR-526a	2.73	0.0647477770822144	415
CTCTAG	3	hsa-miR-518d-5p	2.73	0.0647477770822144	415
TAGGTC	3	hsa-miR-215	2.72	0.0653405444864102	231
TAGGTC	3	hsa-miR-192	2.72	0.0653405444864102	231
TGTGAA	1	hsa-miR-513-5p	2.72	0.0653976141572186	787
TGTGAA	1	hsa-miR-27b	2.72	0.0653976141572186	787
TGTGAA	1	hsa-miR-27a	2.72	0.0653976141572186	787
AAGCCA	3	hsa-miR-135a	2.72	0.0656515795366943	661
AAGCCA	3	hsa-miR-135b	2.72	0.0656515795366943	661
AGTAGA	3	hsa-miR-934	2.71	0.0661064703201145	474
GGATGC	2	hsa-miR-324-5p	2.71	0.0664460493324719	399
CCAAGA	1	hsa-miR-432	2.71	0.0665240787364733	625
TGTCAA	2	hsa-miR-514	2.68	0.0681250113739512	503
GGGATT	3	hsa-miR-605	2.67	0.0688926810591688	525
ACTGAC	2	hsa-miR-223	2.66	0.0696149108325995	427
CGTTGA	2	hsa-miR-95	2.65	0.0705884689333596	106
CCACCA	1	hsa-miR-654-5p	2.64	0.070941118852737	671
CCACCA	1	hsa-miR-541	2.64	0.070941118852737	671
CCACCA	1	hsa-miR-876-3p	2.64	0.070941118852737	671
GTCTTC	3	hsa-miR-7	2.63	0.0715815354938318	526
ATCATG	3	hsa-miR-433	2.62	0.0725011151615534	503
GCAGCG	3	hsa-miR-639	2.62	0.0726434658746631	220
TCCAGG	1	hsa-miR-875-3p	2.62	0.0727884027994621	688
TCCAGG	3	hsa-miR-619	2.62	0.0727884027994621	688
TGCTGA	1	hsa-miR-545	2.59	0.074963410982289	680
TTACAT	2	hsa-miR-380	2.58	0.0755331501443613	569
CGCAAA	2	hsa-miR-450a	2.57	0.0758017690981498	95
AATGAA	1	hsa-miR-579	2.57	0.0762876478978939	786
CTGAAT	2	hsa-miR-871	2.56	0.0767132265611796	638
CATACA	2	hsa-miR-297	2.56	0.0769598992237526	418
CTAGTG	1	hsa-miR-28-3p	2.55	0.0773675636895701	329
TAACCT	2	hsa-miR-154	2.55	0.077565145744926	411
TAACCT	1	hsa-miR-409-5p	2.55	0.077565145744926	411
TAACCT	2	hsa-miR-872	2.55	0.077565145744926	411
GGCAGC	3	hsa-miR-22	2.55	0.0778193731756205	600
CCAGCC	1	hsa-miR-565	2.54	0.0781294514438385	838
GCTGGT	2	hsa-miR-634	2.54	0.0785638048436704	561
AGCGGA	2	hsa-miR-572	2.54	0.0786807217418497	127
GTGGTG	2	hsa-miR-220b	2.54	0.0787184040309132	626
GTGGTG	3	hsa-miR-197	2.54	0.0787184040309132	626
CCAATC	2	hsa-miR-509-3p	2.53	0.0791101337328112	285
ATGACG	3	hsa-miR-598	2.53	0.0793216791731243	115
CACCAG	3	hsa-miR-138	2.53	0.0794788783928561	605
CAGTCT	3	hsa-miR-151-3p	2.52	0.0798868640073461	565
ATGAAG	3	hsa-miR-205	2.51	0.0810389897887784	632
TCCGCC	1	hsa-miR-658	2.51	0.0811804159448877	209
TATGAT	2	hsa-miR-487a	2.51	0.0812480427311044	445
TATGAT	1	hsa-miR-376b	2.51	0.0812480427311044	445
TATGAT	1	hsa-miR-376a	2.51	0.0812480427311044	445
CAGTGT	3	hsa-miR-141	2.5	0.0813865841699957	671
CAGTGT	3	hsa-miR-200a	2.5	0.0813865841699957	671
GCTTTC	1	hsa-miR-518a-3p	2.49	0.0822936565038976	583
GCTTTC	1	hsa-miR-518f	2.49	0.0822936565038976	583
GCACTA	1	hsa-miR-454	2.49	0.0822951704693867	273
CATCTC	2	hsa-miR-143	2.49	0.0823722258275501	620
GACCAA	2	hsa-miR-133b	2.49	0.0827326381098576	413
GACCAA	2	hsa-miR-133a	2.49	0.0827326381098576	413
AGCGAT	1	hsa-miR-639	2.48	0.0832311798177314	138
ACCTGT	1	hsa-miR-125a-3p	2.48	0.083398599501241	613
ACCTGT	2	hsa-miR-552	2.48	0.083398599501241	613
AGGGGC	1	hsa-miR-331-3p	2.46	0.0846767465541314	532
GCACTG	2	hsa-miR-148b	2.45	0.085508122938553	575
GCACTG	1	hsa-miR-301a	2.45	0.085508122938553	575
GCACTG	2	hsa-miR-152	2.45	0.085508122938553	575
GCACTG	1	hsa-miR-130a	2.45	0.085508122938553	575
GCACTG	2	hsa-miR-148a	2.45	0.085508122938553	575
GCACTG	1	hsa-miR-130b	2.45	0.085508122938553	575
GCACTG	1	hsa-miR-301b	2.45	0.085508122938553	575
AGACCC	2	hsa-miR-193a-5p	2.45	0.0856864687512611	497
GGATCC	3	hsa-miR-127-3p	2.45	0.0861133165808308	326
TACGGG	3	hsa-miR-100	2.44	0.0866979295099606	73
TACGGG	3	hsa-miR-99b	2.44	0.0866979295099606	73
TACGGG	3	hsa-miR-99a	2.44	0.0866979295099606	73
TCTGAA	3	hsa-miR-871	2.44	0.0867793001317272	742
TGCACA	1	hsa-miR-19b	2.44	0.0868716751633468	608
TGCACA	1	hsa-miR-19a	2.44	0.0868716751633468	608
AGAATA	3	hsa-miR-630	2.43	0.0871672446800098	615
ATTGTG	2	hsa-miR-768-3p	2.43	0.0874650038479435	584
GGCGCT	3	hsa-miR-339-3p	2.43	0.0877016428969706	161
AGGAAT	1	hsa-miR-384	2.42	0.0888661860449127	621
ACAATT	3	hsa-miR-219-2-3p	2.41	0.0892079649588338	499
CCAGTG	1	hsa-miR-892b	2.41	0.0892192267797998	662
GCCTCC	2	hsa-miR-650	2.41	0.0892856428188432	726
AAAGAC	3	hsa-miR-511	2.41	0.0893229872673045	601
CTCTTG	2	hsa-miR-335	2.41	0.0895095047171707	632
TCTACT	3	hsa-miR-936	2.39	0.0908267381975482	512
TCTACT	2	hsa-miR-411	2.39	0.0908267381975482	512
GTAGAC	2	hsa-miR-934	2.39	0.0911528112185758	253
GTGGCC	3	hsa-miR-588	2.39	0.0912487676318965	540
CACTGC	3	hsa-miR-34a	2.39	0.0914439365925021	728
CACTGC	3	hsa-miR-449a	2.39	0.0914439365925021	728
CACTGC	3	hsa-miR-34c-5p	2.39	0.0914439365925021	728
CACTGC	3	hsa-miR-449b	2.39	0.0914439365925021	728
TACAAG	2	hsa-miR-643	2.37	0.0927660627442363	411
CTCAGT	3	hsa-miR-674	2.36	0.0935447721813696	615
CCGCCT	1	hsa-miR-663	2.36	0.0935949970908282	310
CGGGTT	1	hsa-miR-100	2.35	0.0944636081622802	136
CGGGTT	1	hsa-miR-99a	2.35	0.0944636081622802	136
GAGCCG	1	hsa-miR-760	2.35	0.09532032389338	238
TTGCCT	1	hsa-miR-31	2.33	0.0966521112192881	652
CCCACT	1	hsa-miR-491-5p	2.33	0.0968264626219567	594
CCAGGT	3	hsa-miR-631	2.32	0.0973983266759681	588
CCAGGT	3	hsa-miR-490-3p	2.32	0.0973983266759681	588
CCAGGT	2	hsa-miR-619	2.32	0.0973983266759681	588
CCAAGT	2	hsa-miR-890	2.32	0.0978600268045559	536
CCAAGT	1	hsa-miR-635	2.32	0.0978600268045559	536
CACTTA	1	hsa-miR-302b	2.32	0.0979427379428859	442
CACTTA	1	hsa-miR-302c	2.32	0.0979427379428859	442
CACTTA	1	hsa-miR-302a	2.32	0.0979427379428859	442
CACTTA	1	hsa-miR-302d	2.32	0.0979427379428859	442
TTTCAA	1	hsa-miR-488	2.32	0.0980405103732647	758
GCTGAG	3	hsa-miR-512-5p	2.31	0.0988877606181966	711
TCAACC	2	hsa-miR-563	2.3	0.0997573119969384	336
TGCGTT	1	hsa-miR-521	2.29	0.10099932887359	141
GAGTGA	3	hsa-miR-668	2.29	0.101031450326113	502
GAGTGA	1	hsa-miR-483-3p	2.29	0.101031450326113	502
ACCTCA	1	hsa-let-7b	2.27	0.102332650129848	604
ACCTCA	1	hsa-miR-98	2.27	0.102332650129848	604
ACCTCA	1	hsa-let-7f	2.27	0.102332650129848	604
ACCTCA	1	hsa-let-7g	2.27	0.102332650129848	604
ACCTCA	1	hsa-miR-672	2.27	0.102332650129848	604
ACCTCA	1	hsa-let-7i	2.27	0.102332650129848	604
ACCTCA	1	hsa-let-7e	2.27	0.102332650129848	604
ACCTCA	1	hsa-let-7c	2.27	0.102332650129848	604
ACCTCA	1	hsa-let-7a	2.27	0.102332650129848	604
TCTATG	3	hsa-miR-376b	2.26	0.103641908237275	418
TCTATG	3	hsa-miR-376a	2.26	0.103641908237275	418
TCTATG	3	hsa-miR-376c	2.26	0.103641908237275	418
GGCTCG	3	hsa-miR-615-3p	2.26	0.104192951254129	135
ACCTCT	1	hsa-let-7d	2.25	0.104550676264168	598
ACCTCT	1	hsa-miR-202	2.25	0.104550676264168	598
AACTCA	1	hsa-miR-571	2.25	0.104759814107089	524
ACCTGC	2	hsa-miR-657	2.25	0.104783922552735	580
CTGTGA	1	hsa-miR-128a	2.25	0.105396696351894	754
CTGTGA	2	hsa-miR-27b	2.25	0.105396696351894	754
CTGTGA	1	hsa-miR-128b	2.25	0.105396696351894	754
CTGTGA	2	hsa-miR-27a	2.25	0.105396696351894	754
CTGTGA	2	hsa-miR-513-5p	2.25	0.105396696351894	754
ACCATT	3	hsa-miR-522	2.24	0.105729889426836	506
CCGTGT	2	hsa-miR-602	2.24	0.105797901880769	232
GCGTTC	1	hsa-miR-614	2.24	0.106032530741334	102
GCGTTC	1	hsa-miR-523	2.24	0.106032530741334	102
GTCTAG	1	hsa-miR-151-3p	2.24	0.106373132396372	258
AACTCT	1	hsa-miR-219-1-3p	2.24	0.106440456306789	549
TATACA	2	hsa-miR-568	2.23	0.107054409376907	496
AAGGCA	3	hsa-miR-532-5p	2.22	0.108242616080112	593
CAGCCT	1	hsa-miR-604	2.22	0.108375620623633	902
CAGCCT	3	hsa-miR-485-5p	2.22	0.108375620623633	902
AGCGTG	1	hsa-miR-574-3p	2.21	0.108828262313066	186
TCTGCT	1	hsa-miR-298	2.21	0.108912210085851	729
TCTGCT	3	hsa-miR-922	2.21	0.108912210085851	729
CTAGAC	3	hsa-miR-601	2.21	0.109503471190044	260
TTGCAA	3	hsa-miR-450b-5p	2.2	0.110091032241308	540
ATGGTC	2	hsa-miR-591	2.2	0.110667311710673	350
GCACAT	2	hsa-miR-455-5p	2.2	0.11079443286041	466
CACTGG	2	hsa-miR-199a-5p	2.19	0.111156416551982	626
CACTGG	2	hsa-miR-199b-5p	2.19	0.111156416551982	626
CGCACC	2	hsa-miR-675	2.19	0.111377493249785	157
GGGTCG	2	hsa-miR-551b	2.18	0.112324733959773	104
GGGTCG	2	hsa-miR-551a	2.18	0.112324733959773	104
GTAATA	2	hsa-miR-556-3p	2.18	0.112369565723299	446
GTGCAA	3	hsa-miR-367	2.18	0.112415348093523	414
GTGCAA	3	hsa-miR-557	2.18	0.112415348093523	414
GTGCAA	3	hsa-miR-363	2.18	0.112415348093523	414
GTGCAA	3	hsa-miR-32	2.18	0.112415348093523	414
GTGCAA	3	hsa-miR-92b	2.18	0.112415348093523	414
GTGCAA	3	hsa-miR-92a	2.18	0.112415348093523	414
GTGCAA	3	hsa-miR-25	2.18	0.112415348093523	414
GTGCAA	3	hsa-miR-507	2.18	0.112415348093523	414
ACCGAG	3	hsa-miR-423-3p	2.18	0.112811415377128	144
CCGTGC	3	hsa-miR-564	2.17	0.113418723817226	195
TTACTT	3	hsa-miR-548c-5p	2.17	0.11368273057854	622
TTACTT	3	hsa-miR-548a-5p	2.17	0.11368273057854	622
TTACTT	3	hsa-miR-559	2.17	0.11368273057854	622
TTACTT	3	hsa-miR-548d-5p	2.17	0.11368273057854	622
TTACTT	3	hsa-miR-548b-5p	2.17	0.11368273057854	622
GTAGCT	1	hsa-miR-221	2.17	0.113863712816741	444
GTAGCT	1	hsa-miR-222	2.17	0.113863712816741	444
GCCTAG	2	hsa-miR-645	2.16	0.114282065730689	332
CGTTGC	2	hsa-miR-891a	2.16	0.114370340375448	112
AATACT	1	hsa-miR-630	2.16	0.11440544334944	520
AATACT	3	hsa-miR-496	2.16	0.11440544334944	520
CTCCAA	3	hsa-miR-432	2.16	0.114405623029355	538
CTCCAA	2	hsa-miR-768-5p	2.16	0.114405623029355	538
ACAGGT	3	hsa-miR-649	2.16	0.114447581141465	469
CTTTCA	2	hsa-miR-488	2.15	0.115458349337049	681
GAAGTC	2	hsa-miR-617	2.15	0.116146599656549	430
GCTTCC	2	hsa-miR-671-5p	2.14	0.116797550106179	599
AACGGT	3	hsa-miR-451	2.14	0.117309874015798	91
TCTCCA	2	hsa-miR-620	2.13	0.11775842720206	701
TCTCCA	1	hsa-miR-185	2.13	0.11775842720206	701
GTGTGA	2	hsa-miR-377	2.13	0.118050802475406	563
GTGTGA	3	hsa-miR-342-3p	2.13	0.118050802475406	563
TCACTA	2	hsa-miR-921	2.13	0.118221922696111	363
CACCCG	3	hsa-miR-886-3p	2.12	0.118928432058418	212
CGTGCC	2	hsa-miR-564	2.12	0.119238128180832	225
CAATGC	3	hsa-miR-33a	2.11	0.121048326471531	349
CAATGC	3	hsa-miR-33b	2.11	0.121048326471531	349
TGAGAT	3	hsa-miR-216a	2.1	0.122278159640707	606
AGTCAG	2	hsa-miR-345	2.1	0.122416225734504	512
AGTCAG	1	hsa-miR-943	2.1	0.122416225734504	512
TGTGAG	2	hsa-miR-342-3p	2.09	0.122977720087382	626
CAAGCA	3	hsa-miR-636	2.09	0.123102268830084	531
CTCGGA	1	hsa-miR-615-3p	2.08	0.124099755506488	149
ACAATC	2	hsa-miR-219-5p	2.08	0.124390517674176	313
ACAATC	2	hsa-miR-508-3p	2.08	0.124390517674176	313
AGAGTT	2	hsa-miR-618	2.06	0.126279433066834	556
GCCCAC	3	hsa-miR-541	2.05	0.128567649858346	511
GCCCAC	3	hsa-miR-654-5p	2.05	0.128567649858346	511
AGGTAT	2	hsa-miR-875-5p	2.01	0.1327128137861	356
GGGGCA	3	hsa-miR-324-3p	2.01	0.133208270158781	533
ATACAA	3	hsa-miR-643	2.01	0.133445770053745	550
GTGAGA	1	hsa-miR-342-3p	2.01	0.133840516464442	542
GTGAAG	2	hsa-miR-412	2	0.134694641543525	555
GCGCTT	2	hsa-miR-518e	2	0.13472887297334	112
GCGCTT	3	hsa-miR-518b	2	0.13472887297334	112
GCGCTT	3	hsa-miR-518c	2	0.13472887297334	112
GCGCTT	3	hsa-miR-518d-3p	2	0.13472887297334	112
GCGCTT	3	hsa-miR-518f	2	0.13472887297334	112
GCGCTT	3	hsa-miR-518a-3p	2	0.13472887297334	112
ATGGAA	2	hsa-miR-587	1.99	0.135458948698676	703
TCCGTT	2	hsa-miR-191	1.99	0.135575297071225	130
CAAAGA	1	hsa-miR-9	1.99	0.135999444594747	654
GTGACT	3	hsa-miR-224	1.99	0.136374553919158	518
CCATGG	1	hsa-miR-490-5p	1.97	0.138239324471433	567
AATGGG	3	hsa-miR-660	1.97	0.138769712555971	504
GTGCTA	1	hsa-miR-29b	1.97	0.138875785695399	346
GTGCTA	1	hsa-miR-29a	1.97	0.138875785695399	346
GTGCTA	1	hsa-miR-29c	1.97	0.138875785695399	346
TAATGG	2	hsa-miR-885-5p	1.97	0.139014687305075	425
CCCGCC	2	hsa-miR-663	1.95	0.141221062379541	342
CCCCGC	3	hsa-miR-663	1.95	0.141379260800455	291
CCCCGC	2	hsa-miR-744	1.95	0.141379260800455	291
CCGCTG	3	hsa-miR-923	1.94	0.142998394856062	233
TATTAG	1	hsa-miR-633	1.93	0.144377634505908	394
GTGACA	1	hsa-miR-668	1.93	0.144461997398619	513
GTGACA	3	hsa-miR-597	1.93	0.144461997398619	513
TATAGG	3	hsa-miR-337-3p	1.92	0.146042324758348	304
CCTCGA	1	hsa-miR-151-5p	1.92	0.146146568496793	146
CGTGGG	2	hsa-miR-662	1.91	0.147620001588646	250
TTGTCA	1	hsa-miR-549	1.9	0.148468200766165	589
CAGGTT	2	hsa-miR-649	1.9	0.14897713328194	503
CAGGTT	2	hsa-miR-490-3p	1.9	0.14897713328194	503
ACACAC	1	hsa-miR-147	1.89	0.150299357857682	501
GGTGCA	1	hsa-miR-767-5p	1.89	0.150753516705783	430
GGTGCA	3	hsa-miR-501-3p	1.89	0.150753516705783	430
GGTGCA	3	hsa-miR-502-3p	1.89	0.150753516705783	430
CGCTGA	2	hsa-miR-923	1.88	0.151517276681088	149
TAGCTC	2	hsa-miR-610	1.88	0.151758516606413	327
GAGCAA	3	hsa-miR-801	1.88	0.151910468446564	495
CAGGGC	3	hsa-miR-874	1.88	0.152267564206665	626
CAGGGC	2	hsa-miR-146b-3p	1.88	0.152267564206665	626
CACATC	3	hsa-miR-576-3p	1.87	0.152933607255632	473
CAAGGG	3	hsa-miR-623	1.87	0.153580059796412	480
ACACTC	2	hsa-miR-574-5p	1.86	0.154499942305401	392
ACACTC	3	hsa-miR-122	1.86	0.154499942305401	392
CGCTGC	3	hsa-miR-503	1.86	0.155373319567172	233
CGCTGC	3	hsa-miR-885-3p	1.86	0.155373319567172	233
CAGACA	2	hsa-miR-632	1.86	0.155423166831846	588
CAGACA	3	hsa-miR-654-3p	1.86	0.155423166831846	588
CAGACA	1	hsa-miR-346	1.86	0.155423166831846	588
CCTAAA	1	hsa-miR-651	1.85	0.155699322345545	482
CCAGAT	1	hsa-miR-516b	1.84	0.157895033198356	529
TCAGGG	2	hsa-miR-125a-5p	1.84	0.158715875017927	585
TCAGGG	2	hsa-miR-125b	1.84	0.158715875017927	585
CAATCA	1	hsa-miR-509-3p	1.83	0.160236464183416	371
CAATCA	1	hsa-miR-508-3p	1.83	0.160236464183416	371
CAATCA	1	hsa-miR-219-5p	1.83	0.160236464183416	371
GGTGGT	3	hsa-miR-220b	1.82	0.161022139305304	492
CCTCCG	3	hsa-miR-658	1.81	0.162390933394962	255
ACACTT	2	hsa-miR-595	1.81	0.162542313568242	530
ACACTT	1	hsa-miR-648	1.81	0.162542313568242	530
GCACAC	3	hsa-miR-648	1.81	0.163097924312444	431
GCACAC	1	hsa-miR-147b	1.81	0.163097924312444	431
TAGGAG	1	hsa-miR-337-3p	1.81	0.16317443528257	419
AGCCTA	3	hsa-miR-645	1.8	0.164692677537907	351
ACAGGG	3	hsa-miR-10a	1.8	0.164980372690173	548
ACAGGG	2	hsa-miR-339-5p	1.8	0.164980372690173	548
ACAGGG	3	hsa-miR-146b-3p	1.8	0.164980372690173	548
ACAGGG	3	hsa-miR-10b	1.8	0.164980372690173	548
TTTATC	3	hsa-miR-577	1.8	0.165174408315322	561
GAGATT	2	hsa-miR-216a	1.79	0.165347598462183	514
GAGATT	2	hsa-miR-216b	1.79	0.165347598462183	514
AGACTC	3	hsa-miR-627	1.79	0.166061884803982	484
AGACTC	2	hsa-miR-924	1.79	0.166061884803982	484
GCCTGA	1	hsa-miR-484	1.79	0.166248298575483	558
CAGGGT	2	hsa-miR-10a	1.79	0.166635296407812	565
CAGGGT	3	hsa-miR-504	1.79	0.166635296407812	565
CAGGGT	2	hsa-miR-10b	1.79	0.166635296407812	565
GTACGA	3	hsa-miR-487b	1.78	0.168136261260561	60
GTACGA	1	hsa-miR-126	1.78	0.168136261260561	60
AGGGTA	1	hsa-miR-10b	1.77	0.168862153014002	325
AGGGTA	1	hsa-miR-10a	1.77	0.168862153014002	325
CTCAAG	3	hsa-miR-526b	1.77	0.169595890595908	526
TACGAT	2	hsa-miR-487b	1.77	0.169865319476274	79
TTATCT	2	hsa-miR-577	1.77	0.170226864097383	567
CAGCCA	2	hsa-miR-647	1.76	0.170420008816574	700
AACATA	3	hsa-miR-567	1.75	0.17225244400289	498
GGCGTT	2	hsa-miR-614	1.75	0.172620036884949	113
GCAAGA	3	hsa-miR-431	1.74	0.174439210464827	494
ATAATA	3	hsa-miR-656	1.74	0.174607703962151	604
AGTGAC	2	hsa-miR-668	1.74	0.174835539218294	477
ATGCAC	1	hsa-miR-33b	1.74	0.175153311227669	406
ATGCAC	3	hsa-miR-517b	1.74	0.175153311227669	406
ATGCAC	1	hsa-miR-33a	1.74	0.175153311227669	406
TGCACG	2	hsa-miR-517b	1.73	0.176350824617537	175
TGCACG	3	hsa-miR-517c	1.73	0.176350824617537	175
TGCACG	3	hsa-miR-517a	1.73	0.176350824617537	175
GGAAGT	3	hsa-miR-617	1.73	0.177045447737362	530
TCTGAT	3	hsa-miR-361-5p	1.72	0.177446300481912	546
TCTGAT	3	hsa-miR-383	1.72	0.177446300481912	546
AGGCAC	2	hsa-miR-550	1.71	0.180372750468627	478
AGGCAC	3	hsa-miR-519e	1.71	0.180372750468627	478
AGGCAC	3	hsa-miR-515-3p	1.71	0.180372750468627	478
CGCGTT	2	hsa-miR-523	1.7	0.181208258737164	38
AAGCTA	1	hsa-miR-21	1.7	0.182673444846123	403
CGATCC	3	hsa-miR-638	1.69	0.18274339463979	77
GCCGGG	3	hsa-miR-941	1.69	0.183186405788122	299
AACCTG	3	hsa-miR-657	1.68	0.185818720672022	582
TGGATC	3	hsa-miR-640	1.67	0.187075978674359	402
TAGGAA	2	hsa-miR-384	1.65	0.191381096331171	533
GACCCA	1	hsa-miR-193a-5p	1.65	0.191602948649379	451
CGCCCA	1	hsa-miR-585	1.64	0.192947209016584	237
TGCCCA	3	hsa-miR-612	1.63	0.194809508803924	703
AGGGCA	1	hsa-miR-938	1.63	0.195037712389516	575
AGGGCA	2	hsa-miR-874	1.63	0.195037712389516	575
AGGGCA	1	hsa-miR-146b-3p	1.63	0.195037712389516	575
CAACCT	1	hsa-miR-563	1.63	0.195260411349377	482
CAACCT	1	hsa-miR-453	1.63	0.195260411349377	482
CAACCT	3	hsa-miR-672	1.63	0.195260411349377	482
GCAATC	1	hsa-miR-801	1.63	0.195341700256663	254
GAATAC	2	hsa-miR-630	1.62	0.196276823104065	326
CCCGTC	3	hsa-miR-483-5p	1.62	0.197610676270592	217
ATATCA	1	hsa-miR-190b	1.61	0.198161984288675	442
ATATCA	1	hsa-miR-190	1.61	0.198161984288675	442
CTAGAG	1	hsa-miR-526a	1.61	0.198511783276112	410
CTAGAG	1	hsa-miR-519b-5p	1.61	0.198511783276112	410
CTAGAG	1	hsa-miR-520c-5p	1.61	0.198511783276112	410
CTAGAG	1	hsa-miR-519c-5p	1.61	0.198511783276112	410
CTAGAG	1	hsa-miR-518d-5p	1.61	0.198511783276112	410
CACAAA	1	hsa-miR-758	1.61	0.199161697954327	609
ACGCAC	3	hsa-miR-210	1.61	0.199701143090671	120
GAACCG	3	hsa-miR-671-3p	1.6	0.200005364880739	105
GTGGTA	1	hsa-miR-140-3p	1.6	0.201049726350826	349
AACCTA	1	hsa-miR-154	1.6	0.201419397456384	353
GAGTTT	1	hsa-miR-618	1.6	0.201434821747505	602
GAGCAG	2	hsa-miR-767-3p	1.59	0.202200307659118	635
TGTGAT	1	hsa-miR-23a	1.59	0.20265944556676	636
TGTGAT	1	hsa-miR-377	1.59	0.20265944556676	636
TGTGAT	1	hsa-miR-23b	1.59	0.20265944556676	636
GGCGCC	2	hsa-miR-566	1.59	0.203680788812656	205
ATACAT	1	hsa-miR-568	1.59	0.203723434471535	529
ATACAT	1	hsa-miR-297	1.59	0.203723434471535	529
ATTACA	3	hsa-miR-380	1.58	0.203928887773434	552
CAAGAA	2	hsa-miR-578	1.58	0.205059489269801	642
CATGAT	1	hsa-miR-433	1.58	0.205939057247658	466
AAGCAC	3	hsa-miR-520f	1.56	0.208406772117467	490
AAGCAC	3	hsa-miR-218	1.56	0.208406772117467	490
AAGCAC	2	hsa-miR-636	1.56	0.208406772117467	490
ACACCC	2	hsa-miR-609	1.56	0.209749273463119	422
GGTACG	2	hsa-miR-126	1.55	0.210236106237883	58
TGAGCA	3	hsa-miR-767-3p	1.55	0.210712796828415	566
AATGAC	2	hsa-miR-616	1.54	0.212544075885513	471
GTCTCA	1	hsa-miR-769-5p	1.53	0.214532413410908	536
AAAGGG	3	hsa-miR-204	1.53	0.214808450851869	581
AAAGGG	3	hsa-miR-211	1.53	0.214808450851869	581
TGGAGT	1	hsa-miR-136	1.53	0.215897392869336	612
TGGAGT	2	hsa-miR-508-5p	1.53	0.215897392869336	612
TGGAGT	1	hsa-miR-766	1.53	0.215897392869336	612
TTGCAG	1	hsa-miR-518a-5p	1.52	0.216748028365895	645
TTGCAG	1	hsa-miR-527	1.52	0.216748028365895	645
TATGGA	3	hsa-miR-587	1.52	0.218136003947909	454
TAATAT	2	hsa-miR-656	1.52	0.218670193925887	594
TAATAT	1	hsa-miR-556-3p	1.52	0.218670193925887	594
CATATC	2	hsa-miR-190b	1.51	0.21982317673581	318
CATATC	2	hsa-miR-190	1.51	0.21982317673581	318
ACACAG	3	hsa-miR-892a	1.51	0.220532221573621	645
ACAGTG	1	hsa-miR-892a	1.5	0.221219484872202	654
ATCCCA	2	hsa-miR-450b-3p	1.5	0.221766202731633	596
ATCCCA	2	hsa-miR-769-3p	1.5	0.221766202731633	596
GACCCC	2	hsa-miR-615-5p	1.5	0.22176931881047	439
ATGATT	1	hsa-miR-487a	1.5	0.222962133401788	571
TACTGG	2	hsa-miR-770-5p	1.5	0.223068936480873	405
ATAACC	3	hsa-miR-154	1.49	0.223719087251446	298
TGAGTA	1	hsa-miR-510	1.48	0.226366219100018	409
TGAGTA	1	hsa-miR-888	1.48	0.226366219100018	409
GCATAA	2	hsa-miR-491-3p	1.48	0.226389256524063	323
TTTGAG	2	hsa-miR-371-5p	1.47	0.228519861865376	738
TTTGAG	3	hsa-miR-888	1.47	0.228519861865376	738
AGAGAA	3	hsa-miR-942	1.47	0.228521072631721	812
TGAGTG	1	hsa-miR-512-5p	1.47	0.228917956687005	547
CCCGTG	3	hsa-miR-602	1.47	0.229234769359071	234
ACTGGA	2	hsa-miR-145	1.47	0.229399905130055	574
ACTGGA	1	hsa-miR-770-5p	1.47	0.229399905130055	574
GCGCTC	2	hsa-miR-339-3p	1.46	0.230751663678769	132
GCGGAT	1	hsa-miR-937	1.46	0.23168995585249	109
GTGCGT	2	hsa-miR-521	1.45	0.232360244127895	139
ACGTGG	3	hsa-miR-662	1.44	0.236607999973599	232
AGAGCC	2	hsa-miR-760	1.43	0.23787216427493	555
GATGCG	1	hsa-miR-324-5p	1.43	0.238115140458037	95
GGTGAA	1	hsa-miR-197	1.43	0.238174383164967	511
GGTGAA	3	hsa-miR-412	1.43	0.238174383164967	511
AGCTTC	3	hsa-miR-127-5p	1.42	0.239795748709345	560
GATTTA	1	hsa-miR-605	1.42	0.240001210862935	501
CTGGCT	2	hsa-miR-575	1.41	0.242146213672417	726
GCCATA	1	hsa-miR-135a	1.41	0.242746470052261	314
GCCATA	1	hsa-miR-135b	1.41	0.242746470052261	314
GCCATA	1	hsa-miR-183	1.41	0.242746470052261	314
GGTCTC	2	hsa-miR-769-5p	1.41	0.243312043350243	462
GACAAT	3	hsa-miR-219-5p	1.41	0.24333584653628	365
TATCTA	1	hsa-miR-577	1.41	0.243393542135366	379
ACTGGC	3	hsa-miR-575	1.41	0.243530052507235	464
ATTATA	2	hsa-miR-374b	1.41	0.244031419382533	583
ATTATA	2	hsa-miR-374a	1.41	0.244031419382533	583
GAGCCA	1	hsa-miR-24	1.4	0.244232255437617	640
GAGCCA	3	hsa-miR-149	1.4	0.244232255437617	640
CTCATC	1	hsa-miR-556-5p	1.4	0.245083596090795	491
TGGCCA	2	hsa-miR-588	1.4	0.245128146046744	716
ACACAA	3	hsa-miR-581	1.4	0.245732679024671	504
ACACAA	2	hsa-miR-599	1.4	0.245732679024671	504
ACACAA	1	hsa-miR-592	1.4	0.245732679024671	504
TTCCAG	2	hsa-miR-875-3p	1.39	0.247488740674556	757
CCTGCT	3	hsa-miR-214	1.39	0.247593445953447	742
TGATAA	1	hsa-miR-361-5p	1.39	0.248027969995297	512
CCCAGC	1	hsa-miR-612	1.39	0.248628649645324	855
AACAGT	2	hsa-miR-452	1.39	0.248788031933627	527
AGCAGA	1	hsa-miR-767-3p	1.38	0.24930333395145	673
AGACAG	3	hsa-miR-626	1.38	0.250934486394079	640
AGCCTG	2	hsa-miR-484	1.38	0.251276395695173	775
ATATTA	2	hsa-miR-889	1.36	0.255208031164293	592
ACCATA	2	hsa-miR-584	1.35	0.256690437571325	337
ATGTGA	2	hsa-miR-23a	1.35	0.257323479228944	644
ATGTGA	2	hsa-miR-23b	1.35	0.257323479228944	644
GCAAAC	1	hsa-miR-557	1.35	0.257815560560257	378
GACAGG	3	hsa-miR-339-5p	1.34	0.259404985069288	504
AGCACT	3	hsa-miR-520d-3p	1.34	0.260759074006599	621
AGCACT	3	hsa-miR-302b	1.34	0.260759074006599	621
AGCACT	3	hsa-miR-302d	1.34	0.260759074006599	621
AGCACT	3	hsa-miR-302a	1.34	0.260759074006599	621
AGCACT	2	hsa-miR-520f	1.34	0.260759074006599	621
AGCACT	3	hsa-miR-372	1.34	0.260759074006599	621
AGCACT	2	hsa-miR-512-3p	1.34	0.260759074006599	621
AGCACT	3	hsa-miR-520b	1.34	0.260759074006599	621
AGCACT	3	hsa-miR-373	1.34	0.260759074006599	621
AGCACT	3	hsa-miR-302c	1.34	0.260759074006599	621
AGCACT	3	hsa-miR-520e	1.34	0.260759074006599	621
AGCACT	3	hsa-miR-520a-3p	1.34	0.260759074006599	621
AGCACT	3	hsa-miR-520c-3p	1.34	0.260759074006599	621
AACCCA	1	hsa-miR-629	1.34	0.261037746108488	509
CCAGAG	2	hsa-miR-330-5p	1.33	0.26311835951242	712
CCAGAG	2	hsa-miR-326	1.33	0.26311835951242	712
AGGGTC	2	hsa-miR-504	1.33	0.263697275868267	408
TGGGTA	1	hsa-miR-660	1.31	0.267460496645993	389
TCAACA	2	hsa-miR-653	1.31	0.26841234187833	453
CCAGCT	1	hsa-miR-138	1.29	0.274924841606357	787
ACAAGA	1	hsa-miR-581	1.28	0.276403805797699	522
ACAAGA	3	hsa-miR-578	1.28	0.276403805797699	522
GTGATT	1	hsa-miR-34c-3p	1.28	0.276549603948864	537
GTGATT	2	hsa-miR-34b	1.28	0.276549603948864	537
GGAGTA	1	hsa-miR-508-5p	1.28	0.276835703783017	311
TGAATA	1	hsa-miR-871	1.28	0.276926034693499	606
AGGAGT	3	hsa-miR-483-3p	1.27	0.278742933631498	564
GGGCCA	2	hsa-miR-328	1.27	0.278838357582635	536
AGCCTC	2	hsa-miR-485-5p	1.27	0.279087337262659	680
TCATGA	2	hsa-miR-433	1.27	0.279088990515174	503
CAGAGC	3	hsa-miR-760	1.27	0.279651940362525	693
GAGCGG	3	hsa-miR-572	1.27	0.280434922254729	151
CTGATA	2	hsa-miR-361-5p	1.25	0.284109171472043	402
TCATCT	3	hsa-miR-143	1.25	0.284686642612134	632
GCAGAC	2	hsa-miR-346	1.25	0.286315814055371	407
GCAGAC	3	hsa-miR-632	1.25	0.286315814055371	407
AAACAG	3	hsa-miR-452	1.24	0.28783305976961	704
AGGCTT	1	hsa-miR-596	1.23	0.289737239511558	554
CCGACC	3	hsa-miR-886-5p	1.22	0.293524263359503	123
CCACCT	1	hsa-miR-323-5p	1.22	0.295025445841668	702
ATCTCC	3	hsa-miR-620	1.21	0.297176519642951	468
CTGGAG	1	hsa-miR-525-5p	1.21	0.297404642168623	799
CTGGAG	1	hsa-miR-520a-5p	1.21	0.297404642168623	799
CTGGAG	3	hsa-miR-508-5p	1.21	0.297404642168623	799
CTGGAG	2	hsa-miR-766	1.21	0.297404642168623	799
AGCGCT	3	hsa-miR-518e	1.21	0.298165497478303	145
GAGACA	1	hsa-miR-593	1.2	0.300232670398637	567
ATTAAC	2	hsa-miR-569	1.19	0.301660786684101	378
GCCTCT	1	hsa-miR-485-5p	1.19	0.30256092722867	658
TGCGCA	3	hsa-miR-933	1.19	0.3035437848328	112
AACAAA	1	hsa-miR-375	1.18	0.305416555190059	775
GGCAGA	3	hsa-miR-346	1.18	0.306069527056819	644
GCACGA	2	hsa-miR-517c	1.17	0.307573169566106	108
GCACGA	2	hsa-miR-517a	1.17	0.307573169566106	108
GCACGA	1	hsa-miR-517b	1.17	0.307573169566106	108
GCTGAC	1	hsa-miR-923	1.16	0.31239565117415	406
CACGAT	1	hsa-miR-517a	1.15	0.314834196024104	111
CACGAT	1	hsa-miR-517c	1.15	0.314834196024104	111
GTCAGC	1	hsa-miR-345	1.15	0.316468798559129	402
GTCAGC	3	hsa-miR-628-5p	1.15	0.316468798559129	402
GCCCCG	3	hsa-miR-744	1.14	0.31671260029296	264
GCCCCG	1	hsa-miR-486-3p	1.14	0.31671260029296	264
CTGCAG	3	hsa-miR-509-3-5p	1.14	0.318742332419716	810
CTGCAG	3	hsa-miR-509-5p	1.14	0.318742332419716	810
ACATAT	3	hsa-miR-190b	1.12	0.326267978818642	500
ACATAT	3	hsa-miR-190	1.12	0.326267978818642	500
CATAAG	1	hsa-miR-491-3p	1.11	0.328176848777969	331
CTCCAG	3	hsa-miR-516b	1.11	0.328463355309991	793
CTAGGA	3	hsa-miR-384	1.11	0.329302180101607	403
TGGGAG	2	hsa-miR-150	1.09	0.334045874003082	782
TGGGAG	1	hsa-miR-188-3p	1.09	0.334045874003082	782
TGGGAG	2	hsa-miR-532-3p	1.09	0.334045874003082	782
AAATCC	2	hsa-miR-876-5p	1.09	0.335082446512442	524
AGATTA	1	hsa-miR-216a	1.08	0.336241070817659	435
ACAGGA	1	hsa-miR-486-5p	1.08	0.336388526618514	575
CGAGAA	1	hsa-miR-516a-5p	1.08	0.338506322229767	141
AACATT	2	hsa-miR-409-3p	1.08	0.338622726446715	671
ACCAGC	2	hsa-miR-138	1.08	0.339223764893472	572
CAGAGG	1	hsa-miR-326	1.07	0.340922663122186	710
GTCAAC	3	hsa-miR-563	1.07	0.341555836475286	246
CCCGCA	1	hsa-miR-744	1.07	0.342675133383418	178
ATAGGA	2	hsa-miR-337-3p	1.07	0.342919078295679	382
TCGCAA	3	hsa-miR-450a	1.06	0.343338594680142	60
TCAGCA	2	hsa-miR-628-5p	1.06	0.343436397690738	614
TTCCGT	3	hsa-miR-191	1.06	0.343661565412129	154
CTCAGG	3	hsa-miR-125a-5p	1.06	0.346206447243234	680
CTCAGG	3	hsa-miR-125b	1.06	0.346206447243234	680
ACTAGG	1	hsa-miR-325	1.05	0.346614120595116	267
GACAAC	3	hsa-miR-453	1.05	0.349336807010031	295
TCAAGA	2	hsa-miR-526b	1.04	0.350089005828065	556
TGGTCT	1	hsa-miR-591	1.04	0.350635727661936	555
AGGAAG	3	hsa-miR-516a-3p	1.04	0.351775834322268	783
CAACAC	1	hsa-miR-653	1.04	0.353231713477709	383
TGCAAA	2	hsa-miR-507	1.02	0.357398053435791	635
TGCAAA	2	hsa-miR-450b-5p	1.02	0.357398053435791	635
TGCAAA	2	hsa-miR-557	1.02	0.357398053435791	635
AGGTCC	2	hsa-miR-492	1.02	0.357680979559458	346
GCAAAA	1	hsa-miR-507	1.01	0.361975551530575	588
GCAAAA	3	hsa-miR-129-5p	1.01	0.361975551530575	588
GCAAAA	1	hsa-miR-450a	1.01	0.361975551530575	588
GCAAAA	1	hsa-miR-450b-5p	1.01	0.361975551530575	588
CCACTG	1	hsa-miR-140-5p	1.01	0.362571629641231	718
GGTCGC	1	hsa-miR-551a	1.01	0.362627864468876	70
GGTCGC	1	hsa-miR-551b	1.01	0.362627864468876	70
AAAGGA	3	hsa-miR-501-5p	1.01	0.362861918224093	766
TCCCAA	1	hsa-miR-450b-3p	1	0.364621649072684	612
CTCCTG	3	hsa-miR-665	0.99	0.36931262360253	839
TGGACC	1	hsa-miR-198	0.99	0.369569438607283	420
TCCAGT	1	hsa-miR-378	0.99	0.370557555806932	560
TCCAGT	1	hsa-miR-422a	0.99	0.370557555806932	560
GACTCT	1	hsa-miR-924	0.98	0.372987271704504	483
CACAGT	2	hsa-miR-892a	0.98	0.373666080927839	575
TCGATC	2	hsa-miR-369-5p	0.98	0.374409448100897	66
CTCCAT	1	hsa-miR-620	0.97	0.378068044216227	586
TTGGAG	3	hsa-miR-515-5p	0.96	0.379937301660666	623
AGGCAT	2	hsa-miR-532-5p	0.96	0.381114154251181	509
CAACTC	2	hsa-miR-219-1-3p	0.96	0.382437209609468	376
CAACTC	2	hsa-miR-571	0.96	0.382437209609468	376
ATCTAG	3	hsa-miR-28-3p	0.94	0.38741990844449	303
CAGGCA	3	hsa-miR-550	0.94	0.38862082295548	670
CAGGCA	1	hsa-miR-661	0.94	0.38862082295548	670
AATGGA	1	hsa-miR-885-5p	0.93	0.391970930204755	620
AATGGA	3	hsa-miR-136	0.93	0.391970930204755	620
GCAATG	1	hsa-miR-25	0.92	0.394917667336556	393
ACCTTA	1	hsa-miR-18a	0.92	0.398239294451247	365
ACCTTA	1	hsa-miR-18b	0.92	0.398239294451247	365
GCGCAC	3	hsa-miR-560	0.91	0.39903354612816	96
GCGCAC	2	hsa-miR-933	0.91	0.39903354612816	96
CACAAG	2	hsa-miR-581	0.91	0.399678436601699	450
AGGTTG	1	hsa-miR-490-3p	0.91	0.399809055058323	479
GCAATT	1	hsa-miR-363	0.91	0.400391150619934	392
GCAATT	1	hsa-miR-367	0.91	0.400391150619934	392
CGCTCA	1	hsa-miR-339-3p	0.89	0.408645916309401	126
TCACAA	2	hsa-miR-758	0.89	0.409085491239277	465
GGTAAT	3	hsa-miR-556-3p	0.89	0.409404472719698	300
AACCTC	2	hsa-miR-672	0.87	0.417852938598718	475
CCGCAC	3	hsa-miR-675	0.85	0.426509959100188	143
CCGCAC	3	hsa-miR-147b	0.85	0.426509959100188	143
GCCAGA	1	hsa-miR-149	0.85	0.42716213867128	538
GCACTC	1	hsa-miR-515-3p	0.84	0.430959307202225	405
AGGCGT	3	hsa-miR-614	0.82	0.436520684544387	180
AGGGAC	1	hsa-miR-642	0.82	0.437022925907776	476
GTTGTC	2	hsa-miR-549	0.81	0.440452423704421	351
CAATTC	2	hsa-miR-219-2-3p	0.81	0.443655508896005	371
GGAAGC	2	hsa-miR-516a-3p	0.81	0.444590316363736	553
GCGCCA	3	hsa-miR-652	0.8	0.44546039906294	157
CTCCGC	2	hsa-miR-658	0.8	0.446141627308228	200
GACATA	1	hsa-miR-654-3p	0.8	0.44652173404265	320
CAAGTA	1	hsa-miR-890	0.8	0.447647422844739	406
AAGGGC	2	hsa-miR-938	0.8	0.447902576753355	447
AAGGGC	3	hsa-miR-129-3p	0.8	0.447902576753355	447
CACTAG	1	hsa-miR-921	0.8	0.44879286840257	274
GAACAA	2	hsa-miR-375	0.79	0.451805455476391	473
TGGTGA	2	hsa-miR-197	0.79	0.453216285445925	594
TGATCT	1	hsa-miR-383	0.78	0.453991030628201	485
AGGCGC	3	hsa-miR-566	0.78	0.454044394618445	164
TGAAGG	2	hsa-miR-205	0.78	0.456165227628777	584
AGCTCC	3	hsa-miR-920	0.77	0.459335508065564	532
AGCTCC	3	hsa-miR-708	0.77	0.459335508065564	532
AGCTCC	3	hsa-miR-28-5p	0.77	0.459335508065564	532
TCAGTG	2	hsa-miR-674	0.77	0.46062555539577	645
TCTTGC	3	hsa-miR-31	0.76	0.463394275908894	526
AAGACA	2	hsa-miR-511	0.76	0.464499540124982	639
AAGACA	1	hsa-miR-431	0.76	0.464499540124982	639
GACACA	1	hsa-miR-597	0.75	0.469306604480505	482
GACACA	3	hsa-miR-599	0.75	0.469306604480505	482
GACACA	2	hsa-miR-592	0.75	0.469306604480505	482
GGATTA	1	hsa-miR-500	0.75	0.469696328328904	405
TGGTGG	1	hsa-miR-220b	0.74	0.472466596851708	678
CAGAAT	1	hsa-miR-544	0.74	0.474009266033024	642
GGAGAA	1	hsa-miR-515-5p	0.74	0.474482305408241	741
CGAACA	3	hsa-miR-375	0.74	0.475009013827555	79
TACTCA	1	hsa-miR-496	0.73	0.477933941314253	410
TCGTTG	3	hsa-miR-891a	0.72	0.485537352086011	97
CTGCTA	1	hsa-miR-15b	0.71	0.487157971802542	431
CTGCTA	1	hsa-miR-15a	0.71	0.487157971802542	431
CTGCTA	1	hsa-miR-195	0.71	0.487157971802542	431
CTGCTA	1	hsa-miR-16	0.71	0.487157971802542	431
CTGCTA	1	hsa-miR-503	0.71	0.487157971802542	431
AAGGAT	1	hsa-miR-502-5p	0.71	0.48870131596982	500
AAGGAT	2	hsa-miR-362-5p	0.71	0.48870131596982	500
AAGGAT	2	hsa-miR-501-5p	0.71	0.48870131596982	500
AAGGAT	3	hsa-miR-500	0.71	0.48870131596982	500
TTGACG	1	hsa-miR-505	0.71	0.491039868835752	82
AGAGAC	2	hsa-miR-593	0.7	0.492088339694155	570
GCCCAG	2	hsa-miR-612	0.68	0.502266860062934	746
GCGCCC	1	hsa-miR-566	0.68	0.504312492962392	184
ACCCGC	2	hsa-miR-886-3p	0.68	0.505116930356831	145
TGACGT	2	hsa-miR-598	0.67	0.5094751731446	132
CTATGC	3	hsa-miR-153	0.67	0.510658346715416	280
CAGAGA	3	hsa-miR-593	0.66	0.512269993606357	733
CAGAGA	1	hsa-miR-330-5p	0.66	0.512269993606357	733
ACTCCA	1	hsa-miR-122	0.66	0.514036308197766	568
TCCCAG	1	hsa-miR-769-3p	0.66	0.515175396654077	820
TCCGTC	3	hsa-miR-184	0.65	0.520930226516497	148
GTCGAT	3	hsa-miR-369-5p	0.64	0.523321616366434	50
GGCCAG	3	hsa-miR-193b	0.64	0.524070413695254	663
GGCCAG	1	hsa-miR-328	0.64	0.524070413695254	663
GGCCAG	3	hsa-miR-193a-3p	0.64	0.524070413695254	663
AAGCTC	1	hsa-miR-590-5p	0.63	0.528218194342224	426
GGGTCT	1	hsa-miR-504	0.63	0.52933723423972	448
AGCACA	1	hsa-miR-636	0.61	0.538544661449661	563
AGCACA	2	hsa-miR-218	0.61	0.538544661449661	563
CGATCT	1	hsa-miR-369-5p	0.61	0.542258486253021	108
CGGGTG	1	hsa-miR-941	0.61	0.54252818019368	195
CGGGTG	1	hsa-miR-99b	0.61	0.54252818019368	195
CAGCGA	2	hsa-miR-639	0.61	0.542665301808655	150
AGGATT	1	hsa-miR-362-5p	0.6	0.544101263314392	519
AGGATT	2	hsa-miR-500	0.6	0.544101263314392	519
AGGATT	1	hsa-miR-501-5p	0.6	0.544101263314392	519
ACAAGT	1	hsa-miR-643	0.59	0.550467726439242	432
ATGGAG	2	hsa-miR-136	0.59	0.551523772681348	586
ACCGGA	1	hsa-miR-671-3p	0.57	0.559898520701491	87
TCCTGG	2	hsa-miR-665	0.57	0.565059105579977	783
GCGGAC	1	hsa-miR-572	0.56	0.566255651275832	83
GACCCG	1	hsa-miR-886-5p	0.53	0.588415198106974	121
GCTACT	3	hsa-miR-562	0.52	0.590990479259786	413
CAATGA	3	hsa-miR-616	0.52	0.593701882705165	422
TAGACA	1	hsa-miR-934	0.51	0.598275899955079	365
AAACCC	2	hsa-miR-629	0.51	0.598601546497709	538
GCACCA	1	hsa-miR-675	0.5	0.606517302224454	434
GCTGGA	1	hsa-miR-338-3p	0.48	0.612994261518124	669
GCTGGA	3	hsa-miR-766	0.48	0.612994261518124	669
CGAGCT	1	hsa-miR-423-3p	0.47	0.61880781459647	119
TCTAGA	2	hsa-miR-519b-5p	0.47	0.619052716419434	438
TCTAGA	2	hsa-miR-518d-5p	0.47	0.619052716419434	438
TCTAGA	2	hsa-miR-520c-5p	0.47	0.619052716419434	438
TCTAGA	2	hsa-miR-526a	0.47	0.619052716419434	438
TCTAGA	2	hsa-miR-519c-5p	0.47	0.619052716419434	438
CCGGGT	2	hsa-miR-941	0.47	0.621494014874441	170
CAAGGA	3	hsa-miR-362-5p	0.47	0.621806426617824	566
CAAGGA	2	hsa-miR-502-5p	0.47	0.621806426617824	566
AATCCA	1	hsa-miR-876-5p	0.46	0.628450345181375	471
GTCAAT	1	hsa-miR-514	0.45	0.636998144678999	284
GCACAA	1	hsa-miR-218	0.45	0.637124788287499	390
CCAAAG	2	hsa-miR-9	0.44	0.640031328653724	665
GGCACA	3	hsa-miR-455-5p	0.43	0.644481605886091	486
AGGGCC	3	hsa-miR-328	0.43	0.647814928268817	505
TGAGCC	2	hsa-miR-24	0.43	0.648161788291625	622
TCGAGA	2	hsa-miR-516a-5p	0.43	0.648626604178894	156
AGCAAT	2	hsa-miR-801	0.43	0.649881251804629	462
AGCAAT	3	hsa-miR-137	0.43	0.649881251804629	462
CAGCTC	2	hsa-miR-558	0.42	0.651806536071266	634
AGTAGT	3	hsa-miR-606	0.42	0.653200164649582	325
CCCGCG	1	hsa-miR-886-3p	0.41	0.662771042838212	89
CGGCAC	3	hsa-miR-371-3p	0.41	0.663256221826976	125
AGCCAC	1	hsa-miR-647	0.41	0.663433551721262	587
GAGTCA	3	hsa-miR-345	0.4	0.664844997512715	388
GGCCAA	1	hsa-miR-588	0.4	0.665392757262193	487
GGATCA	2	hsa-miR-640	0.39	0.672706672637623	393
GCAAGG	3	hsa-miR-502-5p	0.39	0.674165858002903	412
GTGGGA	3	hsa-miR-532-3p	0.39	0.676015562692632	595
GTGGGA	1	hsa-miR-662	0.39	0.676015562692632	595
GTGGGA	2	hsa-miR-188-3p	0.39	0.676015562692632	595
GTCCAG	2	hsa-miR-422a	0.38	0.677916196778813	462
GTCCAG	2	hsa-miR-378	0.38	0.677916196778813	462
ACAACT	3	hsa-miR-382	0.38	0.677939604755353	405
AGTCAC	2	hsa-miR-134	0.38	0.681500745205544	426
GCGTCT	3	hsa-miR-139-3p	0.37	0.686696122266666	125
AGAGAT	3	hsa-miR-216b	0.35	0.700673978677434	564
AGGTCA	2	hsa-miR-192	0.34	0.704962436790929	478
AGGTCA	2	hsa-miR-215	0.34	0.704962436790929	478
ATCTCA	1	hsa-miR-143	0.34	0.710469547164213	528
GGCATG	1	hsa-miR-532-5p	0.32	0.724254080242884	484
TGGGTC	3	hsa-miR-551b	0.31	0.726183542583696	412
TGGGTC	3	hsa-miR-551a	0.31	0.726183542583696	412
ACGGGT	2	hsa-miR-100	0.31	0.726870510768585	82
ACGGGT	2	hsa-miR-99a	0.31	0.726870510768585	82
ACGGGT	2	hsa-miR-99b	0.31	0.726870510768585	82
CACCTG	2	hsa-miR-125a-3p	0.31	0.728374057017978	704
CACCTG	3	hsa-miR-552	0.31	0.728374057017978	704
CGCACG	2	hsa-miR-560	0.31	0.729559788523984	48
ACTCAC	1	hsa-miR-627	0.31	0.729866470507188	372
CAGTCA	2	hsa-miR-943	0.3	0.737540437119417	483
CAGTCA	3	hsa-miR-134	0.3	0.737540437119417	483
AACCGG	2	hsa-miR-671-3p	0.29	0.742131595196102	73
CACTCA	1	hsa-miR-574-5p	0.29	0.745936433288505	462
GCACGC	1	hsa-miR-560	0.27	0.756739658987567	120
GAGGTA	3	hsa-miR-875-5p	0.27	0.762627967336357	282
GGACTA	3	hsa-miR-554	0.26	0.765878926820811	272
AGCTCA	3	hsa-miR-556-5p	0.26	0.767907896828202	528
AGCTCA	1	hsa-miR-610	0.26	0.767907896828202	528
AGCTCA	1	hsa-miR-558	0.26	0.767907896828202	528
CAAGAC	2	hsa-miR-431	0.25	0.771693819855772	438
GATCAT	1	hsa-miR-640	0.25	0.776253146568409	373
GCTCAT	2	hsa-miR-556-5p	0.24	0.784658120275869	403
ACGCCC	2	hsa-miR-585	0.24	0.785730301368776	154
AAGACC	3	hsa-miR-193a-5p	0.24	0.785828109624998	452
CCGTCT	2	hsa-miR-483-5p	0.23	0.788574993344237	216
CAGGCT	2	hsa-miR-596	0.22	0.798612554612369	674
CGTCTC	2	hsa-miR-139-3p	0.21	0.806489888132226	200
AGACCA	1	hsa-miR-601	0.21	0.81003342252215	553
CACATA	1	hsa-miR-299-3p	0.2	0.811697546577825	408
CACATA	1	hsa-miR-455-5p	0.2	0.811697546577825	408
CCACAT	2	hsa-miR-299-3p	0.2	0.817981635323656	504
GCAGGC	1	hsa-miR-370	0.19	0.822712704885074	485
GCAGGC	3	hsa-miR-596	0.19	0.822712704885074	485
CGACCC	2	hsa-miR-886-5p	0.19	0.824896754854966	97
ACAACC	2	hsa-miR-453	0.18	0.827092543431022	305
CCTGAG	3	hsa-miR-510	0.18	0.830789634305612	696
ATTAGA	3	hsa-miR-576-5p	0.18	0.835048021693261	396
GGTATA	1	hsa-miR-875-5p	0.17	0.837047154629275	241
GAAATC	3	hsa-miR-876-5p	0.17	0.837279842465513	488
AACACC	3	hsa-miR-609	0.17	0.840298259699015	356
GCGCGT	3	hsa-miR-523	0.15	0.859231440970542	39
GGTCAG	1	hsa-miR-192	0.14	0.863113821247168	482
AGTGCG	3	hsa-miR-521	0.13	0.874304353947941	90
GCACAG	1	hsa-miR-210	0.13	0.874845167522196	546
CGCACA	1	hsa-miR-933	0.12	0.883432505319286	126
CGCACA	2	hsa-miR-147b	0.12	0.883432505319286	126
CGCACA	2	hsa-miR-210	0.12	0.883432505319286	126
CAGCAC	3	hsa-miR-512-3p	0.12	0.885766817682345	609
AGTCCA	3	hsa-miR-422a	0.11	0.891751477861655	401
AGTCCA	3	hsa-miR-378	0.11	0.891751477861655	401
CAACAT	3	hsa-miR-409-3p	0.11	0.895116642013132	475
CACAAC	1	hsa-miR-599	0.1	0.899804990015379	313
AGACAC	1	hsa-miR-632	0.1	0.901585126539112	458
AGACAC	1	hsa-miR-511	0.1	0.901585126539112	458
AGACAC	3	hsa-miR-187	0.1	0.901585126539112	458
CCCACA	3	hsa-miR-299-3p	0.1	0.903712758000295	563
TGGAGA	2	hsa-miR-515-5p	0.08	0.919600112581769	688
CGCGGA	2	hsa-miR-937	0.05	0.948642400877875	36
TCCAGA	2	hsa-miR-516b	0.04	0.956656652298759	612
GACGTA	1	hsa-miR-598	0.03	0.963901690282243	48
GCGCGG	3	hsa-miR-937	0.02	0.976933131455392	71
